# Supplementary material for: Beyondcell: targeting cancer therapeutic heterogeneity in single-cell RNA-seq data
Source: Genome Med. 2021 Dec 16;13:187. doi: 10.1186/s13073-021-01001-x (PMC8675493; doi:10.1186/s13073-021-01001-x)
Supplement: Supplementary file 2 — Additional file 2: Table S1. Beyondcell results for clusters and conditions with Ho et al. dataset. [file 13073_2021_1001_MOESM2_ESM.xlsx]

## Sheet: S1_ResultsbyTCs
Table S1: Beyondcell results for clusters and conditions with Ho et al. dataset. Results by Therapeutic Clusters. (TCs)
sig_id	Name	MoA	Target	switch.point	TC0_residuals	TC0_switch.point	TC1_residuals	TC1_switch.point	TC2_residuals	TC2_switch.point	TC3_residuals	TC3_switch.point	TC4_residuals	TC4_switch.point	TC5_residuals	TC5_switch.point
sig_20879	ERLOTINIB	EGFR INHIBITOR	NR1I2; EGFR	1	-0.38	1	-1.62	1	-1.29	1	3.06	1	0.8	1	0.4	1
sig_20880	SIROLIMUS; RAPAMYCIN	MTOR INHIBITOR	FGF2; FKBP1A; MTOR	1	-0.26	1	-1.08	1	-0.6	1	1.29	1	0.51	1	0.83	1
sig_20881	SUNITINIB	PDGFR TYROSINE KINASE RECEPTOR INHIBITOR; FLT3 INHIBITOR; KIT INHIBITOR; RET TYROSINE KINASE INHIBITOR; VEGFR INHIBITOR		1	0	1	-0.02	1	-1.05	1	0.5	1	-0.74	1	1.73	1
sig_20882	PHA-665752	C-MET INHIBITOR	MET	0.78	0.68	0.81	0.21	0.77	-1.11	0.97	-0.2	0.86	-0.24	0.9	0.74	0.78
sig_20883	MG-132	PROTEASOME INHIBITOR	PSMB1	0.28	0.79	0.3	-0.12	0.31	-1.31	0.4	-1.4	0.36	0.05	0.34	2.53	0.26
sig_20884	PACLITAXEL	TUBULIN INHIBITOR	MAP4; TUBB; MAP2; BCL2; MAPT; TLR4; TUBB1; NR1I2	0.54	0.57	0.66	0.1	0.74	-1.32	0.95	-1.38	0.78	-0.73	0.74	3.38	0.45
sig_20885	CYCLOPAMINE			1	-0.6	1	-0.67	1	-0.91	1	1.67	1	-0.3	1	1.6	1
sig_20886	AZ-628; AZ628	RAF INHIBITOR	RAF1; BRAF	0.24	1.17	0	0.35	0	-1.48	0.08	-1.38	0	-0.66	0	2.18	0.24
sig_20887	SORAFENIB	PDGFR TYROSINE KINASE RECEPTOR INHIBITOR; KIT INHIBITOR; RAF INHIBITOR; VEGFR INHIBITOR; RET TYROSINE KINASE INHIBITOR; FLT3 INHIBITOR	KDR; BRAF; RAF1; FLT4; RET; FLT1; FGFR1; KIT; PDGFRB; DDR2; FLT3	1	0.03	1	0.17	1	-0.55	1	0.83	1	-0.56	1	0.06	1
sig_20888	TOZASERTIB; VX-680	JAK INHIBITOR; FLT3 INHIBITOR; AURORA KINASE INHIBITOR; BCR-ABL KINASE INHIBITOR	AURKA; AURKB; LCK; AURKC	1	-0.37	1	0.63	1	0.01	1	0.63	1	-0.99	1	-0.13	1
sig_20889	IMATINIB	KIT INHIBITOR; PDGFR TYROSINE KINASE RECEPTOR INHIBITOR; BCR-ABL KINASE INHIBITOR	RET; ABL1; CSF1R; KIT; NTRK1; PDGFRA; DDR1; PDGFRB	0.9	-0.31	1	-0.3	1	-0.2	1	0.65	1	-0.28	0.97	0.73	0.96
sig_20890	NVP-TAE684; TAE684	ALK TYROSINE KINASE RECEPTOR INHIBITOR	ALK; INSR	0.38	1.01	0.38	0.09	0.48	-1.8	0.7	-1.27	0.57	-0.44	0.55	2.94	0.34
sig_20891	CRIZOTINIB	ALK TYROSINE KINASE RECEPTOR INHIBITOR	ALK; MET	0.29	1.14	0.26	0.21	0.35	-1.49	0.51	-1.76	0.57	-0.43	0.4	2.68	0.27
sig_20892	SARACATINIB	SRC INHIBITOR	ABL1; SRC; YES1; LCK	0.96	0.42	1	-0.43	1	-1.53	1	0.24	1	-0.33	1	2.3	0.97
sig_20893	S-TRITYL-L-CYSTEINE	MITOTIC KINESIN INHIBITOR		0.85	-0.28	0.91	-0.15	0.97	-0.17	0.96	0.33	0.96	-0.38	0.92	0.92	0.78
sig_20894	Z-LLNLE-CHO			0.69	1.33	0.92	-0.65	1	-3.25	1	-1.69	1	-0.4	1	6.19	0.65
sig_20895	DASATINIB	SRC INHIBITOR; KIT INHIBITOR; TYROSINE KINASE INHIBITOR; BCR-ABL KINASE INHIBITOR; PDGFR TYROSINE KINASE RECEPTOR INHIBITOR; EPHRIN INHIBITOR	EPHA2; STAT5B; PDGFRB; FRK; YES1; FYN; FGR; ABL2; BLK; LYN; LCK; KIT; SRMS; ABL1; HCK; SRC	0.51	0.6	0.98	-0.94	0.94	-2.66	1	-1.36	0.96	-0.37	0.9	6.52	0.43
sig_20896	GNF-2	BCR-ABL KINASE INHIBITOR	ABL1; BCR	0.91	-0.35	1	-0.88	1	-0.79	1	1.04	1	-0.04	1	1.84	0.92
sig_20897	CGP-60474			0.24	0.04	0.38	-1.33	0.43	-1.9	0.52	-1.22	0.42	0.35	0.43	5.95	0.1
sig_20898	CGP-082996			0.65	1.03	0.96	-0.23	1	-2.48	1	-0.8	0.87	-0.46	0.94	3.83	0.62
sig_20899	A-770041			1	-0.19	1	-1.18	1	-1.6	1	0.76	1	0.01	1	3.55	1
sig_20900	WH-4-023			0.91	0.51	1	-1.07	1	-2.68	1	0.34	1	-0.52	1	4.93	0.93
sig_20901	WZ-1-84			1	-0.11	1	-1.07	1	-1.86	1	1.54	1	0.03	1	2.65	1
sig_20902	BI-2536	PLK INHIBITOR	PLK2; PLK1; BRD4; PLK3	0.41	0.16	0.52	1.48	0.41	-0.16	0.45	-2.28	0.65	-1.47	0.54	2.07	0.38
sig_20903	BMS-536924			0.06	1.04	0	-0.17	0	-1.77	0.02	-1.29	0	-0.32	0.08	3.15	0.06
sig_20904	BMS-509744			0	1.52	0	0.08	0	-2.26	0	-2.91	0	-0.66	0	5.08	0
sig_20905	CMK			1	-1.05	1	-1.11	1	0.16	1	0.97	1	0.42	1	1.53	1
sig_20906	PYRIMETHAMINE	DIHYDROFOLATE REDUCTASE INHIBITOR	SLC47A1; DHFR	0	0.13	0	0.64	0	1.11	0	-2.23	0	-0.31	0	0.28	0
sig_20907	URSOLIC-ACID; JW-7-52-1	ATPASE INHIBITOR; STAT INHIBITOR; NFKB PATHWAY INHIBITOR	PLA2G1B; HSD11B1; PYGM; PTPN1	0	1.73	0	0.56	0	-2	0	-3.3	0	-0.82	0	4.27	0
sig_20908	A-443654			0.37	0.17	0.47	0.09	0.36	-0.72	0.49	-0.93	0.48	-0.52	0.54	2.36	0.29
sig_20909	GW-843682X; GW843682X	PLK INHIBITOR	PLK1; PLK3	0.2	-0.43	0.13	1.67	0	1.08	0.02	-2.46	0.16	-1.25	0.17	0.88	0.18
sig_20910	ENTINOSTAT; MS-275	HDAC INHIBITOR	HDAC2; HDAC3; HDAC1; HDAC9	0.23	0.05	0.18	1.12	0.03	0.34	0.06	-1.44	0.16	-0.92	0.23	0.44	0.23
sig_20911	PARTHENOLIDE	NFKB PATHWAY INHIBITOR		1	-1.68	1	-1.26	1	0.29	1	3.14	1	0.33	1	-0.03	1
sig_20912	KIN001-135			1	0.26	1	-1.06	1	-1.56	1	1.74	1	0.26	1	1.09	1
sig_20913	TGX-221; TGX221	PI3K INHIBITOR	PIK3CB; PIK3CD	1	0.22	1	-2.06	1	-3.64	1	2.59	1	0.04	1	4.96	1
sig_20914	BORTEZOMIB	NFKB PATHWAY INHIBITOR; PROTEASOME INHIBITOR	PSMB5; PSMB10; PSMA8; PSMA7; PSMB1; PSMB3; PSMB4; PSMA5; PSMA3; PSMA6; PSMB11; PSMB2; PSMB8; PSMA4; PSMB7; PSMB6; RELA; PSMD2; PSMA1; PSMA2; PSMB9; PSMD1	0.27	1.17	0.31	-0.21	0.39	-2.38	0.51	-2.19	0.54	-0.4	0.46	5.1	0.15
sig_20915	XMD8-85			0.92	0.74	1	0.08	1	-1.83	1	0.51	1	-0.72	1	1.52	0.94
sig_20916	ROSCOVITINE	CDK INHIBITOR	CDK9; CDK2	0.51	0.05	0.43	-1.96	0.56	-0.95	0.5	0.9	0.4	1.32	0.42	1.85	0.5
sig_20917	SALUBRINAL	EUKARYOTIC TRANSLATION INITIATION FACTOR INHIBITOR	EIF2S1	0.13	0.49	0	0.23	0	-1.17	0.12	0.14	0	-0.43	0	0.86	0.12
sig_20918	LAPATINIB	ERBB2 INHIBITOR; EGFR INHIBITOR	ERBB2; EGFR	1	-0.61	1	-2.23	1	-1.5	1	3.44	1	1.15	1	1.15	1
sig_20919	GSK269962A; GSK-269962A			0.3	-0.03	0.08	-0.48	0.08	-0.7	0.14	-0.97	0.21	-0.13	0.06	3.16	0
sig_20920	DOXORUBICIN	TOPOISOMERASE INHIBITOR	TOP2A	0	0.9	0	2.03	0	-0.09	0	-3.11	0	-1.34	0	0.82	0
sig_20921	ETOPOSIDE	TOPOISOMERASE INHIBITOR	TOP2A; TOP2B	0	-0.91	0	2.23	0	2.65	0	-2.02	0	-1.15	0	-2.19	0
sig_20922	GEMCITABINE	RIBONUCLEOTIDE REDUCTASE INHIBITOR	RRM2; TYMS; RRM1; CMPK1	0	-0.98	0	2.43	0	2.96	0	-3.04	0	-1.08	0	-1.63	0
sig_20923	MITOMYCIN-C; MITOMYCIN C	DNA SYNTHESIS INHIBITOR; DNA ALKYLATING AGENT		0.37	-1.23	0.19	1.44	0	2.75	0	-0.54	0.2	-0.55	0.17	-3.08	0.34
sig_20924	VINORELBINE	TUBULIN INHIBITOR	TUBA1B; TUBB4B; TUBA4A; TUBA1C; TUBB6; TUBA3D; TUBA1A; TUBB2B; TUBB2A; TUBB; TUBA3E; TUBB8; TUBB3; TUBB1; TUBB4A; TUBA3C	0	0.05	0	2.52	0	2.66	0	-4.23	0	-1.05	0	-1.56	0
sig_20925	NSC-87877			1	0.6	1	-1.2	1	-1.82	1	2.18	1	-0.3	1	1.19	1
sig_20926	BICALUTAMIDE	ANDROGEN RECEPTOR ANTAGONIST	AR	0.53	-0.03	0.88	-1.35	1	-1.08	1	-0.51	0.92	0.66	0.7	3.68	0.46
sig_20927	QS11; 944328-88-5			0	0.19	0	2.42	0	1.09	0	-2.24	0	-1.63	0	-1.17	0
sig_20928	CP466722			0.92	-2.32	1	-1.2	1	1.65	1	2.45	1	0.82	1	-0.76	0.97
sig_20929	MIDOSTAURIN	FLT3 INHIBITOR; KIT INHIBITOR; PKC INHIBITOR	FLT3; PRKCG	0	1.52	0	-0.13	0	-3.07	0	-4.23	0	-0.84	0	8.46	0
sig_20930	CHIR-99021	GLYCOGEN SYNTHASE KINASE INHIBITOR	MAPK1; CDK1; GSK3A; GSK3B	0.23	1.47	0.26	-0.59	0.36	-3.52	0.52	-3.59	0.51	-0.66	0.38	8.9	0.16
sig_20931	PONATINIB; AP-24534	PDGFR TYROSINE KINASE RECEPTOR INHIBITOR; FLT3 INHIBITOR; BCR-ABL KINASE INHIBITOR	FGFR2; FGFR1; BCR; ABL1; TEK; PDGFRA; LYN; SRC; KDR; KIT; LCK; FLT3; FGFR4; RET; FGFR3	1	-0.16	1	-0.47	1	-0.79	1	1.02	1	-0.4	1	1.3	1
sig_20932	AZD6482; AZD-6482	PI3K INHIBITOR	PIK3CB; PIK3CD; PIK3CG; PIK3CA	0.43	1.51	0.75	-0.39	0.72	-3.18	0.92	-1.7	0.78	-0.49	0.82	5.51	0.4
sig_20933	JNK-9L			0	0.03	0	2	0	2.57	0	-3.27	0	-0.7	0	-2.15	0
sig_20934	PF-562271	FOCAL ADHESION KINASE INHIBITOR	PTK2; PTK2B	0	1.93	0	0.86	0	-2.67	0	-4.44	0	-1.27	0	6.37	0
sig_20935	HG-6-64-1; NSC635973			0	0.86	0	-0.15	0	-1.61	0	-2.49	0	-0.35	0	4.69	0
sig_20936	JQ1			0	0.97	0	0.78	0	-0.66	0	-1.68	0	-0.73	0	1.06	0
sig_20937	JQ12			0	0.05	0	1.46	0	0.91	0	-1.15	0	-0.91	0	-1.3	0
sig_20938	DMOG			0.32	-0.61	0.46	-0.28	0.4	0.32	0.4	-0.74	0.54	-0.03	0.36	1.9	0.31
sig_20939	FTI-277			0.33	1.83	0.45	-2.04	0.6	-4.6	0.84	-3.28	0.85	0.43	0.55	10.66	0.26
sig_20940	AR-12; OSU-03012	PHOSPHOINOSITIDE DEPENDENT KINASE INHIBITOR	PDPK1	0	0.65	0	1.83	0	-0.16	0	-2.93	0	-1.32	0	1.39	0
sig_20941	SHIKONIN			0	-0.36	0	0.73	0	0.17	0	-0.15	0	-0.34	0	-0.25	0
sig_20942	AKT-INHIBITOR-VIII; AKT INHIBITOR VIII			0.54	0.56	0.5	-0.52	0.54	-1.01	0.64	-0.72	0.58	-0.03	0.51	2.33	0.36
sig_20943	EMBELIN	XIAP INHIBITOR; HCV INHIBITOR	XIAP	0	0.92	0	0.25	0	-1.05	0	-3.45	0	-0.39	0	4.39	0
sig_20944	FH-535; FH535			0	1.95	0	2.1	0	-0.23	0	-3.15	0	-0.94	0	-1.14	0
sig_20945	PAC-1	CASPASE ACTIVATOR	CASP3	1	-2.23	1	-1.19	1	1.8	1	2.86	1	0.81	1	-1.63	1
sig_20946	IPA-3	P21 ACTIVATED KINASE INHIBITOR	PAK1	0.06	-0.63	0.04	0.51	0	0.11	0	0.12	0	-0.74	0.06	0.69	0.06
sig_20947	GSK-650394	SERUM/GLUCOCORTICOID REGULATED KINASE INHIBITOR	SGK2; SGK1	0	-1.62	0	0.74	0	2.48	0	-0.01	0	-0.12	0	-2.06	0
sig_20948	DILTIAZEM; BAY 61-3606	CALCIUM CHANNEL BLOCKER	CACNG1; HTR3A; KCNA5; CACNA1S; CACNA2D1; CACNA1C	0.54	-1.96	0.86	-0.3	0.68	1.79	0.58	2.23	0.61	-0.01	0.84	-1.79	0.54
sig_20949	5-FLUOROURACIL; FLUOROURACIL	THYMIDYLATE SYNTHASE INHIBITOR	TYMS; DPYD	0.19	-0.88	0.15	-0.27	0.05	0.98	0.12	1.76	0.13	0.14	0.15	-1.95	0.23
sig_20950	THAPSIGARGIN			0	0.01	0	2.93	0	3.12	0	-4.94	0	-1.3	0	-1.67	0
sig_20951	OBATOCLAX; OBATOCLAX MESYLATE	BCL INHIBITOR	BCL2	0	0.1	0	2.23	0	1.21	0	-2.55	0	-1.41	0	-0.76	0
sig_20952	BMS-754807	IGF-1 INHIBITOR	AKT1; IGF1R	0.09	-0.31	0	0.59	0	0.68	0	-0.21	0	-0.76	0.04	-0.35	0.04
sig_20953	LINSITINIB; LISITINIB	IGF-1 INHIBITOR	INSRR; INSR; IGF1R	0.6	-0.99	0.49	-0.64	0.44	1.04	0.45	2.31	0.35	0.44	0.53	-2.3	0.62
sig_20954	BEXAROTENE	RETINOID RECEPTOR AGONIST	RXRG; RXRB; RXRA	0.25	1.22	0.11	0.27	0.18	-1.96	0.3	-1.46	0.24	-0.56	0.31	2.91	0.19
sig_20955	BLEOMYCIN	DNA SYNTHESIS INHIBITOR	LIG1; LIG3	0	2.37	0	0.72	0	-3.37	0	-5.27	0	-1.24	0	7.94	0
sig_20956	LFM-A13	BTK INHIBITOR	BTK	0.88	-0.06	1	-1.98	1	-1.89	1	1.16	1	0.69	1	3.79	0.86
sig_20957	870483-87-7; GW-2580			1	-0.68	1	-1.08	1	-1.58	1	4.15	1	-0.46	1	0.43	1
sig_20958	NVP-AUY922; AUY922	HSP INHIBITOR	HSP90AB1; HSP90AA1	0	2.46	0	1.33	0	-3.18	0	-6.62	0	-1.35	0	8.33	0
sig_20959	PHENFORMIN	AMPK ACTIVATOR	PRKAA1; KCNJ8	1	-1.34	1	0.17	1	1.84	1	3.27	1	0.35	1	-5.27	1
sig_20960	BRYOSTATIN-1; BRYOSTATIN 1			0.36	0.77	0.42	-0.47	0.56	-1.7	0.65	-0.99	0.54	0.18	0.49	3.05	0.2
sig_20961	PAZOPANIB	VEGFR INHIBITOR; KIT INHIBITOR; PDGFR TYROSINE KINASE RECEPTOR INHIBITOR	FGFR3; FGF1; FGFR1; CSF1R; FLT1; PDGFRA; ITK; KDR; KIT; PDGFRB; FLT4; SH2B3	0.82	-0.36	1	-0.94	1	-0.78	1	0.51	1	0.22	1	2.33	0.93
sig_20962	DACINOSTAT; LAQ824	HDAC INHIBITOR	HDAC6; HDAC9; HDAC5; HDAC3; HDAC7; HDAC1; HDAC8; HDAC4; HDAC2	0.27	-1.53	0.08	2.45	0	3.49	0	0.73	0	-1.62	0.05	-5.7	0.3
sig_20963	EPOTHILONE-B; EPOTHILONE B	MICROTUBULE STABILIZING AGENT; TUBULIN INHIBITOR	TUBB4B; TUBA1C; TUBA3C; TUBA1B; TUBA8; TUBB; TUBB3; TUBB4A; TUBA1A; TUBB1; TUBA4A	0	-0.57	0	1.2	0	1.82	0	-2.72	0	-0.29	0	0.05	0
sig_20964	GSK-1904529A; GSK1904529A	IGF-1 INHIBITOR	IGF1R; INSR	0.14	0.41	0.04	-0.08	0.11	-0.5	0.13	-1.17	0.19	0.08	0.03	1.57	0.16
sig_20965	BMS-345541; BMS345541	IKK INHIBITOR	CHUK; IKBKB	0.98	-2.53	1	0.33	1	3.34	1	3.32	0.87	0.08	1	-5.6	1
sig_20966	TIPIFARNIB	FARNESYLTRANSFERASE INHIBITOR	FNTB; FNTA	0	-0.08	0	1.09	0	0.54	0	-1.07	0	-0.51	0	-0.49	0
sig_20967	AVAGACESTAT; BMS-708163	GAMMA SECRETASE INHIBITOR	PSEN1	0.3	2.31	0.35	-0.71	0.55	-4.63	0.81	-2.8	0.7	-0.5	0.55	8.23	0.21
sig_20968	RUXOLITINIB	JAK INHIBITOR	JAK3; JAK1; JAK2; TYK2	0.51	-0.12	0.45	-0.2	0.45	0.17	0.4	0.17	0.4	0.17	0.36	-0.14	0.41
sig_20969	AS-601245; AS601245			0	2.1	0	0.38	0	-2.93	0	-5.07	0	-0.73	0	7.45	0
sig_20970	ISPINESIB; ISPINESIB MESYLATE	KINESIN INHIBITOR	KIF11	0.82	-2.28	1	0.4	1	2.77	1	2.66	1	-0.29	1	-4.04	0.8
sig_20971	TL-2-105; SULFISOXAZOLE			1	-1.48	1	-0.68	1	1.25	1	2.43	1	0.45	1	-1.91	1
sig_20972	AT-7519	CDK INHIBITOR	CDK1; CDK9; CDK5; CDK4; CDK2; CDK6	0.66	-3.47	1	-0.63	1	3.65	0.94	3.32	1	0.65	1	-3.67	0.84
sig_20973	TAK-715	P38 MAPK INHIBITOR	MAPK14	1	-2.27	1	-1.29	1	2.16	1	4.51	1	1.4	1	-4.63	1
sig_20974	BX-912	PYRUVATE DEHYDROGENASE KINASE INHIBITOR	CHEK1; GSK3B; CDK2; PDPK1; PDK1; KDR	1	-3.1	1	-0.64	1	2.91	1	3.44	1	0.28	1	-2.89	1
sig_20975	ZSTK-474; ZSTK474	PI3K INHIBITOR	PIK3CB; PIK3CD; PIK3CG	1	-3.64	1	-2.19	1	2.43	1	5.44	1	1.72	1	-2.93	1
sig_20976	AS-605240; AS605240			0.66	0.22	0.57	-0.08	0.67	-0.51	0.83	0.27	0.71	-0.12	0.76	0.31	0.61
sig_20977	GENENTECH CPD; GENENTECH CPD 10			1	-1.95	1	-0.29	1	1.7	1	2.51	1	0.07	1	-2.13	1
sig_20978	GSK-1070916; GSK1070916	AURORA KINASE INHIBITOR	CYP3A4; CYP2D6; AURKC; AURKB; AURKA	1	-2.88	1	-0.29	1	3.23	1	3.82	1	0.21	1	-4.67	1
sig_20979	KIN001-102			1	-3	1	-1.63	1	2.81	1	5.67	1	1.41	1	-5.34	1
sig_20980	ENZASTAURIN; LY317615	PKC INHIBITOR	GSK3B; PRKCB; PRKCG; PRKCD; PRKCA; AKT1	0.42	0.56	0.48	-0.04	0.44	-1.09	0.65	-1.15	0.58	-0.3	0.48	2.52	0.21
sig_20981	GSK-429286A; GSK429286A	RHO ASSOCIATED KINASE INHIBITOR	ROCK1	0.75	-0.74	0.72	-0.06	0.8	0.46	0.81	0.28	0.88	-0.12	0.72	0.4	0.69
sig_20982	KIN001-242; FMK			0.16	0.98	0	0.44	0.12	-1.39	0.26	-1.54	0.22	-0.58	0.06	2.33	0.08
sig_20983	QL-XII-47			0.8	-2.12	1	-0.38	1	1.72	1	2.18	1	0.16	1	-1.43	0.84
sig_20984	IDELALISIB; CAL-101	PI3K INHIBITOR	PIK3CB; PIK3CD; PIK3CA; PIK3CG	1	-1.01	1	-1.23	1	-0.72	1	2.73	1	0.39	1	0.77	1
sig_20985	UNC0638			1	-1.22	1	0.06	1	1.52	1	2.34	1	-0.24	1	-3.03	1
sig_20986	CABOZANTINIB; XL-184	VEGFR INHIBITOR; RET TYROSINE KINASE INHIBITOR	MET; KDR	1	-0.05	1	-0.21	1	-0.94	1	0.61	1	-0.56	1	1.63	1
sig_20987	WZ-3105; WZ3105			1	-2.35	1	-0.1	1	2.98	1	4.51	1	0.34	1	-6.43	1
sig_20988	XMD14-99			1	0.23	1	-0.24	1	-0.74	1	1.14	1	-0.22	1	-0.09	1
sig_20989	QUIZARTINIB; AC220	FLT3 INHIBITOR	PDGFRB; PDGFRA; KIT; FLT3; CSF1R; RET	1	-0.36	1	0	1	0.1	1	1.2	1	-0.19	1	-0.85	1
sig_20990	CP-724714; CP724714	RECEPTOR TYROSINE PROTEIN KINASE INHIBITOR; EGFR INHIBITOR	ERBB2	1	-0.45	1	-2.12	1	-1.41	1	4.54	1	1.15	1	-0.77	1
sig_20991	JW-7-24-1			1	-1.92	1	0.25	1	2.09	1	3.53	1	-0.29	1	-4.46	1
sig_20992	NPK76-II-72-1			0.88	-3.42	1	1.23	0.98	5.35	0.92	3.24	0.97	-0.61	1	-7.7	0.96
sig_20993	STF-62247	AUTOPHAGY INDUCER		1	-0.15	1	-0.13	1	-0.66	1	1.82	1	0.07	1	-0.91	1
sig_20994	NG-25			1	-0.59	1	0.44	1	0.77	1	1.47	1	-0.72	1	-1.93	1
sig_20995	TL-1-85			1	-0.25	1	0.22	1	0.14	1	1.01	1	-0.46	1	-0.91	1
sig_20996	VX-11E			0.45	1	0.5	0.36	0.57	-1.18	0.64	-0.68	0.63	-0.83	0.58	1.3	0.4
sig_20997	FR-180204	MAP KINASE INHIBITOR	MAPK1; MAPK3	0.78	0.21	0.92	0.34	0.92	-0.3	0.9	0.58	0.96	-0.65	1	-0.45	0.94
sig_20998	TUBASTATIN-A; TUBASTATIN A	HDAC INHIBITOR	HDAC6	1	-1.66	1	0.7	1	1.86	1	2.86	1	-0.78	1	-3.9	1
sig_20999	ZIBOTENTAN	ENDOTHELIN RECEPTOR ANTAGONIST	EDNRA	0.86	-0.16	0.98	-1.12	1	-0.77	1	1.19	0.88	0.47	0.93	1.16	0.86
sig_21000	YM-155; YM155	SURVIVIN INHIBITOR	BIRC5	0	0.34	0	1.53	0	0.51	0	-2.81	0	-0.9	0	0.78	0
sig_21001	NSC-207895			0.98	-1.73	1	1.77	0.92	2.64	1	1.59	1	-1.27	1	-4.5	1
sig_21002	VNLG/124; 4-HYDROXY-2-OXOPENTANOIC ACID			1	-0.4	1	-0.24	1	-0.33	1	1.61	1	-0.15	1	-0.34	1
sig_21003	AR-42	HDAC INHIBITOR	HDAC1	1	-2.26	1	1.28	1	3.53	1	3.37	1	-0.78	1	-6.93	1
sig_21004	CUDC-101	EGFR INHIBITOR	ERBB2; EGFR	1	-2.62	1	0.27	1	2.84	1	3.86	1	-0.06	1	-5.15	1
sig_21005	BELINOSTAT	HDAC INHIBITOR	HDAC9; HDAC7; HDAC6; HDAC4; HDAC5; HDAC8; HDAC1; HDAC3; HDAC11; HDAC10; HDAC2	1	-3.05	1	0.12	1	3.51	1	3.56	1	0.1	1	-5.01	1
sig_21006	I-BET-762; GSK-525762A	BROMODOMAIN INHIBITOR	BRD4; BRD3; BRD2	0.77	-1.28	0.92	0.62	0.76	1.82	0.74	1.62	0.68	-0.73	0.98	-2.85	0.92
sig_21007	CAY10603			1	-2.31	1	0.69	1	2.88	1	2.73	1	-0.57	1	-4.41	1
sig_21008	LINIFANIB	VEGFR INHIBITOR; PDGFR TYROSINE KINASE RECEPTOR INHIBITOR	CSF1; PDGFRB; KIT; CSF1R; FLT3; TEK; FLT4; RET; FLT1; KDR	1	0.13	1	0.25	1	-0.7	1	0.63	1	-0.56	1	0.26	1
sig_21009	BIX-02189; BIX02189	MEK INHIBITOR	MAP2K5; MAPK7	1	-0.7	1	-0.36	1	0.62	1	1.23	1	-0.01	1	-0.74	1
sig_21010	ALECTINIB; CH5424802	ALK TYROSINE KINASE RECEPTOR INHIBITOR	ALK; MET	0.45	0.14	0.46	-0.31	0.58	-0.51	0.7	-0.13	0.63	0.15	0.55	1	0.34
sig_21011	PELITINIB; EKB-569	EGFR INHIBITOR	EGFR	1	-0.02	1	-0.16	1	-0.61	1	0.45	1	-0.13	1	0.75	1
sig_21012	GSK2126458; GSK-2126458	PI3K INHIBITOR; MTOR INHIBITOR	MTOR; PIK3CB; PIK3CA; PIK3CD; PIK3CG	1	-2.96	1	-0.83	1	2.53	1	5.51	1	0.71	1	-5.3	1
sig_21013	KIN001-236			1	-1.33	1	-0.27	1	1.26	1	3.7	1	-0.23	1	-3.66	1
sig_21014	KIN001-244			1	-1.46	1	-0.55	1	1.12	1	2.94	1	0	1	-2.11	1
sig_21015	KIN001-055			1	0.07	1	-0.61	1	-1.28	1	1.56	1	0.09	1	0.68	1
sig_21016	KIN001-260			1	-0.68	1	-0.21	1	0.61	1	1.72	1	-0.06	1	-1.57	1
sig_21017	KIN001-266			0.38	0.27	0.34	0.83	0.28	0.19	0.37	-0.77	0.37	-0.55	0.42	-0.48	0.35
sig_21018	MASITINIB	KIT INHIBITOR; SRC INHIBITOR; PDGFR TYROSINE KINASE RECEPTOR INHIBITOR	FGFR3; KIT; PDGFRB; PDGFRA	1	-0.49	1	-0.24	1	0	1	1.21	1	-0.23	1	-0.1	1
sig_21019	AMUVATINIB; MP470	KIT INHIBITOR; PDGFR TYROSINE KINASE RECEPTOR INHIBITOR; RAD51 INHIBITOR; RET TYROSINE KINASE INHIBITOR; FLT3 INHIBITOR	MET; KIT	1	-2.09	1	-0.64	1	2.58	1	4.55	1	1.06	1	-6.25	1
sig_21020	MPS-1-IN-1			0.82	-0.8	0.98	-0.16	0.94	0.8	0.84	1.21	0.89	0.19	0.92	-1.36	0.84
sig_21021	NVP-BHG712; BHG712	EPHRIN INHIBITOR	EPHB4	0.82	0.03	0.97	0.73	0.84	-0.21	1	0.22	0.86	-0.93	1	-0.16	0.91
sig_21022	OSI-930	KIT INHIBITOR; VEGFR INHIBITOR	KDR; KIT	1	0.16	1	0.06	1	-0.76	1	1.16	1	-0.64	1	0	1
sig_21023	OSI-027	MTOR INHIBITOR	MTOR	1	-3.35	1	-0.3	1	4.03	1	5.96	1	0.57	1	-8.11	1
sig_21024	CX-5461	RNA POLYMERASE INHIBITOR		1	-3.66	1	-0.59	1	3.71	1	5	1	0.06	1	-4.97	1
sig_21025	PHA-793887	CDK INHIBITOR	CDK1; CDK9; CDK4; CDK2; CDK5; CDK7	0.71	-2.9	1	1.06	0.92	4.07	0.95	2.9	0.92	-0.53	1	-6.05	0.79
sig_21026	PI-103	PI3K INHIBITOR; MTOR INHIBITOR	PIK3CG; PIK3CB; MTOR; PRKDC; PIK3CA; PIK3CD	1	-2.89	1	-0.5	1	2.76	1	5.11	1	0.19	1	-5.21	1
sig_21027	PIK-93	PI3K INHIBITOR	PI4KB; PIK3CG; PIK3C3	1	-3.86	1	-0.64	1	4.46	1	5.76	1	0.82	1	-7.43	1
sig_21028	SB52334			1	-2.49	1	0.15	1	4.29	1	5.35	1	0.76	1	-10.02	1
sig_21029	TPCA-1	IKK INHIBITOR	IKBKB	1	-2.68	1	0.27	1	3.41	1	4.17	1	-0.16	1	-6.17	1
sig_21030	TG-101348; TG101348	FLT3 INHIBITOR; JAK INHIBITOR	TYK2; BRD4; JAK3; JAK2; JAK1	0.78	-1.04	0.96	-0.21	0.82	0.88	0.76	1.12	0.84	-0.15	0.97	-0.54	0.9
sig_21031	FORETINIB	VEGFR INHIBITOR	KDR; MET; FLT4; FLT1	0.57	-0.01	0.59	1.22	0.46	0.29	0.52	-1.3	0.68	-1.32	0.67	0.71	0.54
sig_21032	Y-39983	RHO ASSOCIATED KINASE INHIBITOR	ROCK2; ROCK1	0.68	-1.05	0.94	0.12	1	1.15	0.92	-0.06	1	-0.48	1	0.39	0.73
sig_21033	YM-201636; YM201636	PI3K INHIBITOR		1	-3.86	1	-1.17	1	4.58	1	6.91	1	1.4	1	-8.83	1
sig_21034	TIVOZANIB	VEGFR INHIBITOR	FLT1; PDGFRA; FLT4; KIT; KDR; PDGFRB	1	-0.3	1	-0.19	1	-0.3	1	0.9	1	-0.15	1	0.27	1
sig_21035	GSK690693; GSK-690693	AKT INHIBITOR	AKT2; PAK6; PAK7; PAK4; PRKX; PRKCQ; AKT3; PRKG1; AKT1	1	-3.73	1	-0.83	1	4.48	1	7.59	1	1.2	1	-10.05	1
sig_21036	SNX-2112	HSP INHIBITOR		0.21	-0.18	0.31	2.69	0.08	1.03	0.21	-3.53	0.33	-2.1	0.3	1.19	0.16
sig_21037	QL-XI-92			1	-0.41	1	0.48	1	-1.39	1	1.52	1	-1.73	1	1.89	1
sig_21038	XMD13-2			1	-3.45	1	-0.36	1	3.58	1	4.98	1	-0.05	1	-5.32	1
sig_21039	QL-X-138			1	-3.97	1	-1.22	1	4.16	1	6.35	1	1.11	1	-6.95	1
sig_21040	XMD15-27			1	0.08	1	-0.55	1	-1.46	1	0.6	1	-0.37	1	2.52	1
sig_21041	T-0901317; T0901317	LXR AGONIST	NR1I2; RXRB; NR1H2; NCOA1; NR1H3; NCOA2	1	-1.44	1	-0.95	1	0.12	1	2.11	1	0.06	1	0.91	1
sig_21042	EX-527	SIRT INHIBITOR	SIRT1	1	-0.14	1	-0.35	1	-0.44	1	1.82	1	0.07	1	-0.92	1
sig_21043	THZ-2-49			0.13	0.19	0	0.62	0.04	0.62	0.02	-1.32	0.2	-0.16	0.12	-0.37	0.12
sig_21044	KIN001-270			0.44	-2.43	0.8	-0.53	0.55	3.23	0.39	1.5	0.61	1.12	0.52	-3.08	0.48
sig_21045	THZ-2-102-1			0.76	-1.97	0.94	1.72	0.84	4.06	0.67	2.18	0.77	-0.75	0.97	-7.44	0.8
sig_21046	ACADESINE; AICAR	AMPK ACTIVATOR		1	-0.56	1	0.04	1	-0.05	1	0.86	1	-0.54	1	0.42	1
sig_21047	CAMPTOTHECIN	TOPOISOMERASE INHIBITOR	TOP1	0.35	-1.77	0.16	0.28	0.08	2.12	0.04	0.28	0.04	0.11	0.17	-1.21	0.31
sig_21048	VINBLASTINE	MICROTUBULE INHIBITOR; TUBULIN INHIBITOR	TUBE1; TUBG1; TUBA1A; JUN; TUBD1; TUBB	0	0.72	0	1.32	0	0.73	0	-4.71	0	-0.59	0	2.21	0
sig_21049	CISPLATIN	DNA ALKYLATING AGENT; DNA SYNTHESIS INHIBITOR	XIAP	0	-1.19	0	0.17	0	1.76	0	-0.36	0	0.24	0	-0.76	0
sig_21050	CYTARABINE	RIBONUCLEOTIDE REDUCTASE INHIBITOR	POLB; POLA1; POLE; POLD1	0	0.24	0	0.73	0	-0.09	0	-1.55	0	-0.62	0	1.19	0
sig_21051	DOCETAXEL	TUBULIN INHIBITOR	TUBB; MAP4; NR1I2; MAPT; TUBB1; MAP2; BCL2	0	2.27	0	0.91	0	-2.66	0	-5.62	0	-0.99	0	6.9	0
sig_21052	METHOTREXATE	DIHYDROFOLATE REDUCTASE INHIBITOR	DHFR	1	-0.79	1	0.66	1	1.2	1	1.62	1	-0.68	1	-2.83	1
sig_21053	TRETINOIN; ATRA	RETINOID RECEPTOR AGONIST; RETINOID RECEPTOR LIGAND	PPARD; NR2C2; RARA; NR0B1; RARB; RORB; RARRES1; ALDH1A2; GPRC5A; RORC; RXRG; RARG; RXRB; ALDH1A1	1	0.09	1	-0.15	1	-0.75	1	1.33	1	-0.43	1	0	1
sig_21054	GEFITINIB	EGFR INHIBITOR	EGFR	1	-0.44	1	-0.92	1	-0.26	1	2.35	1	0.4	1	-0.83	1
sig_21055	NAVITOCLAX	BCL INHIBITOR	BCL2L1; BCL2L2; BCL2	1	-2.93	1	-0.64	1	2.62	1	5.66	1	-0.01	1	-5.2	1
sig_21056	VORINOSTAT	HDAC INHIBITOR	HDAC8; HDAC2; HDAC3; HDAC1; HDAC9; HDAC5; HDAC6; HDAC11; HDAC10	0.75	-1.63	0.74	2.37	0.5	4.26	0.44	3	0.4	-1.05	0.7	-9.99	0.86
sig_21057	NILOTINIB	ABL KINASE INHIBITOR; BCR-ABL KINASE INHIBITOR	KIT; ABL1	0.58	0.07	0.54	0.12	0.53	-0.29	0.58	-0.04	0.45	-0.37	0.59	0.59	0.48
sig_21058	REFAMETINIB; RDEA119	MEK INHIBITOR	MAP2K1; MAP2K2	0	3.94	0	0.49	0	-5.63	0	-6.3	0	-1.42	0	10.57	0
sig_21059	PD-184352; CI-1040	MEK INHIBITOR	MAP2K1; MAP3K2; MAP3K1	0	3.22	0	1.19	0	-3.5	0	-4.93	0	-1.32	0	5.67	0
sig_21060	TEMSIROLIMUS	MTOR INHIBITOR	MTOR	0.06	0.31	0	-0.17	0.11	-0.38	0	-1.36	0.06	0.29	0	1.7	0
sig_21061	OLAPARIB	PARP INHIBITOR	PARP2; PARP1	0.69	-0.62	0.89	-1.09	0.91	-0.32	0.88	0.27	0.77	0.37	0.82	2.44	0.57
sig_21062	VELIPARIB	PARP INHIBITOR	PARP1; PARP2	0	0.26	0	-0.36	0	-0.26	0	-1.13	0	0.62	0	1.28	0
sig_21063	BOSUTINIB	ABL KINASE INHIBITOR; BCR-ABL KINASE INHIBITOR; SRC INHIBITOR	STK4; MAP3K2; BCR; CDK2; FRK; TXK; FYN; TNK2; MAP2K2; MAP4K5; CAMK2G; MAP2K1; HCK; STK24; STK10; ABL1; SRC; LYN; CAMK1D	0.1	1.09	0	0.81	0.04	-1.25	0.14	-2.2	0.2	-0.67	0.13	2.28	0
sig_21064	LENALIDOMIDE	ANTICANCER AGENT	PTGS2; CDH5; CRBN; TNFSF11; TNF	0.26	1.2	0	1.35	0	-0.16	0	-2.08	0.04	-0.71	0	-0.44	0.23
sig_21065	AXITINIB	VEGFR INHIBITOR; PDGFR TYROSINE KINASE RECEPTOR INHIBITOR	PLK4; FLT4; KDR; FLT1; CSF1	0.69	-0.74	0.61	-0.41	0.69	0.44	0.61	0.69	0.52	0.32	0.57	-0.02	0.63
sig_21066	AZD7762; AZD-7762	CHK INHIBITOR	CHEK2; CHEK1	0	0.52	0	1.05	0	-0.33	0	-2.51	0	-0.74	0	1.92	0
sig_21067	GW-441756; GW 441756			0.03	0.88	0	1.23	0	-0.02	0	-1.75	0	-0.68	0	-0.41	0.03
sig_21068	111358-88-4; CEP-701			0	-0.04	0	0.41	0	0.29	0	-0.17	0	-0.35	0	-0.44	0
sig_21069	SB-216763; SB 216763	GLYCOGEN SYNTHASE KINASE INHIBITOR	CCNA2; GSK3B; CDK2; GSK3A	0.28	1.17	0.32	-1.02	0.41	-3.14	0.57	-2.84	0.46	-0.21	0.47	8.09	0.08
sig_21070	TANESPIMYCIN; 17-AAG	HSP INHIBITOR	HSP90AA1	0	3.56	0	0.84	0	-4.62	0	-7.5	0	-1.17	0	10.37	0
sig_21071	VX-702	P38 MAPK INHIBITOR	MAPK14; MAPK11; MAPK12	1	-0.3	1	-0.33	1	-0.08	1	1.14	1	0.12	1	-0.45	1
sig_21072	MOTESANIB; AMG-706	PDGFR TYROSINE KINASE RECEPTOR INHIBITOR; VEGFR INHIBITOR; KIT INHIBITOR	KDR; KIT; FLT4; FLT1	0.65	0.87	0.8	-0.34	0.86	-1.94	0.92	-0.46	0.88	-0.28	0.8	2.87	0.68
sig_21073	KU-55933	ATM KINASE INHIBITOR	PRKDC; ATM	0.18	1.1	0.18	0.45	0.26	-1.94	0.29	-1.81	0.21	-0.66	0.2	3.35	0.07
sig_21074	ELESCLOMOL	OXIDATIVE STRESS INDUCER	HSPA1A	0	1.14	0	1.03	0	-0.58	0	-3.74	0	-0.73	0	2.86	0
sig_21075	AFATINIB	EGFR INHIBITOR	EGFR; ERBB2; ERBB4	1	-0.73	1	-1.43	1	-0.02	1	2.43	1	0.69	1	-0.33	1
sig_21076	VISMODEGIB; GDC0449	SMOOTHENED RECEPTOR ANTAGONIST; HEDGEHOG PATHWAY INHIBITOR	SMO	0.42	-0.33	0.59	-0.31	0.68	0.24	0.56	-0.35	0.62	0.24	0.46	0.85	0.39
sig_21077	PLX-4720; PLX4720	RAF INHIBITOR	KDR; BRAF	0.51	1.55	0.26	0.42	0.3	-1.62	0.5	0	0.22	-0.47	0.46	-0.26	0.5
sig_21078	BX-795	IKK INHIBITOR	GSK3B; KDR; CDK2; PDPK1; PDK1; CHEK1	0.56	-0.01	0.81	-0.11	0.82	-1.06	1	-1.09	0.86	-0.69	0.88	3.85	0.48
sig_21079	NU-7441	DNA DEPENDENT PROTEIN KINASE INHIBITOR	PRKDC	0.29	1.16	0.18	-0.08	0.36	-2.74	0.49	-1.56	0.36	-0.5	0.32	4.76	0.1
sig_21080	SL 0101-1			0.94	0.65	1	-0.67	1	-2.35	1	0.65	1	-0.85	1	3.54	0.92
sig_21081	DORAMAPIMOD; BIRB 0796	P38 MAPK INHIBITOR	MAPK11; MAPK13; MAPK12; MAPK14	0.06	1.07	0.08	0.12	0	-1.21	0	-2.65	0	-0.18	0	3.36	0
sig_21082	JNK INHIBITOR VIII; JNK-INHIBITOR-VIII			0	2.02	0	0.27	0	-2.68	0	-3.42	0	-0.07	0	4.63	0
sig_21083	AC1LE7KD; 681640			0.23	1.17	0.28	0.32	0.28	-2.65	0.45	-2.87	0.41	-0.99	0.35	6.16	0.04
sig_21084	NUTLIN-3; NUTLIN-3A (-)	MDM INHIBITOR	MDM2; TP53	0.8	-0.17	1	-2.2	1	-1.15	1	3.77	0.84	1	0.94	-0.35	0.79
sig_21085	PD-173074	VEGFR INHIBITOR; FGFR INHIBITOR	PDGFRA; FGFR1; FLT4; FLT1; KDR; PDGFRB; FGFR3; FGFR2; FGFR4	0.71	-0.12	0.74	-0.54	0.8	-0.16	0.78	0.73	0.65	0.35	0.72	-0.01	0.76
sig_21086	ZM-447439	AURORA KINASE INHIBITOR	AURKB; AURKA	0.8	-1.43	0.88	0.83	0.7	1.66	0.64	0.99	0.83	-0.77	0.85	-1.85	0.84
sig_21087	RO-3306			0.02	1.6	0	-0.13	0	-2.65	0	-4.66	0.04	-0.5	0	7.89	0
sig_21088	MK-2206	AKT INHIBITOR	AKT2; AKT3; AKT1	1	-0.86	1	-0.91	1	0.65	1	2	1	0.82	1	-1.52	1
sig_21089	PALBOCICLIB; PD-0332991	CDK INHIBITOR	CDK6; CDK4	0.3	-0.4	0.3	-0.4	0.35	-0.43	0.23	-0.07	0.22	-0.14	0.28	2.15	0.11
sig_21090	NVP-BEZ235; BEZ235	PI3K INHIBITOR; MTOR INHIBITOR	PIK3CA; ATR; MTOR; PIK3CD; PIK3CG	0	1.13	0	-0.13	0	-1.86	0	-3.64	0	-0.14	0	5.8	0
sig_21091	GDC-0941; GDC0941	PI3K INHIBITOR	PIK3CB; PIK3CA; PIK3CD; PIK3CG	0.35	1.48	0.31	0.33	0.32	-2.4	0.62	-1.43	0.51	-0.97	0.49	3.46	0.3
sig_21092	AZD8055; AZD-8055	MTOR INHIBITOR	MTOR	0	-1.14	0	-0.19	0	1.88	0	0.54	0	0.65	0	-2.01	0
sig_21093	PD-0325901	MEK INHIBITOR	MAP2K1	0	3.2	0	0.6	0	-3.7	0	-4.88	0	-0.91	0	6.41	0
sig_21094	SB-590885; SB590885	RAF INHIBITOR	BRAF	0.57	2.05	0.28	1.39	0.5	-0.23	0.42	2.01	0.32	-0.81	0.52	-6.75	0.57
sig_21095	SELUMETINIB	MEK INHIBITOR	MAP2K1	0.13	3.33	0.04	-0.59	0.11	-5.23	0.36	-4.15	0.26	-0.6	0.13	9.09	0
sig_21096	CCT007093			0.46	1.66	0.45	-1.32	0.71	-3.09	0.77	0.57	0.52	0.44	0.49	2.77	0.48
sig_21097	EHT-1864; EHT 1864			0.57	-0.28	0.39	-0.15	0.45	0.91	0.48	2.07	0.37	0.61	0.46	-3.87	0.71
sig_21098	CETUXIMAB			1	-0.26	1	-1.83	1	-1.35	1	1.89	1	0.75	1	2.13	1
sig_21099	PF-4708671	RIBOSOMAL PROTEIN INHIBITOR	RPS6KB1	0.75	1.32	0.78	0.13	0.9	-1.83	1	0.42	0.9	-0.42	0.86	0.31	0.74
sig_21100	JNJ-26854165			0	3.75	0	1.48	0	-4.35	0	-6.01	0	-1.87	0	7.53	0
sig_21101	HG-5-113-01			0.08	-1.95	0	-0.21	0	2.19	0	1.99	0	0.37	0	-2.64	0.05
sig_21102	HG-5-88-01			0.84	0.65	0.96	-0.43	1	-2	1	1.39	0.96	-0.33	1	1.19	0.84
sig_21103	TW-37; TW 37	BCL INHIBITOR	MCL1; BCL2L1; BCL2	0	-0.95	0	0.79	0	2.5	0	-1.69	0	0.11	0	-1.41	0
sig_21104	XMD11-85H			0.82	1.24	0.94	0.29	1	-1.84	1	-0.18	1	-1.01	1	1.58	0.82
sig_21105	ZG-10			0.5	-0.06	0.4	0.75	0.33	0.41	0.38	-0.26	0.37	-0.88	0.47	-0.43	0.41
sig_21106	XMD8-92			0.05	1.41	0	0.56	0.06	-1.67	0.05	-2.23	0.08	-0.93	0	3.08	0
sig_21107	QL-VIII-58			0	1.16	0	0.75	0	-1.27	0	-2.07	0	-0.86	0	2.31	0
sig_21108	CCT018159	HSP INHIBITOR	HSP90AB1; HSP90AA1	0	1.07	0	-0.58	0	-2.25	0	-4.4	0	0.41	0	7.54	0
sig_21109	RUCAPARIB; AG-014699	PARP INHIBITOR	PARP1; PARP2	0.24	0.57	0.13	0.2	0.14	-0.72	0.26	-0.62	0.24	-0.47	0.31	1.11	0.16
sig_21110	SB-505124; SB 505124	ALK TYROSINE KINASE RECEPTOR INHIBITOR	TGFBR1	1	-1.01	1	-1.04	1	0.91	1	3.18	1	0.76	1	-2.86	1
sig_21111	TAMOXIFEN	ESTROGEN RECEPTOR ANTAGONIST; SELECTIVE ESTROGEN RECEPTOR MODULATOR (SERM)	PRKCG; PRKCQ; EBP; PRKCE; PRKCI; GPER1; PRKCA; ESR2; ESR1; PRKCB; PRKCD; PRKCZ	1	-0.45	1	-3.81	1	-2.72	1	5.76	1	2.02	1	1.36	1
sig_21112	QL-XII-61			1	-1.71	1	-0.47	1	1.17	1	4.11	1	0.15	1	-3.53	1
sig_21113	PFI-1	BROMODOMAIN INHIBITOR	BRD4	0	1.41	0	0.14	0	-1.3	0	-1.33	0	-0.4	0	1.52	0
sig_21114	IOX2	HYPOXIA INDUCIBLE FACTOR INHIBITOR	KDM5C; EGLN1; KDM2A	1	-0.54	1	-1.45	1	-0.5	1	1.54	1	1.06	1	0.82	1
sig_21115	YK-4-279; YK 4-279			0	0.72	0	0.93	0	0.53	0	-5.09	0	-0.15	0	3.1	0
sig_21116	(5Z)-7-OXOZEAENOL; 5Z-7-OXOZEAENOL			0	3.11	0	0.99	0	-4.14	0	-4.89	0	-1.33	0	7.07	0
sig_21117	PIPERLONGUMINE			0	1.05	0	-0.18	0	-2.06	0	-4.03	0	-0.39	0	7.06	0
sig_21118	FK-866; FK866	NIACINAMIDE PHOSPHORIBOSYLTRANSFERASE INHIBITOR	NAMPT	0.9	-2.12	1	0.66	1	3.37	0.84	2.67	0.79	0.11	1	-6.04	0.96
sig_21119	TALAZOPARIB	PARP INHIBITOR	PARP2	0.36	-1.26	0.6	-0.57	0.51	1.29	0.47	0.76	0.46	0.33	0.47	-0.28	0.38
sig_21120	RTRAIL; 1616632-77-9			0.02	1.15	0	1.1	0	-0.42	0	-2.82	0.05	-0.71	0	1.34	0.02
sig_21121	UNC1215	L3MBTL ANTAGONIST	L3MBTL3	0.97	0.76	1	-2.25	1	-3.43	1	3.41	1	0.1	1	3	0.96
sig_21122	SGC0946			0.74	-0.61	0.9	-1.59	1	-0.65	1	1.7	0.88	1.1	0.88	1.14	0.74
sig_21123	XAV-939; XAV939	TANKYRASE INHIBITOR	TNKS2; TNKS	0.3	0.4	0.44	-0.82	0.48	-1.22	0.61	-1.21	0.59	0.2	0.29	3.73	0.18
sig_21124	TRAMETINIB	MEK INHIBITOR	MAP2K2; MAP2K1	0	4.41	0	0.47	0	-5.62	0	-7.49	0	-1.22	0	11.1	0
sig_21125	DABRAFENIB	RAF INHIBITOR	SIK1; NEK11; LIMK1; RAF1; BRAF	0.27	1.77	0	0.37	0	-2.06	0.02	-1.78	0	-0.42	0.05	2.27	0.26
sig_21126	TEMOZOLOMIDE	DNA ALKYLATING DRUG	MGMT	0.06	0.52	0	-0.27	0.11	-0.94	0.05	-1.49	0.12	0.05	0	2.77	0
sig_21127	SN-38	TOPOISOMERASE INHIBITOR	TOP1	0.16	-0.6	0.03	0.08	0.04	0.15	0	-0.87	0.08	-0.09	0.15	1.8	0.08
sig_21128	MLN4924; MLN-4924			0	0.58	0	0.47	0	0.25	0	-2.84	0	0.16	0	1.33	0
sig_21129	CIL55; BRD-K46556387			1	0.96	1	-0.33	1	-3.09	1	2.04	1	-0.83	1	1.87	1
sig_21130	BRD-K86574132			0.68	-1.01	0.65	-0.15	0.61	1.89	0.43	2.1	0.45	0.6	0.54	-4.19	0.78
sig_21131	BRD-K35716340			0.3	1.06	0	1.47	0	-0.19	0	-1.5	0.02	-0.92	0.05	-0.86	0.26
sig_21132	BRD-K89692698			0.75	-1.5	0.93	-1.16	0.83	1.3	0.67	2.47	0.67	1.1	0.72	-1.93	0.79
sig_21133	BAX-CHANNEL-BLOCKER; BRD-A18763547	CYTOCHROME C RELEASE INHIBITOR	BAX	1	-1.56	1	1.33	1	3.25	1	3.53	1	-0.58	1	-8.15	1
sig_21134	BRD-K89329876			0.41	-0.92	0.14	0.48	0.16	2.86	0	1.02	0.04	0.59	0.04	-5.39	0.53
sig_21135	TRETINOIN; BRD-K64634304	RETINOID RECEPTOR AGONIST; RETINOID RECEPTOR LIGAND	PPARD; NR2C2; RARA; NR0B1; RARB; RORB; RARRES1; ALDH1A2; GPRC5A; RORC; RXRG; RARG; RXRB; ALDH1A1	0.88	-0.23	0.95	0.24	0.96	0.19	1	0.87	1	-0.42	1	-0.92	1
sig_21136	BETULINIC-ACID; BRD-K45401373	APOPTOSIS STIMULANT; NFKB PATHWAY INHIBITOR	GPBAR1	0.12	0.08	0	0.3	0	0.94	0	0	0	0.25	0	-2.25	0.1
sig_21137	PHLORETIN; BRD-K15563106	SODIUM/GLUCOSE COTRANSPORTER INHIBITOR	SLC23A1; AQP9; CLCN3	0.9	-2.21	1	1.58	0.86	4.42	0.76	3.14	0.8	-0.6	1	-8.71	1
sig_21138	THALIDOMIDE; BRD-A93255169	TNF PRODUCTION INHIBITOR	TNF; ORM2; FGFR2; ORM1; CRBN; NFKB1; PTGS2	1	-1.05	1	-1.85	1	-1.46	1	3.17	1	0.35	1	2.4	1
sig_21139	GOSSYPOL; BRD-K19295594	BCL INHIBITOR; MCL1 INHIBITOR	BCL2	0.68	-2.72	0.68	1.49	0.43	5.74	0.23	3.3	0.37	0.33	0.47	-10.89	0.8
sig_21140	CHLORAMBUCIL; BRD-K29458283	DNA INHIBITOR		0.41	-1.66	0.06	2.68	0	3.6	0	-0.9	0	-1.4	0.04	-4.21	0.36
sig_21141	FLUOROURACIL; BRD-K24844714			0.32	-1.11	0	1.61	0	3.41	0	0.69	0.16	-0.67	0.06	-5.89	0.28
sig_21142	ISOLIQUIRITIGENIN; BRD-K33583600	GUANYLATE CYCLASE ACTIVATOR	GABBR1	1	-1.28	1	-0.51	1	1.23	1	1.66	1	0.51	1	-1.56	1
sig_21143	CIMETIDINE; BRD-K34157611	HISTAMINE RECEPTOR ANTAGONIST	SLC47A1; SLC29A4; SLC47A2; HRH2	0.79	0.9	0.76	1.62	0.72	0.05	0.81	0.79	0.74	-1.51	0.87	-3.44	0.86
sig_21144	AZACITIDINE; BRD-K03406345	DNA METHYLTRANSFERASE INHIBITOR	DNMT3A; DNMT1	0.52	-1.53	0.74	-0.32	0.61	1.98	0.53	1.73	0.5	0.57	0.57	-2.72	0.52
sig_21145	TRIFLUOPERAZINE; BRD-K89732114	DOPAMINE RECEPTOR ANTAGONIST	HTR2C; CALM1; DRD4; ADRA1A; HTR2A; S100A4; CALY; HRH1; TNNC1; DRD2	1	-0.74	1	0.2	1	1.14	1	4.09	1	-0.4	1	-5.47	1
sig_21146	PACLITAXEL; BRD-A28746609	TUBULIN INHIBITOR	MAP4; TUBB; MAP2; BCL2; MAPT; TLR4; TUBB1; NR1I2	0.6	-2.22	0.5	2.27	0.15	4.34	0.02	0.37	0.3	-1.09	0.4	-5.67	0.62
sig_21147	TAMOXIFEN; BRD-K93754473	ESTROGEN RECEPTOR ANTAGONIST; SELECTIVE ESTROGEN RECEPTOR MODULATOR (SERM)	PRKCG; PRKCQ; EBP; PRKCE; PRKCI; GPER1; PRKCA; ESR2; ESR1; PRKCB; PRKCD; PRKCZ	1	-0.73	1	-1.97	1	-0.85	1	3.84	1	1.07	1	-0.41	0.98
sig_21148	CARBOPLATIN; BRD-K11626735	DNA INHIBITOR; DNA ALKYLATING DRUG		1	-0.58	1	1.7	1	1.44	1	0.94	1	-1.67	1	-3.24	1
sig_21149	TENIPOSIDE; BRD-A35588707	TOPOISOMERASE INHIBITOR	TOP2B; TOP2A	0.64	-1.78	0.64	2.83	0.38	3.45	0.37	-0.97	0.62	-1.73	0.58	-3.6	0.61
sig_21150	SILDENAFIL; BRD-K50128260	PHOSPHODIESTERASE INHIBITOR	PDE6H; SLCO1B1; PDE6G; PDE5A; SLCO1B3	1	-1.31	1	-2.18	1	0.11	1	3.48	1	1.53	1	-0.62	1
sig_21151	SIMVASTATIN; BRD-K22134346	HMGCR INHIBITOR	ITGB2; HMGCR	0	1.79	0	0.61	0	-2.71	0	-4.72	0	-1.11	0	7.23	0
sig_21152	PARBENDAZOLE; BRD-K02407574	TUBULIN INHIBITOR	TUBB	0.61	-2.27	0.39	2.21	0.11	5.34	0	1.18	0.28	-0.75	0.24	-8.35	0.61
sig_21153	PROCARBAZINE; BRD-K13032584	MONOAMINE OXIDASE INHIBITOR		0	1.43	0	1.56	0	-0.93	0	-2.65	0	-1.02	0	1.01	0
sig_21154	CURCUMIN; BRD-K74148702	CYCLOOXYGENASE INHIBITOR; NFKB PATHWAY INHIBITOR; HISTONE ACETYLTRANSFERASE INHIBITOR; LIPOXYGENASE INHIBITOR	CA12; CA1; PTGS2; MMP13; XDH; CA4; CA9; MMP9; CA6; CA2; NOS2; PTGS1; EP300; CA14; DNMT3B; APP; CYP3A4	0.88	-1.93	1	0.77	0.88	3	0.86	2.8	0.72	-0.36	1	-5.63	1
sig_21155	CICLOPIROX; BRD-K13044802	MEMBRANE INTEGRITY INHIBITOR	ATP1A1	0.96	-3.93	1	1.02	1	6.38	0.97	5.55	0.91	0.23	1	-11.86	1
sig_21156	EPIGALLOCATECHIN; BRD-K55591206			1	-2.35	1	-0.81	1	2.46	1	3.27	1	0.75	1	-3.47	1
sig_21157	MYRICETIN; BRD-K43149758	ANDROGEN RECEPTOR AGONIST; CYTOCHROME P450 INHIBITOR	PIK3CG	1	-2.17	1	-1.38	1	1.47	1	3.15	1	1.21	1	-1.72	1
sig_21158	METHOTREXATE; BRD-K59456551	DIHYDROFOLATE REDUCTASE INHIBITOR	DHFR	0	-2.19	0	2.72	0	6.66	0	-3.91	0	0.03	0	-5.71	0.02
sig_21159	LOVASTATIN; BRD-A70155556	HMGCR INHIBITOR	ITGAL; HMGCR; HDAC2; NR1I2	0	2.2	0	0.77	0	-3.13	0	-5.45	0	-1.33	0	8.09	0
sig_21160	VALDECOXIB; BRD-K12994359	CYCLOOXYGENASE INHIBITOR	PTGS2; CA12	0.66	-1.39	0.66	0.96	0.51	2.99	0.32	2.48	0.44	0.2	0.5	-6.97	0.92
sig_21161	CYCLOPHOSPHAMIDE; BRD-A09722536	DNA ALKYLATING AGENT	CYP2C18; CYP2B6; CYP2C9; CYP3A4; CYP2A6; CYP3A5; CYP2D6; CYP2C8; CYP3A7; CYP2C19	0.96	-0.32	1	-0.67	1	-0.15	1	1.86	1	0.39	1	-0.95	0.96
sig_21162	DACARBAZINE; BRD-K35520305	DNA ALKYLATING AGENT	PGD; POLA2	0.61	-1.27	0.53	1.82	0.36	2.76	0.31	-0.5	0.48	-0.82	0.5	-3.36	0.66
sig_21163	NICLOSAMIDE; BRD-K35960502	STAT INHIBITOR; DNA REPLICATION INHIBITOR	STAT3	0	0.1	0	1.71	0	1.97	0	-2.4	0	-0.48	0	-2.24	0
sig_21164	PROCHLORPERAZINE; BRD-K19352500	DOPAMINE RECEPTOR ANTAGONIST	DRD2; DRD1; DRD3; DRD4	0.7	0.15	0.53	1.36	0.53	1.58	0.48	1.91	0.52	-0.74	0.66	-6.29	0.85
sig_21165	IFOSFAMIDE; BRD-A67097164	DNA ALKYLATING AGENT	CYP2C9; PTGS1; CYP2C18; CYP3A5; CYP3A7; CYP2A6; CYP2B6; CYP2C8; CYP2C19; CYP3A4	0	0.5	0	0.17	0	-0.65	0	-1.67	0	0.13	0	1.85	0
sig_21166	DOXORUBICIN; BRD-K92093830	TOPOISOMERASE INHIBITOR	TOP2A	0.94	-2.7	1	1.95	0.92	5.06	0.78	4.14	0.82	-0.92	1	-10.36	1
sig_21167	OUABAIN; BRD-K35708212	ATPASE INHIBITOR	ATP1A1	0.69	-3.32	0.69	-0.4	0.46	5.21	0.16	4.26	0.3	1.3	0.44	-8.43	0.79
sig_21168	BRD-K05649647			0.96	-0.5	1	-0.52	1	0.48	1	0.96	1	0.14	1	-0.44	0.94
sig_21169	PIPERLONGUMINE; BRD-K24132293			1	-2.31	1	0.19	1	3.28	1	4.48	1	0.4	1	-7.44	1
sig_21170	BRD-K26531177			1	-2.69	1	-0.87	1	2.83	1	4.53	1	0.73	1	-4.92	1
sig_21171	NSC-23766; BRD-A80213327	RAS GTPASE INHIBITOR		1	-2.18	1	-1.41	1	1.45	1	3.92	1	0.83	1	-2.2	1
sig_21172	PYRAZOLANTHRONE; BRD-K01567962	JNK INHIBITOR	MAPK10; MAPK9; MAPK8; TTK; MAPK8IP1	0.09	0.84	0	0.78	0	-1.01	0.04	-1.25	0.08	-1.08	0	1.63	0.06
sig_21173	BRD-K08608874; C6-CERAMIDE			0.58	0	0.48	0.29	0.35	0.12	0.48	0.09	0.49	-0.34	0.51	-0.38	0.44
sig_21174	TOPOTECAN; BRD-K55696337	TOPOISOMERASE INHIBITOR	TOP1MT; TOP1	0.7	-2.67	0.78	2.03	0.36	4.73	0.22	1.31	0.44	-0.71	0.59	-6.73	0.72
sig_21175	BRD-K71726959			0.76	-1.03	0.88	0.14	0.81	1.78	0.61	2	0.65	-0.05	0.76	-3.63	0.96
sig_21176	BRD-A02481876; IMPORTAZOLE			0.83	-0.59	0.98	-0.79	0.96	0.22	0.89	1.95	0.77	0.58	0.88	-1.19	0.88
sig_21177	ETOPOSIDE; BRD-K37798499	TOPOISOMERASE INHIBITOR	TOP2A; TOP2B	0.69	-1.7	0.71	3.79	0.38	4.13	0.3	0.49	0.49	-2.43	0.66	-7.29	0.76
sig_21178	PRIMA1; BRD-K15318909	TP53 INHIBITOR	ACHE	1	-3.03	1	-1.16	1	3.23	1	6.27	1	0.96	1	-6.92	1
sig_21179	TANESPIMYCIN; BRD-K81473043	HSP INHIBITOR	HSP90AA1	0.07	-1.13	0	0.57	0	2.69	0	-1.34	0	0.24	0	-1.64	0.06
sig_21180	BLEBBISTATIN; BRD-A75817871			0.17	1.08	0.08	-0.43	0.08	-1.45	0.07	-0.84	0.24	0.9	0.08	1.18	0.02
sig_21181	CYTOCHALASIN-B; BRD-K26664453	MICROTUBULE INHIBITOR	ACTB	0.38	0.49	0.36	0.51	0.54	-1.08	0.47	-0.93	0.47	-0.99	0.61	2.21	0.36
sig_21182	SA-792541; BRD-K68143200			1	-2.92	1	-0.5	1	3.43	1	5.41	1	0.63	1	-6.99	1
sig_21183	MANUMYCIN-A; BRD-K78599730			1	-3.36	1	-0.61	1	4.27	1	5.19	1	1.04	1	-7.51	1
sig_21184	MITOMYCIN; BRD-K59670716			0.81	-2.69	0.73	2.43	0.48	5.11	0.39	2.35	0.46	-0.98	0.76	-8.89	0.84
sig_21185	TACROLIMUS; BRD-K69608737	CALCINEURIN INHIBITOR	FKBP1A	0.6	-2.05	0.74	-0.58	0.58	2.54	0.38	1.56	0.46	0.6	0.55	-2.13	0.61
sig_21186	PIFITHRIN-ALPHA; BRD-K66874953	TP53 INHIBITOR	TP53	0	0.25	0	1.41	0	1.18	0	-2.06	0	-0.73	0	-1	0
sig_21187	SB-431542; BRD-K67298865	TGF BETA RECEPTOR INHIBITOR	TGFBR1; ACVR1C	0.88	0.57	0.9	1.08	0.84	0.06	0.96	-0.43	0.94	-0.7	0.96	-1.4	0.96
sig_21188	STAUROSPORINE; BRD-K17953061			0.32	0.57	0.43	0.04	0.43	-0.98	0.37	-0.33	0.44	-0.37	0.42	1.27	0.26
sig_21189	SB-225002; BRD-K61323504	CC CHEMOKINE RECEPTOR ANTAGONIST	CXCR2	0.6	-1.32	0.45	2.1	0.18	3.81	0.02	0.35	0.35	-0.72	0.36	-6.45	0.63
sig_21190	BRD-K26603252; PD 153035			1	0.08	1	-0.46	1	-0.73	1	1.78	1	-0.03	1	-0.53	1
sig_21191	CERULENIN; BRD-K52075040	FATTY ACID SYNTHASE INHIBITOR	FASN	1	-2.89	1	-0.62	1	3.66	1	5.38	1	1.11	1	-7.67	1
sig_21192	PURMORPHAMINE; BRD-K73397362	SMOOTHENED RECEPTOR AGONIST	SMO	0.83	-0.63	0.88	0.37	0.85	1.67	0.76	2.65	0.76	-0.18	0.74	-5.13	0.98
sig_21193	GSK-3-INHIBITOR-IX; BRD-K04923131	LIPOXYGENASE INHIBITOR; GLYCOGEN SYNTHASE KINASE INHIBITOR	GSK3A; GSK3B	0.71	-1.12	0.77	-1.15	0.78	0.29	0.71	1.2	0.68	0.97	0.61	0.65	0.71
sig_21194	DASATINIB; BRD-K49328571	SRC INHIBITOR; KIT INHIBITOR; TYROSINE KINASE INHIBITOR; BCR-ABL KINASE INHIBITOR; PDGFR TYROSINE KINASE RECEPTOR INHIBITOR; EPHRIN INHIBITOR	EPHA2; STAT5B; PDGFRB; FRK; YES1; FYN; FGR; ABL2; BLK; LYN; LCK; KIT; SRMS; ABL1; HCK; SRC	0.26	0.67	0.47	-0.81	0.45	-2.96	0.78	-2.94	0.74	-0.74	0.56	9	0.17
sig_21195	GEFITINIB; BRD-K64052750	EGFR INHIBITOR	EGFR	1	-0.1	1	-0.05	1	-0.15	1	2.04	1	-0.3	1	-1.76	1
sig_21196	ERLOTINIB; BRD-K70401845	EGFR INHIBITOR	NR1I2; EGFR	1	0.31	1	0.12	1	-0.48	1	0.39	1	-0.24	1	-0.2	1
sig_21197	BRD-K94991378			1	-1.43	1	-2.24	1	-0.22	1	2.82	1	1.38	1	1.14	1
sig_21198	BIX-01294; BRD-K26818574	HISTONE LYSINE METHYLTRANSFERASE INHIBITOR	EHMT1; EHMT2	1	-4	1	-1.22	1	4.9	1	8.05	1	1.59	1	-10.62	1
sig_21199	TACEDINALINE; BRD-K52313696	HDAC INHIBITOR	HDAC1	1	-2.46	1	-0.06	1	3.38	1	4.56	1	-0.09	1	-6.53	1
sig_21200	PANOBINOSTAT; BRD-K02130563	HDAC INHIBITOR	HDAC1; HDAC3; HDAC2; HDAC9; HDAC4; HDAC7; HDAC6; HDAC8	0.96	-0.8	1	1.63	0.98	3.08	0.81	3.31	0.82	-0.68	1	-9.21	1
sig_21201	BRD-K75430629			0	1.83	0	0.41	0	-2.81	0	-3.39	0	-0.66	0	5.48	0
sig_21202	CYCLOSPORIN-A; BRD-A38030642	CALCINEURIN INHIBITOR	PPP3CA	0.83	-0.72	0.78	-1.82	0.87	-0.05	0.82	2.71	0.64	1.33	0.72	-0.71	0.8
sig_21203	VORINOSTAT; BRD-K81418486	HDAC INHIBITOR	HDAC8; HDAC2; HDAC3; HDAC1; HDAC9; HDAC5; HDAC6; HDAC11; HDAC10	0.68	0.19	0.38	2.97	0.28	2.45	0.19	1.26	0.29	-1.71	0.54	-8.31	0.74
sig_21204	SIROLIMUS; BRD-K84937637	MTOR INHIBITOR	FGF2; FKBP1A; MTOR	1	-0.95	1	-0.34	1	1.14	1	1.7	1	0.34	1	-2.1	1
sig_21205	KU-55933; BRD-K25311561	ATM KINASE INHIBITOR	PRKDC; ATM	0.27	0.82	0.17	2.1	0.06	-0.05	0	-1.65	0.14	-1.77	0.15	-0.59	0.23
sig_21206	SITAGLIPTIN; BRD-K19416115	DIPEPTIDYL PEPTIDASE INHIBITOR	DPP4	0.02	1.55	0	1.4	0	-1.06	0	-1.76	0	-1.02	0	0.17	0
sig_21207	AM-580; BRD-K06854232	RETINOID RECEPTOR AGONIST	RARA	0.02	0.07	0	0.47	0	0	0	-0.1	0	-0.38	0	-0.32	0.06
sig_21208	DL-PDMP; BRD-K05653692			1	-3.08	1	-0.96	1	4.09	1	6.93	1	1.13	1	-9.44	1
sig_21209	BRD-K71935468			0.83	-1.12	1	-1.95	1	-0.33	1	2.34	1	1.03	1	1.33	0.85
sig_21210	MG-132; BRD-K60230970	PROTEASOME INHIBITOR	PSMB1	0	-0.59	0	-0.17	0	2.37	0	-0.11	0	1.07	0	-3.29	0
sig_21211	ENTINOSTAT; BRD-K77908580	HDAC INHIBITOR	HDAC2; HDAC3; HDAC1; HDAC9	0.96	-1.57	1	0.84	0.96	3.46	0.92	4.03	1	-0.16	1	-8.75	1
sig_21212	BELINOSTAT; BRD-K17743125	HDAC INHIBITOR	HDAC9; HDAC7; HDAC6; HDAC4; HDAC5; HDAC8; HDAC1; HDAC3; HDAC11; HDAC10; HDAC2	0.54	-0.78	0.17	2.54	0	3.77	0	0.94	0.09	-1.07	0.21	-8.32	0.57
sig_21213	INHIBITOR-BEC; BRD-K53792571			0.55	0.25	0.64	-0.93	0.76	-1.15	0.87	-0.04	0.72	0.43	0.75	2.34	0.58
sig_21214	APICIDIN; BRD-K64606589			0.98	-2.08	1	0.53	1	3.53	1	4.22	0.94	-0.07	1	-7.88	1
sig_21215	MERCK60; BRD-K04466929			0.45	-0.9	0.17	2.93	0	3.19	0	-0.21	0.05	-2.01	0.18	-5.43	0.47
sig_21216	MERCK-KETONE; BRD-A94377914			1	-1.27	1	-0.19	1	1.01	1	4.35	1	-0.5	1	-4.04	1
sig_21217	FGIN-1-27; BRD-K09778810	INOSITOL MONOPHOSPHATASE INHIBITOR	TSPO	1	1.81	1	0.38	1	-2.71	1	-0.22	1	-0.74	1	1.55	1
sig_21218	BRD-A42556028; COMPOUND 1B			0.17	0.18	0.18	-0.11	0.12	0.08	0.03	0.05	0.02	-0.01	0.1	-0.3	0.19
sig_21219	VINCRISTINE; BRD-K82109576	TUBULIN INHIBITOR	TUBB; TUBA4A	0.81	-2.11	0.97	2.27	0.58	4.8	0.47	2.3	0.64	-0.74	0.72	-9.29	0.84
sig_21220	CYTARABINE; BRD-K33106058	RIBONUCLEOTIDE REDUCTASE INHIBITOR	POLB; POLA1; POLE; POLD1	0.84	-3.38	0.92	2.23	0.69	6.14	0.5	2.95	0.66	-0.86	0.86	-9.86	0.9
sig_21221	ITRACONAZOLE; BRD-A34817987	CYTOCHROME P450 INHIBITOR	CYP51A1	0.18	0.59	0.15	0.85	0.06	-0.32	0.11	-1.31	0.18	-0.86	0.24	0.74	0.14
sig_21222	ERASTIN; BRD-A25004090	ION CHANNEL ANTAGONIST	VDAC2	0.7	-2.92	1	-0.2	0.84	2.7	0.66	1.31	0.68	0.54	0.84	-1.17	0.72
sig_21223	T-5345967; BRD-K38985961			1	-3.51	1	-0.24	1	4.74	1	6.45	1	0.58	1	-9.64	1
sig_21224	CIL56; BRD-K11740178			0.35	-1.05	0.52	-0.53	0.52	1	0.33	0.09	0.44	0.79	0.44	0.09	0.36
sig_21225	FQI-1; BRD-A91658086			0.53	-0.67	0.37	1.57	0.11	1.94	0.21	0.32	0.26	-0.96	0.37	-3.6	0.59
sig_21226	BRD-K92856060			0.81	-1.89	1	0.1	0.97	3.1	0.9	3.95	0.9	0.56	1	-7.21	1
sig_21227	BO2-INHIBITS-RAD51; BRD-K10882151			0.98	-3.81	1	-0.92	1	5.24	1	6	0.97	1.39	1	-9.12	1
sig_21228	JMW-MITF1; BRD-K45681478			1	-1.33	1	-1.31	1	0.62	1	4.86	1	0.72	1	-3.53	1
sig_21229	BRD-A83255679			1	-2.84	1	-1.44	1	3.18	1	5.1	1	1.63	1	-5.95	1
sig_21230	BRD-A36275421			1	-2.16	1	-2.01	1	0.1	1	2.43	1	1.15	1	2.21	1
sig_21231	CIL41; BRD-K05392795			0.69	-2.24	0.8	-0.91	0.67	2.35	0.54	1.17	0.54	1.11	0.61	-1.1	0.67
sig_21232	BRD-K29711668; NSC30930			0.26	1.58	0.04	0.47	0.22	-1.69	0.33	-1.16	0.24	-0.36	0.12	1.06	0.16
sig_21233	CIL70; BRD-K20215950			1	-1.46	1	-0.28	1	1.49	1	1.55	1	0.37	1	-1.74	1
sig_21234	MI-1; BRD-K64497429			0.49	1.15	0.45	1.19	0.41	-0.71	0.68	-0.97	0.6	-1.1	0.62	-0.28	0.54
sig_21235	DBEQ; BRD-K59204667	ATPASE INHIBITOR	CASP3	1	-2.03	1	-0.9	1	2.37	1	3.31	1	0.92	1	-3.91	1
sig_21236	MDIVI-1; BRD-K61128465	DYNAMIN INHIBITOR	DNM1	0	0.22	0	1.92	0	1.5	0	-1.84	0	-0.96	0	-2.26	0
sig_21237	ASN-05257430; BRD-K44241590			1	-1.36	1	-1.7	1	0.56	1	2.87	1	1.09	1	-0.7	1
sig_21238	BRD-A86956638; CID-5951923			1	-0.65	1	-0.9	1	0.2	1	1.16	1	0.52	1	0.16	1
sig_21239	IU1; BRD-K45841694	USP14 INHIBITOR	USP14	1	-1.54	1	-1.15	1	1.31	1	2.16	1	1.01	1	-1.43	1
sig_21240	DEXAMETHASONE; BRD-A35108200	GLUCOCORTICOID RECEPTOR AGONIST	NR3C2; NR3C1; NOS2; NR0B1; ANXA1	0.94	-0.42	0.96	0.08	0.98	0.54	0.98	1.13	0.94	0.04	1	-1.69	0.96
sig_21241	BRD-A40802033; ML311			0.72	-2.36	0.71	2.27	0.28	5.13	0.18	2.19	0.4	-0.88	0.53	-9.11	0.7
sig_21242	TOZASERTIB; BRD-K59369769	JAK INHIBITOR; FLT3 INHIBITOR; AURORA KINASE INHIBITOR; BCR-ABL KINASE INHIBITOR	AURKA; AURKB; LCK; AURKC	1	-2.26	1	-0.6	1	2.47	1	3.47	1	0.7	1	-4.13	1
sig_21243	IMATINIB; BRD-K92723993	KIT INHIBITOR; PDGFR TYROSINE KINASE RECEPTOR INHIBITOR; BCR-ABL KINASE INHIBITOR	RET; ABL1; CSF1R; KIT; NTRK1; PDGFRA; DDR1; PDGFRB	1	-0.19	1	0.58	1	0.4	1	0.87	1	-0.61	1	-1.64	1
sig_21244	O-6-BENZYLGUANINE; BRD-K92041145			0.86	0.46	0.94	-0.09	0.96	-0.96	1	0.01	0.94	-0.29	1	1.12	0.84
sig_21245	DECITABINE; BRD-K79254416	DNA METHYLTRANSFERASE INHIBITOR	DNMT3A; DNMT1	0.76	-1.59	0.87	1.32	0.66	2.98	0.51	1.36	0.62	-0.97	0.82	-4.57	0.86
sig_21246	CHIR-99021; BRD-K16189898	GLYCOGEN SYNTHASE KINASE INHIBITOR	MAPK1; CDK1; GSK3A; GSK3B	0.43	0.08	0.84	-0.54	0.73	-1.84	1	-1.42	0.94	-0.48	0.7	5.7	0.4
sig_21247	BI-2536; BRD-K64890080	PLK INHIBITOR	PLK2; PLK1; BRD4; PLK3	0.35	-3.39	0.1	2.02	0	7.06	0	0.36	0	-0.01	0	-8.55	0.36
sig_21248	BRD-K61166597			0.53	-1.69	0.4	2.6	0	4.44	0	0.22	0.25	-1.42	0.3	-6.64	0.56
sig_21249	AXITINIB; BRD-K29905972	VEGFR INHIBITOR; PDGFR TYROSINE KINASE RECEPTOR INHIBITOR	PLK4; FLT4; KDR; FLT1; CSF1	0.76	-1.32	0.97	0.5	0.81	1.95	0.74	1.65	0.73	-0.39	0.93	-3.17	0.92
sig_21250	SELUMETINIB; BRD-K57080016	MEK INHIBITOR	MAP2K1	0	2.91	0	1.52	0	-2.86	0	-3.48	0	-1.47	0	3.07	0
sig_21251	NVP-BEZ235; BRD-K12184916	PI3K INHIBITOR; MTOR INHIBITOR	PIK3CA; ATR; MTOR; PIK3CD; PIK3CG	0.88	-2.64	1	-1.17	1	3.15	0.88	3.6	0.76	1.49	0.96	-4.63	1
sig_21252	GW-843682X; BRD-K90382497	PLK INHIBITOR	PLK1; PLK3	0.4	-2.2	0.14	2.43	0	5.31	0	-0.06	0.17	-0.68	0.02	-7.29	0.41
sig_21253	VANDETANIB; BRD-K77625799	EGFR INHIBITOR; VEGFR INHIBITOR; RET TYROSINE KINASE INHIBITOR	PTK6; RET; SRC; EPHA5; EPHA7; EPHA6; EPHA1; KDR; EPHA8; ERBB3; EPHA2; EGFR; EPHA10; EPHA4; TEK; EPHB3; ERBB4; EPHB2; EPHB4; VEGFA; FLT4; EPHB6; EPHA3; EPHB1; FLT1; ERBB2	1	0.41	1	-0.32	1	-1.54	1	1.71	1	-0.39	1	0.41	1
sig_21254	SORAFENIB; BRD-K23984367	PDGFR TYROSINE KINASE RECEPTOR INHIBITOR; KIT INHIBITOR; RAF INHIBITOR; VEGFR INHIBITOR; RET TYROSINE KINASE INHIBITOR; FLT3 INHIBITOR	KDR; BRAF; RAF1; FLT4; RET; FLT1; FGFR1; KIT; PDGFRB; DDR2; FLT3	0.28	-0.17	0	1.36	0	1.6	0	-0.26	0	-0.57	0	-3.26	0.32
sig_21255	CHEMBL-374350; BRD-K59962020			0.96	-1.62	1	0.19	0.97	3.21	0.9	3.83	0.91	0.51	0.98	-7.74	1
sig_21256	TEMOZOLOMIDE; BRD-A94153989	DNA ALKYLATING DRUG	MGMT	0.46	-0.07	0.34	0.05	0.48	0.45	0.36	-0.14	0.44	-0.05	0.4	-0.41	0.52
sig_21257	QW-BI-011; BRD-K72264770			0.9	-0.79	1	0.64	1	1.3	1	2.32	0.84	-0.7	1	-3.8	1
sig_21258	AT1-SHH-09; BRD-K90370028			1	-0.73	1	0.3	1	-0.6	1	1.21	1	-1.19	1	1.35	1
sig_21259	SNX-2112; BRD-K71281111	HSP INHIBITOR		0.22	-2.26	0	2.15	0	4.89	0	-2.2	0	-0.81	0.06	-3.34	0.2
sig_21260	NAVITOCLAX; BRD-K82746043	BCL INHIBITOR	BCL2L1; BCL2L2; BCL2	1	-1.11	1	-1.13	1	-0.86	1	5.35	1	-0.32	1	-1.5	1
sig_21261	BEXAROTENE; BRD-K92441787	RETINOID RECEPTOR AGONIST	RXRG; RXRB; RXRA	0.49	-1.13	0.65	0.37	0.56	1.77	0.46	1.47	0.43	0.25	0.6	-3.47	0.81
sig_21262	NILOTINIB; BRD-K81528515	ABL KINASE INHIBITOR; BCR-ABL KINASE INHIBITOR	KIT; ABL1	1	-0.33	1	-0.34	1	-0.12	1	1.47	1	-0.13	1	-0.47	1
sig_21263	SUNITINIB; BRD-K42828737	PDGFR TYROSINE KINASE RECEPTOR INHIBITOR; FLT3 INHIBITOR; KIT INHIBITOR; RET TYROSINE KINASE INHIBITOR; VEGFR INHIBITOR		0.75	-0.47	0.75	-0.16	0.67	0.36	0.62	0.64	0.62	0.01	0.67	-0.34	0.74
sig_21264	BENDAMUSTINE; BRD-K17068645	DNA INHIBITOR		1	-2.82	1	-1.11	1	2.38	1	3.17	1	0.96	1	-2.22	1
sig_21265	HOMOHARRINGTONINE; BRD-K76674262	PROTEIN SYNTHESIS INHIBITOR	RPL3	0.85	-2.47	1	1.72	0.85	5.3	0.62	4.26	0.63	-0.17	0.72	-11.65	0.97
sig_21266	CD-437; BRD-K28907958	RETINOID RECEPTOR AGONIST	RARG	0.5	-2.37	0.3	3.66	0.02	5.42	0	-0.74	0.24	-1.8	0.23	-7.05	0.47
sig_21267	SCH-79797; BRD-K17140735			0.34	-0.66	0	3.89	0	4.64	0	-1.87	0	-1.93	0	-7.48	0.34
sig_21268	LE-135; BRD-K06593056	RETINOID RECEPTOR AGONIST	RARB	0.36	-1.89	0.3	-0.76	0.18	2.41	0	0.55	0.2	1.08	0.11	-1.16	0.4
sig_21269	BRD-K20755323; SA-792728			1	-2.18	1	-0.6	1	2.17	1	4.69	1	0.36	1	-4.97	1
sig_21270	CI-976; BRD-K88544581	ACAT INHIBITOR	ACAT1; CES1	0.64	-3.61	0.65	-1.73	0.57	4.54	0.31	4.4	0.41	2.29	0.39	-6.1	0.79
sig_21271	PLATIN; BRD-K69172251			0.25	1.66	0.18	0.21	0.39	-1.81	0.44	-0.68	0.26	-0.21	0.31	0.75	0.26
sig_21272	NECROSTATIN-1; BRD-A36318220	RIPK INHIBITOR	RIPK1	1	0.16	1	0.37	1	-0.56	1	0.72	1	-0.48	1	-0.38	1
sig_21273	GW-405833; BRD-K10705233	CANNABINOID RECEPTOR AGONIST	CNR2	0.9	-1.51	1	1.65	0.81	3.92	0.79	4.12	0.83	-0.16	1	-10.88	1
sig_21274	AC-55649; BRD-K93176058	RETINOID RECEPTOR AGONIST	RARB; RARA	0.67	-0.17	0.66	0.4	0.61	0.22	0.52	-0.36	0.68	-0.45	0.7	0.27	0.61
sig_21275	RITA; BRD-K00317371	MDM INHIBITOR	MDM2	0.71	0.44	0.78	0.37	0.83	-0.31	0.98	1.6	0.78	-0.48	0.88	-2.3	0.93
sig_21276	LY-2183240; BRD-K37865504	FAAH INHIBITOR	FAAH	0.79	-2.63	0.9	1.15	0.64	4.79	0.48	2.45	0.58	-0.18	0.65	-7.5	0.88
sig_21277	KI-8751; BRD-K47150025	VEGFR INHIBITOR; PDGFR TYROSINE KINASE RECEPTOR INHIBITOR; KIT INHIBITOR	KDR	0.81	-1.55	0.93	0.02	0.74	1.72	0.78	2.22	0.69	-0.04	0.8	-2.8	0.9
sig_21278	CD-1530; BRD-K25737009	RETINOID RECEPTOR AGONIST	RARG	0.27	-0.6	0.33	0.15	0.27	1.1	0.24	0.65	0.04	0.16	0.14	-1.88	0.31
sig_21279	TPCA-1; BRD-K51575138	IKK INHIBITOR	IKBKB	0.7	-0.48	0.69	0.94	0.6	0.69	0.63	1.43	0.56	-1.27	0.71	-2.15	0.71
sig_21280	OXALIPLATIN; BRD-M14820059	DNA INHIBITOR		1	-3.25	1	-0.47	1	4.66	1	7.2	1	1.13	1	-11.08	1
sig_21281	NSC-632839; BRD-K37392901	UBIQUITIN SPECIFIC PROTEASE INHIBITOR	USP1; USP7; SENP2; USP2	0.85	-3.26	1	0.99	0.92	5.06	0.8	2.82	0.79	0.06	1	-7.34	0.93
sig_21282	PIFITHRIN-MU; BRD-K96799727	HSP INHIBITOR	TP53; HSPA1A	0.68	-1.23	0.62	1.19	0.58	3.22	0.33	3.71	0.28	0.01	0.59	-9.26	0.9
sig_21283	SN-38; BRD-A36630025	TOPOISOMERASE INHIBITOR	TOP1	0.72	-2.01	0.76	2.16	0.44	3.83	0.34	0.89	0.5	-1.01	0.59	-5.83	0.75
sig_21284	BRD-K80183349			0.49	0.46	0.22	1.91	0.25	1.76	0.15	1.7	0.12	-0.96	0.34	-7.4	0.68
sig_21285	BRD-K66532283			0.48	-0.1	0.36	1.25	0.14	1.34	0.24	0.04	0.24	-0.72	0.32	-3.04	0.63
sig_21286	MK-2206; BRD-K68065987	AKT INHIBITOR	AKT2; AKT3; AKT1	0.92	-1.22	0.96	-0.2	0.96	1.55	0.88	2.55	0.82	0.35	0.94	-3.58	1
sig_21287	BRD-K05402890			0.63	-1.85	0.28	3.16	0	5.23	0	-0.5	0.17	-1.58	0.29	-7.38	0.59
sig_21288	BRD-K66453893			0.5	-1.2	0.3	2.69	0.08	3.46	0.04	-0.92	0.29	-1.43	0.3	-4.71	0.47
sig_21289	BRD-K11533227			0.48	0.82	0.18	1.41	0.34	0.36	0.21	0.26	0.26	-0.53	0.21	-3.81	0.52
sig_21290	BRD-K27224038			0.62	1.7	0.68	0.1	0.87	-2.25	0.94	0.17	0.7	-1.03	0.87	1.3	0.6
sig_21291	BRD-K33514849			0.61	-1.48	0.9	-0.66	0.8	1.18	0.72	0.21	0.61	0.42	0.71	0.95	0.63
sig_21292	BRD-K14844214			0.97	-0.55	1	-0.18	1	0.04	0.94	1	1	0.11	1	-0.25	1
sig_21293	BRD-K62801835; BRD1835			0.64	-1.07	0.74	0.52	0.63	2.12	0.5	1.6	0.5	0.25	0.63	-4.47	0.84
sig_21294	BRD-K41597374			0.98	-2.71	1	-0.14	1	4.12	0.94	4.98	0.98	0.59	1	-8.34	1
sig_21295	BRD-K63431240			0.11	0.18	0	1.69	0	0.74	0	-1.94	0	-1.24	0.02	-0.29	0.11
sig_21296	BRD-K13999467			0.91	-0.92	1	0.45	0.92	1.16	0.89	1.51	0.88	-0.55	1	-2.24	0.94
sig_21297	BRD-K96970199			0.05	1.64	0	1.24	0	-1.64	0.04	-1.97	0.08	-1.15	0.07	1.53	0.04
sig_21298	BREFELDIN-A; BRD-A31107743	PROTEIN SYNTHESIS INHIBITOR	ARF1; CYTH2	1	-1.29	1	1.05	1	2.85	1	3.43	1	-0.66	1	-7.33	1
sig_21299	AGK-2; BRD-K32536677			0.91	-0.61	0.86	-1.11	1	-0.26	1	1.54	0.92	0.87	0.96	0.26	0.96
sig_21300	BRD-K87317732; L-685458			0.19	-0.59	0.22	0.05	0.18	1.04	0.03	-0.09	0.02	0.02	0.16	-0.59	0.2
sig_21301	PF-750; BRD-K83213911			0.99	-1.52	1	0.47	1	3.46	1	3.78	0.98	0.15	1	-8.24	1
sig_21302	TRIPTOLIDE; BRD-A13122391	RNA POLYMERASE INHIBITOR	RELA	0.97	0.34	1	1.73	0.98	1.04	0.96	1.5	1	-1.29	1	-5.28	1
sig_21303	NUTLIN-3; BRD-A12230535	MDM INHIBITOR	MDM2; TP53	1	-2.46	1	-0.9	1	2.48	1	6.73	1	0.5	1	-7.21	1
sig_21304	ARACHIDONYL-TRIFLUORO-METHANE; BRD-K07303502			0.85	-2.17	1	-1.12	1	2.17	0.87	2.99	0.83	1.19	0.81	-2.96	0.94
sig_21305	BRD-K98404142			1	-1.11	1	0.12	1	1.4	1	3.35	1	-0.02	1	-4.61	1
sig_21306	BRD-K09907482; PRL-3-INHIBITOR-I			0.08	-0.41	0	-0.46	0	0.64	0	-0.18	0	0.78	0	-0.16	0.1
sig_21307	SID-26681509; BRD-K08417745			0.35	-1.04	0.5	0.25	0.45	1.07	0.41	-0.41	0.48	-0.16	0.44	0.38	0.34
sig_21308	CHEMBL-1222381; BRD-K53903639			0.76	-1.79	0.78	-0.08	0.69	3.43	0.46	4.44	0.52	1.36	0.6	-9.02	0.96
sig_21309	STAT3-INHIBITOR-VI; BRD-K40853697	STAT INHIBITOR	STAT3	0	-0.03	0	1.47	0	2.97	0	-2.67	0	0.08	0	-3.4	0
sig_21310	BORTEZOMIB; BRD-K88510285	NFKB PATHWAY INHIBITOR; PROTEASOME INHIBITOR	PSMB5; PSMB10; PSMA8; PSMA7; PSMB1; PSMB3; PSMB4; PSMA5; PSMA3; PSMA6; PSMB11; PSMB2; PSMB8; PSMA4; PSMB7; PSMB6; RELA; PSMD2; PSMA1; PSMA2; PSMB9; PSMD1	0.24	0.19	0.14	1.49	0	0.77	0	-1.15	0.2	-1.07	0.14	-1.2	0.2
sig_21311	ABT-737; BRD-K56301217	BCL INHIBITOR	BCL2L1; BCL2L2; BCL2	1	-1.7	1	-1.5	1	0.3	1	6.38	1	0.08	1	-3.41	1
sig_21312	ZEBULARINE; BRD-A01145011	DNA METHYLTRANSFERASE INHIBITOR	DNMT1; CDA	0.14	-0.02	0.05	2.93	0	1.58	0	-2.49	0	-1.92	0.05	-1.74	0.11
sig_21313	PI-103; BRD-K67868012	PI3K INHIBITOR; MTOR INHIBITOR	PIK3CG; PIK3CB; MTOR; PRKDC; PIK3CA; PIK3CD	0.73	-0.92	1	-0.38	1	0.95	1	1.57	0.92	0.25	0.97	-1.56	1
sig_21314	TUBASTATIN-A; BRD-K00627859	HDAC INHIBITOR	HDAC6	0.85	-0.35	1	-0.92	1	-0.87	1	3.77	1	0.34	1	-1.78	0.84
sig_21315	SR-II-138A; BRD-K11172604			0.76	-2.01	0.79	1.72	0.46	4.76	0.27	2.58	0.49	-0.39	0.66	-9.29	0.84
sig_21316	BRD-K62479592; NEOPELTOLIDE			0.02	-0.91	0	3.55	0	4.35	0	-3.67	0	-1.78	0	-4.03	0.03
sig_21317	PARTHENOLIDE; BRD-K81651477	NFKB PATHWAY INHIBITOR		1	-4.29	1	-1.92	1	5	1	8.02	1	2.34	1	-9.94	1
sig_21318	7B-CIS; BRD-K61829047			1	-2.97	1	-0.88	1	3.34	1	5.84	1	0.84	1	-6.95	1
sig_21319	TG-101348; BRD-K12502280	FLT3 INHIBITOR; JAK INHIBITOR	TYK2; BRD4; JAK3; JAK2; JAK1	0.47	0.43	0.6	0.45	0.57	-1	0.62	-0.81	0.63	-0.9	0.63	2.04	0.43
sig_21320	MLN-4924; BRD-K67844266			0	-1.19	0	3.08	0	3.94	0	-2.42	0	-1.34	0	-4.28	0
sig_21321	BRD-K52836380; AZD-7545			0	-0.61	0	2.03	0	3.11	0	-1.57	0	-0.43	0	-4.38	0
sig_21322	VER-155008; BRD-K32330832			0.19	0.28	0	1.46	0	0.53	0	-1.13	0.14	-0.99	0	-1.06	0.2
sig_21323	BRD-K80672993; M2-PK-ACTIVATOR			1	-2.75	1	-1.87	1	2.23	1	4.86	1	1.56	1	-3.67	1
sig_21324	SRT-1720; BRD-K53855319			1	-2.22	1	-0.42	1	2.76	1	5.27	1	0.74	1	-7.21	1
sig_21325	CAY-10594; BRD-K61662457			0.94	0.4	0.98	0.28	1	-0.16	1	0.47	0.98	-0.18	0.92	-1.24	0.99
sig_21326	BRD-K30064966			0.1	1.09	0	1.28	0	-0.85	0.06	-1.19	0.14	-1	0.12	0.06	0.04
sig_21327	RG-108; BRD-K89391146	DNA METHYLTRANSFERASE INHIBITOR	DNMT1; DNMT3B	1	-3.6	1	-0.17	1	4.51	1	4.58	1	0.36	1	-6.7	1
sig_21328	PAC-1; BRD-K92991072	CASPASE ACTIVATOR	CASP3	1	-3.43	1	0.43	1	5.59	1	6.08	1	0.51	1	-11.53	1
sig_21329	PLURIPOTIN; BRD-K98538768			0	0.94	0	0.21	0	-1.82	0	-3.75	0	-0.77	0	6.35	0
sig_21330	BRD-K47335880; GMX-1778			0.95	-3.04	1	0.94	1	5.03	0.91	4.42	0.9	0.01	1	-9.52	1
sig_21331	BRD-K10466330; AVA			1	-2.48	1	-0.53	1	2	1	4.63	1	0.32	1	-4.26	1
sig_21332	BMS-536924; BRD-K34581968			0	0.42	0	-0.08	0	-0.49	0	-1.48	0	-0.19	0	2.2	0
sig_21333	GEMCITABINE; BRD-K15108141	RIBONUCLEOTIDE REDUCTASE INHIBITOR	RRM2; TYMS; RRM1; CMPK1	0.58	-2.24	0.37	3.37	0.04	5.74	0	-0.02	0.26	-1.48	0.3	-8.52	0.58
sig_21334	BRD-K19894101; MST-312			0.7	-1.63	0.86	0.18	0.67	2.16	0.43	1.72	0.58	0.22	0.69	-3.21	0.8
sig_21335	OLAPARIB; BRD-K02113016	PARP INHIBITOR	PARP2; PARP1	1	-3.32	1	-0.56	1	3.45	1	5.08	1	0.28	1	-5.51	1
sig_21336	OLIGOMYCIN-A; BRD-A81541225	ATPASE INHIBITOR; ATP SYNTHASE INHIBITOR	ATP5A1	0.38	-1.52	0	1.75	0	4.68	0	1.91	0	-0.36	0	-9.18	0.43
sig_21337	BRD-K17610631; INDISULAM			1	-1.44	1	1.4	1	2.59	1	3.63	1	-1.08	1	-7.07	1
sig_21338	BRD-K49290616			1	1.12	1	0.66	1	-1.67	1	-0.3	1	-0.9	1	0.97	1
sig_21339	BRD-K02492147			0.51	0.37	0.5	0.07	0.55	-0.42	0.58	-0.26	0.48	-0.34	0.55	0.6	0.39
sig_21340	BRD-K25987073; AUSTOCYSTIN D			1	-1.01	1	-0.2	1	1.57	1	3.02	1	0.48	1	-4.66	1
sig_21341	SJ-172550; BRD-K93095519			0.27	2.05	0.22	-0.64	0.46	-3.06	0.55	-2.23	0.48	-0.06	0.26	5.05	0.21
sig_21342	BRD-K09587429			0.76	0.69	0.85	-0.05	1	-1.31	1	0.07	0.97	-0.39	1	1.22	0.76
sig_21343	PANDACOSTAT; BRD-K44741158			1	-0.61	1	-0.47	1	0.18	1	1.87	1	0.36	1	-1.26	1
sig_21344	BRD-K96431673			0.12	1.17	0.02	0.7	0.04	-1.34	0.12	-1.63	0.16	-0.73	0.12	1.82	0.06
sig_21345	CYANOQUINOLINE-11; BRD-K00088062			1	-0.65	1	-0.06	1	0.77	1	1.45	1	0.13	1	-1.93	1
sig_21346	TIPIFARNIB-P2; BRD-K62965247			0.84	-0.92	0.94	0.28	0.8	1.58	0.83	2.02	0.73	-0.25	1	-3.54	0.97
sig_21347	TIPIFARNIB; BRD-K63195589	FARNESYLTRANSFERASE INHIBITOR	FNTB; FNTA	1	-3.14	1	-0.93	1	4.34	1	6.87	1	1.48	1	-10.04	1
sig_21348	BRD-K67112618; COMPOUND 23 CITRATE			1	-2.28	1	0.19	1	3.36	1	4.32	1	0.17	1	-7.15	1
sig_21349	NAKITERPIOSIN; BRD-K38264551			0.37	-1.82	0.04	2.92	0	5.49	0	-1.36	0	-1.28	0	-6.67	0.35
sig_21350	CCT036477; BRD-A22997170			1	-2.25	1	-1.43	1	1.5	1	5.1	1	0.52	1	-3.27	1
sig_21351	FOSTAMATINIB; BRD-K20285085	SYK INHIBITOR	SYK; RET	0	0.72	0	0.07	0	-1.1	0	-1.45	0	-0.41	0	2.61	0
sig_21352	MYRIOCIN; BRD-A76279427			0.15	1.23	0	0.69	0	-1.1	0.08	-1.8	0.15	-0.72	0	1.56	0.02
sig_21353	YM-155; BRD-K76703230	SURVIVIN INHIBITOR	BIRC5	0.42	-0.83	0.54	0.77	0.17	1.89	0.18	-0.08	0.22	-0.03	0.38	-2.54	0.5
sig_21354	BMS-754807; BRD-K13049116	IGF-1 INHIBITOR	AKT1; IGF1R	0.96	-1.44	1	-0.44	1	1.51	1	3.28	0.9	0.17	1	-3.5	1
sig_21355	BIBR-1532; BRD-K04623885	TELOMERASE INHIBITOR	TERT	0.96	-3.29	1	-0.29	1	4.84	0.9	4.8	0.88	1.12	1	-8.58	1
sig_21356	TOSEDOSTAT; BRD-K92241597	PEPTIDASE INHIBITOR	LAP3; ANPEP; NPEPPS	0.66	-0.9	0.86	0.37	0.9	0.98	0.9	0.11	0.82	-0.32	1	-0.37	0.7
sig_21357	NERATINIB; BRD-K85606544	EGFR INHIBITOR	ERBB2; KDR; EGFR	1	-0.99	1	-1.18	1	-0.3	1	4.63	1	0.24	1	-2.16	1
sig_21358	BRD-K73261812			0.84	-3.12	1	0.66	0.84	5.28	0.68	3.27	0.66	0.07	0.97	-7.94	0.96
sig_21359	BRD-K68548958			0.67	0.5	0.72	0.93	0.62	0.05	0.69	0.02	0.61	-0.45	0.8	-1.87	0.84
sig_21360	SERDEMETAN; BRD-K60219430	MDM INHIBITOR	MDM2	1	-2.7	1	0.14	1	4.1	1	7.03	1	0.48	1	-11.19	1
sig_21361	FK-866; BRD-K58550667	NIACINAMIDE PHOSPHORIBOSYLTRANSFERASE INHIBITOR	NAMPT	0.74	-2.99	0.71	2.28	0.4	5.8	0.24	1.11	0.46	-0.8	0.65	-7.86	0.75
sig_21362	MK-1775; BRD-K54256913	WEE1 KINASE INHIBITOR	WEE1	0.72	-2.32	0.82	2.48	0.52	4.1	0.41	0.32	0.56	-1.59	0.69	-4.89	0.7
sig_21363	TIVOZANIB; BRD-K53414658	VEGFR INHIBITOR	FLT1; PDGFRA; FLT4; KIT; KDR; PDGFRB	0.75	-0.83	0.76	-0.35	0.8	0.69	0.67	0.78	0.72	0.05	0.83	-0.17	0.78
sig_21364	KO-143; BRD-K64642496			0.73	-1.18	0.6	1.96	0.44	3.92	0.22	2.5	0.35	-0.52	0.51	-9.5	0.86
sig_21365	BRD-K23547378; CR-1-31B			0.76	-2.59	0.88	1.58	0.66	5.53	0.42	3.36	0.56	-0.1	0.79	-10.54	0.93
sig_21366	BRD-K71781559			0.36	-1.11	0.22	-0.34	0.22	2.05	0	1.46	0.11	0.94	0.2	-3.53	0.42
sig_21367	BRD-K86535717			0.3	1.51	0.1	0.92	0.28	-1.41	0.28	-0.65	0.26	-0.92	0.35	-0.01	0.3
sig_21368	BRD-K48334597			0	1.43	0	2.17	0	-0.23	0	-2.85	0	-1.47	0	-0.22	0
sig_21369	ML312; BRD-K70809902			0	1.41	0	1.19	0	-0.76	0	-2	0	-0.83	0	0.36	0
sig_21370	BRD-K04800985			0.32	1.11	0.14	0.94	0.23	-1.08	0.34	-1.47	0.39	-0.71	0.39	0.94	0.22
sig_21371	BRD-K78574327			0.82	0.78	0.96	0.55	0.98	-1.15	1	0.73	0.92	-0.76	1	-0.52	0.84
sig_21372	BRD-K19103580			1	-0.97	1	-0.79	1	0.39	1	3.69	1	0.1	1	-2.48	1
sig_21373	BRD-K30019337			0.97	1.38	1	-0.06	1	-2.89	1	1.84	1	-1.34	1	1.28	0.98
sig_21374	BRD-K84807411			0.62	1.22	0.62	0.45	0.77	-1.7	0.92	-0.13	0.77	-0.95	0.79	1.01	0.65
sig_21375	BRD-K01737880			0.81	-2.05	0.92	0.22	0.95	2.7	0.92	2.36	0.92	0.14	1	-4.13	0.91
sig_21376	BRD-K44224150			0.79	-1.01	0.86	-2.02	1	0.17	0.79	2.46	0.72	1.32	0.84	0.06	0.83
sig_21377	BRD-K75293299			0.2	1.92	0.18	1.14	0.26	-2.12	0.34	-1.72	0.3	-1.11	0.18	1.59	0.16
sig_21378	EMF-BCA1-57; BRD-K64610608			1	-1.2	1	-1.08	1	0.93	1	1.42	1	0.83	1	-0.42	1
sig_21379	BRD-K09344309			0.74	-0.54	0.76	0.46	0.7	1.3	0.63	0.41	0.74	-0.1	0.76	-2.17	0.82
sig_21380	BRD-K02251932			1	-2.16	1	-1.5	1	1.61	1	2.7	1	1.27	1	-1.28	1
sig_21381	BRD-K55116708			0.46	1.03	0.38	1.33	0.36	-0.93	0.52	-0.98	0.59	-1.32	0.56	0.26	0.42
sig_21382	BRD-K41334119			0.71	0.98	0.76	0.25	0.95	-1.53	1	1.02	0.86	-0.83	0.9	-0.11	0.78
sig_21383	BRD-K34485477			0	1.29	0	0.98	0	-0.84	0	-2.44	0	-0.83	0	1.55	0
sig_21384	BRD-K16147474			0.96	1.01	0.95	0.35	1	-1.49	1	0.38	1	-0.46	1	0.03	0.97
sig_21385	BRD-K29086754			0.52	1.16	0.43	0.44	0.63	-1.12	0.74	0.25	0.59	-0.51	0.59	-0.65	0.61
sig_21386	BRD-K33199242			1	-0.6	1	-2.25	1	-1.42	1	4.39	1	0.48	1	0.58	1
sig_21387	BRD-K52037352			1	-0.44	1	-0.24	1	0	1	1.31	1	0.09	1	-0.62	1
sig_21388	BRD-K27986637			0.63	0.6	0.8	0.63	0.79	-0.77	0.92	-0.07	0.94	-0.75	0.96	0.07	0.87
sig_21389	BRD-K37390332			0	0.55	0	1.11	0	0.21	0	-1.68	0	-0.6	0	-0.2	0
sig_21390	TANDUTINIB; BRD-K89162000	PDGFR TYROSINE KINASE RECEPTOR INHIBITOR; KIT INHIBITOR; FLT3 INHIBITOR	KIT; PDGFRB; CSF1R; FLT3; PDGFD	0.98	-1.69	1	-0.35	1	2.32	1	3.19	0.98	0.45	1	-4.61	1
sig_21391	FULVESTRANT; BRD-A85667082	ESTROGEN RECEPTOR ANTAGONIST	ESR1; GPER1; ESR2	1	-0.97	1	-0.46	1	0.43	1	2.57	1	0.32	1	-1.9	1
sig_21392	BRD-K86787118; BAFILOMYCIN A1			0.88	-0.27	0.98	0.18	0.98	0.25	0.96	0.97	0.97	-0.3	1	-1.12	0.92
sig_21393	ISONICOTINOHYDROXAMIC-ACID; BRD-K55478147			0.11	-0.71	0	0.08	0	1.78	0	-0.3	0	0.59	0	-1.87	0.08
sig_21394	HLI-373; BRD-K17349619			1	-1.96	1	0.48	1	2.82	1	4.12	1	-0.2	1	-6.68	1
sig_21395	NSC19630; BRD-K39706510			1	-4.21	1	-1.54	1	4.27	1	8.09	1	1.36	1	-8.64	1
sig_21396	NSC48300; BRD-K45748132			0.96	-0.97	1	0.25	0.96	1.29	0.96	1.8	0.94	0.01	1	-2.97	1
sig_21397	PRIMA-1-MET; BRD-K49456190			1	1.34	1	0.67	1	-2.7	1	0.42	1	-0.96	1	1.3	1
sig_21398	EVODIAMINE; BRD-A68631409	TRPV AGONIST; ATPASE INHIBITOR	TRPV1	0.66	-2.52	0.7	1.64	0.37	4.84	0.23	1.36	0.4	-0.36	0.51	-6.96	0.68
sig_21399	BRD-K86856088; UNC0638			1	-1.83	1	-0.52	1	2.47	1	4.8	1	0.76	1	-6.68	1
sig_21400	CUCURBITACIN-I; BRD-A28105619			1	-2.72	1	-0.29	1	2.87	1	7.51	1	-0.14	1	-8.63	1
sig_21401	BRD-K50799972			0.16	2.17	0	2.04	0	-1.89	0.14	-2.51	0.05	-1.88	0.06	1.23	0.04
sig_21402	BRD-K17060750			0.46	0.34	0.45	1.23	0.38	0.14	0.34	-0.47	0.43	-0.66	0.56	-1.39	0.57
sig_21403	BARASERTIB; BRD-K63923597	AURORA KINASE INHIBITOR	AURKA; AURKB	1	-2.44	1	1.38	1	3.73	1	3.9	1	-0.78	1	-7.77	1
sig_21404	LINIFANIB; BRD-K99749624	VEGFR INHIBITOR; PDGFR TYROSINE KINASE RECEPTOR INHIBITOR	CSF1; PDGFRB; KIT; CSF1R; FLT3; TEK; FLT4; RET; FLT1; KDR	0.67	-1.68	0.68	0.72	0.48	2.85	0.32	2.41	0.47	0.25	0.51	-5.88	0.78
sig_21405	VELIPARIB; BRD-K87142802	PARP INHIBITOR	PARP1; PARP2	0.84	0.29	0.89	0.18	0.9	-0.9	0.94	-0.2	0.86	-0.6	0.98	1.47	0.78
sig_21406	SARACATINIB; BRD-K19540840	SRC INHIBITOR	ABL1; SRC; YES1; LCK	0.71	0.73	0.92	-0.07	1	-1.74	1	-0.82	1	-0.71	1	3.27	0.68
sig_21407	AFATINIB; BRD-K66175015	EGFR INHIBITOR	EGFR; ERBB2; ERBB4	1	-1.01	1	-1.33	1	0	1	3.69	1	0.48	1	-1.41	1
sig_21408	CEDIRANIB; BRD-K86930074	VEGFR INHIBITOR; KIT INHIBITOR	PDGFRA; PDGFRB; KDR; FLT1; FLT4; CSF1R; KIT; FLT3	1	-2.52	1	-1.84	1	1.75	1	3.73	1	1.51	1	-1.91	1
sig_21409	CANERTINIB; BRD-K50168500	EGFR INHIBITOR	ERBB2; EGFR; ERBB4; AKT1	1	-1.05	1	-1.64	1	-0.4	1	3.87	1	0.62	1	-0.64	1
sig_21410	OBATOCLAX; BRD-K15600710	BCL INHIBITOR	BCL2	0.85	-2.72	1	0.19	0.96	3.39	0.76	2.61	0.9	0.09	0.9	-4.26	0.94
sig_21411	MASITINIB; BRD-K71035033	KIT INHIBITOR; SRC INHIBITOR; PDGFR TYROSINE KINASE RECEPTOR INHIBITOR	FGFR3; KIT; PDGFRB; PDGFRA	1	-1.27	1	-0.12	1	1.19	1	3.99	1	0.26	1	-4.77	1
sig_21412	ZSTK-474; BRD-K63068307	PI3K INHIBITOR	PIK3CB; PIK3CD; PIK3CG	0.88	-0.93	1	-0.64	1	0.67	0.88	2.05	0.9	0.47	0.95	-1.54	1
sig_21413	BRIVANIB; BRD-K28428262	VEGFR INHIBITOR; FGFR INHIBITOR	KCNH2; FGFR1; CYP3A4; FLT1; KDR	0.02	-2.08	0	1.28	0	5.66	0	-0.65	0	0.72	0	-6.96	0.05
sig_21414	GDC-0879; BRD-K67578145	RAF INHIBITOR	BRAF	0	1.65	0	1.76	0	-0.31	0	-3.07	0	-0.84	0	-0.22	0
sig_21415	NVP-TAE684; BRD-K50140147	ALK TYROSINE KINASE RECEPTOR INHIBITOR	ALK; INSR	0.92	-0.22	1	-0.73	1	-0.63	1	1.02	0.94	-0.1	1	1.26	0.88
sig_21416	BMS-387032; BRD-K43389698	CDK INHIBITOR; CELL CYCLE INHIBITOR; MCL1 INHIBITOR	CDK9; CDK2; CDK7	0.8	-1.73	0.94	0.23	0.88	2.85	0.54	2.86	0.58	0.33	0.82	-5.71	1
sig_21417	PLX-4720; BRD-K16478699	RAF INHIBITOR	KDR; BRAF	0	0.6	0	0.03	0	-0.24	0	-1.58	0	0.01	0	1.31	0
sig_21418	TGX-221; BRD-A41692738	PI3K INHIBITOR	PIK3CB; PIK3CD	0.54	0.31	0.6	-0.39	0.79	-1.33	0.88	-0.41	0.68	-0.08	0.76	2.66	0.52
sig_21419	KU-0063794; BRD-K67566344	MTOR INHIBITOR	MTOR	0.92	-2.39	1	-1.24	1	2.75	1	3.7	0.94	1.51	0.94	-4.48	1
sig_21420	TG100-115; BRD-K64785675	PI3K INHIBITOR	PIK3CB; PIK3CA; PIK3CG; PIK3CD	1	-1.4	1	-1.19	1	0.63	1	2.53	1	0.59	1	-0.61	1
sig_21421	GSK-1059615; BRD-K06750613	PI3K INHIBITOR	PIK3CG	0	0.03	0	0.35	0	0.42	0	-0.85	0	-0.31	0	0.19	0
sig_21422	SU-11274; BRD-K02965346	HEPATOCYTE GROWTH FACTOR RECEPTOR INHIBITOR; TYROSINE KINASE INHIBITOR	MET	0.32	-1.27	0	1.61	0	3.95	0	0.4	0	0.15	0	-6.96	0.36
sig_21423	BRD-K88742110			0.96	-2.4	1	0.75	1	3.52	0.96	2.91	0.96	-0.1	0.92	-6.02	1
sig_21424	XMD-1150; BRD-K01436366			1	-3	1	-0.27	1	4.42	1	6.04	1	0.94	1	-9.8	1
sig_21425	BRD-K22828899; TUL-XXI039			1	-0.45	1	-1.4	1	-1.1	1	3.26	1	0.58	1	-0.16	1
sig_21426	EX-527; BRD-K76964878	SIRT INHIBITOR	SIRT1	1	-1.78	1	-0.72	1	2.33	1	2.58	1	1.03	1	-3.75	1
sig_21427	BRD-K44847641; ELCPK			0.83	-1.41	0.85	0.23	0.79	2.41	0.65	2.47	0.65	-0.01	0.75	-4.72	0.89
sig_21428	BRD-K36852164; NPC-26			0.12	-0.62	0	0.02	0	1.49	0	0.14	0	0.51	0	-1.94	0.04
sig_21429	BRD-K23853216; 1S,3R-RSL-3			0.96	-1.91	1	-2	1	-0.23	1	1.48	1	0.98	1	3.63	0.98
sig_21430	CIL55A; BRD-K69982010			0.73	-1.14	0.7	0.53	0.6	2.21	0.47	1.02	0.61	-0.34	0.62	-3.16	0.75
sig_21431	SCH-529074; BRD-K24376488			1	-2.28	1	0.42	1	3.77	1	4.23	1	0.14	1	-7.96	1
sig_21432	BRD-K36739687; STEMREGENIN 1			0.82	-2.14	0.96	1.29	0.72	4.51	0.57	3.28	0.55	-0.19	0.77	-9.12	0.98
sig_21433	BRD-K35498412; FQI-2			0.53	-1.57	0.36	1.92	0.03	4.13	0	1.22	0.18	-0.8	0.21	-7.22	0.63
sig_21434	TL-HRAS-61; BRD-K01877528			0.98	-1.69	1	-1.66	1	-0.47	1	0.95	1	0.91	1	3.86	0.96
sig_21435	DARINAPARSIN; BRD-K35723520			0.71	-0.46	0.84	0	0.73	0.7	0.72	1.5	0.68	0.37	0.74	-2.55	0.94
sig_21436	PX-12; BRD-A56592690	THIOREDOXIN INHIBITOR	TXNRD1; TXN	1	-3.68	1	-0.7	1	4.59	1	6.95	1	1.03	1	-9.5	1
sig_21437	GANT-61; BRD-K09485525			1	-2.42	1	-2.61	1	1.26	1	5.89	1	1.52	1	-2.85	1
sig_21438	MD-040; BRD-K83336168			0.94	-1.78	1	0.43	0.87	2.91	0.9	3.33	0.86	0.14	1	-6.41	1
sig_21439	TW-37; BRD-K28360340	BCL INHIBITOR	MCL1; BCL2L1; BCL2	0.34	-1.94	0.14	1.66	0	4.75	0	0.89	0	-0.16	0	-7.42	0.42
sig_21440	AZD-8055; BRD-K69932463			0.14	-1.34	0	0	0	2.77	0	1.27	0	0.93	0	-4.51	0.14
sig_21441	BRD-K94145482; CHM-1			0.34	-1.83	0	2.17	0	5.32	0	-0.19	0	-0.92	0	-7.09	0.35
sig_21442	QS-11; BRD-K02526760			0.06	-0.25	0	0.53	0	0.96	0	-1.18	0	-0.08	0	-0.29	0.05
sig_21443	BRD-K01121114			1	-1.79	1	-0.24	1	2.22	1	3.05	1	0.37	1	-4.23	1
sig_21444	SALERMIDE; BRD-A67788537			0.37	-1.11	0.3	-0.16	0.13	1.83	0.1	0.81	0.1	0.35	0.26	-2.07	0.39
sig_21445	FUMONISIN-B1; BRD-A63646118			1	-0.36	1	-1.58	1	-1.34	1	1.82	1	0.56	1	2.17	1
sig_21446	JQ-1; BRD-K54606188			0.93	-0.93	1	1.21	1	2.13	0.98	2.65	0.92	-0.99	1	-5.79	1
sig_21447	BRD-K51490254			1	-2.22	1	-0.52	1	2.89	1	3.64	1	0.94	1	-5.41	1
sig_21448	HDAC1-SELECTIVE; BRD-K85133207			0.71	-0.37	0.74	0.63	0.58	1.46	0.62	1.59	0.62	-0.11	0.7	-4.42	0.84
sig_21449	BMS-345541; BRD-K13566078	IKK INHIBITOR	CHUK; IKBKB	0.08	-0.49	0	1.96	0	3.08	0	-0.07	0	-0.26	0	-6.45	0.11
sig_21450	IKK3-INHIBITOR-IX; BRD-K51781482			0	0.78	0	-0.02	0	-1	0	-0.93	0	-0.11	0	1.54	0
sig_21451	BL003-049-HDAC3; BRD-K47503321			1	-2.21	1	0.3	1	3.35	1	4.3	1	-0.24	1	-6.97	1
sig_21452	NINTEDANIB; BRD-K49075727	VEGFR INHIBITOR; FGFR INHIBITOR; PDGFR TYROSINE KINASE RECEPTOR INHIBITOR	PDGFRA; FGFR4; FGFR1; FLT4; FGFR3; FLT1; KDR; FGFR2; PDGFRB	0.26	-0.38	0.25	0.1	0.27	0.57	0.21	0.45	0	0	0.02	-0.95	0.32
sig_21453	CRIZOTINIB; BRD-K78431006	ALK TYROSINE KINASE RECEPTOR INHIBITOR	ALK; MET	0.85	-0.98	1	-0.27	0.86	1.14	0.82	1.57	0.79	0.16	0.9	-1.81	0.96
sig_21454	FORETINIB; BRD-K03449891	VEGFR INHIBITOR	KDR; MET; FLT4; FLT1	0.69	-0.78	0.92	-0.38	0.92	0.65	0.72	1.61	0.62	0.18	0.82	-1.3	0.76
sig_21455	REGORAFENIB; BRD-K16730910	KIT INHIBITOR; FGFR INHIBITOR; PDGFR TYROSINE KINASE RECEPTOR INHIBITOR; RET TYROSINE KINASE INHIBITOR; RAF INHIBITOR; VEGFR INHIBITOR	RET; FGFR2; FGFR1; TEK; KDR; PDGFRA; RAF1; EPHA2; FLT4; BRAF; PDGFRB; FLT1; FRK; MAPK11; DDR2; ABL1; KIT; NTRK1	0.35	-0.71	0.13	0.26	0	1.24	0	0.55	0.08	-0.09	0.01	-1.68	0.43
sig_21456	WZ8040; BRD-K81728688	EGFR INHIBITOR	EGFR	1	-1	1	-0.86	1	0.35	1	2.44	1	0.43	1	-1.06	1
sig_21457	OSI-930; BRD-K25340465	KIT INHIBITOR; VEGFR INHIBITOR	KDR; KIT	0.66	-3.76	0.68	0.33	0.49	5.52	0.22	2.11	0.34	0.67	0.48	-5.95	0.66
sig_21458	MGCD-265; BRD-K56277358	VEGFR INHIBITOR	MET; AXL	1	-1.28	1	-0.42	1	1.01	1	3.02	1	0.32	1	-2.88	1
sig_21459	LENVATINIB; BRD-K39974922	FGFR INHIBITOR; PDGFR TYROSINE KINASE RECEPTOR INHIBITOR; KIT INHIBITOR; VEGFR INHIBITOR	KDR; FLT4	0.9	-1.49	1	-0.32	1	2.03	0.92	2.92	0.91	0.51	1	-4.29	1
sig_21460	YK-4279; BRD-A62182663			0.74	-2.28	0.86	1.63	0.63	4.31	0.35	2.15	0.53	-0.68	0.72	-7.2	0.86
sig_21461	CAY-10618; BRD-K83289131			0.66	-2.82	0.72	2.3	0.35	5.06	0.24	0.92	0.4	-0.94	0.55	-6.68	0.67
sig_21462	BRD-K09499853; KU-0060648			0.76	-0.21	0.86	1.28	0.62	1.14	0.77	1.38	0.74	-0.94	0.97	-4.08	1
sig_21463	BRD-K06792661; NARCICLASINE			0.62	-0.87	0.22	3.93	0	4.38	0	-0.19	0.21	-2.06	0.3	-8.78	0.58
sig_21464	MLN-2238; BRD-K78659596			0	-0.12	0	1.63	0	2.46	0	-1.76	0	-0.74	0	-3	0
sig_21465	ISOX; BRD-K69840642			0.7	-1.08	0.55	1.11	0.44	3.08	0.22	2.41	0.27	-0.54	0.43	-6.98	0.77
sig_21466	LAPATINIB; BRD-K19687926	ERBB2 INHIBITOR; EGFR INHIBITOR	ERBB2; EGFR	1	-0.74	1	-0.47	1	0.65	1	3.84	1	0.3	1	-4.15	1
sig_21467	HDAC3-SELECTIVE; BRD-K29313308			0.79	-0.55	0.72	0.63	0.79	1.61	0.68	1.94	0.75	-0.56	0.76	-4.31	0.86
sig_21468	BRD-K74236984; UNC-0321			0.29	2.95	0.12	0.75	0.2	-3.61	0.39	-2.3	0.33	-0.82	0.24	3.14	0.21
sig_21469	SGX523; BRD-K19477839	HEPATOCYTE GROWTH FACTOR RECEPTOR INHIBITOR	MET	0.96	-0.07	1	-0.82	1	-1.49	1	-0.1	1	0.14	1	3.57	0.98
sig_21470	ERISMODEGIB; BRD-K19796430			0.6	-1.09	0.84	-0.32	0.62	1.28	0.57	0.81	0.56	0.35	0.59	-1.01	0.62
sig_21471	ALISERTIB; BRD-K75295174	AURORA KINASE INHIBITOR	AURKA	0.92	-3.43	1	0.95	0.95	4.54	0.78	3.9	0.81	-0.48	1	-7.01	1
sig_21472	AZD-6482; BRD-K58772419			0.72	-0.37	0.96	-0.45	1	0.01	1	0.76	0.98	0.21	1	0.11	0.88
sig_21473	RUXOLITINIB; BRD-K53972329	JAK INHIBITOR	JAK3; JAK1; JAK2; TYK2	0	0.25	0	0.04	0	-0.19	0	-0.81	0	0.04	0	0.79	0
sig_21474	BLEOMYCIN A2; BRD-A42083487			0.98	0.6	1	0.87	0.92	-1.03	1	-0.83	1	-1.28	1	1.59	1
sig_21475	GDC-0941; BRD-K52911425	PI3K INHIBITOR	PIK3CB; PIK3CA; PIK3CD; PIK3CG	0.76	-0.39	0.8	0.41	0.78	0.71	0.8	1.54	0.66	-0.29	0.92	-2.69	0.99
sig_21476	SB-525334; BRD-K37720887	TGF BETA RECEPTOR INHIBITOR	TGFBR1	0.84	-1.37	0.98	0.52	0.83	3.12	0.71	4	0.6	0.31	0.87	-8.51	0.99
sig_21477	PHA-793887; BRD-K64800655	CDK INHIBITOR	CDK1; CDK9; CDK4; CDK2; CDK5; CDK7	0.65	-1.05	0.67	2.49	0.49	3.4	0.44	1.08	0.55	-1.06	0.64	-7.43	0.69
sig_21478	QUIZARTINIB; BRD-K93918653	FLT3 INHIBITOR	PDGFRB; PDGFRA; KIT; FLT3; CSF1R; RET	0.81	-0.4	0.8	0.34	0.69	0.61	0.86	1.18	0.83	-0.21	0.72	-2.03	0.84
sig_21479	FINGOLIMOD; BRD-K88025533	IMMUNOSUPPRESSANT; SPHINGOSINE 1 PHOSPHATE RECEPTOR AGONIST	S1PR5; S1PR1	1	-1.68	1	-0.31	1	1.47	1	3.44	1	0.04	1	-3.32	1
sig_21480	PAZOPANIB; BRD-K74514084	VEGFR INHIBITOR; KIT INHIBITOR; PDGFR TYROSINE KINASE RECEPTOR INHIBITOR	FGFR3; FGF1; FGFR1; CSF1R; FLT1; PDGFRA; ITK; KDR; KIT; PDGFRB; FLT4; SH2B3	0.42	-1.27	0.16	1.05	0.1	2.5	0	-0.08	0	-0.46	0.18	-2.7	0.41
sig_21481	WZ-4002; BRD-K72420232	EGFR INHIBITOR	EGFR; ERBB2	1	-0.25	1	-1.18	1	-1.5	1	4.7	1	-0.21	1	-1.17	1
sig_21482	BROAD-SAI-609; BRD-K24690302			0.76	-1.4	0.82	0.39	0.77	3.03	0.55	4.17	0.45	0.27	0.78	-8.3	0.98
sig_21483	BRD-K62825658; BRD-K70511574			0.67	-1.49	0.52	2.34	0.23	3.94	0.16	1.02	0.32	-1.03	0.4	-7.23	0.71
sig_21484	VEMURAFENIB; BRD-K56343971	RAF INHIBITOR	BRAF; RAF1	0	-0.21	0	-0.5	0	0.81	0	-0.02	0	0.97	0	-1.09	0
sig_21485	BRD-K48477130			0.1	1.66	0	0.37	0.18	-2.05	0.06	-1.62	0.16	-0.76	0.01	2.62	0
sig_21486	GSK-461364; BRD-K92428232	PLK INHIBITOR	PLK1	0.42	-3.14	0.38	2.28	0.05	5.92	0	-0.27	0.17	-0.79	0.29	-6.07	0.44
sig_21487	YL-54; BRD-K58306044			1	-3.44	1	-1.25	1	4.22	1	6.83	1	1.58	1	-8.93	1
sig_21488	YL-59; BRD-K20514654			0.08	0.37	0	0.14	0.13	-0.09	0	-0.72	0	-0.17	0	0.4	0
sig_21489	BRD-K55473186; BRD-K57252013			0.89	-0.55	0.94	-0.24	0.9	0.49	0.95	1.07	0.94	0.05	1	-0.86	1
sig_21490	BRD-K28456706			1	-2.5	1	-0.41	1	3.28	1	6.91	1	0.45	1	-9.28	1
sig_21491	STF-31; BRD-K22477529			0.79	-2.32	0.86	2.08	0.62	4.07	0.48	0.73	0.69	-1.21	0.76	-5.15	0.79
sig_21492	BRD-K93367411			0	0.66	0	0.64	0	0.48	0	-1.36	0	-0.14	0	-0.93	0
sig_21493	BRD-K84964099; SPAUTIN-1			0.22	-1.47	0.08	0.13	0	3.52	0	0.26	0	0.63	0	-4.03	0.22
sig_21494	BRD-K96335988; VAF-347			0.64	-0.5	0.65	-0.7	0.66	0.61	0.68	1.67	0.45	0.7	0.57	-1.83	0.8
sig_21495	BRD-A02303741			0.88	-0.85	1	0.14	0.92	1.66	0.82	1.89	0.84	0.17	0.98	-3.84	1
sig_21496	BRD-K81491172; ML320			0.27	0.72	0.22	0.58	0.18	-1.09	0.46	-1.5	0.34	-0.89	0.34	2.35	0.1
sig_21497	TIGECYCLINE; BRD-A34462049	BACTERIAL 30S RIBOSOMAL SUBUNIT INHIBITOR		0.12	-0.64	0.08	0.1	0	0.97	0	0.23	0	0.22	0	-1.07	0.19
sig_21498	BRD-K34099515			0.4	-0.56	0.6	0.99	0.41	1.5	0.51	-0.47	0.52	-0.84	0.51	-1.38	0.44
sig_21499	PF-543; BRD-K79877282			0.92	-1.11	1	0.43	1	2.05	0.8	2.3	0.99	-0.17	1	-4.6	1
sig_21500	PF-573228; BRD-K79239947	FOCAL ADHESION KINASE INHIBITOR	GSK3B; CDK1; CDK7; CDK2; IKBKB	0.65	-1.47	0.62	0.25	0.51	2.19	0.3	2.19	0.32	-0.07	0.58	-3.91	0.77
sig_21501	BRD-K31514534; CERANIB-2			0.71	-1.5	0.54	2.19	0.36	3.97	0.18	1.31	0.45	-0.96	0.54	-7.46	0.75
sig_21502	BRD-K24784241; FSC231			0.79	1.15	0.76	-0.41	0.86	-1.65	0.94	0.98	0.84	0.29	0.75	-0.32	0.74
sig_21503	968; BRD-A43210826			0.61	0.27	0.35	-0.11	0.41	-0.39	0.34	0.29	0.41	0.07	0.27	-0.12	0.6
sig_21504	BRD-K78667050; GSK4112			0.89	0.07	0.92	-0.6	1	-0.51	0.92	1.54	0.9	0.41	0.9	-0.79	0.94
sig_21505	ETOMOXIR; BRD-K81335284	CARNITINE PALMITOYLTRANSFERASE INHIBITOR	CPT1A	0.25	1.08	0.04	0.13	0.14	-0.81	0.17	-0.37	0.06	0.1	0.07	-0.4	0.16
sig_21506	BRD-K03391209; HC-067047			0.44	0.28	0.59	0.32	0.64	-0.13	0.55	0.67	0.48	-0.29	0.6	-1.28	0.72
sig_21507	BRD-A76527075; IPR-456			0.7	0.52	0.68	0.28	0.79	-0.62	0.9	0.15	0.94	-0.21	0.9	-0.33	0.94
sig_21508	KH-CB19; BRD-K66430217			0.63	0.49	0.5	0.48	0.52	-0.17	0.5	0.26	0.5	-0.45	0.6	-1.15	0.54
sig_21509	BRD-K27624156; LEPTOMYCIN B			0	0.39	0	3.84	0	2.55	0	-3.23	0	-2.42	0	-3.78	0
sig_21510	BRD-K59146805; AZ-3146			0.5	-0.73	0.23	1.55	0.15	2.55	0.06	2.15	0.06	-0.66	0.08	-6.99	0.63
sig_21511	BRD-K31406481; VU0155056			0.32	-0.08	0.24	0.07	0.3	0.22	0.27	-0.11	0.28	0.2	0.22	-0.39	0.35
sig_21512	JQ-1:UNC0638 (2:1 MOL/MOL); BRD-M56714493			1	-1.97	1	0.32	1	3.14	1	4.67	1	0.05	1	-7.83	1
sig_21513	BRD-M18136176; CARBOPLATIN:UNC0638 (2:1 MOL/MOL)			1	-1.56	1	-0.28	1	1.74	1	4.34	1	-0.18	1	-4.84	1
sig_21514	BRD-M09269305; VORINOSTAT:CARBOPLATIN (1:1 MOL/MOL)			1	-1.86	1	0.74	1	3.32	1	4.69	1	-0.2	1	-8.7	1
sig_21515	SERDEMETAN:SCH-529074 (1:1 MOL/MOL); BRD-M28943608			1	-1.72	1	0.97	1	3.31	1	4.99	1	-0.08	1	-9.76	1
sig_21516	SELUMETINIB:PLX-4032 (8:1 MOL/MOL); BRD-M58862563			0	3	0	1.34	0	-3.35	0	-3.97	0	-1.42	0	4.48	0
sig_21517	SIROLIMUS:BORTEZOMIB (250:1 MOL/MOL); BRD-M02488208			0.68	-0.85	0.92	0.04	0.89	1.45	0.83	2.2	0.76	0.35	0.94	-3.94	0.98
sig_21518	BRD-K97651142			0.29	-1.3	0	1.48	0	4.58	0	-0.49	0	0.13	0	-6.5	0.21
sig_21519	VORAPAXAR; BRD-K93442924	THROMBIN RECEPTOR ANTAGONIST	F2R	0.84	-1.16	1	-1.12	0.97	0.44	0.97	2.89	0.88	0.39	1	-1.05	0.86
sig_21520	CH-55; BRD-K71487808			0.63	-0.24	0.7	0.12	0.64	0.45	0.63	0.82	0.55	-0.2	0.73	-1.29	0.93
sig_21521	BRD-K79669418			0.49	-0.04	0.45	-0.65	0.55	-0.27	0.47	0.3	0.41	0.5	0.32	0.57	0.39
sig_21522	BRD-K99584050			1	-0.52	1	-0.89	1	-0.32	1	1.82	1	0.64	1	-0.24	1
sig_21523	BRD-A71883111			1	-1.48	1	-0.59	1	1.34	1	4.28	1	0.23	1	-4.26	1
sig_21524	NAVITOCLAX:BIRINAPANT (1:1 MOL/MOL); BRD-M41956198			1	-0.27	1	-1.71	1	-2.34	1	2.72	1	0.05	1	3.11	1
sig_21525	ISOX:BORTEZOMIB (250:1 MOL/MOL); BRD-M94091398			0.86	-1.72	0.96	1.08	0.7	3.53	0.56	2.91	0.59	-0.48	0.79	-7.24	0.92
sig_21526	BRD-M25329837; SELUMETINIB:GDC-0941 (4:1 MOL/MOL)			0.39	1.33	0.24	1.17	0.32	-0.85	0.48	-0.99	0.36	-1.09	0.42	-0.32	0.45
sig_21527	BRD-M45185124; SELUMETINIB:TRETINOIN (2:1 MOL/MOL)			0.19	1.65	0	0.96	0.02	-1.64	0.22	-1.5	0.23	-1.36	0.29	1.59	0.12
sig_21528	SELUMETINIB:VORINOSTAT (8:1 MOL/MOL); BRD-M98616540			0.48	0.95	0.28	1.12	0.42	0.15	0.4	0.25	0.38	-0.82	0.47	-2.94	0.51
sig_21529	SELUMETINIB:JQ-1 (4:1 MOL/MOL); BRD-M46138460			0.7	0.82	0.65	1.21	0.68	-0.56	0.86	-0.33	0.85	-1.22	0.94	-0.66	0.68
sig_21530	BRD-M65857522; SELUMETINIB:BRD-A02303741 (4:1 MOL/MOL)			0	2.29	0	1.23	0	-2.14	0	-2.84	0	-1.21	0	2.39	0
sig_21531	BRD-M74379094; TRETINOIN:NAVITOCLAX (4:1 MOL/MOL)			1	-1.55	1	-1.06	1	0.8	1	4.93	1	0.15	1	-3.33	1
sig_21532	BRD-M43399311; DECITABINE:NAVITOCLAX (2:1 MOL/MOL)			1	-3.17	1	-1.18	1	3.32	1	6.57	1	0.53	1	-6.7	1
sig_21533	BRD-M31706333; TRETINOIN:CARBOPLATIN (2:1 MOL/MOL)			0.74	0	0.9	0.64	0.81	0.22	1	0.99	0.88	-0.66	1	-1.85	1
sig_21534	BRD-K50145167; NECROSTATIN-7			0.77	-2.16	1	-0.71	0.89	2.62	0.72	2.38	0.78	0.83	0.85	-3.14	0.87
sig_21535	PYR-41; BRD-K60750172	UBIQUITIN ACTIVATING ENZYME INHIBITOR		1	-2.16	1	-1.51	1	1.84	1	4.8	1	1.34	1	-4.28	1
sig_21536	I-BET151; BRD-K36363294	BROMODOMAIN INHIBITOR	BRD2; BRD3; BRD4	0.73	-0.82	0.57	1.6	0.41	2.71	0.37	1.72	0.49	-0.54	0.47	-6.73	0.87
sig_21537	LOMEGUATRIB; BRD-K27955832	O6-ALKYLGUANINE-DNA ALKYLTRANSFERASE INHIBITOR	MGMT	1	-1.25	1	-1.04	1	0.33	1	2.65	1	0.77	1	-0.97	1
sig_21538	PF-184; BRD-K11593101			0.59	-1.37	0.55	2.28	0.3	2.76	0.22	-0.17	0.45	-1.39	0.55	-3.74	0.61
sig_21539	TANESPIMYCIN:GEMCITABINE (1:1 MOL/MOL); BRD-M41695494			0.67	-3.73	0.73	2.32	0.36	6.68	0.22	1.8	0.52	-0.59	0.59	-9.11	0.73
sig_21540	DOCETAXEL:TANESPIMYCIN (2:1 MOL/MOL); BRD-M60574774			0.36	-2.97	0	2.21	0	5.98	0	-1.38	0	-0.83	0	-4.91	0.34
sig_21541	BRD-M34300043; SELUMETINIB:MK-2206 (8:1 MOL/MOL)			0.45	1.47	0.37	0.27	0.44	-1.67	0.55	-0.33	0.45	-0.49	0.47	0.61	0.42
sig_21542	BRD-M55709992; NAVITOCLAX:PLX-4032 (1:1 MOL/MOL)			1	-2.75	1	-3.08	1	0.91	1	6.22	1	1.71	1	-1.67	1
sig_21543	SELUMETINIB:PIPERLONGUMINE (8:1 MOL/MOL); BRD-M89326994			0.77	0.38	0.81	0.55	0.86	-0.2	1	0.83	0.74	-0.62	0.89	-1.56	0.74
sig_21544	BRD-M09675615; TANESPIMYCIN:BORTEZOMIB (250:1 MOL/MOL)			0.22	-1.03	0.06	1.9	0	3.19	0	-1.95	0	-0.48	0.06	-3.08	0.22
sig_21545	BRD-M71072276; NAVITOCLAX:MST-312 (1:1 MOL/MOL)			1	-1	1	-1.06	1	-0.12	1	3.03	1	0.34	1	-0.69	1
sig_21546	BRD-M63575423; CARBOPLATIN:ETOPOSIDE (40:17 MOL/MOL)			0.8	-2.85	0.99	2.43	0.67	4.35	0.56	2.07	0.76	-1.43	0.96	-6.67	0.95
sig_21547	BRD-M37545453; PIPERLONGUMINE:MST-312 (1:1 MOL/MOL)			1	-2.89	1	-0.82	1	2.91	1	2.9	1	1.02	1	-3.07	1
sig_21548	BRD-M68535767; NAVITOCLAX:GEMCITABINE (1:1 MOL/MOL)			0.4	-1.66	0.02	3.84	0	5.37	0	-1.42	0.04	-1.68	0.1	-7.69	0.42
sig_21549	JW-480; BRD-K99655327			0.76	0.62	0.89	0.08	1	-0.98	1	0	0.82	-0.65	0.92	1.01	0.72
sig_21550	BRD-K45935533; BMS-195614			0.32	-1.11	0.36	-0.84	0.35	1.24	0.22	1.13	0.2	1.06	0.01	-1.27	0.26
sig_21551	BRD-K07442505			0.95	0.66	1	-1.52	1	-2.29	1	3.37	1	0.18	1	0.31	0.95
sig_21552	BRD-K35604418			0.9	-1.96	1	0.28	0.98	2.64	0.83	2.53	0.9	0.19	1	-4.54	1
sig_21553	SB-743921; BRD-K62358710	KINESIN-LIKE SPINDLE PROTEIN INHIBITOR	KIF11	0.54	-1.28	0.18	3.44	0	4.36	0	-0.01	0.11	-1.68	0.19	-7.94	0.59
sig_21554	BRD-K08109215; GSK525762A			0.75	0.23	0.59	1.73	0.55	1.04	0.57	0.44	0.63	-1.28	0.78	-3.78	0.88
sig_21555	NAVITOCLAX:PLURIPOTIN (1:1 MOL/MOL); BRD-M07227555			0.92	-0.9	1	-1.11	0.93	-0.11	1	1.64	0.92	-0.03	1	1.32	0.92
sig_21556	JQ-1:CARBOPLATIN (1:1 MOL/MOL); BRD-M11510342			0.76	-1.7	0.91	1.07	0.71	3.38	0.62	2.97	0.66	-0.4	0.9	-7.21	0.95
sig_21557	BRD-M39644375; SELUMETINIB:NAVITOCLAX (8:1 MOL/MOL)			0.86	0.38	1	-0.17	1	-0.89	1	1.15	0.86	-0.74	1	0.34	0.86
sig_21558	BRD-M45217710; SELUMETINIB:DECITABINE (4:1 MOL/MOL)			0.4	0.05	0.32	0.67	0.16	1.07	0.14	0.44	0.18	-0.32	0.24	-2.92	0.51
sig_21559	BRD-M60251345; DECITABINE:CARBOPLATIN (1:1 MOL/MOL)			0.8	-1.68	0.93	0.89	0.71	2.61	0.64	1.74	0.74	-0.65	0.9	-4.03	1
sig_21560	BRD-M68452404; SNX-2112:BORTEZOMIB (250:1 MOL/MOL)			0.12	-2.8	0	2.2	0	6.35	0	-2.12	0	-0.24	0	-5.41	0.16
sig_21561	BRD-M87479906; JQ-1:NAVITOCLAX (2:1 MOL/MOL)			1	-1.03	1	-0.33	1	0.8	1	4.59	1	-0.47	1	-4.24	1
sig_21562	BRD-M94343540; JQ-1:MK-0752 (1:1 MOL/MOL)			1	-0.71	1	1.24	1	1.56	1	1.78	1	-1.14	1	-4.12	1
sig_21563	BRD-A02303741:NAVITOCLAX (2:1 MOL/MOL); BRD-M76874421			1	-2.76	1	-2.07	1	1.51	1	7.16	1	0.61	1	-4.15	1
sig_21564	BRD-M86771886; SALERMIDE:PLX-4032 (12:1 MOL/MOL)			0.49	-0.13	0.25	-0.92	0.29	0.3	0.31	0.58	0.37	0.61	0.34	-0.18	0.48
sig_21565	UNC0638:NAVITOCLAX (1:1 MOL/MOL); BRD-M97749165			1	-2.18	1	-2.47	1	0.1	1	6.66	1	0.72	1	-1.86	1
sig_21566	BRD-M48845972; BRD-A02303741:CARBOPLATIN (1:1 MOL/MOL)			1	0.29	1	-0.06	1	-0.89	1	0.83	1	-0.21	1	0.14	1
sig_21567	DOXORUBICIN:NAVITOCLAX (2:1 MOL/MOL); BRD-M01915239			0.84	-1.84	0.92	1.79	0.74	3.67	0.58	2.67	0.69	-0.93	0.98	-7.58	0.98
sig_21568	BRD-M39460218; SELUMETINIB:UNC0638 (4:1 MOL/MOL)			0.22	2.38	0	1.16	0.08	-2.75	0.39	-2.44	0.3	-1.52	0.29	3.07	0.12
sig_21569	BRD-M07476339; ALISERTIB:NAVITOCLAX (2:1 MOL/MOL)			1	-2.37	1	-0.08	1	3.01	1	4.24	1	-0.21	1	-5.58	1
sig_21570	BRD-M03799014; NAVITOCLAX:SORAFENIB (1:1 MOL/MOL)			1	-2.47	1	-1.39	1	2.27	1	5.49	1	1.05	1	-5.17	1
sig_21571	NAVITOCLAX:PIPERLONGUMINE (1:1 MOL/MOL); BRD-M43334969			1	-2.04	1	-2	1	-0.03	1	6.48	1	0.31	1	-1.95	1
sig_21572	SMER-3; BRD-K92960067			0.9	-1.38	1	-0.4	0.94	1.23	0.96	2.14	0.85	0.43	1	-2.09	1
sig_21573	NVP-ADW742; BRD-K15179513	INSULIN GROWTH FACTOR RECEPTOR INHIBITOR	IGF1R	0.99	-1.39	1	-0.28	1	1.54	1	3.79	0.97	0.19	1	-4.52	1
sig_21574	CLOFARABINE; BRD-K34022604	RIBONUCLEOSIDE REDUCTASE INHIBITOR	RRM2B; RRM2; RRM1; POLA1; POLD1; POLE	0.33	-2.18	0.14	4.01	0	5.43	0	-2.41	0.12	-1.92	0.07	-5.73	0.29
sig_21575	BRD-M23798888; VORINOSTAT:NAVITOCLAX (4:1 MOL/MOL)			1	-1.63	1	-0.96	1	1.18	1	5.05	1	0.23	1	-4.15	1
sig_21576	SAR-245409; BRD-K75308783	PI3K INHIBITOR	MTOR; PIK3CG	0.55	-1.78	0.6	-1.29	0.57	1.54	0.41	1.82	0.41	1.39	0.36	-1.14	0.59
sig_21577	AZD1480; BRD-K65928735	JAK INHIBITOR	JAK3; JAK2; JAK1	0.64	-0.09	0.96	-0.28	0.95	-0.1	0.82	0.49	0.85	-0.02	0.82	0.13	0.84
sig_21578	ML258; BRD-A82720512			0.25	0.22	0.2	0.09	0.28	-0.09	0.09	-0.36	0.16	0.1	0.03	-0.01	0.17
sig_21579	BRD-K47981327; SR1001			0	0.5	0	0.9	0	-0.02	0	-1.39	0	-0.78	0	0.37	0
sig_21580	BRD-K59437938; BARDOXOLONE METHYL			0.45	-2.79	0	0.7	0	5.64	0	1.51	0	0.93	0	-7.79	0.48
sig_21581	BRD-A04287157; ELOCALCITOL			0.22	-0.67	0	0.15	0	1.92	0	1.24	0	1	0	-4.6	0.24
sig_21582	BMS-270394; BRD-K04905989			1	-2.24	1	-0.88	1	2.3	1	4.17	1	1.01	1	-4.68	1
sig_21583	FLUVASTATIN; BRD-A52530402	HMGCR INHIBITOR	HMGCR	0	0.05	0	-0.08	0	0.16	0	-3.05	0	0.2	0	3.39	0
sig_21584	AZD4547; BRD-K28392481	FGFR INHIBITOR	FGFR4; FGFR1; KDR; FGFR3; FGFR2; IGF1R	0.82	-1.32	1	-0.61	1	1.38	0.96	2.04	0.84	0.6	0.97	-2.13	0.96
sig_21585	HYPERFORIN; BRD-A30032852			0.56	-1.04	0.22	0.22	0.12	2.8	0	1.64	0.03	0.86	0.08	-5.75	0.55
sig_21586	NVP-231; BRD-A12571627			0.24	-0.27	0	3.2	0	3.21	0	-2.06	0	-1.86	0	-4.78	0.23
sig_21587	MK-0752; BRD-K18850819	GAMMA SECRETASE INHIBITOR		0.46	0.23	0.59	-0.28	0.52	-0.22	0.51	-0.3	0.57	0.13	0.5	0.63	0.36
sig_21588	SEMAGACESTAT; BRD-K65592642	GAMMA SECRETASE INHIBITOR	PSEN1	0.64	0.56	0.77	-0.01	0.78	-1.48	0.96	-0.45	0.8	-0.43	0.75	2.31	0.55
sig_21589	BRD-A05715709			0	0.45	0	-0.12	0	-0.65	0	-1.06	0	0.03	0	1.72	0
sig_21590	BOSUTINIB; BRD-K90746395	ABL KINASE INHIBITOR; BCR-ABL KINASE INHIBITOR; SRC INHIBITOR	STK4; MAP3K2; BCR; CDK2; FRK; TXK; FYN; TNK2; MAP2K2; MAP4K5; CAMK2G; MAP2K1; HCK; STK24; STK10; ABL1; SRC; LYN; CAMK1D	0.91	0.18	1	0.76	0.92	0.14	1	0.21	0.9	-0.91	1	-0.99	0.92
sig_21591	TEMSIROLIMUS; BRD-K08177763	MTOR INHIBITOR	MTOR	1	-0.74	1	-0.43	1	0.68	1	1.68	1	0.29	1	-1.55	1
sig_21592	ABIRATERONE; BRD-K50071428	ANDROGEN BIOSYNTHESIS INHIBITOR	CYP11B1; CYP17A1	0.94	-1.64	1	-0.41	1	1.41	1	1.52	1	-0.03	1	-0.68	0.97
sig_21593	DOCETAXEL; BRD-A05821830	TUBULIN INHIBITOR	TUBB; MAP4; NR1I2; MAPT; TUBB1; MAP2; BCL2	0.04	0.14	0	4.04	0	2.8	0	-4.68	0	-2.07	0	-2.63	0.04
sig_21594	NELARABINE; BRD-K84466663	T CELL INHIBITOR; DNA SYNTHESIS INHIBITOR	POLA1	1	-1.12	1	-0.64	1	0.82	1	1.29	1	0.24	1	-0.28	1
sig_21595	ON-01910; BRD-K55187425			0.41	-1.55	0.03	2.99	0	4.94	0	-1.63	0	-1.15	0	-6.22	0.39
sig_21596	AT7867; BRD-K12040459	AKT INHIBITOR	AKT2; PKIA; PRKACA; GSK3B	0.51	-0.72	0.46	0.44	0.31	1.29	0.25	0.43	0.26	-0.42	0.49	-1.52	0.54
sig_21597	PD318088; BRD-A57798112	MEK INHIBITOR	MAP2K1	0.1	2.15	0	1.34	0	-2.1	0.11	-2.66	0.11	-1.46	0	2.41	0.06
sig_21598	KU-60019; BRD-K36016295	ATM KINASE INHIBITOR	ATM	0.7	-1.53	0.8	2.31	0.52	2.99	0.55	1.02	0.63	-1.38	0.8	-5.35	0.92
sig_21599	DORAMAPIMOD; BRD-K74065929	P38 MAPK INHIBITOR	MAPK11; MAPK13; MAPK12; MAPK14	1	-1.6	1	-0.69	1	1.95	1	4.2	1	0.55	1	-5.03	1
sig_21600	KW-2449; BRD-K21718444	ABL KINASE INHIBITOR; AURORA KINASE INHIBITOR; FLT3 INHIBITOR	AURKB; ABL1; FLT3; AURKA	0.25	-1.76	0.04	1.36	0	3.12	0	0.23	0	-0.68	0	-3.47	0.34
sig_21601	RAF265; BRD-K93123848	RAF INHIBITOR; VEGFR INHIBITOR	BRAF	0.5	0.04	0.32	0.95	0.24	1.02	0.16	0.37	0.29	-0.77	0.44	-2.71	0.61
sig_21602	BRD-K81458380; SILMITASERTIB			0.06	0.33	0	0.76	0	0.09	0	-1.14	0	-0.64	0	0.24	0.03
sig_21603	BRD-K03911514			0.68	-0.55	0.64	0.51	0.59	1.21	0.61	0.22	0.7	-0.17	0.74	-1.78	0.69
sig_21604	BRD-K16130065			0.9	0.51	1	-0.13	0.9	-0.94	0.97	0.46	1	0.23	1	-0.03	1
sig_21605	CYT387; BRD-K87737963		JAK3; JAK2; JAK1	0.4	-1.42	0.29	-0.16	0.2	1.8	0.22	0.28	0.08	0.38	0.18	-0.88	0.46
sig_21606	IDELALISIB; BRD-K60866521	PI3K INHIBITOR	PIK3CB; PIK3CD; PIK3CA; PIK3CG	0.84	-0.23	1	-0.41	0.97	-0.21	1	0.8	1	0.17	1	0.13	0.9
sig_21607	BRD-K78118466; LY-2157299			0	1.33	0	0.8	0	-1.04	0	-1.78	0	-0.38	0	0.78	0
sig_21608	WP1130; BRD-K43644456	DEUBIQUITINASE INHIBITOR	USP9X; USP14; UCHL5; JAK2	0.87	-1.59	1	-0.15	0.99	2.13	0.98	2.77	0.78	0.33	1	-4.15	1
sig_21609	OSI-027; BRD-K87124298	MTOR INHIBITOR	MTOR	0.44	-0.4	0.41	-0.03	0.41	0.6	0.3	0.52	0.35	-0.03	0.41	-0.82	0.36
sig_21610	NVP-BSK805; BRD-K02017404	JAK INHIBITOR	JAK2	1	-0.43	1	-0.14	1	0.1	1	1.63	1	-0.16	1	-1.09	1
sig_21611	ERLOTINIB:PLX-4032 (2:1 MOL/MOL); BRD-M27152968			0.76	0.21	1	-0.15	0.96	-0.43	1	0.22	0.92	-0.16	1	0.42	0.82
sig_21612	PIK-93; BRD-K29395450	PI3K INHIBITOR	PI4KB; PIK3CG; PIK3C3	0.62	-0.29	0.56	0.16	0.54	0.4	0.42	0.39	0.39	-0.26	0.57	-0.58	0.68
sig_21613	AZD7762; BRD-K86525559	CHK INHIBITOR	CHEK2; CHEK1	0.04	-0.67	0	1.58	0	1.29	0	-3.97	0	-0.93	0	2.63	0.03
sig_21614	BIRINAPANT; BRD-K18589165	XIAP INHIBITOR	XIAP; BIRC2	0.24	1.87	0.13	0.64	0.29	-2.7	0.54	-3.36	0.45	-1.01	0.43	5.25	0.04
sig_21615	KX2-391; BRD-K29968218	SRC INHIBITOR; TUBULIN INHIBITOR	SRC	0.5	-2.93	0.15	2.36	0	6.83	0	1.14	0.14	-0.51	0.02	-9.92	0.49
sig_21616	3-CL-AHPC; BRD-A09890259			0.34	-2.31	0.12	3.66	0	5.22	0	-2.63	0.12	-1.61	0.1	-4.72	0.34
sig_21617	BRD-K58730230			0.51	0.31	0.34	-0.83	0.41	-0.81	0.39	0.6	0.38	0.93	0.27	0.26	0.47
sig_21618	BRD-K27188169			0.87	0.25	0.96	-0.31	1	-0.73	1	1.13	1	0.05	0.98	-0.3	0.94
sig_21619	BRD-K78978711; KHS101			0.82	-0.88	0.74	1.01	0.59	2.81	0.43	2.22	0.51	-0.12	0.61	-6.96	0.9
sig_21620	WAY-362450; BRD-K54640016	FXR AGONIST	NR1H4	0.26	1	0	0.67	0	-1.18	0.06	-1.28	0.04	-0.67	0.06	1.4	0
sig_21621	BRD-M56962220; JQ-1:VORINOSTAT (2:1 MOL/MOL)			1	-1.5	1	0.47	1	2.79	1	4.16	1	0.09	1	-7.71	1
sig_21622	BRD-K13185470			1	0.04	1	0.26	1	-0.31	1	-0.27	1	-0.71	1	1.07	0.96
sig_21623	CABOZANTINIB; BRD-K51544265	VEGFR INHIBITOR; RET TYROSINE KINASE INHIBITOR	MET; KDR	0.62	-0.73	0.7	-0.22	0.65	0.58	0.59	0.49	0.67	0.1	0.64	-0.06	0.6
sig_21624	BRD-M95284333; CRIZOTINIB:PLX-4032 (2:1 MOL/MOL)			0.42	-1.47	0.38	-0.08	0.37	2.24	0.08	1.14	0.22	0.22	0.36	-2.47	0.47
sig_21625	BRD-M00053801			0.99	-2.43	1	-1.74	1	2.82	1	4.63	0.94	1.83	1	-5.24	1
sig_21626	BRD-K71467466; KPT185			1	-3.88	1	-0.61	1	4.95	1	5.72	1	0.91	1	-8.21	1
sig_21627	BRD-K90570971; PITSTOP2			0	-0.31	0	-0.43	0	0.99	0	0.5	0	0.98	0	-1.96	0
sig_21628	BRD-K14870255; R428			0.39	-0.4	0.36	1.05	0.15	1.4	0.14	0.21	0.21	-0.84	0.29	-2.44	0.42
sig_21629	IBRUTINIB; BRD-K70301465	BTK INHIBITOR	BMX; BLK; BTK	1	-1.77	1	-0.9	1	1.52	1	4.24	1	0.88	1	-4.21	1
sig_21630	SOTRASTAURIN; BRD-K16761703	PKC INHIBITOR	PRKCE; PRKCA; PRKCQ; PRKCB; PRKCD; PRKCH	1	-1.75	1	0.76	1	3.15	1	4.73	1	-0.01	1	-8.87	1
sig_21631	BRD-K76894955; A-804598			1	-0.99	1	-0.57	1	-0.16	1	1.21	1	-0.16	1	1.38	1
sig_21632	BRD-M23096439; BRD-K27188169:NAVITOCLAX (2:1 MOL/MOL)			1	-1.36	1	-1.04	1	0.31	1	3.57	1	0.27	1	-1.4	1
sig_21633	BRD-A59431241; COL-3			0.16	-0.57	0	3.36	0	4.07	0	-2.34	0	-1.35	0	-5.98	0.08
sig_21634	ABT-199; BRD-K62391742			1	-2.86	1	-0.7	1	3.16	1	5.51	1	0.89	1	-6.79	1
sig_21635	ETP-46464; BRD-K24556407	ATR KINASE INHIBITOR		0	-0.29	0	0.26	0	1.49	0	-0.48	0	0.64	0	-2.21	0
sig_21636	MARINOPYRROLE A; BRD-K57261999			0.32	-1.49	0	1.29	0	4.19	0	0.81	0	0.33	0	-7.15	0.29
sig_21637	METHYLSTAT; BRD-K52560704			1	-2.55	1	0	1	3.25	1	3.76	1	0.43	1	-5.83	1
sig_21638	BRD-K54997624; BYL-719			1	-1.84	1	-0.8	1	1.54	1	4.25	1	0.35	1	-3.72	1
sig_21639	GSK2636771; BRD-K49215523	PI3K INHIBITOR	PIK3CB	1	-0.74	1	-0.74	1	-0.08	1	1.72	1	0.63	1	-0.35	1
sig_21640	BRD-A02904414; SR8278			0.49	-0.26	0.31	0.31	0.34	1.02	0.28	1.18	0.14	-0.05	0.41	-2.99	0.5
sig_21641	JW-74; BRD-K75664313			1	-0.7	1	-0.33	1	-0.1	1	1.27	1	-0.4	1	0.63	1
sig_21642	NECROSULFONAMIDE; BRD-K64117221			1	-2.92	1	-0.22	1	3.8	1	4.65	1	0.85	1	-7.27	1
sig_21643	BRD-K50501969; HBX-41108			0.34	-0.06	0	0.37	0	0.73	0	0.88	0	0.32	0	-3	0.36
sig_21644	BRD-K42137908; PALMOSTATIN B			0	1.35	0	0.61	0	-0.63	0	-1.79	0	0	0	0.04	0
sig_21645	BRD-K53328210; JW-55			0.4	0.6	0.57	-0.05	0.65	-1.32	0.77	-0.68	0.78	-0.19	0.68	2.13	0.48
sig_21646	BRD-K03536150			1	-3.34	1	-0.27	1	5.05	1	7.4	1	1.18	1	-12.11	1
sig_21647	BRD-K99006945			0.63	1.01	0.43	0.22	0.61	-0.78	0.68	0.31	0.44	-0.39	0.6	-0.77	0.64
sig_21648	TIVANTINIB; BRD-K33379087	TYROSINE KINASE INHIBITOR	MET	0.65	-2.64	0.54	1.89	0.18	5.56	0	1.9	0.26	-0.27	0.36	-8.99	0.67
sig_21649	TRAMETINIB; BRD-K12343256	MEK INHIBITOR	MAP2K2; MAP2K1	0.07	2.19	0	0.56	0	-2.32	0	-2.83	0	-0.66	0	3.25	0.06
sig_21650	RO4929097; BRD-K22024824			1	-1.64	1	-1.63	1	1.28	1	3.79	1	1.62	1	-3.17	1
sig_21651	DINACICLIB; BRD-K13662825	CDK INHIBITOR	CDK9; CDK2; CDK1; CDK5	0.42	-1.16	0	2.27	0	4.58	0	0.81	0	-0.75	0	-8.66	0.45
sig_21652	MLN2480; BRD-K43410529	RAF INHIBITOR		1	-1.96	1	-1.39	1	1.36	1	4.02	1	1.29	1	-3.06	1
sig_21653	BRD-K51831558			1	-1.58	1	-1.29	1	1.15	1	3.22	1	1.04	1	-2.27	1
sig_21654	ISTRADEFYLLINE; BRD-K87774949	ADENOSINE RECEPTOR ANTAGONIST	ADORA2A; ADORA1; ADORA2B; ADORA3	0.14	-0.08	0	0.47	0	0.93	0	-0.52	0	-0.26	0.04	-1.06	0.12
sig_21655	BRD-K90860366; MI-2			1	-3.31	1	-1.24	1	4.39	1	7.09	1	1.97	1	-10.14	1
sig_21656	BRD-K42260513			1	-0.88	1	-0.82	1	0.34	1	1.5	1	0.76	1	-0.49	1
sig_21657	ALVOCIDIB; BRD-K68682020	CDK INHIBITOR	CDK8; CDK6; CDK2; CDK4; CDK1; CDK5; CDK9; PYGM; EGFR; CDK7	0.22	-1.13	0	2.28	0	4.58	0	-0.39	0	-0.55	0	-7.42	0.2
sig_21658	CBB-1007; BRD-K84754008			1	-1.88	1	-1.71	1	1.04	1	2.79	1	1.37	1	-0.77	1
sig_21659	GSK-J4; BRD-K98203492	HISTONE LYSINE DEMETHYLASE INHIBITOR	KDM6B; KDM6A	0.98	-2.22	1	0.71	0.98	3.67	0.86	3.28	0.92	0.17	1	-7.23	1
sig_21660	BRD-A86708339			0.93	-2.05	1	0.76	1	3.86	0.86	4.09	0.85	0.41	1	-9.1	1
sig_21661	PF-3758309; BRD-K37764012			0.74	-1.55	0.7	1.92	0.54	3.75	0.37	2.33	0.45	-0.39	0.59	-8.51	0.86
sig_21662	DABRAFENIB; BRD-K09951645	RAF INHIBITOR	SIK1; NEK11; LIMK1; RAF1; BRAF	0.41	-0.4	0.39	-0.31	0.31	0.71	0.23	0.51	0.16	0.46	0.35	-1.05	0.41
sig_21663	SZ4TA2; BRD-K55125219			1	-2.26	1	-1.98	1	1.37	1	3.7	1	1.4	1	-1.39	1
sig_21664	AT13387; BRD-K58435339	HSP ANTAGONIST	HSP90AA1	0.4	-4.21	0.32	-0.7	0.08	5.98	0	1.52	0.06	1.46	0.08	-4.42	0.44
sig_21665	BRD-A68258842; BCL-LZH-4			0.45	1.76	0.42	-0.09	0.58	-3.08	0.9	-1.99	0.74	-0.35	0.55	4.69	0.3
sig_21666	SKEPINONE-L; BRD-K83607951	P38 MAPK INHIBITOR	MAPK14	1	-3.3	1	-1.07	1	4.48	1	6.86	1	1.98	1	-10.28	1
sig_21667	BRD-K34222889			1	-2.52	1	0.44	1	3.65	1	4.37	1	0.11	1	-7.58	1
sig_21668	BRD-K43428468; PF-4800567 HYDROCHLORIDE			1	-0.65	1	-0.83	1	-0.02	1	1.65	1	0.55	1	-0.27	1
sig_21669	AVICIN-D; BRD-A15100685			0.08	0.32	0	-1.3	0.09	-1.3	0.08	-1.71	0.15	0.84	0	4.67	0
sig_21670	BRD-M80099012; BRD9876:MK-1775 (4:1 MOL/MOL)			0.64	-1.08	0.53	1.01	0.37	2.54	0.2	0.94	0.38	-0.22	0.39	-4.53	0.71
sig_21671	BRD-K30748066			0.53	-0.89	0.27	1.11	0.16	2.57	0.16	0.96	0.24	0.05	0.16	-5.34	0.63
sig_21672	LINSITINIB; BRD-K08589866	IGF-1 INHIBITOR	INSRR; INSR; IGF1R	0.83	0.12	0.76	1.11	0.71	0.91	0.8	1.9	0.77	-0.52	0.8	-5.09	0.97
sig_21673	BRD-K02834582; AT-406			0.73	-0.4	0.9	-0.05	0.76	0.11	0.72	-0.43	0.88	-0.02	0.8	1.11	0.65
sig_21674	NVP-AEW541; AEW541	IGF-1 INHIBITOR	INSR; IGF1R	0.38	0.85	0.2	0.52	0.27	-0.69	0.47	-0.13	0.27	-0.71	0.42	-0.26	0.3
sig_21675	NILOTINIB	ABL KINASE INHIBITOR; BCR-ABL KINASE INHIBITOR	KIT; ABL1	0.66	0.41	0.51	0.4	0.46	-0.49	0.62	-0.63	0.49	-0.71	0.66	0.98	0.47
sig_21676	TANESPIMYCIN; 17-AAG	HSP INHIBITOR	HSP90AA1	0	0.63	0	0.8	0	-0.15	0	-2.53	0	-0.46	0	1.62	0
sig_21677	PHA-665752	C-MET INHIBITOR	MET	1	0.33	1	-0.38	1	-1.55	1	0.66	1	-0.32	1	1.87	1
sig_21678	LAPATINIB	ERBB2 INHIBITOR; EGFR INHIBITOR	ERBB2; EGFR	1	-0.21	1	-0.18	1	-0.17	1	2.2	1	-0.04	1	-1.82	1
sig_21679	NUTLIN-3	MDM INHIBITOR	MDM2; TP53	0.72	1.58	0.73	0.32	0.77	-2.67	1	-0.12	0.78	-0.78	0.77	1.9	0.71
sig_21680	SARACATINIB; AZD0530	SRC INHIBITOR	ABL1; SRC; YES1; LCK	0.88	0.66	1	-0.05	1	-2.01	1	0.14	1	-0.83	1	2.7	0.9
sig_21681	CRIZOTINIB; PF2341066	ALK TYROSINE KINASE RECEPTOR INHIBITOR	ALK; MET	0	1.48	0	1.59	0	-1.1	0	-2.63	0	-1.4	0	1.52	0
sig_21682	L-685458			0.21	0.49	0.08	1.65	0	0.04	0.09	-1.44	0.22	-1.73	0.18	0.21	0.16
sig_21683	VANDETANIB; ZD-6474	EGFR INHIBITOR; VEGFR INHIBITOR; RET TYROSINE KINASE INHIBITOR	PTK6; RET; SRC; EPHA5; EPHA7; EPHA6; EPHA1; KDR; EPHA8; ERBB3; EPHA2; EGFR; EPHA10; EPHA4; TEK; EPHB3; ERBB4; EPHB2; EPHB4; VEGFA; FLT4; EPHB6; EPHA3; EPHB1; FLT1; ERBB2	1	0.59	1	0.37	1	-1.04	1	0.7	1	-0.8	1	-0.01	1
sig_21684	PANOBINOSTAT	HDAC INHIBITOR	HDAC1; HDAC3; HDAC2; HDAC9; HDAC4; HDAC7; HDAC6; HDAC8	0.61	-0.15	0.16	2.44	0.12	2.72	0	1.02	0.1	-1	0.4	-7.78	0.63
sig_21685	SORAFENIB	PDGFR TYROSINE KINASE RECEPTOR INHIBITOR; KIT INHIBITOR; RAF INHIBITOR; VEGFR INHIBITOR; RET TYROSINE KINASE INHIBITOR; FLT3 INHIBITOR	KDR; BRAF; RAF1; FLT4; RET; FLT1; FGFR1; KIT; PDGFRB; DDR2; FLT3	0.41	0.85	0.15	0.84	0.11	-1.03	0.31	-0.65	0.25	-0.98	0.36	0.7	0.16
sig_21686	IRINOTECAN	TOPOISOMERASE INHIBITOR	TOP1; TOP1MT	0.09	-0.5	0	4.36	0	3.43	0	-5.82	0	-2.08	0	-1.61	0.12
sig_21687	TOPOTECAN	TOPOISOMERASE INHIBITOR	TOP1MT; TOP1	0.09	-1.19	0	4.02	0	3.75	0	-4.35	0	-2.09	0	-2.25	0.06
sig_21688	LBW242; CHEMBL1950720			0.8	0.02	1	-0.8	1	-1.06	1	0.35	1	0.32	0.95	2	0.76
sig_21689	PD-0325901	MEK INHIBITOR	MAP2K1	0	2.21	0	1.34	0	-1.33	0	-2.67	0	-1.08	0	0.8	0
sig_21690	PALBOCICLIB; PD-0332991	CDK INHIBITOR	CDK6; CDK4	0.86	-0.6	0.96	-0.34	0.96	0.2	0.98	1.58	0.84	-0.2	1	-0.55	0.86
sig_21691	PACLITAXEL	TUBULIN INHIBITOR	MAP4; TUBB; MAP2; BCL2; MAPT; TLR4; TUBB1; NR1I2	0	-0.29	0	3.94	0	3.68	0	-4.77	0	-1.48	0	-3.58	0
sig_21692	SELUMETINIB; AZD6244	MEK INHIBITOR	MAP2K1	0.23	1.47	0	0.98	0	-0.75	0.12	-0.54	0.15	-0.85	0.15	-1.21	0.22
sig_21693	PLX-4720; PLX4720	RAF INHIBITOR	KDR; BRAF	0	0.47	0	0.61	0	0.4	0	-0.12	0	-0.21	0	-1.92	0
sig_21694	RAF265	RAF INHIBITOR; VEGFR INHIBITOR	BRAF	0	1.47	0	2.2	0	0.01	0	-4.21	0	-1.51	0	1.04	0
sig_21695	NVP-TAE684; TAE684	ALK TYROSINE KINASE RECEPTOR INHIBITOR	ALK; INSR	0	0.97	0	0.64	0	-0.96	0	-1.73	0	-0.9	0	1.99	0
sig_21696	DOVITINIB; TKI258	FLT3 INHIBITOR; PDGFR TYROSINE KINASE RECEPTOR INHIBITOR; EGFR INHIBITOR; VEGFR INHIBITOR; FGFR INHIBITOR	FGFR3; FGFR2; INSR; CSF1R; PDGFRA; PDGFRB; FLT3; FLT1; FLT4; KIT; EGFR; KDR; FGFR1	0	0.11	0	2.01	0	1.33	0	-2.66	0	-1.19	0	-0.7	0
sig_21697	ERLOTINIB	EGFR INHIBITOR	NR1I2; EGFR	1	-0.19	1	-0.26	1	-0.4	1	1.98	1	-0.13	1	-1.02	1
sig_Alonso_EMT	NA	NA	NA	0	-0.05	0	-0.2	0	0.1	0	-0.24	0	0.17	0	0.37	0
sig_apoptosis	NA	NA	NA	0.14	-0.58	0.17	-0.74	0.12	0.68	0.16	0.18	0.12	0.48	0.18	0.36	0.1
sig_G1S	NA	NA	NA	0	0.4	0	1.5	0	0.63	0	-1.69	0	-1.16	0	-0.57	0
sig_G2	NA	NA	NA	0	0.03	0	1.1	0	0.27	0	-2.36	0	-0.57	0	1.39	0
sig_G2M	NA	NA	NA	0	2.26	0	2.97	0	-1.44	0	-6.43	0	-1.73	0	3.71	0
sig_GO_EMT	NA	NA	NA	0	0.59	0	0.42	0	-0.33	0	-1.41	0	-0.43	0	1.1	0
sig_GO_negative_regulation_EMT	NA	NA	NA	0	0.04	0	0.01	0	-0.02	0	-0.17	0	0	0	0.17	0
sig_GO_positive_regulation_EMT	NA	NA	NA	0	0.3	0	0.18	0	-0.23	0	-0.54	0	-0.23	0	0.48	0
sig_GO_regulation_EMT	NA	NA	NA	0	0.36	0	0.19	0	-0.26	0	-0.75	0	-0.26	0	0.7	0
sig_HALLMARKS_EMT	NA	NA	NA	0	0.8	0	-0.12	0	-1.56	0	-2.43	0	-0.45	0	4.7	0
sig_MG1	NA	NA	NA	0	1.36	0	1.78	0	0.26	0	-4.12	0	-0.86	0	0.72	0
sig_proliferation	NA	NA	NA	0	-0.26	0	0.23	0	0.46	0	-1.03	0	0.05	0	0.6	0
sig_S	NA	NA	NA	0	0.69	0	1.89	0	0.16	0	-2.18	0	-1.41	0	-0.09	0
sig_senescence	NA	NA	NA	0	0.49	0	0.06	0	-0.88	0	-1.32	0	-0.24	0	2.33	0

## Sheet: S1_ResultsbyConditions
Table S1: Beyondcell results for clusters and conditions with Ho et al. dataset. Results by Conditions
sig_id	Name	MoA	Target	switch.point	parental_residuals	parental_switch.point	treated_residuals	treated_switch.point
sig_20879	ERLOTINIB	EGFR INHIBITOR	NR1I2; EGFR	1	-0.79	1	0.8	1
sig_20880	SIROLIMUS; RAPAMYCIN	MTOR INHIBITOR	FGF2; FKBP1A; MTOR	1	-0.52	1	0.53	1
sig_20881	SUNITINIB	PDGFR TYROSINE KINASE RECEPTOR INHIBITOR; FLT3 INHIBITOR; KIT INHIBITOR; RET TYROSINE KINASE INHIBITOR; VEGFR INHIBITOR		1	0.21	1	-0.21	1
sig_20882	PHA-665752	C-MET INHIBITOR	MET	0.78	0.53	0.78	-0.54	0.78
sig_20883	MG-132	PROTEASOME INHIBITOR	PSMB1	0.28	0.77	0.25	-0.78	0.31
sig_20884	PACLITAXEL	TUBULIN INHIBITOR	MAP4; TUBB; MAP2; BCL2; MAPT; TLR4; TUBB1; NR1I2	0.54	0.87	0.51	-0.88	0.5
sig_20885	CYCLOPAMINE			1	-0.35	1	0.36	1
sig_20886	AZ-628; AZ628	RAF INHIBITOR	RAF1; BRAF	0.24	1	0.22	-1.01	0.06
sig_20887	SORAFENIB	PDGFR TYROSINE KINASE RECEPTOR INHIBITOR; KIT INHIBITOR; RAF INHIBITOR; VEGFR INHIBITOR; RET TYROSINE KINASE INHIBITOR; FLT3 INHIBITOR	KDR; BRAF; RAF1; FLT4; RET; FLT1; FGFR1; KIT; PDGFRB; DDR2; FLT3	1	0.14	1	-0.14	1
sig_20888	TOZASERTIB; VX-680	JAK INHIBITOR; FLT3 INHIBITOR; AURORA KINASE INHIBITOR; BCR-ABL KINASE INHIBITOR	AURKA; AURKB; LCK; AURKC	1	0.03	1	-0.03	1
sig_20889	IMATINIB	KIT INHIBITOR; PDGFR TYROSINE KINASE RECEPTOR INHIBITOR; BCR-ABL KINASE INHIBITOR	RET; ABL1; CSF1R; KIT; NTRK1; PDGFRA; DDR1; PDGFRB	0.9	-0.23	0.98	0.23	0.97
sig_20890	NVP-TAE684; TAE684	ALK TYROSINE KINASE RECEPTOR INHIBITOR	ALK; INSR	0.38	1.02	0.34	-1.03	0.42
sig_20891	CRIZOTINIB	ALK TYROSINE KINASE RECEPTOR INHIBITOR	ALK; MET	0.29	1.08	0.27	-1.1	0.37
sig_20892	SARACATINIB	SRC INHIBITOR	ABL1; SRC; YES1; LCK	0.96	0.36	0.97	-0.36	1
sig_20893	S-TRITYL-L-CYSTEINE	MITOTIC KINESIN INHIBITOR		0.85	-0.18	0.82	0.19	0.9
sig_20894	Z-LLNLE-CHO			0.69	1.39	0.71	-1.4	0.82
sig_20895	DASATINIB	SRC INHIBITOR; KIT INHIBITOR; TYROSINE KINASE INHIBITOR; BCR-ABL KINASE INHIBITOR; PDGFR TYROSINE KINASE RECEPTOR INHIBITOR; EPHRIN INHIBITOR	EPHA2; STAT5B; PDGFRB; FRK; YES1; FYN; FGR; ABL2; BLK; LYN; LCK; KIT; SRMS; ABL1; HCK; SRC	0.51	0.98	0.57	-0.99	0.56
sig_20896	GNF-2	BCR-ABL KINASE INHIBITOR	ABL1; BCR	0.91	-0.25	0.92	0.26	1
sig_20897	CGP-60474			0.24	0.43	0.27	-0.44	0.26
sig_20898	CGP-082996			0.65	1.05	0.64	-1.06	0.77
sig_20899	A-770041			1	0.05	1	-0.05	1
sig_20900	WH-4-023			0.91	0.53	0.93	-0.54	0.96
sig_20901	WZ-1-84			1	-0.05	1	0.05	1
sig_20902	BI-2536	PLK INHIBITOR	PLK2; PLK1; BRD4; PLK3	0.41	1.06	0.41	-1.08	0.45
sig_20903	BMS-536924			0.06	0.73	0.06	-0.74	0
sig_20904	BMS-509744			0	1.46	0	-1.47	0
sig_20905	CMK			1	-0.75	1	0.76	1
sig_20906	PYRIMETHAMINE	DIHYDROFOLATE REDUCTASE INHIBITOR	SLC47A1; DHFR	0	0.28	0	-0.28	0
sig_20907	URSOLIC-ACID; JW-7-52-1	ATPASE INHIBITOR; STAT INHIBITOR; NFKB PATHWAY INHIBITOR	PLA2G1B; HSD11B1; PYGM; PTPN1	0	1.68	0	-1.71	0
sig_20908	A-443654			0.37	0.48	0.36	-0.49	0.36
sig_20909	GW-843682X; GW843682X	PLK INHIBITOR	PLK1; PLK3	0.2	0.65	0.11	-0.66	0.2
sig_20910	ENTINOSTAT; MS-275	HDAC INHIBITOR	HDAC2; HDAC3; HDAC1; HDAC9	0.23	0.56	0.17	-0.57	0.26
sig_20911	PARTHENOLIDE	NFKB PATHWAY INHIBITOR		1	-1.3	1	1.32	1
sig_20912	KIN001-135			1	-0.21	1	0.22	1
sig_20913	TGX-221; TGX221	PI3K INHIBITOR	PIK3CB; PIK3CD	1	-0.11	1	0.11	1
sig_20914	BORTEZOMIB	NFKB PATHWAY INHIBITOR; PROTEASOME INHIBITOR	PSMB5; PSMB10; PSMA8; PSMA7; PSMB1; PSMB3; PSMB4; PSMA5; PSMA3; PSMA6; PSMB11; PSMB2; PSMB8; PSMA4; PSMB7; PSMB6; RELA; PSMD2; PSMA1; PSMA2; PSMB9; PSMD1	0.27	1.3	0.3	-1.32	0.26
sig_20915	XMD8-85			0.92	0.61	0.96	-0.62	0.94
sig_20916	ROSCOVITINE	CDK INHIBITOR	CDK9; CDK2	0.51	-0.57	0.5	0.58	0.39
sig_20917	SALUBRINAL	EUKARYOTIC TRANSLATION INITIATION FACTOR INHIBITOR	EIF2S1	0.13	0.51	0.06	-0.52	0.14
sig_20918	LAPATINIB	ERBB2 INHIBITOR; EGFR INHIBITOR	ERBB2; EGFR	1	-1.02	1	1.03	1
sig_20919	GSK269962A; GSK-269962A			0.3	0.29	0.06	-0.3	0.12
sig_20920	DOXORUBICIN	TOPOISOMERASE INHIBITOR	TOP2A	0	1.55	0	-1.57	0
sig_20921	ETOPOSIDE	TOPOISOMERASE INHIBITOR	TOP2A; TOP2B	0	0.26	0	-0.27	0
sig_20922	GEMCITABINE	RIBONUCLEOTIDE REDUCTASE INHIBITOR	RRM2; TYMS; RRM1; CMPK1	0	0.55	0	-0.55	0
sig_20923	MITOMYCIN-C; MITOMYCIN C	DNA SYNTHESIS INHIBITOR; DNA ALKYLATING AGENT		0.37	-0.32	0.34	0.32	0.31
sig_20924	VINORELBINE	TUBULIN INHIBITOR	TUBA1B; TUBB4B; TUBA4A; TUBA1C; TUBB6; TUBA3D; TUBA1A; TUBB2B; TUBB2A; TUBB; TUBA3E; TUBB8; TUBB3; TUBB1; TUBB4A; TUBA3C	0	0.8	0	-0.81	0
sig_20925	NSC-87877			1	-0.12	1	0.12	1
sig_20926	BICALUTAMIDE	ANDROGEN RECEPTOR ANTAGONIST	AR	0.53	0.1	0.52	-0.1	0.58
sig_20927	QS11; 944328-88-5			0	1.05	0	-1.06	0
sig_20928	CP466722			0.92	-1.72	0.97	1.74	1
sig_20929	MIDOSTAURIN	FLT3 INHIBITOR; KIT INHIBITOR; PKC INHIBITOR	FLT3; PRKCG	0	2.11	0	-2.13	0
sig_20930	CHIR-99021	GLYCOGEN SYNTHASE KINASE INHIBITOR	MAPK1; CDK1; GSK3A; GSK3B	0.23	2	0.19	-2.03	0.26
sig_20931	PONATINIB; AP-24534	PDGFR TYROSINE KINASE RECEPTOR INHIBITOR; FLT3 INHIBITOR; BCR-ABL KINASE INHIBITOR	FGFR2; FGFR1; BCR; ABL1; TEK; PDGFRA; LYN; SRC; KDR; KIT; LCK; FLT3; FGFR4; RET; FGFR3	1	-0.08	1	0.08	1
sig_20932	AZD6482; AZD-6482	PI3K INHIBITOR	PIK3CB; PIK3CD; PIK3CG; PIK3CA	0.43	1.51	0.42	-1.53	0.48
sig_20933	JNK-9L			0	0.49	0	-0.5	0
sig_20934	PF-562271	FOCAL ADHESION KINASE INHIBITOR	PTK2; PTK2B	0	2.39	0	-2.42	0
sig_20935	HG-6-64-1; NSC635973			0	1.1	0	-1.11	0
sig_20936	JQ1			0	0.97	0	-0.98	0
sig_20937	JQ12			0	0.46	0	-0.46	0
sig_20938	DMOG			0.32	-0.1	0.34	0.1	0.29
sig_20939	FTI-277			0.33	1.98	0.3	-2.01	0.41
sig_20940	AR-12; OSU-03012	PHOSPHOINOSITIDE DEPENDENT KINASE INHIBITOR	PDPK1	0	1.59	0	-1.61	0
sig_20941	SHIKONIN			0	0.16	0	-0.16	0
sig_20942	AKT-INHIBITOR-VIII; AKT INHIBITOR VIII			0.54	0.42	0.4	-0.42	0.46
sig_20943	EMBELIN	XIAP INHIBITOR; HCV INHIBITOR	XIAP	0	1.31	0	-1.33	0
sig_20944	FH-535; FH535			0	1.64	0	-1.67	0
sig_20945	PAC-1	CASPASE ACTIVATOR	CASP3	1	-1.8	1	1.83	1
sig_20946	IPA-3	P21 ACTIVATED KINASE INHIBITOR	PAK1	0.06	0.22	0.03	-0.22	0.1
sig_20947	GSK-650394	SERUM/GLUCOCORTICOID REGULATED KINASE INHIBITOR	SGK2; SGK1	0	-0.64	0	0.64	0
sig_20948	DILTIAZEM; BAY 61-3606	CALCIUM CHANNEL BLOCKER	CACNG1; HTR3A; KCNA5; CACNA1S; CACNA2D1; CACNA1C	0.54	-1.25	0.54	1.26	0.67
sig_20949	5-FLUOROURACIL; FLUOROURACIL	THYMIDYLATE SYNTHASE INHIBITOR	TYMS; DPYD	0.19	-0.83	0.23	0.84	0.16
sig_20950	THAPSIGARGIN			0	1.06	0	-1.07	0
sig_20951	OBATOCLAX; OBATOCLAX MESYLATE	BCL INHIBITOR	BCL2	0	1.07	0	-1.08	0
sig_20952	BMS-754807	IGF-1 INHIBITOR	AKT1; IGF1R	0.09	-0.07	0.02	0.07	0
sig_20953	LINSITINIB; LISITINIB	IGF-1 INHIBITOR	INSRR; INSR; IGF1R	0.6	-1.3	0.54	1.32	0.46
sig_20954	BEXAROTENE	RETINOID RECEPTOR AGONIST	RXRG; RXRB; RXRA	0.25	1.26	0.17	-1.28	0.29
sig_20955	BLEOMYCIN	DNA SYNTHESIS INHIBITOR	LIG1; LIG3	0	2.85	0	-2.89	0
sig_20956	LFM-A13	BTK INHIBITOR	BTK	0.88	-0.21	0.86	0.21	0.88
sig_20957	870483-87-7; GW-2580			1	-0.85	1	0.86	1
sig_20958	NVP-AUY922; AUY922	HSP INHIBITOR	HSP90AB1; HSP90AA1	0	3.23	0	-3.27	0
sig_20959	PHENFORMIN	AMPK ACTIVATOR	PRKAA1; KCNJ8	1	-1.37	1	1.39	1
sig_20960	BRYOSTATIN-1; BRYOSTATIN 1			0.36	0.69	0.36	-0.7	0.42
sig_20961	PAZOPANIB	VEGFR INHIBITOR; KIT INHIBITOR; PDGFR TYROSINE KINASE RECEPTOR INHIBITOR	FGFR3; FGF1; FGFR1; CSF1R; FLT1; PDGFRA; ITK; KDR; KIT; PDGFRB; FLT4; SH2B3	0.82	-0.19	0.94	0.19	0.94
sig_20962	DACINOSTAT; LAQ824	HDAC INHIBITOR	HDAC6; HDAC9; HDAC5; HDAC3; HDAC7; HDAC1; HDAC8; HDAC4; HDAC2	0.27	-0.66	0.27	0.67	0.26
sig_20963	EPOTHILONE-B; EPOTHILONE B	MICROTUBULE STABILIZING AGENT; TUBULIN INHIBITOR	TUBB4B; TUBA1C; TUBA3C; TUBA1B; TUBA8; TUBB; TUBB3; TUBB4A; TUBA1A; TUBB1; TUBA4A	0	0.35	0	-0.35	0
sig_20964	GSK-1904529A; GSK1904529A	IGF-1 INHIBITOR	IGF1R; INSR	0.14	0.43	0.11	-0.44	0.18
sig_20965	BMS-345541; BMS345541	IKK INHIBITOR	CHUK; IKBKB	0.98	-2	1	2.03	0.98
sig_20966	TIPIFARNIB	FARNESYLTRANSFERASE INHIBITOR	FNTB; FNTA	0	0.4	0	-0.4	0
sig_20967	AVAGACESTAT; BMS-708163	GAMMA SECRETASE INHIBITOR	PSEN1	0.3	2.17	0.26	-2.2	0.4
sig_20968	RUXOLITINIB	JAK INHIBITOR	JAK3; JAK1; JAK2; TYK2	0.51	-0.19	0.41	0.19	0.4
sig_20969	AS-601245; AS601245			0	2.4	0	-2.43	0
sig_20970	ISPINESIB; ISPINESIB MESYLATE	KINESIN INHIBITOR	KIF11	0.82	-1.51	0.82	1.53	1
sig_20971	TL-2-105; SULFISOXAZOLE			1	-1.39	1	1.41	1
sig_20972	AT-7519	CDK INHIBITOR	CDK1; CDK9; CDK5; CDK4; CDK2; CDK6	0.66	-2.51	0.85	2.54	0.98
sig_20973	TAK-715	P38 MAPK INHIBITOR	MAPK14	1	-2.37	1	2.4	1
sig_20974	BX-912	PYRUVATE DEHYDROGENASE KINASE INHIBITOR	CHEK1; GSK3B; CDK2; PDPK1; PDK1; KDR	1	-2.23	1	2.26	1
sig_20975	ZSTK-474; ZSTK474	PI3K INHIBITOR	PIK3CB; PIK3CD; PIK3CG	1	-3.07	1	3.11	1
sig_20976	AS-605240; AS605240			0.66	0.05	0.64	-0.05	0.63
sig_20977	GENENTECH CPD; GENENTECH CPD 10			1	-1.39	1	1.41	1
sig_20978	GSK-1070916; GSK1070916	AURORA KINASE INHIBITOR	CYP3A4; CYP2D6; AURKC; AURKB; AURKA	1	-2.31	1	2.34	1
sig_20979	KIN001-102			1	-2.95	1	2.99	1
sig_20980	ENZASTAURIN; LY317615	PKC INHIBITOR	GSK3B; PRKCB; PRKCG; PRKCD; PRKCA; AKT1	0.42	0.71	0.33	-0.72	0.4
sig_20981	GSK-429286A; GSK429286A	RHO ASSOCIATED KINASE INHIBITOR	ROCK1	0.75	-0.33	0.7	0.33	0.73
sig_20982	KIN001-242; FMK			0.16	1.03	0.11	-1.05	0.2
sig_20983	QL-XII-47			0.8	-1.44	0.84	1.46	1
sig_20984	IDELALISIB; CAL-101	PI3K INHIBITOR	PIK3CB; PIK3CD; PIK3CA; PIK3CG	1	-0.79	1	0.8	1
sig_20985	UNC0638			1	-1.06	1	1.08	1
sig_20986	CABOZANTINIB; XL-184	VEGFR INHIBITOR; RET TYROSINE KINASE INHIBITOR	MET; KDR	1	0.18	1	-0.19	1
sig_20987	WZ-3105; WZ3105			1	-2.21	1	2.24	1
sig_20988	XMD14-99			1	-0.07	1	0.07	1
sig_20989	QUIZARTINIB; AC220	FLT3 INHIBITOR	PDGFRB; PDGFRA; KIT; FLT3; CSF1R; RET	1	-0.36	1	0.36	1
sig_20990	CP-724714; CP724714	RECEPTOR TYROSINE PROTEIN KINASE INHIBITOR; EGFR INHIBITOR	ERBB2	1	-1.31	1	1.32	1
sig_20991	JW-7-24-1			1	-1.44	1	1.46	1
sig_20992	NPK76-II-72-1			0.88	-2.45	0.98	2.48	0.96
sig_20993	STF-62247	AUTOPHAGY INDUCER		1	-0.16	1	0.16	1
sig_20994	NG-25			1	-0.41	1	0.41	1
sig_20995	TL-1-85			1	-0.18	1	0.18	1
sig_20996	VX-11E			0.45	0.72	0.41	-0.72	0.47
sig_20997	FR-180204	MAP KINASE INHIBITOR	MAPK1; MAPK3	0.78	0.1	0.93	-0.1	0.87
sig_20998	TUBASTATIN-A; TUBASTATIN A	HDAC INHIBITOR	HDAC6	1	-1.19	1	1.21	1
sig_20999	ZIBOTENTAN	ENDOTHELIN RECEPTOR ANTAGONIST	EDNRA	0.86	-0.44	0.87	0.44	0.86
sig_21000	YM-155; YM155	SURVIVIN INHIBITOR	BIRC5	0	0.98	0	-0.99	0
sig_21001	NSC-207895			0.98	-0.78	0.95	0.79	1
sig_21002	VNLG/124; 4-HYDROXY-2-OXOPENTANOIC ACID			1	-0.32	1	0.33	1
sig_21003	AR-42	HDAC INHIBITOR	HDAC1	1	-1.61	1	1.63	1
sig_21004	CUDC-101	EGFR INHIBITOR	ERBB2; EGFR	1	-1.87	1	1.89	1
sig_21005	BELINOSTAT	HDAC INHIBITOR	HDAC9; HDAC7; HDAC6; HDAC4; HDAC5; HDAC8; HDAC1; HDAC3; HDAC11; HDAC10; HDAC2	1	-2.08	1	2.11	1
sig_21006	I-BET-762; GSK-525762A	BROMODOMAIN INHIBITOR	BRD4; BRD3; BRD2	0.77	-0.81	0.8	0.82	0.83
sig_21007	CAY10603			1	-1.38	1	1.4	1
sig_21008	LINIFANIB	VEGFR INHIBITOR; PDGFR TYROSINE KINASE RECEPTOR INHIBITOR	CSF1; PDGFRB; KIT; CSF1R; FLT3; TEK; FLT4; RET; FLT1; KDR	1	0.18	1	-0.19	1
sig_21009	BIX-02189; BIX02189	MEK INHIBITOR	MAP2K5; MAPK7	1	-0.66	1	0.67	1
sig_21010	ALECTINIB; CH5424802	ALK TYROSINE KINASE RECEPTOR INHIBITOR	ALK; MET	0.45	0.11	0.43	-0.11	0.49
sig_21011	PELITINIB; EKB-569	EGFR INHIBITOR	EGFR	1	0.08	1	-0.08	1
sig_21012	GSK2126458; GSK-2126458	PI3K INHIBITOR; MTOR INHIBITOR	MTOR; PIK3CB; PIK3CA; PIK3CD; PIK3CG	1	-2.63	1	2.66	1
sig_21013	KIN001-236			1	-1.41	1	1.42	1
sig_21014	KIN001-244			1	-1.26	1	1.28	1
sig_21015	KIN001-055			1	-0.14	1	0.15	1
sig_21016	KIN001-260			1	-0.66	1	0.66	1
sig_21017	KIN001-266			0.38	0.4	0.31	-0.41	0.38
sig_21018	MASITINIB	KIT INHIBITOR; SRC INHIBITOR; PDGFR TYROSINE KINASE RECEPTOR INHIBITOR	FGFR3; KIT; PDGFRB; PDGFRA	1	-0.37	1	0.37	1
sig_21019	AMUVATINIB; MP470	KIT INHIBITOR; PDGFR TYROSINE KINASE RECEPTOR INHIBITOR; RAD51 INHIBITOR; RET TYROSINE KINASE INHIBITOR; FLT3 INHIBITOR	MET; KIT	1	-2.23	1	2.26	1
sig_21020	MPS-1-IN-1			0.82	-0.63	0.84	0.64	0.88
sig_21021	NVP-BHG712; BHG712	EPHRIN INHIBITOR	EPHB4	0.82	0.24	0.86	-0.24	0.89
sig_21022	OSI-930	KIT INHIBITOR; VEGFR INHIBITOR	KDR; KIT	1	0.1	1	-0.1	1
sig_21023	OSI-027	MTOR INHIBITOR	MTOR	1	-3.03	1	3.07	1
sig_21024	CX-5461	RNA POLYMERASE INHIBITOR		1	-2.8	1	2.83	1
sig_21025	PHA-793887	CDK INHIBITOR	CDK1; CDK9; CDK4; CDK2; CDK5; CDK7	0.71	-1.96	0.77	1.99	0.96
sig_21026	PI-103	PI3K INHIBITOR; MTOR INHIBITOR	PIK3CG; PIK3CB; MTOR; PRKDC; PIK3CA; PIK3CD	1	-2.37	1	2.4	1
sig_21027	PIK-93	PI3K INHIBITOR	PI4KB; PIK3CG; PIK3C3	1	-3.38	1	3.42	1
sig_21028	SB52334			1	-2.87	1	2.91	1
sig_21029	TPCA-1	IKK INHIBITOR	IKBKB	1	-2.18	1	2.21	1
sig_21030	TG-101348; TG101348	FLT3 INHIBITOR; JAK INHIBITOR	TYK2; BRD4; JAK3; JAK2; JAK1	0.78	-0.72	0.84	0.73	0.81
sig_21031	FORETINIB	VEGFR INHIBITOR	KDR; MET; FLT4; FLT1	0.57	0.59	0.52	-0.6	0.61
sig_21032	Y-39983	RHO ASSOCIATED KINASE INHIBITOR	ROCK2; ROCK1	0.68	-0.4	0.75	0.4	0.94
sig_21033	YM-201636; YM201636	PI3K INHIBITOR		1	-3.77	1	3.82	1
sig_21034	TIVOZANIB	VEGFR INHIBITOR	FLT1; PDGFRA; FLT4; KIT; KDR; PDGFRB	1	-0.22	1	0.22	1
sig_21035	GSK690693; GSK-690693	AKT INHIBITOR	AKT2; PAK6; PAK7; PAK4; PRKX; PRKCQ; AKT3; PRKG1; AKT1	1	-3.68	1	3.73	1
sig_21036	SNX-2112	HSP INHIBITOR		0.21	1.42	0.16	-1.44	0.31
sig_21037	QL-XI-92			1	0.48	1	-0.49	1
sig_21038	XMD13-2			1	-2.55	1	2.58	1
sig_21039	QL-X-138			1	-3.52	1	3.57	1
sig_21040	XMD15-27			1	0.27	1	-0.27	1
sig_21041	T-0901317; T0901317	LXR AGONIST	NR1I2; RXRB; NR1H2; NCOA1; NR1H3; NCOA2	1	-0.76	1	0.77	1
sig_21042	EX-527	SIRT INHIBITOR	SIRT1	1	-0.36	1	0.36	1
sig_21043	THZ-2-49			0.13	0.31	0.06	-0.32	0.19
sig_21044	KIN001-270			0.44	-1.85	0.48	1.87	0.61
sig_21045	THZ-2-102-1			0.76	-1.52	0.82	1.54	0.83
sig_21046	ACADESINE; AICAR	AMPK ACTIVATOR		1	-0.09	1	0.09	1
sig_21047	CAMPTOTHECIN	TOPOISOMERASE INHIBITOR	TOP1	0.35	-0.7	0.31	0.71	0.29
sig_21048	VINBLASTINE	MICROTUBULE INHIBITOR; TUBULIN INHIBITOR	TUBE1; TUBG1; TUBA1A; JUN; TUBD1; TUBB	0	1.28	0	-1.29	0
sig_21049	CISPLATIN	DNA ALKYLATING AGENT; DNA SYNTHESIS INHIBITOR	XIAP	0	-0.52	0	0.53	0
sig_21050	CYTARABINE	RIBONUCLEOTIDE REDUCTASE INHIBITOR	POLB; POLA1; POLE; POLD1	0	0.65	0	-0.66	0
sig_21051	DOCETAXEL	TUBULIN INHIBITOR	TUBB; MAP4; NR1I2; MAPT; TUBB1; MAP2; BCL2	0	2.61	0	-2.65	0
sig_21052	METHOTREXATE	DIHYDROFOLATE REDUCTASE INHIBITOR	DHFR	1	-0.41	1	0.41	1
sig_21053	TRETINOIN; ATRA	RETINOID RECEPTOR AGONIST; RETINOID RECEPTOR LIGAND	PPARD; NR2C2; RARA; NR0B1; RARB; RORB; RARRES1; ALDH1A2; GPRC5A; RORC; RXRG; RARG; RXRB; ALDH1A1	1	-0.03	1	0.03	1
sig_21054	GEFITINIB	EGFR INHIBITOR	EGFR	1	-0.74	1	0.75	1
sig_21055	NAVITOCLAX	BCL INHIBITOR	BCL2L1; BCL2L2; BCL2	1	-2.59	1	2.62	1
sig_21056	VORINOSTAT	HDAC INHIBITOR	HDAC8; HDAC2; HDAC3; HDAC1; HDAC9; HDAC5; HDAC6; HDAC11; HDAC10	0.75	-1.48	0.77	1.5	0.7
sig_21057	NILOTINIB	ABL KINASE INHIBITOR; BCR-ABL KINASE INHIBITOR	KIT; ABL1	0.58	0.16	0.52	-0.16	0.51
sig_21058	REFAMETINIB; RDEA119	MEK INHIBITOR	MAP2K1; MAP2K2	0	3.87	0	-3.92	0
sig_21059	PD-184352; CI-1040	MEK INHIBITOR	MAP2K1; MAP3K2; MAP3K1	0	3.01	0	-3.05	0
sig_21060	TEMSIROLIMUS	MTOR INHIBITOR	MTOR	0.06	0.42	0.1	-0.43	0.03
sig_21061	OLAPARIB	PARP INHIBITOR	PARP2; PARP1	0.69	-0.49	0.75	0.49	0.62
sig_21062	VELIPARIB	PARP INHIBITOR	PARP1; PARP2	0	0.25	0	-0.26	0
sig_21063	BOSUTINIB	ABL KINASE INHIBITOR; BCR-ABL KINASE INHIBITOR; SRC INHIBITOR	STK4; MAP3K2; BCR; CDK2; FRK; TXK; FYN; TNK2; MAP2K2; MAP4K5; CAMK2G; MAP2K1; HCK; STK24; STK10; ABL1; SRC; LYN; CAMK1D	0.1	1.28	0.04	-1.3	0.14
sig_21064	LENALIDOMIDE	ANTICANCER AGENT	PTGS2; CDH5; CRBN; TNFSF11; TNF	0.26	1.05	0.24	-1.06	0.15
sig_21065	AXITINIB	VEGFR INHIBITOR; PDGFR TYROSINE KINASE RECEPTOR INHIBITOR	PLK4; FLT4; KDR; FLT1; CSF1	0.69	-0.52	0.64	0.53	0.61
sig_21066	AZD7762; AZD-7762	CHK INHIBITOR	CHEK2; CHEK1	0	1.04	0	-1.05	0
sig_21067	GW-441756; GW 441756			0.03	0.87	0	-0.88	0.02
sig_21068	111358-88-4; CEP-701			0	0.07	0	-0.07	0
sig_21069	SB-216763; SB 216763	GLYCOGEN SYNTHASE KINASE INHIBITOR	CCNA2; GSK3B; CDK2; GSK3A	0.28	1.57	0.17	-1.59	0.32
sig_21070	TANESPIMYCIN; 17-AAG	HSP INHIBITOR	HSP90AA1	0	3.9	0	-3.95	0
sig_21071	VX-702	P38 MAPK INHIBITOR	MAPK14; MAPK11; MAPK12	1	-0.33	1	0.33	1
sig_21072	MOTESANIB; AMG-706	PDGFR TYROSINE KINASE RECEPTOR INHIBITOR; VEGFR INHIBITOR; KIT INHIBITOR	KDR; KIT; FLT4; FLT1	0.65	0.7	0.72	-0.7	0.67
sig_21073	KU-55933	ATM KINASE INHIBITOR	PRKDC; ATM	0.18	1.35	0.2	-1.37	0.21
sig_21074	ELESCLOMOL	OXIDATIVE STRESS INDUCER	HSPA1A	0	1.48	0	-1.5	0
sig_21075	AFATINIB	EGFR INHIBITOR	EGFR; ERBB2; ERBB4	1	-1	1	1.01	1
sig_21076	VISMODEGIB; GDC0449	SMOOTHENED RECEPTOR ANTAGONIST; HEDGEHOG PATHWAY INHIBITOR	SMO	0.42	-0.1	0.43	0.1	0.5
sig_21077	PLX-4720; PLX4720	RAF INHIBITOR	KDR; BRAF	0.51	0.78	0.5	-0.79	0.44
sig_21078	BX-795	IKK INHIBITOR	GSK3B; KDR; CDK2; PDPK1; PDK1; CHEK1	0.56	0.68	0.52	-0.68	0.64
sig_21079	NU-7441	DNA DEPENDENT PROTEIN KINASE INHIBITOR	PRKDC	0.29	1.52	0.22	-1.54	0.35
sig_21080	SL 0101-1			0.94	0.51	0.94	-0.51	0.97
sig_21081	DORAMAPIMOD; BIRB 0796	P38 MAPK INHIBITOR	MAPK11; MAPK13; MAPK12; MAPK14	0.06	1.06	0.04	-1.07	0
sig_21082	JNK INHIBITOR VIII; JNK-INHIBITOR-VIII			0	1.93	0	-1.95	0
sig_21083	AC1LE7KD; 681640			0.23	1.79	0.14	-1.81	0.25
sig_21084	NUTLIN-3; NUTLIN-3A (-)	MDM INHIBITOR	MDM2; TP53	0.8	-1.35	0.78	1.37	0.83
sig_21085	PD-173074	VEGFR INHIBITOR; FGFR INHIBITOR	PDGFRA; FGFR1; FLT4; FLT1; KDR; PDGFRB; FGFR3; FGFR2; FGFR4	0.71	-0.28	0.76	0.28	0.77
sig_21086	ZM-447439	AURORA KINASE INHIBITOR	AURKB; AURKA	0.8	-0.55	0.76	0.56	0.88
sig_21087	RO-3306			0.02	2.13	0	-2.16	0.02
sig_21088	MK-2206	AKT INHIBITOR	AKT2; AKT3; AKT1	1	-0.99	1	1	1
sig_21089	PALBOCICLIB; PD-0332991	CDK INHIBITOR	CDK6; CDK4	0.3	0.04	0.29	-0.04	0.25
sig_21090	NVP-BEZ235; BEZ235	PI3K INHIBITOR; MTOR INHIBITOR	PIK3CA; ATR; MTOR; PIK3CD; PIK3CG	0	1.5	0	-1.52	0
sig_21091	GDC-0941; GDC0941	PI3K INHIBITOR	PIK3CB; PIK3CA; PIK3CD; PIK3CG	0.35	1.38	0.31	-1.4	0.39
sig_21092	AZD8055; AZD-8055	MTOR INHIBITOR	MTOR	0	-0.87	0	0.88	0
sig_21093	PD-0325901	MEK INHIBITOR	MAP2K1	0	2.77	0	-2.81	0
sig_21094	SB-590885; SB590885	RAF INHIBITOR	BRAF	0.57	0.06	0.57	-0.07	0.55
sig_21095	SELUMETINIB	MEK INHIBITOR	MAP2K1	0.13	2.81	0.08	-2.85	0.16
sig_21096	CCT007093			0.46	0.56	0.48	-0.57	0.52
sig_21097	EHT-1864; EHT 1864			0.57	-0.89	0.55	0.9	0.55
sig_21098	CETUXIMAB			1	-0.55	1	0.56	1
sig_21099	PF-4708671	RIBOSOMAL PROTEIN INHIBITOR	RPS6KB1	0.75	0.64	0.75	-0.65	0.84
sig_21100	JNJ-26854165			0	3.71	0	-3.76	0
sig_21101	HG-5-113-01			0.08	-1.39	0.05	1.41	0
sig_21102	HG-5-88-01			0.84	0.25	0.98	-0.25	0.82
sig_21103	TW-37; TW 37	BCL INHIBITOR	MCL1; BCL2L1; BCL2	0	-0.3	0	0.3	0
sig_21104	XMD11-85H			0.82	0.9	0.82	-0.91	0.9
sig_21105	ZG-10			0.5	0.18	0.35	-0.18	0.47
sig_21106	XMD8-92			0.05	1.41	0.02	-1.43	0.05
sig_21107	QL-VIII-58			0	1.27	0	-1.28	0
sig_21108	CCT018159	HSP INHIBITOR	HSP90AB1; HSP90AA1	0	1.63	0	-1.65	0
sig_21109	RUCAPARIB; AG-014699	PARP INHIBITOR	PARP1; PARP2	0.24	0.5	0.13	-0.51	0.24
sig_21110	SB-505124; SB 505124	ALK TYROSINE KINASE RECEPTOR INHIBITOR	TGFBR1	1	-1.46	1	1.48	1
sig_21111	TAMOXIFEN	ESTROGEN RECEPTOR ANTAGONIST; SELECTIVE ESTROGEN RECEPTOR MODULATOR (SERM)	PRKCG; PRKCQ; EBP; PRKCE; PRKCI; GPER1; PRKCA; ESR2; ESR1; PRKCB; PRKCD; PRKCZ	1	-1.62	1	1.64	1
sig_21112	QL-XII-61			1	-1.5	1	1.52	1
sig_21113	PFI-1	BROMODOMAIN INHIBITOR	BRD4	0	0.85	0	-0.86	0
sig_21114	IOX2	HYPOXIA INDUCIBLE FACTOR INHIBITOR	KDM5C; EGLN1; KDM2A	1	-0.61	1	0.62	1
sig_21115	YK-4-279; YK 4-279			0	1.38	0	-1.4	0
sig_21116	(5Z)-7-OXOZEAENOL; 5Z-7-OXOZEAENOL			0	3.08	0	-3.12	0
sig_21117	PIPERLONGUMINE			0	1.57	0	-1.59	0
sig_21118	FK-866; FK866	NIACINAMIDE PHOSPHORIBOSYLTRANSFERASE INHIBITOR	NAMPT	0.9	-1.66	0.94	1.69	0.9
sig_21119	TALAZOPARIB	PARP INHIBITOR	PARP2	0.36	-0.86	0.38	0.87	0.47
sig_21120	RTRAIL; 1616632-77-9			0.02	1.32	0	-1.34	0.04
sig_21121	UNC1215	L3MBTL ANTAGONIST	L3MBTL3	0.97	-0.36	1	0.36	0.96
sig_21122	SGC0946			0.74	-0.79	0.8	0.8	0.71
sig_21123	XAV-939; XAV939	TANKYRASE INHIBITOR	TNKS2; TNKS	0.3	0.44	0.29	-0.44	0.32
sig_21124	TRAMETINIB	MEK INHIBITOR	MAP2K2; MAP2K1	0	4.11	0	-4.16	0
sig_21125	DABRAFENIB	RAF INHIBITOR	SIK1; NEK11; LIMK1; RAF1; BRAF	0.27	1.26	0.26	-1.28	0.02
sig_21126	TEMOZOLOMIDE	DNA ALKYLATING DRUG	MGMT	0.06	0.65	0.08	-0.65	0.07
sig_21127	SN-38	TOPOISOMERASE INHIBITOR	TOP1	0.16	0.19	0.13	-0.19	0.18
sig_21128	MLN4924; MLN-4924			0	0.77	0	-0.78	0
sig_21129	CIL55; BRD-K46556387			1	0.56	1	-0.57	1
sig_21130	BRD-K86574132			0.68	-1.22	0.69	1.24	0.71
sig_21131	BRD-K35716340			0.3	1.03	0.22	-1.05	0.25
sig_21132	BRD-K89692698			0.75	-1.55	0.82	1.57	0.72
sig_21133	BAX-CHANNEL-BLOCKER; BRD-A18763547	CYTOCHROME C RELEASE INHIBITOR	BAX	1	-1.68	1	1.7	1
sig_21134	BRD-K89329876			0.41	-1.2	0.54	1.21	0.4
sig_21135	TRETINOIN; BRD-K64634304	RETINOID RECEPTOR AGONIST; RETINOID RECEPTOR LIGAND	PPARD; NR2C2; RARA; NR0B1; RARB; RORB; RARRES1; ALDH1A2; GPRC5A; RORC; RXRG; RARG; RXRB; ALDH1A1	0.88	-0.17	0.95	0.17	1
sig_21136	BETULINIC-ACID; BRD-K45401373	APOPTOSIS STIMULANT; NFKB PATHWAY INHIBITOR	GPBAR1	0.12	-0.19	0.1	0.19	0
sig_21137	PHLORETIN; BRD-K15563106	SODIUM/GLUCOSE COTRANSPORTER INHIBITOR	SLC23A1; AQP9; CLCN3	0.9	-1.91	0.94	1.94	0.9
sig_21138	THALIDOMIDE; BRD-A93255169	TNF PRODUCTION INHIBITOR	TNF; ORM2; FGFR2; ORM1; CRBN; NFKB1; PTGS2	1	-0.98	1	0.99	1
sig_21139	GOSSYPOL; BRD-K19295594	BCL INHIBITOR; MCL1 INHIBITOR	BCL2	0.68	-2.45	0.76	2.48	0.64
sig_21140	CHLORAMBUCIL; BRD-K29458283	DNA INHIBITOR		0.41	-0.26	0.33	0.27	0.38
sig_21141	FLUOROURACIL; BRD-K24844714			0.32	-0.65	0.28	0.66	0.3
sig_21142	ISOLIQUIRITIGENIN; BRD-K33583600	GUANYLATE CYCLASE ACTIVATOR	GABBR1	1	-1.09	1	1.1	1
sig_21143	CIMETIDINE; BRD-K34157611	HISTAMINE RECEPTOR ANTAGONIST	SLC47A1; SLC29A4; SLC47A2; HRH2	0.79	0.38	0.78	-0.38	0.82
sig_21144	AZACITIDINE; BRD-K03406345	DNA METHYLTRANSFERASE INHIBITOR	DNMT3A; DNMT1	0.52	-1.23	0.52	1.24	0.55
sig_21145	TRIFLUOPERAZINE; BRD-K89732114	DOPAMINE RECEPTOR ANTAGONIST	HTR2C; CALM1; DRD4; ADRA1A; HTR2A; S100A4; CALY; HRH1; TNNC1; DRD2	1	-1.25	1	1.26	1
sig_21146	PACLITAXEL; BRD-A28746609	TUBULIN INHIBITOR	MAP4; TUBB; MAP2; BCL2; MAPT; TLR4; TUBB1; NR1I2	0.6	-0.91	0.62	0.92	0.56
sig_21147	TAMOXIFEN; BRD-K93754473	ESTROGEN RECEPTOR ANTAGONIST; SELECTIVE ESTROGEN RECEPTOR MODULATOR (SERM)	PRKCG; PRKCQ; EBP; PRKCE; PRKCI; GPER1; PRKCA; ESR2; ESR1; PRKCB; PRKCD; PRKCZ	1	-1.32	1	1.34	0.98
sig_21148	CARBOPLATIN; BRD-K11626735	DNA INHIBITOR; DNA ALKYLATING DRUG		1	-0.09	1	0.09	1
sig_21149	TENIPOSIDE; BRD-A35588707	TOPOISOMERASE INHIBITOR	TOP2B; TOP2A	0.64	-0.05	0.61	0.05	0.65
sig_21150	SILDENAFIL; BRD-K50128260	PHOSPHODIESTERASE INHIBITOR	PDE6H; SLCO1B1; PDE6G; PDE5A; SLCO1B3	1	-1.6	1	1.62	1
sig_21151	SIMVASTATIN; BRD-K22134346	HMGCR INHIBITOR	ITGB2; HMGCR	0	2.4	0	-2.43	0
sig_21152	PARBENDAZOLE; BRD-K02407574	TUBULIN INHIBITOR	TUBB	0.61	-1.4	0.61	1.42	0.5
sig_21153	PROCARBAZINE; BRD-K13032584	MONOAMINE OXIDASE INHIBITOR		0	1.56	0	-1.58	0
sig_21154	CURCUMIN; BRD-K74148702	CYCLOOXYGENASE INHIBITOR; NFKB PATHWAY INHIBITOR; HISTONE ACETYLTRANSFERASE INHIBITOR; LIPOXYGENASE INHIBITOR	CA12; CA1; PTGS2; MMP13; XDH; CA4; CA9; MMP9; CA6; CA2; NOS2; PTGS1; EP300; CA14; DNMT3B; APP; CYP3A4	0.88	-1.59	0.94	1.61	0.83
sig_21155	CICLOPIROX; BRD-K13044802	MEMBRANE INTEGRITY INHIBITOR	ATP1A1	0.96	-3.4	1	3.45	0.96
sig_21156	EPIGALLOCATECHIN; BRD-K55591206			1	-2.07	1	2.09	1
sig_21157	MYRICETIN; BRD-K43149758	ANDROGEN RECEPTOR AGONIST; CYTOCHROME P450 INHIBITOR	PIK3CG	1	-1.82	1	1.85	1
sig_21158	METHOTREXATE; BRD-K59456551	DIHYDROFOLATE REDUCTASE INHIBITOR	DHFR	0	-0.61	0	0.61	0.02
sig_21159	LOVASTATIN; BRD-A70155556	HMGCR INHIBITOR	ITGAL; HMGCR; HDAC2; NR1I2	0	2.85	0	-2.89	0
sig_21160	VALDECOXIB; BRD-K12994359	CYCLOOXYGENASE INHIBITOR	PTGS2; CA12	0.66	-1.31	0.7	1.32	0.6
sig_21161	CYCLOPHOSPHAMIDE; BRD-A09722536	DNA ALKYLATING AGENT	CYP2C18; CYP2B6; CYP2C9; CYP3A4; CYP2A6; CYP3A5; CYP2D6; CYP2C8; CYP3A7; CYP2C19	0.96	-0.67	1	0.68	0.96
sig_21162	DACARBAZINE; BRD-K35520305	DNA ALKYLATING AGENT	PGD; POLA2	0.61	-0.2	0.63	0.2	0.62
sig_21163	NICLOSAMIDE; BRD-K35960502	STAT INHIBITOR; DNA REPLICATION INHIBITOR	STAT3	0	0.47	0	-0.48	0
sig_21164	PROCHLORPERAZINE; BRD-K19352500	DOPAMINE RECEPTOR ANTAGONIST	DRD2; DRD1; DRD3; DRD4	0.7	-0.49	0.77	0.49	0.76
sig_21165	IFOSFAMIDE; BRD-A67097164	DNA ALKYLATING AGENT	CYP2C9; PTGS1; CYP2C18; CYP3A5; CYP3A7; CYP2A6; CYP2B6; CYP2C8; CYP2C19; CYP3A4	0	0.62	0	-0.62	0
sig_21166	DOXORUBICIN; BRD-K92093830	TOPOISOMERASE INHIBITOR	TOP2A	0.94	-2.22	0.98	2.25	0.9
sig_21167	OUABAIN; BRD-K35708212	ATPASE INHIBITOR	ATP1A1	0.69	-3.25	0.74	3.29	0.6
sig_21168	BRD-K05649647			0.96	-0.55	1	0.56	0.94
sig_21169	PIPERLONGUMINE; BRD-K24132293			1	-2.34	1	2.37	1
sig_21170	BRD-K26531177			1	-2.58	1	2.62	1
sig_21171	NSC-23766; BRD-A80213327	RAS GTPASE INHIBITOR		1	-1.99	1	2.01	1
sig_21172	PYRAZOLANTHRONE; BRD-K01567962	JNK INHIBITOR	MAPK10; MAPK9; MAPK8; TTK; MAPK8IP1	0.09	0.98	0.04	-1	0.05
sig_21173	BRD-K08608874; C6-CERAMIDE			0.58	0.02	0.43	-0.02	0.49
sig_21174	TOPOTECAN; BRD-K55696337	TOPOISOMERASE INHIBITOR	TOP1MT; TOP1	0.7	-1.4	0.72	1.42	0.66
sig_21175	BRD-K71726959			0.76	-1.02	0.86	1.04	0.74
sig_21176	BRD-A02481876; IMPORTAZOLE			0.83	-0.79	0.92	0.8	0.84
sig_21177	ETOPOSIDE; BRD-K37798499	TOPOISOMERASE INHIBITOR	TOP2A; TOP2B	0.69	-0.34	0.69	0.35	0.66
sig_21178	PRIMA1; BRD-K15318909	TP53 INHIBITOR	ACHE	1	-3.24	1	3.28	1
sig_21179	TANESPIMYCIN; BRD-K81473043	HSP INHIBITOR	HSP90AA1	0.07	-0.46	0	0.46	0.06
sig_21180	BLEBBISTATIN; BRD-A75817871			0.17	0.68	0.08	-0.69	0.2
sig_21181	CYTOCHALASIN-B; BRD-K26664453	MICROTUBULE INHIBITOR	ACTB	0.38	0.83	0.27	-0.84	0.37
sig_21182	SA-792541; BRD-K68143200			1	-2.88	1	2.92	1
sig_21183	MANUMYCIN-A; BRD-K78599730			1	-3.12	1	3.16	1
sig_21184	MITOMYCIN; BRD-K59670716			0.81	-1.68	0.81	1.7	0.71
sig_21185	TACROLIMUS; BRD-K69608737	CALCINEURIN INHIBITOR	FKBP1A	0.6	-1.6	0.61	1.62	0.56
sig_21186	PIFITHRIN-ALPHA; BRD-K66874953	TP53 INHIBITOR	TP53	0	0.49	0	-0.5	0
sig_21187	SB-431542; BRD-K67298865	TGF BETA RECEPTOR INHIBITOR	TGFBR1; ACVR1C	0.88	0.43	0.88	-0.43	0.94
sig_21188	STAUROSPORINE; BRD-K17953061			0.32	0.49	0.33	-0.5	0.33
sig_21189	SB-225002; BRD-K61323504	CC CHEMOKINE RECEPTOR ANTAGONIST	CXCR2	0.6	-0.76	0.63	0.77	0.56
sig_21190	BRD-K26603252; PD 153035			1	-0.31	1	0.31	1
sig_21191	CERULENIN; BRD-K52075040	FATTY ACID SYNTHASE INHIBITOR	FASN	1	-2.93	1	2.97	1
sig_21192	PURMORPHAMINE; BRD-K73397362	SMOOTHENED RECEPTOR AGONIST	SMO	0.83	-1.07	0.9	1.09	0.8
sig_21193	GSK-3-INHIBITOR-IX; BRD-K04923131	LIPOXYGENASE INHIBITOR; GLYCOGEN SYNTHASE KINASE INHIBITOR	GSK3A; GSK3B	0.71	-0.8	0.73	0.81	0.6
sig_21194	DASATINIB; BRD-K49328571	SRC INHIBITOR; KIT INHIBITOR; TYROSINE KINASE INHIBITOR; BCR-ABL KINASE INHIBITOR; PDGFR TYROSINE KINASE RECEPTOR INHIBITOR; EPHRIN INHIBITOR	EPHA2; STAT5B; PDGFRB; FRK; YES1; FYN; FGR; ABL2; BLK; LYN; LCK; KIT; SRMS; ABL1; HCK; SRC	0.26	1.53	0.21	-1.55	0.3
sig_21195	GEFITINIB; BRD-K64052750	EGFR INHIBITOR	EGFR	1	-0.39	1	0.39	1
sig_21196	ERLOTINIB; BRD-K70401845	EGFR INHIBITOR	NR1I2; EGFR	1	0.12	1	-0.12	1
sig_21197	BRD-K94991378			1	-1.41	1	1.43	1
sig_21198	BIX-01294; BRD-K26818574	HISTONE LYSINE METHYLTRANSFERASE INHIBITOR	EHMT1; EHMT2	1	-4.18	1	4.23	1
sig_21199	TACEDINALINE; BRD-K52313696	HDAC INHIBITOR	HDAC1	1	-2.61	1	2.65	1
sig_21200	PANOBINOSTAT; BRD-K02130563	HDAC INHIBITOR	HDAC1; HDAC3; HDAC2; HDAC9; HDAC4; HDAC7; HDAC6; HDAC8	0.96	-1.41	0.99	1.43	0.91
sig_21201	BRD-K75430629			0	2.07	0	-2.1	0
sig_21202	CYCLOSPORIN-A; BRD-A38030642	CALCINEURIN INHIBITOR	PPP3CA	0.83	-1.28	0.8	1.3	0.7
sig_21203	VORINOSTAT; BRD-K81418486	HDAC INHIBITOR	HDAC8; HDAC2; HDAC3; HDAC1; HDAC9; HDAC5; HDAC6; HDAC11; HDAC10	0.68	-0.18	0.66	0.18	0.62
sig_21204	SIROLIMUS; BRD-K84937637	MTOR INHIBITOR	FGF2; FKBP1A; MTOR	1	-0.96	1	0.97	1
sig_21205	KU-55933; BRD-K25311561	ATM KINASE INHIBITOR	PRKDC; ATM	0.27	1.21	0.2	-1.22	0.25
sig_21206	SITAGLIPTIN; BRD-K19416115	DIPEPTIDYL PEPTIDASE INHIBITOR	DPP4	0.02	1.39	0	-1.4	0
sig_21207	AM-580; BRD-K06854232	RETINOID RECEPTOR AGONIST	RARA	0.02	0.2	0.03	-0.2	0
sig_21208	DL-PDMP; BRD-K05653692			1	-3.54	1	3.58	1
sig_21209	BRD-K71935468			0.83	-1.13	0.84	1.14	1
sig_21210	MG-132; BRD-K60230970	PROTEASOME INHIBITOR	PSMB1	0	-0.91	0	0.93	0
sig_21211	ENTINOSTAT; BRD-K77908580	HDAC INHIBITOR	HDAC2; HDAC3; HDAC1; HDAC9	0.96	-1.96	0.98	1.99	0.96
sig_21212	BELINOSTAT; BRD-K17743125	HDAC INHIBITOR	HDAC9; HDAC7; HDAC6; HDAC4; HDAC5; HDAC8; HDAC1; HDAC3; HDAC11; HDAC10; HDAC2	0.54	-0.83	0.53	0.85	0.49
sig_21213	INHIBITOR-BEC; BRD-K53792571			0.55	0.16	0.61	-0.16	0.63
sig_21214	APICIDIN; BRD-K64606589			0.98	-2.12	1	2.15	0.97
sig_21215	MERCK60; BRD-K04466929			0.45	-0.22	0.42	0.22	0.41
sig_21216	MERCK-KETONE; BRD-A94377914			1	-1.46	1	1.48	1
sig_21217	FGIN-1-27; BRD-K09778810	INOSITOL MONOPHOSPHATASE INHIBITOR	TSPO	1	1.26	1	-1.28	1
sig_21218	BRD-A42556028; COMPOUND 1B			0.17	-0.13	0.21	0.13	0.1
sig_21219	VINCRISTINE; BRD-K82109576	TUBULIN INHIBITOR	TUBB; TUBA4A	0.81	-1.42	0.81	1.44	0.77
sig_21220	CYTARABINE; BRD-K33106058	RIBONUCLEOTIDE REDUCTASE INHIBITOR	POLB; POLA1; POLE; POLD1	0.84	-2.23	0.84	2.26	0.77
sig_21221	ITRACONAZOLE; BRD-A34817987	CYTOCHROME P450 INHIBITOR	CYP51A1	0.18	0.76	0.14	-0.77	0.23
sig_21222	ERASTIN; BRD-A25004090	ION CHANNEL ANTAGONIST	VDAC2	0.7	-1.48	0.73	1.5	0.8
sig_21223	T-5345967; BRD-K38985961			1	-3.35	1	3.4	1
sig_21224	CIL56; BRD-K11740178			0.35	-0.51	0.36	0.52	0.48
sig_21225	FQI-1; BRD-A91658086			0.53	-0.2	0.56	0.2	0.52
sig_21226	BRD-K92856060			0.81	-2.18	0.97	2.21	0.95
sig_21227	BO2-INHIBITS-RAD51; BRD-K10882151			0.98	-3.67	1	3.72	0.98
sig_21228	JMW-MITF1; BRD-K45681478			1	-1.9	1	1.92	1
sig_21229	BRD-A83255679			1	-3.02	1	3.06	1
sig_21230	BRD-A36275421			1	-1.34	1	1.36	1
sig_21231	CIL41; BRD-K05392795			0.69	-1.57	0.67	1.59	0.57
sig_21232	BRD-K29711668; NSC30930			0.26	1.15	0.16	-1.17	0.28
sig_21233	CIL70; BRD-K20215950			1	-1.07	1	1.09	1
sig_21234	MI-1; BRD-K64497429			0.49	0.92	0.52	-0.93	0.61
sig_21235	DBEQ; BRD-K59204667	ATPASE INHIBITOR	CASP3	1	-1.96	1	1.98	1
sig_21236	MDIVI-1; BRD-K61128465	DYNAMIN INHIBITOR	DNM1	0	0.62	0	-0.63	0
sig_21237	ASN-05257430; BRD-K44241590			1	-1.48	1	1.5	1
sig_21238	BRD-A86956638; CID-5951923			1	-0.63	1	0.63	1
sig_21239	IU1; BRD-K45841694	USP14 INHIBITOR	USP14	1	-1.39	1	1.41	1
sig_21240	DEXAMETHASONE; BRD-A35108200	GLUCOCORTICOID RECEPTOR AGONIST	NR3C2; NR3C1; NOS2; NR0B1; ANXA1	0.94	-0.51	0.94	0.52	0.94
sig_21241	BRD-A40802033; ML311			0.72	-1.67	0.7	1.7	0.66
sig_21242	TOZASERTIB; BRD-K59369769	JAK INHIBITOR; FLT3 INHIBITOR; AURORA KINASE INHIBITOR; BCR-ABL KINASE INHIBITOR	AURKA; AURKB; LCK; AURKC	1	-1.95	1	1.98	1
sig_21243	IMATINIB; BRD-K92723993	KIT INHIBITOR; PDGFR TYROSINE KINASE RECEPTOR INHIBITOR; BCR-ABL KINASE INHIBITOR	RET; ABL1; CSF1R; KIT; NTRK1; PDGFRA; DDR1; PDGFRB	1	-0.13	1	0.13	1
sig_21244	O-6-BENZYLGUANINE; BRD-K92041145			0.86	0.32	0.84	-0.33	0.9
sig_21245	DECITABINE; BRD-K79254416	DNA METHYLTRANSFERASE INHIBITOR	DNMT3A; DNMT1	0.76	-1.02	0.81	1.03	0.75
sig_21246	CHIR-99021; BRD-K16189898	GLYCOGEN SYNTHASE KINASE INHIBITOR	MAPK1; CDK1; GSK3A; GSK3B	0.43	0.92	0.41	-0.93	0.54
sig_21247	BI-2536; BRD-K64890080	PLK INHIBITOR	PLK2; PLK1; BRD4; PLK3	0.35	-2.05	0.36	2.08	0.25
sig_21248	BRD-K61166597			0.53	-0.79	0.54	0.8	0.47
sig_21249	AXITINIB; BRD-K29905972	VEGFR INHIBITOR; PDGFR TYROSINE KINASE RECEPTOR INHIBITOR	PLK4; FLT4; KDR; FLT1; CSF1	0.76	-0.94	0.88	0.95	0.83
sig_21250	SELUMETINIB; BRD-K57080016	MEK INHIBITOR	MAP2K1	0	2.47	0	-2.51	0
sig_21251	NVP-BEZ235; BRD-K12184916	PI3K INHIBITOR; MTOR INHIBITOR	PIK3CA; ATR; MTOR; PIK3CD; PIK3CG	0.88	-2.49	1	2.52	0.86
sig_21252	GW-843682X; BRD-K90382497	PLK INHIBITOR	PLK1; PLK3	0.4	-1	0.38	1.02	0.32
sig_21253	VANDETANIB; BRD-K77625799	EGFR INHIBITOR; VEGFR INHIBITOR; RET TYROSINE KINASE INHIBITOR	PTK6; RET; SRC; EPHA5; EPHA7; EPHA6; EPHA1; KDR; EPHA8; ERBB3; EPHA2; EGFR; EPHA10; EPHA4; TEK; EPHB3; ERBB4; EPHB2; EPHB4; VEGFA; FLT4; EPHB6; EPHA3; EPHB1; FLT1; ERBB2	1	0.07	1	-0.07	1
sig_21254	SORAFENIB; BRD-K23984367	PDGFR TYROSINE KINASE RECEPTOR INHIBITOR; KIT INHIBITOR; RAF INHIBITOR; VEGFR INHIBITOR; RET TYROSINE KINASE INHIBITOR; FLT3 INHIBITOR	KDR; BRAF; RAF1; FLT4; RET; FLT1; FGFR1; KIT; PDGFRB; DDR2; FLT3	0.28	-0.05	0.26	0.05	0.18
sig_21255	CHEMBL-374350; BRD-K59962020			0.96	-2.14	1	2.17	0.94
sig_21256	TEMOZOLOMIDE; BRD-A94153989	DNA ALKYLATING DRUG	MGMT	0.46	-0.09	0.46	0.09	0.43
sig_21257	QW-BI-011; BRD-K72264770			0.9	-0.82	1	0.84	0.9
sig_21258	AT1-SHH-09; BRD-K90370028			1	-0.09	1	0.09	1
sig_21259	SNX-2112; BRD-K71281111	HSP INHIBITOR		0.22	-0.6	0.2	0.61	0.12
sig_21260	NAVITOCLAX; BRD-K82746043	BCL INHIBITOR	BCL2L1; BCL2L2; BCL2	1	-1.42	1	1.44	1
sig_21261	BEXAROTENE; BRD-K92441787	RETINOID RECEPTOR AGONIST	RXRG; RXRB; RXRA	0.49	-0.91	0.71	0.92	0.67
sig_21262	NILOTINIB; BRD-K81528515	ABL KINASE INHIBITOR; BCR-ABL KINASE INHIBITOR	KIT; ABL1	1	-0.45	1	0.46	1
sig_21263	SUNITINIB; BRD-K42828737	PDGFR TYROSINE KINASE RECEPTOR INHIBITOR; FLT3 INHIBITOR; KIT INHIBITOR; RET TYROSINE KINASE INHIBITOR; VEGFR INHIBITOR		0.75	-0.37	0.68	0.37	0.62
sig_21264	BENDAMUSTINE; BRD-K17068645	DNA INHIBITOR		1	-2.02	1	2.04	1
sig_21265	HOMOHARRINGTONINE; BRD-K76674262	PROTEIN SYNTHESIS INHIBITOR	RPL3	0.85	-2.33	0.89	2.36	0.82
sig_21266	CD-437; BRD-K28907958	RETINOID RECEPTOR AGONIST	RARG	0.5	-0.56	0.47	0.57	0.5
sig_21267	SCH-79797; BRD-K17140735			0.34	0.19	0.34	-0.19	0.29
sig_21268	LE-135; BRD-K06593056	RETINOID RECEPTOR AGONIST	RARB	0.36	-1.3	0.42	1.32	0.18
sig_21269	BRD-K20755323; SA-792728			1	-2.16	1	2.19	1
sig_21270	CI-976; BRD-K88544581	ACAT INHIBITOR	ACAT1; CES1	0.64	-3.5	0.69	3.54	0.52
sig_21271	PLATIN; BRD-K69172251			0.25	0.91	0.29	-0.92	0.28
sig_21272	NECROSTATIN-1; BRD-A36318220	RIPK INHIBITOR	RIPK1	1	0.16	1	-0.17	1
sig_21273	GW-405833; BRD-K10705233	CANNABINOID RECEPTOR AGONIST	CNR2	0.9	-1.9	0.91	1.93	0.9
sig_21274	AC-55649; BRD-K93176058	RETINOID RECEPTOR AGONIST	RARB; RARA	0.67	0.11	0.6	-0.11	0.62
sig_21275	RITA; BRD-K00317371	MDM INHIBITOR	MDM2	0.71	-0.1	0.88	0.1	0.88
sig_21276	LY-2183240; BRD-K37865504	FAAH INHIBITOR	FAAH	0.79	-1.96	0.83	1.99	0.73
sig_21277	KI-8751; BRD-K47150025	VEGFR INHIBITOR; PDGFR TYROSINE KINASE RECEPTOR INHIBITOR; KIT INHIBITOR	KDR	0.81	-1.12	0.82	1.14	0.81
sig_21278	CD-1530; BRD-K25737009	RETINOID RECEPTOR AGONIST	RARG	0.27	-0.48	0.33	0.48	0.26
sig_21279	TPCA-1; BRD-K51575138	IKK INHIBITOR	IKBKB	0.7	-0.24	0.71	0.24	0.68
sig_21280	OXALIPLATIN; BRD-M14820059	DNA INHIBITOR		1	-3.63	1	3.68	1
sig_21281	NSC-632839; BRD-K37392901	UBIQUITIN SPECIFIC PROTEASE INHIBITOR	USP1; USP7; SENP2; USP2	0.85	-2.31	0.87	2.34	0.88
sig_21282	PIFITHRIN-MU; BRD-K96799727	HSP INHIBITOR	TP53; HSPA1A	0.68	-1.81	0.76	1.84	0.66
sig_21283	SN-38; BRD-A36630025	TOPOISOMERASE INHIBITOR	TOP1	0.72	-0.88	0.71	0.89	0.71
sig_21284	BRD-K80183349			0.49	-0.4	0.59	0.4	0.47
sig_21285	BRD-K66532283			0.48	-0.07	0.52	0.07	0.4
sig_21286	MK-2206; BRD-K68065987	AKT INHIBITOR	AKT2; AKT3; AKT1	0.92	-1.21	0.96	1.22	0.91
sig_21287	BRD-K05402890			0.63	-0.65	0.59	0.66	0.49
sig_21288	BRD-K66453893			0.5	-0.05	0.47	0.05	0.46
sig_21289	BRD-K11533227			0.48	0.43	0.47	-0.43	0.47
sig_21290	BRD-K27224038			0.62	0.94	0.6	-0.95	0.65
sig_21291	BRD-K33514849			0.61	-0.74	0.64	0.75	0.67
sig_21292	BRD-K14844214			0.97	-0.27	0.97	0.27	1
sig_21293	BRD-K62801835; BRD1835			0.64	-0.96	0.72	0.98	0.65
sig_21294	BRD-K41597374			0.98	-2.85	1	2.89	0.96
sig_21295	BRD-K63431240			0.11	0.73	0.04	-0.73	0.12
sig_21296	BRD-K13999467			0.91	-0.59	0.95	0.59	0.91
sig_21297	BRD-K96970199			0.05	1.49	0.05	-1.51	0.07
sig_21298	BREFELDIN-A; BRD-A31107743	PROTEIN SYNTHESIS INHIBITOR	ARF1; CYTH2	1	-1.46	1	1.47	1
sig_21299	AGK-2; BRD-K32536677			0.91	-0.72	0.89	0.73	0.92
sig_21300	BRD-K87317732; L-685458			0.19	-0.33	0.2	0.34	0.18
sig_21301	PF-750; BRD-K83213911			0.99	-2.03	1	2.06	1
sig_21302	TRIPTOLIDE; BRD-A13122391	RNA POLYMERASE INHIBITOR	RELA	0.97	0.01	0.99	-0.01	0.99
sig_21303	NUTLIN-3; BRD-A12230535	MDM INHIBITOR	MDM2; TP53	1	-2.94	1	2.98	1
sig_21304	ARACHIDONYL-TRIFLUORO-METHANE; BRD-K07303502			0.85	-1.9	0.87	1.93	0.9
sig_21305	BRD-K98404142			1	-1.24	1	1.26	1
sig_21306	BRD-K09907482; PRL-3-INHIBITOR-I			0.08	-0.41	0.1	0.41	0
sig_21307	SID-26681509; BRD-K08417745			0.35	-0.22	0.31	0.22	0.46
sig_21308	CHEMBL-1222381; BRD-K53903639			0.76	-2.43	0.86	2.46	0.77
sig_21309	STAT3-INHIBITOR-VI; BRD-K40853697	STAT INHIBITOR	STAT3	0	0.03	0	-0.03	0
sig_21310	BORTEZOMIB; BRD-K88510285	NFKB PATHWAY INHIBITOR; PROTEASOME INHIBITOR	PSMB5; PSMB10; PSMA8; PSMA7; PSMB1; PSMB3; PSMB4; PSMA5; PSMA3; PSMA6; PSMB11; PSMB2; PSMB8; PSMA4; PSMB7; PSMB6; RELA; PSMD2; PSMA1; PSMA2; PSMB9; PSMD1	0.24	0.58	0.17	-0.59	0.21
sig_21311	ABT-737; BRD-K56301217	BCL INHIBITOR	BCL2L1; BCL2L2; BCL2	1	-2.18	1	2.21	1
sig_21312	ZEBULARINE; BRD-A01145011	DNA METHYLTRANSFERASE INHIBITOR	DNMT1; CDA	0.14	1.13	0.08	-1.15	0.16
sig_21313	PI-103; BRD-K67868012	PI3K INHIBITOR; MTOR INHIBITOR	PIK3CG; PIK3CB; MTOR; PRKDC; PIK3CA; PIK3CD	0.73	-0.88	1	0.89	0.94
sig_21314	TUBASTATIN-A; BRD-K00627859	HDAC INHIBITOR	HDAC6	0.85	-0.99	1	1	0.84
sig_21315	SR-II-138A; BRD-K11172604			0.76	-1.7	0.8	1.73	0.68
sig_21316	BRD-K62479592; NEOPELTOLIDE			0.02	0.59	0.04	-0.6	0.02
sig_21317	PARTHENOLIDE; BRD-K81651477	NFKB PATHWAY INHIBITOR		1	-4.47	1	4.53	1
sig_21318	7B-CIS; BRD-K61829047			1	-2.99	1	3.03	1
sig_21319	TG-101348; BRD-K12502280	FLT3 INHIBITOR; JAK INHIBITOR	TYK2; BRD4; JAK3; JAK2; JAK1	0.47	0.71	0.45	-0.72	0.51
sig_21320	MLN-4924; BRD-K67844266			0	0.3	0	-0.31	0
sig_21321	BRD-K52836380; AZD-7545			0	-0.07	0	0.07	0
sig_21322	VER-155008; BRD-K32330832			0.19	0.6	0.13	-0.6	0.28
sig_21323	BRD-K80672993; M2-PK-ACTIVATOR			1	-2.67	1	2.71	1
sig_21324	SRT-1720; BRD-K53855319			1	-2.35	1	2.39	1
sig_21325	CAY-10594; BRD-K61662457			0.94	0.1	0.98	-0.1	0.94
sig_21326	BRD-K30064966			0.1	1.14	0.04	-1.15	0.12
sig_21327	RG-108; BRD-K89391146	DNA METHYLTRANSFERASE INHIBITOR	DNMT1; DNMT3B	1	-3.01	1	3.05	1
sig_21328	PAC-1; BRD-K92991072	CASPASE ACTIVATOR	CASP3	1	-3.45	1	3.49	1
sig_21329	PLURIPOTIN; BRD-K98538768			0	1.62	0	-1.64	0
sig_21330	BRD-K47335880; GMX-1778			0.95	-2.61	1	2.64	0.96
sig_21331	BRD-K10466330; AVA			1	-2.19	1	2.22	1
sig_21332	BMS-536924; BRD-K34581968			0	0.37	0	-0.38	0
sig_21333	GEMCITABINE; BRD-K15108141	RIBONUCLEOTIDE REDUCTASE INHIBITOR	RRM2; TYMS; RRM1; CMPK1	0.58	-1.05	0.58	1.06	0.52
sig_21334	BRD-K19894101; MST-312			0.7	-1.15	0.7	1.16	0.67
sig_21335	OLAPARIB; BRD-K02113016	PARP INHIBITOR	PARP2; PARP1	1	-2.66	1	2.7	1
sig_21336	OLIGOMYCIN-A; BRD-A81541225	ATPASE INHIBITOR; ATP SYNTHASE INHIBITOR	ATP5A1	0.38	-1.64	0.4	1.66	0.26
sig_21337	BRD-K17610631; INDISULAM			1	-1.2	1	1.22	1
sig_21338	BRD-K49290616			1	0.88	1	-0.89	1
sig_21339	BRD-K02492147			0.51	0.29	0.44	-0.3	0.56
sig_21340	BRD-K25987073; AUSTOCYSTIN D			1	-1.36	1	1.38	1
sig_21341	SJ-172550; BRD-K93095519			0.27	1.51	0.24	-1.53	0.33
sig_21342	BRD-K09587429			0.76	0.42	0.76	-0.43	0.81
sig_21343	PANDACOSTAT; BRD-K44741158			1	-0.63	1	0.64	1
sig_21344	BRD-K96431673			0.12	1.12	0.04	-1.13	0.12
sig_21345	CYANOQUINOLINE-11; BRD-K00088062			1	-0.73	1	0.74	1
sig_21346	TIPIFARNIB-P2; BRD-K62965247			0.84	-0.94	0.88	0.95	0.84
sig_21347	TIPIFARNIB; BRD-K63195589	FARNESYLTRANSFERASE INHIBITOR	FNTB; FNTA	1	-3.59	1	3.64	1
sig_21348	BRD-K67112618; COMPOUND 23 CITRATE			1	-2.22	1	2.25	1
sig_21349	NAKITERPIOSIN; BRD-K38264551			0.37	-0.58	0.34	0.58	0.28
sig_21350	CCT036477; BRD-A22997170			1	-2.24	1	2.27	1
sig_21351	FOSTAMATINIB; BRD-K20285085	SYK INHIBITOR	SYK; RET	0	0.74	0	-0.75	0
sig_21352	MYRIOCIN; BRD-A76279427			0.15	1.08	0.03	-1.09	0.11
sig_21353	YM-155; BRD-K76703230	SURVIVIN INHIBITOR	BIRC5	0.42	-0.37	0.5	0.38	0.44
sig_21354	BMS-754807; BRD-K13049116	IGF-1 INHIBITOR	AKT1; IGF1R	0.96	-1.5	1	1.52	0.97
sig_21355	BIBR-1532; BRD-K04623885	TELOMERASE INHIBITOR	TERT	0.96	-3.27	1	3.31	0.96
sig_21356	TOSEDOSTAT; BRD-K92241597	PEPTIDASE INHIBITOR	LAP3; ANPEP; NPEPPS	0.66	-0.32	0.71	0.33	0.9
sig_21357	NERATINIB; BRD-K85606544	EGFR INHIBITOR	ERBB2; KDR; EGFR	1	-1.45	1	1.47	1
sig_21358	BRD-K73261812			0.84	-2.5	0.9	2.53	0.8
sig_21359	BRD-K68548958			0.67	0.41	0.75	-0.42	0.72
sig_21360	SERDEMETAN; BRD-K60219430	MDM INHIBITOR	MDM2	1	-3.26	1	3.3	1
sig_21361	FK-866; BRD-K58550667	NIACINAMIDE PHOSPHORIBOSYLTRANSFERASE INHIBITOR	NAMPT	0.74	-1.67	0.72	1.69	0.66
sig_21362	MK-1775; BRD-K54256913	WEE1 KINASE INHIBITOR	WEE1	0.72	-0.74	0.7	0.75	0.7
sig_21363	TIVOZANIB; BRD-K53414658	VEGFR INHIBITOR	FLT1; PDGFRA; FLT4; KIT; KDR; PDGFRB	0.75	-0.57	0.8	0.58	0.74
sig_21364	KO-143; BRD-K64642496			0.73	-1.34	0.74	1.35	0.66
sig_21365	BRD-K23547378; CR-1-31B			0.76	-2.22	0.83	2.25	0.73
sig_21366	BRD-K71781559			0.36	-1.25	0.41	1.27	0.26
sig_21367	BRD-K86535717			0.3	1.01	0.29	-1.03	0.33
sig_21368	BRD-K48334597			0	1.58	0	-1.6	0
sig_21369	ML312; BRD-K70809902			0	1.29	0	-1.31	0
sig_21370	BRD-K04800985			0.32	1.04	0.3	-1.06	0.34
sig_21371	BRD-K78574327			0.82	0.45	0.93	-0.46	0.82
sig_21372	BRD-K19103580			1	-1.19	1	1.21	1
sig_21373	BRD-K30019337			0.97	0.75	1	-0.76	0.98
sig_21374	BRD-K84807411			0.62	0.89	0.65	-0.91	0.74
sig_21375	BRD-K01737880			0.81	-1.53	0.88	1.55	0.96
sig_21376	BRD-K44224150			0.79	-1.23	0.81	1.24	0.79
sig_21377	BRD-K75293299			0.2	1.69	0.17	-1.71	0.29
sig_21378	EMF-BCA1-57; BRD-K64610608			1	-1.1	1	1.12	1
sig_21379	BRD-K09344309			0.74	-0.42	0.81	0.43	0.79
sig_21380	BRD-K02251932			1	-1.82	1	1.85	1
sig_21381	BRD-K55116708			0.46	1.07	0.39	-1.08	0.58
sig_21382	BRD-K41334119			0.71	0.47	0.78	-0.48	0.77
sig_21383	BRD-K34485477			0	1.2	0	-1.22	0
sig_21384	BRD-K16147474			0.96	0.66	0.96	-0.67	1
sig_21385	BRD-K29086754			0.52	0.59	0.51	-0.6	0.65
sig_21386	BRD-K33199242			1	-1.38	1	1.4	1
sig_21387	BRD-K52037352			1	-0.36	1	0.37	1
sig_21388	BRD-K27986637			0.63	0.51	0.8	-0.52	0.86
sig_21389	BRD-K37390332			0	0.62	0	-0.63	0
sig_21390	TANDUTINIB; BRD-K89162000	PDGFR TYROSINE KINASE RECEPTOR INHIBITOR; KIT INHIBITOR; FLT3 INHIBITOR	KIT; PDGFRB; CSF1R; FLT3; PDGFD	0.98	-1.71	1	1.73	0.99
sig_21391	FULVESTRANT; BRD-A85667082	ESTROGEN RECEPTOR ANTAGONIST	ESR1; GPER1; ESR2	1	-1	1	1.02	1
sig_21392	BRD-K86787118; BAFILOMYCIN A1			0.88	-0.29	0.94	0.29	0.98
sig_21393	ISONICOTINOHYDROXAMIC-ACID; BRD-K55478147			0.11	-0.57	0.02	0.58	0.07
sig_21394	HLI-373; BRD-K17349619			1	-1.85	1	1.88	1
sig_21395	NSC19630; BRD-K39706510			1	-4.2	1	4.25	1
sig_21396	NSC48300; BRD-K45748132			0.96	-0.85	0.96	0.86	0.98
sig_21397	PRIMA-1-MET; BRD-K49456190			1	1.33	1	-1.34	1
sig_21398	EVODIAMINE; BRD-A68631409	TRPV AGONIST; ATPASE INHIBITOR	TRPV1	0.66	-1.5	0.68	1.52	0.62
sig_21399	BRD-K86856088; UNC0638			1	-2.24	1	2.27	1
sig_21400	CUCURBITACIN-I; BRD-A28105619			1	-2.92	1	2.96	1
sig_21401	BRD-K50799972			0.16	2.07	0.02	-2.1	0.14
sig_21402	BRD-K17060750			0.46	0.5	0.51	-0.51	0.48
sig_21403	BARASERTIB; BRD-K63923597	AURORA KINASE INHIBITOR	AURKA; AURKB	1	-1.91	1	1.93	1
sig_21404	LINIFANIB; BRD-K99749624	VEGFR INHIBITOR; PDGFR TYROSINE KINASE RECEPTOR INHIBITOR	CSF1; PDGFRB; KIT; CSF1R; FLT3; TEK; FLT4; RET; FLT1; KDR	0.67	-1.41	0.69	1.43	0.64
sig_21405	VELIPARIB; BRD-K87142802	PARP INHIBITOR	PARP1; PARP2	0.84	0.37	0.8	-0.37	0.84
sig_21406	SARACATINIB; BRD-K19540840	SRC INHIBITOR	ABL1; SRC; YES1; LCK	0.71	0.85	0.7	-0.86	0.92
sig_21407	AFATINIB; BRD-K66175015	EGFR INHIBITOR	EGFR; ERBB2; ERBB4	1	-1.38	1	1.4	1
sig_21408	CEDIRANIB; BRD-K86930074	VEGFR INHIBITOR; KIT INHIBITOR	PDGFRA; PDGFRB; KDR; FLT1; FLT4; CSF1R; KIT; FLT3	1	-2.21	1	2.23	1
sig_21409	CANERTINIB; BRD-K50168500	EGFR INHIBITOR	ERBB2; EGFR; ERBB4; AKT1	1	-1.38	1	1.4	1
sig_21410	OBATOCLAX; BRD-K15600710	BCL INHIBITOR	BCL2	0.85	-1.85	0.85	1.87	0.89
sig_21411	MASITINIB; BRD-K71035033	KIT INHIBITOR; SRC INHIBITOR; PDGFR TYROSINE KINASE RECEPTOR INHIBITOR	FGFR3; KIT; PDGFRB; PDGFRA	1	-1.35	1	1.37	1
sig_21412	ZSTK-474; BRD-K63068307	PI3K INHIBITOR	PIK3CB; PIK3CD; PIK3CG	0.88	-1.01	1	1.03	0.88
sig_21413	BRIVANIB; BRD-K28428262	VEGFR INHIBITOR; FGFR INHIBITOR	KCNH2; FGFR1; CYP3A4; FLT1; KDR	0.02	-1.5	0.06	1.52	0.02
sig_21414	GDC-0879; BRD-K67578145	RAF INHIBITOR	BRAF	0	1.41	0	-1.43	0
sig_21415	NVP-TAE684; BRD-K50140147	ALK TYROSINE KINASE RECEPTOR INHIBITOR	ALK; INSR	0.92	-0.24	0.92	0.24	0.92
sig_21416	BMS-387032; BRD-K43389698	CDK INHIBITOR; CELL CYCLE INHIBITOR; MCL1 INHIBITOR	CDK9; CDK2; CDK7	0.8	-1.7	0.92	1.72	0.74
sig_21417	PLX-4720; BRD-K16478699	RAF INHIBITOR	KDR; BRAF	0	0.38	0	-0.38	0
sig_21418	TGX-221; BRD-A41692738	PI3K INHIBITOR	PIK3CB; PIK3CD	0.54	0.48	0.52	-0.49	0.43
sig_21419	KU-0063794; BRD-K67566344	MTOR INHIBITOR	MTOR	0.92	-2.36	1	2.39	0.94
sig_21420	TG100-115; BRD-K64785675	PI3K INHIBITOR	PIK3CB; PIK3CA; PIK3CG; PIK3CD	1	-1.26	1	1.27	1
sig_21421	GSK-1059615; BRD-K06750613	PI3K INHIBITOR	PIK3CG	0	0.17	0	-0.17	0
sig_21422	SU-11274; BRD-K02965346	HEPATOCYTE GROWTH FACTOR RECEPTOR INHIBITOR; TYROSINE KINASE INHIBITOR	MET	0.32	-0.91	0.32	0.92	0.29
sig_21423	BRD-K88742110			0.96	-1.79	1	1.81	0.96
sig_21424	XMD-1150; BRD-K01436366			1	-3.29	1	3.33	1
sig_21425	BRD-K22828899; TUL-XXI039			1	-0.85	1	0.86	1
sig_21426	EX-527; BRD-K76964878	SIRT INHIBITOR	SIRT1	1	-1.8	1	1.83	1
sig_21427	BRD-K44847641; ELCPK			0.83	-1.4	0.88	1.42	0.77
sig_21428	BRD-K36852164; NPC-26			0.12	-0.6	0	0.61	0.04
sig_21429	BRD-K23853216; 1S,3R-RSL-3			0.96	-0.96	1	0.98	0.97
sig_21430	CIL55A; BRD-K69982010			0.73	-0.84	0.74	0.85	0.67
sig_21431	SCH-529074; BRD-K24376488			1	-2.27	1	2.3	1
sig_21432	BRD-K36739687; STEMREGENIN 1			0.82	-1.98	0.83	2	0.77
sig_21433	BRD-K35498412; FQI-2			0.53	-1.08	0.6	1.1	0.42
sig_21434	TL-HRAS-61; BRD-K01877528			0.98	-0.61	0.96	0.62	1
sig_21435	DARINAPARSIN; BRD-K35723520			0.71	-0.63	0.87	0.64	0.8
sig_21436	PX-12; BRD-A56592690	THIOREDOXIN INHIBITOR	TXNRD1; TXN	1	-3.72	1	3.77	1
sig_21437	GANT-61; BRD-K09485525			1	-2.91	1	2.95	1
sig_21438	MD-040; BRD-K83336168			0.94	-1.88	0.92	1.9	0.93
sig_21439	TW-37; BRD-K28360340	BCL INHIBITOR	MCL1; BCL2L1; BCL2	0.34	-1.43	0.42	1.45	0.36
sig_21440	AZD-8055; BRD-K69932463			0.14	-1.28	0.11	1.29	0.06
sig_21441	BRD-K94145482; CHM-1			0.34	-1.08	0.36	1.09	0.23
sig_21442	QS-11; BRD-K02526760			0.06	0.08	0	-0.08	0.06
sig_21443	BRD-K01121114			1	-1.62	1	1.64	1
sig_21444	SALERMIDE; BRD-A67788537			0.37	-1.04	0.41	1.06	0.34
sig_21445	FUMONISIN-B1; BRD-A63646118			1	-0.51	1	0.52	1
sig_21446	JQ-1; BRD-K54606188			0.93	-1.04	1	1.05	0.92
sig_21447	BRD-K51490254			1	-2.05	1	2.08	1
sig_21448	HDAC1-SELECTIVE; BRD-K85133207			0.71	-0.77	0.73	0.78	0.73
sig_21449	BMS-345541; BRD-K13566078	IKK INHIBITOR	CHUK; IKBKB	0.08	-0.46	0.1	0.46	0
sig_21450	IKK3-INHIBITOR-IX; BRD-K51781482			0	0.67	0	-0.68	0
sig_21451	BL003-049-HDAC3; BRD-K47503321			1	-2.19	1	2.22	1
sig_21452	NINTEDANIB; BRD-K49075727	VEGFR INHIBITOR; FGFR INHIBITOR; PDGFR TYROSINE KINASE RECEPTOR INHIBITOR	PDGFRA; FGFR4; FGFR1; FLT4; FGFR3; FLT1; KDR; FGFR2; PDGFRB	0.26	-0.33	0.3	0.33	0.27
sig_21453	CRIZOTINIB; BRD-K78431006	ALK TYROSINE KINASE RECEPTOR INHIBITOR	ALK; MET	0.85	-0.92	0.88	0.93	0.85
sig_21454	FORETINIB; BRD-K03449891	VEGFR INHIBITOR	KDR; MET; FLT4; FLT1	0.69	-0.76	0.89	0.77	0.76
sig_21455	REGORAFENIB; BRD-K16730910	KIT INHIBITOR; FGFR INHIBITOR; PDGFR TYROSINE KINASE RECEPTOR INHIBITOR; RET TYROSINE KINASE INHIBITOR; RAF INHIBITOR; VEGFR INHIBITOR	RET; FGFR2; FGFR1; TEK; KDR; PDGFRA; RAF1; EPHA2; FLT4; BRAF; PDGFRB; FLT1; FRK; MAPK11; DDR2; ABL1; KIT; NTRK1	0.35	-0.57	0.37	0.58	0.2
sig_21456	WZ8040; BRD-K81728688	EGFR INHIBITOR	EGFR	1	-1.09	1	1.1	1
sig_21457	OSI-930; BRD-K25340465	KIT INHIBITOR; VEGFR INHIBITOR	KDR; KIT	0.66	-2.54	0.66	2.57	0.58
sig_21458	MGCD-265; BRD-K56277358	VEGFR INHIBITOR	MET; AXL	1	-1.21	1	1.22	1
sig_21459	LENVATINIB; BRD-K39974922	FGFR INHIBITOR; PDGFR TYROSINE KINASE RECEPTOR INHIBITOR; KIT INHIBITOR; VEGFR INHIBITOR	KDR; FLT4	0.9	-1.63	1	1.65	0.96
sig_21460	YK-4279; BRD-A62182663			0.74	-1.52	0.84	1.54	0.7
sig_21461	CAY-10618; BRD-K83289131			0.66	-1.38	0.67	1.4	0.63
sig_21462	BRD-K09499853; KU-0060648			0.76	-0.27	0.78	0.28	0.86
sig_21463	BRD-K06792661; NARCICLASINE			0.62	-0.13	0.58	0.13	0.53
sig_21464	MLN-2238; BRD-K78659596			0	0.15	0	-0.16	0
sig_21465	ISOX; BRD-K69840642			0.7	-1.43	0.7	1.44	0.62
sig_21466	LAPATINIB; BRD-K19687926	ERBB2 INHIBITOR; EGFR INHIBITOR	ERBB2; EGFR	1	-1.27	1	1.28	1
sig_21467	HDAC3-SELECTIVE; BRD-K29313308			0.79	-0.91	0.8	0.92	0.77
sig_21468	BRD-K74236984; UNC-0321			0.29	2.16	0.23	-2.19	0.26
sig_21469	SGX523; BRD-K19477839	HEPATOCYTE GROWTH FACTOR RECEPTOR INHIBITOR	MET	0.96	0.44	0.99	-0.45	1
sig_21470	ERISMODEGIB; BRD-K19796430			0.6	-0.78	0.62	0.79	0.61
sig_21471	ALISERTIB; BRD-K75295174	AURORA KINASE INHIBITOR	AURKA	0.92	-2.28	0.89	2.31	0.9
sig_21472	AZD-6482; BRD-K58772419			0.72	-0.35	0.9	0.35	0.85
sig_21473	RUXOLITINIB; BRD-K53972329	JAK INHIBITOR	JAK3; JAK1; JAK2; TYK2	0	0.23	0	-0.23	0
sig_21474	BLEOMYCIN A2; BRD-A42083487			0.98	1.06	0.95	-1.07	1
sig_21475	GDC-0941; BRD-K52911425	PI3K INHIBITOR	PIK3CB; PIK3CA; PIK3CD; PIK3CG	0.76	-0.46	0.83	0.47	0.77
sig_21476	SB-525334; BRD-K37720887	TGF BETA RECEPTOR INHIBITOR	TGFBR1	0.84	-1.97	0.93	1.99	0.83
sig_21477	PHA-793887; BRD-K64800655	CDK INHIBITOR	CDK1; CDK9; CDK4; CDK2; CDK5; CDK7	0.65	-0.61	0.69	0.62	0.7
sig_21478	QUIZARTINIB; BRD-K93918653	FLT3 INHIBITOR	PDGFRB; PDGFRA; KIT; FLT3; CSF1R; RET	0.81	-0.35	0.77	0.36	0.82
sig_21479	FINGOLIMOD; BRD-K88025533	IMMUNOSUPPRESSANT; SPHINGOSINE 1 PHOSPHATE RECEPTOR AGONIST	S1PR5; S1PR1	1	-1.54	1	1.56	1
sig_21480	PAZOPANIB; BRD-K74514084	VEGFR INHIBITOR; KIT INHIBITOR; PDGFR TYROSINE KINASE RECEPTOR INHIBITOR	FGFR3; FGF1; FGFR1; CSF1R; FLT1; PDGFRA; ITK; KDR; KIT; PDGFRB; FLT4; SH2B3	0.42	-0.57	0.39	0.58	0.38
sig_21481	WZ-4002; BRD-K72420232	EGFR INHIBITOR	EGFR; ERBB2	1	-1.01	1	1.02	1
sig_21482	BROAD-SAI-609; BRD-K24690302			0.76	-2.14	0.87	2.16	0.73
sig_21483	BRD-K62825658; BRD-K70511574			0.67	-0.84	0.68	0.85	0.59
sig_21484	VEMURAFENIB; BRD-K56343971	RAF INHIBITOR	BRAF; RAF1	0	-0.55	0	0.55	0
sig_21485	BRD-K48477130			0.1	1.25	0.11	-1.27	0.15
sig_21486	GSK-461364; BRD-K92428232	PLK INHIBITOR	PLK1	0.42	-1.32	0.44	1.34	0.44
sig_21487	YL-54; BRD-K58306044			1	-3.71	1	3.76	1
sig_21488	YL-59; BRD-K20514654			0.08	0.24	0.13	-0.24	0
sig_21489	BRD-K55473186; BRD-K57252013			0.89	-0.6	0.92	0.61	0.96
sig_21490	BRD-K28456706			1	-3.02	1	3.06	1
sig_21491	STF-31; BRD-K22477529			0.79	-0.98	0.79	1	0.73
sig_21492	BRD-K93367411			0	0.47	0	-0.47	0
sig_21493	BRD-K84964099; SPAUTIN-1			0.22	-1.35	0.22	1.36	0.12
sig_21494	BRD-K96335988; VAF-347			0.64	-0.96	0.72	0.97	0.56
sig_21495	BRD-A02303741			0.88	-0.95	0.92	0.97	0.91
sig_21496	BRD-K81491172; ML320			0.27	0.98	0.16	-1	0.3
sig_21497	TIGECYCLINE; BRD-A34462049	BACTERIAL 30S RIBOSOMAL SUBUNIT INHIBITOR		0.12	-0.37	0.19	0.38	0.02
sig_21498	BRD-K34099515			0.4	-0.12	0.44	0.13	0.59
sig_21499	PF-543; BRD-K79877282			0.92	-1.13	1	1.15	0.9
sig_21500	PF-573228; BRD-K79239947	FOCAL ADHESION KINASE INHIBITOR	GSK3B; CDK1; CDK7; CDK2; IKBKB	0.65	-1.32	0.67	1.34	0.52
sig_21501	BRD-K31514534; CERANIB-2			0.71	-1.01	0.74	1.02	0.62
sig_21502	BRD-K24784241; FSC231			0.79	0.34	0.78	-0.34	0.76
sig_21503	968; BRD-A43210826			0.61	0.04	0.58	-0.04	0.4
sig_21504	BRD-K78667050; GSK4112			0.89	-0.33	0.91	0.33	0.93
sig_21505	ETOMOXIR; BRD-K81335284	CARNITINE PALMITOYLTRANSFERASE INHIBITOR	CPT1A	0.25	0.36	0.17	-0.36	0.11
sig_21506	BRD-K03391209; HC-067047			0.44	0.07	0.65	-0.07	0.67
sig_21507	BRD-A76527075; IPR-456			0.7	0.33	0.68	-0.34	0.89
sig_21508	KH-CB19; BRD-K66430217			0.63	0.18	0.54	-0.18	0.54
sig_21509	BRD-K27624156; LEPTOMYCIN B			0	1.26	0	-1.28	0
sig_21510	BRD-K59146805; AZ-3146			0.5	-0.87	0.5	0.88	0.46
sig_21511	BRD-K31406481; VU0155056			0.32	-0.03	0.35	0.03	0.27
sig_21512	JQ-1:UNC0638 (2:1 MOL/MOL); BRD-M56714493			1	-2.19	1	2.22	1
sig_21513	BRD-M18136176; CARBOPLATIN:UNC0638 (2:1 MOL/MOL)			1	-1.73	1	1.75	1
sig_21514	BRD-M09269305; VORINOSTAT:CARBOPLATIN (1:1 MOL/MOL)			1	-2.16	1	2.19	1
sig_21515	SERDEMETAN:SCH-529074 (1:1 MOL/MOL); BRD-M28943608			1	-2.1	1	2.13	1
sig_21516	SELUMETINIB:PLX-4032 (8:1 MOL/MOL); BRD-M58862563			0	2.72	0	-2.75	0
sig_21517	SIROLIMUS:BORTEZOMIB (250:1 MOL/MOL); BRD-M02488208			0.68	-1	0.91	1.02	0.89
sig_21518	BRD-K97651142			0.29	-1.1	0.2	1.12	0.15
sig_21519	VORAPAXAR; BRD-K93442924	THROMBIN RECEPTOR ANTAGONIST	F2R	0.84	-1.29	1	1.31	0.82
sig_21520	CH-55; BRD-K71487808			0.63	-0.33	0.71	0.33	0.73
sig_21521	BRD-K79669418			0.49	-0.2	0.44	0.2	0.38
sig_21522	BRD-K99584050			1	-0.58	1	0.59	1
sig_21523	BRD-A71883111			1	-1.68	1	1.7	1
sig_21524	NAVITOCLAX:BIRINAPANT (1:1 MOL/MOL); BRD-M41956198			1	-0.45	1	0.46	1
sig_21525	ISOX:BORTEZOMIB (250:1 MOL/MOL); BRD-M94091398			0.86	-1.74	0.89	1.77	0.78
sig_21526	BRD-M25329837; SELUMETINIB:GDC-0941 (4:1 MOL/MOL)			0.39	1.01	0.45	-1.03	0.43
sig_21527	BRD-M45185124; SELUMETINIB:TRETINOIN (2:1 MOL/MOL)			0.19	1.4	0.19	-1.42	0.19
sig_21528	SELUMETINIB:VORINOSTAT (8:1 MOL/MOL); BRD-M98616540			0.48	0.25	0.46	-0.26	0.58
sig_21529	SELUMETINIB:JQ-1 (4:1 MOL/MOL); BRD-M46138460			0.7	0.75	0.65	-0.76	0.89
sig_21530	BRD-M65857522; SELUMETINIB:BRD-A02303741 (4:1 MOL/MOL)			0	1.94	0	-1.97	0
sig_21531	BRD-M74379094; TRETINOIN:NAVITOCLAX (4:1 MOL/MOL)			1	-1.78	1	1.8	1
sig_21532	BRD-M43399311; DECITABINE:NAVITOCLAX (2:1 MOL/MOL)			1	-3.27	1	3.32	1
sig_21533	BRD-M31706333; TRETINOIN:CARBOPLATIN (2:1 MOL/MOL)			0.74	-0.06	0.85	0.06	0.93
sig_21534	BRD-K50145167; NECROSTATIN-7			0.77	-1.87	0.87	1.9	0.79
sig_21535	PYR-41; BRD-K60750172	UBIQUITIN ACTIVATING ENZYME INHIBITOR		1	-2.36	1	2.39	1
sig_21536	I-BET151; BRD-K36363294	BROMODOMAIN INHIBITOR	BRD2; BRD3; BRD4	0.73	-0.83	0.73	0.84	0.65
sig_21537	LOMEGUATRIB; BRD-K27955832	O6-ALKYLGUANINE-DNA ALKYLTRANSFERASE INHIBITOR	MGMT	1	-1.12	1	1.14	1
sig_21538	PF-184; BRD-K11593101			0.59	-0.15	0.58	0.15	0.64
sig_21539	TANESPIMYCIN:GEMCITABINE (1:1 MOL/MOL); BRD-M41695494			0.67	-2.19	0.7	2.22	0.61
sig_21540	DOCETAXEL:TANESPIMYCIN (2:1 MOL/MOL); BRD-M60574774			0.36	-1.08	0.34	1.1	0.16
sig_21541	BRD-M34300043; SELUMETINIB:MK-2206 (8:1 MOL/MOL)			0.45	0.79	0.42	-0.8	0.47
sig_21542	BRD-M55709992; NAVITOCLAX:PLX-4032 (1:1 MOL/MOL)			1	-3.04	1	3.08	1
sig_21543	SELUMETINIB:PIPERLONGUMINE (8:1 MOL/MOL); BRD-M89326994			0.77	0.02	0.74	-0.02	0.8
sig_21544	BRD-M09675615; TANESPIMYCIN:BORTEZOMIB (250:1 MOL/MOL)			0.22	-0.05	0.14	0.05	0.22
sig_21545	BRD-M71072276; NAVITOCLAX:MST-312 (1:1 MOL/MOL)			1	-1.03	1	1.05	1
sig_21546	BRD-M63575423; CARBOPLATIN:ETOPOSIDE (40:17 MOL/MOL)			0.8	-1.34	0.85	1.36	0.76
sig_21547	BRD-M37545453; PIPERLONGUMINE:MST-312 (1:1 MOL/MOL)			1	-2.15	1	2.18	1
sig_21548	BRD-M68535767; NAVITOCLAX:GEMCITABINE (1:1 MOL/MOL)			0.4	-0.4	0.42	0.41	0.33
sig_21549	JW-480; BRD-K99655327			0.76	0.43	0.85	-0.44	0.72
sig_21550	BRD-K45935533; BMS-195614			0.32	-1.01	0.34	1.02	0.2
sig_21551	BRD-K07442505			0.95	-0.38	0.97	0.39	0.98
sig_21552	BRD-K35604418			0.9	-1.54	0.99	1.56	0.89
sig_21553	SB-743921; BRD-K62358710	KINESIN-LIKE SPINDLE PROTEIN INHIBITOR	KIF11	0.54	-0.36	0.57	0.36	0.48
sig_21554	BRD-K08109215; GSK525762A			0.75	0.16	0.71	-0.16	0.76
sig_21555	NAVITOCLAX:PLURIPOTIN (1:1 MOL/MOL); BRD-M07227555			0.92	-0.82	1	0.83	0.93
sig_21556	JQ-1:CARBOPLATIN (1:1 MOL/MOL); BRD-M11510342			0.76	-1.67	0.86	1.7	0.78
sig_21557	BRD-M39644375; SELUMETINIB:NAVITOCLAX (8:1 MOL/MOL)			0.86	-0.08	0.87	0.08	0.85
sig_21558	BRD-M45217710; SELUMETINIB:DECITABINE (4:1 MOL/MOL)			0.4	-0.36	0.41	0.36	0.42
sig_21559	BRD-M60251345; DECITABINE:CARBOPLATIN (1:1 MOL/MOL)			0.8	-1.13	0.82	1.14	0.78
sig_21560	BRD-M68452404; SNX-2112:BORTEZOMIB (250:1 MOL/MOL)			0.12	-1.14	0.18	1.16	0.08
sig_21561	BRD-M87479906; JQ-1:NAVITOCLAX (2:1 MOL/MOL)			1	-1.49	1	1.51	1
sig_21562	BRD-M94343540; JQ-1:MK-0752 (1:1 MOL/MOL)			1	-0.52	1	0.53	1
sig_21563	BRD-A02303741:NAVITOCLAX (2:1 MOL/MOL); BRD-M76874421			1	-3.06	1	3.1	1
sig_21564	BRD-M86771886; SALERMIDE:PLX-4032 (12:1 MOL/MOL)			0.49	-0.64	0.48	0.65	0.33
sig_21565	UNC0638:NAVITOCLAX (1:1 MOL/MOL); BRD-M97749165			1	-2.51	1	2.55	1
sig_21566	BRD-M48845972; BRD-A02303741:CARBOPLATIN (1:1 MOL/MOL)			1	0.17	1	-0.17	1
sig_21567	DOXORUBICIN:NAVITOCLAX (2:1 MOL/MOL); BRD-M01915239			0.84	-1.39	0.9	1.41	0.79
sig_21568	BRD-M39460218; SELUMETINIB:UNC0638 (4:1 MOL/MOL)			0.22	2.05	0.16	-2.08	0.26
sig_21569	BRD-M07476339; ALISERTIB:NAVITOCLAX (2:1 MOL/MOL)			1	-2.08	1	2.11	1
sig_21570	BRD-M03799014; NAVITOCLAX:SORAFENIB (1:1 MOL/MOL)			1	-2.65	1	2.68	1
sig_21571	NAVITOCLAX:PIPERLONGUMINE (1:1 MOL/MOL); BRD-M43334969			1	-2.31	1	2.34	1
sig_21572	SMER-3; BRD-K92960067			0.9	-1.24	0.96	1.26	0.9
sig_21573	NVP-ADW742; BRD-K15179513	INSULIN GROWTH FACTOR RECEPTOR INHIBITOR	IGF1R	0.99	-1.62	1	1.64	0.98
sig_21574	CLOFARABINE; BRD-K34022604	RIBONUCLEOSIDE REDUCTASE INHIBITOR	RRM2B; RRM2; RRM1; POLA1; POLD1; POLE	0.33	-0.18	0.29	0.18	0.28
sig_21575	BRD-M23798888; VORINOSTAT:NAVITOCLAX (4:1 MOL/MOL)			1	-2.01	1	2.04	1
sig_21576	SAR-245409; BRD-K75308783	PI3K INHIBITOR	MTOR; PIK3CG	0.55	-1.47	0.59	1.49	0.52
sig_21577	AZD1480; BRD-K65928735	JAK INHIBITOR	JAK3; JAK2; JAK1	0.64	-0.2	0.85	0.2	0.84
sig_21578	ML258; BRD-A82720512			0.25	0.22	0.25	-0.23	0.16
sig_21579	BRD-K47981327; SR1001			0	0.63	0	-0.64	0
sig_21580	BRD-K59437938; BARDOXOLONE METHYL			0.45	-2.32	0.48	2.35	0.22
sig_21581	BRD-A04287157; ELOCALCITOL			0.22	-0.93	0.2	0.94	0.05
sig_21582	BMS-270394; BRD-K04905989			1	-2.09	1	2.12	1
sig_21583	FLUVASTATIN; BRD-A52530402	HMGCR INHIBITOR	HMGCR	0	0.62	0	-0.63	0
sig_21584	AZD4547; BRD-K28392481	FGFR INHIBITOR	FGFR4; FGFR1; KDR; FGFR3; FGFR2; IGF1R	0.82	-1.24	1	1.25	0.9
sig_21585	HYPERFORIN; BRD-A30032852			0.56	-1.33	0.55	1.35	0.42
sig_21586	NVP-231; BRD-A12571627			0.24	0.5	0.24	-0.51	0.2
sig_21587	MK-0752; BRD-K18850819	GAMMA SECRETASE INHIBITOR		0.46	0.04	0.52	-0.04	0.47
sig_21588	SEMAGACESTAT; BRD-K65592642	GAMMA SECRETASE INHIBITOR	PSEN1	0.64	0.66	0.6	-0.66	0.69
sig_21589	BRD-A05715709			0	0.45	0	-0.45	0
sig_21590	BOSUTINIB; BRD-K90746395	ABL KINASE INHIBITOR; BCR-ABL KINASE INHIBITOR; SRC INHIBITOR	STK4; MAP3K2; BCR; CDK2; FRK; TXK; FYN; TNK2; MAP2K2; MAP4K5; CAMK2G; MAP2K1; HCK; STK24; STK10; ABL1; SRC; LYN; CAMK1D	0.91	0.22	0.91	-0.22	0.98
sig_21591	TEMSIROLIMUS; BRD-K08177763	MTOR INHIBITOR	MTOR	1	-0.81	1	0.82	1
sig_21592	ABIRATERONE; BRD-K50071428	ANDROGEN BIOSYNTHESIS INHIBITOR	CYP11B1; CYP17A1	0.94	-1.11	0.97	1.13	1
sig_21593	DOCETAXEL; BRD-A05821830	TUBULIN INHIBITOR	TUBB; MAP4; NR1I2; MAPT; TUBB1; MAP2; BCL2	0.04	1.57	0	-1.59	0.04
sig_21594	NELARABINE; BRD-K84466663	T CELL INHIBITOR; DNA SYNTHESIS INHIBITOR	POLA1	1	-0.88	1	0.9	1
sig_21595	ON-01910; BRD-K55187425			0.41	-0.29	0.39	0.3	0.27
sig_21596	AT7867; BRD-K12040459	AKT INHIBITOR	AKT2; PKIA; PRKACA; GSK3B	0.51	-0.44	0.54	0.44	0.45
sig_21597	PD318088; BRD-A57798112	MEK INHIBITOR	MAP2K1	0.1	1.96	0	-1.98	0.12
sig_21598	KU-60019; BRD-K36016295	ATM KINASE INHIBITOR	ATM	0.7	-0.72	0.73	0.73	0.75
sig_21599	DORAMAPIMOD; BRD-K74065929	P38 MAPK INHIBITOR	MAPK11; MAPK13; MAPK12; MAPK14	1	-1.99	1	2.02	1
sig_21600	KW-2449; BRD-K21718444	ABL KINASE INHIBITOR; AURORA KINASE INHIBITOR; FLT3 INHIBITOR	AURKB; ABL1; FLT3; AURKA	0.25	-0.78	0.3	0.79	0.22
sig_21601	RAF265; BRD-K93123848	RAF INHIBITOR; VEGFR INHIBITOR	BRAF	0.5	-0.26	0.54	0.26	0.39
sig_21602	BRD-K81458380; SILMITASERTIB			0.06	0.55	0	-0.55	0.04
sig_21603	BRD-K03911514			0.68	-0.35	0.69	0.36	0.7
sig_21604	BRD-K16130065			0.9	0.25	0.95	-0.26	0.99
sig_21605	CYT387; BRD-K87737963		JAK3; JAK2; JAK1	0.4	-0.81	0.46	0.82	0.25
sig_21606	IDELALISIB; BRD-K60866521	PI3K INHIBITOR	PIK3CB; PIK3CD; PIK3CA; PIK3CG	0.84	-0.28	0.88	0.29	0.94
sig_21607	BRD-K78118466; LY-2157299			0	1.1	0	-1.12	0
sig_21608	WP1130; BRD-K43644456	DEUBIQUITINASE INHIBITOR	USP9X; USP14; UCHL5; JAK2	0.87	-1.66	1	1.69	0.87
sig_21609	OSI-027; BRD-K87124298	MTOR INHIBITOR	MTOR	0.44	-0.38	0.39	0.39	0.38
sig_21610	NVP-BSK805; BRD-K02017404	JAK INHIBITOR	JAK2	1	-0.5	1	0.51	1
sig_21611	ERLOTINIB:PLX-4032 (2:1 MOL/MOL); BRD-M27152968			0.76	0.04	0.82	-0.04	0.83
sig_21612	PIK-93; BRD-K29395450	PI3K INHIBITOR	PI4KB; PIK3CG; PIK3C3	0.62	-0.2	0.68	0.2	0.53
sig_21613	AZD7762; BRD-K86525559	CHK INHIBITOR	CHEK2; CHEK1	0.04	0.99	0.06	-1	0
sig_21614	BIRINAPANT; BRD-K18589165	XIAP INHIBITOR	XIAP; BIRC2	0.24	2.09	0.16	-2.12	0.29
sig_21615	KX2-391; BRD-K29968218	SRC INHIBITOR; TUBULIN INHIBITOR	SRC	0.5	-1.94	0.49	1.97	0.41
sig_21616	3-CL-AHPC; BRD-A09890259			0.34	-0.04	0.34	0.04	0.37
sig_21617	BRD-K58730230			0.51	-0.1	0.48	0.11	0.44
sig_21618	BRD-K27188169			0.87	-0.03	0.98	0.03	0.92
sig_21619	BRD-K78978711; KHS101			0.82	-1.18	0.83	1.2	0.77
sig_21620	WAY-362450; BRD-K54640016	FXR AGONIST	NR1H4	0.26	0.93	0.01	-0.94	0.04
sig_21621	BRD-M56962220; JQ-1:VORINOSTAT (2:1 MOL/MOL)			1	-1.9	1	1.92	1
sig_21622	BRD-K13185470			1	0.24	0.96	-0.24	1
sig_21623	CABOZANTINIB; BRD-K51544265	VEGFR INHIBITOR; RET TYROSINE KINASE INHIBITOR	MET; KDR	0.62	-0.45	0.66	0.45	0.63
sig_21624	BRD-M95284333; CRIZOTINIB:PLX-4032 (2:1 MOL/MOL)			0.42	-1.2	0.47	1.21	0.47
sig_21625	BRD-M00053801			0.99	-2.93	1	2.97	0.97
sig_21626	BRD-K71467466; KPT185			1	-3.58	1	3.63	1
sig_21627	BRD-K90570971; PITSTOP2			0	-0.72	0	0.73	0
sig_21628	BRD-K14870255; R428			0.39	-0.31	0.38	0.31	0.35
sig_21629	IBRUTINIB; BRD-K70301465	BTK INHIBITOR	BMX; BLK; BTK	1	-1.88	1	1.91	1
sig_21630	SOTRASTAURIN; BRD-K16761703	PKC INHIBITOR	PRKCE; PRKCA; PRKCQ; PRKCB; PRKCD; PRKCH	1	-2.03	1	2.06	1
sig_21631	BRD-K76894955; A-804598			1	-0.6	1	0.6	1
sig_21632	BRD-M23096439; BRD-K27188169:NAVITOCLAX (2:1 MOL/MOL)			1	-1.37	1	1.39	1
sig_21633	BRD-A59431241; COL-3			0.16	0.19	0.08	-0.2	0.08
sig_21634	ABT-199; BRD-K62391742			1	-2.76	1	2.79	1
sig_21635	ETP-46464; BRD-K24556407	ATR KINASE INHIBITOR		0	-0.32	0	0.32	0
sig_21636	MARINOPYRROLE A; BRD-K57261999			0.32	-1.32	0.29	1.34	0.24
sig_21637	METHYLSTAT; BRD-K52560704			1	-2.24	1	2.27	1
sig_21638	BRD-K54997624; BYL-719			1	-1.9	1	1.93	1
sig_21639	GSK2636771; BRD-K49215523	PI3K INHIBITOR	PIK3CB	1	-0.8	1	0.81	1
sig_21640	BRD-A02904414; SR8278			0.49	-0.59	0.49	0.59	0.52
sig_21641	JW-74; BRD-K75664313			1	-0.42	1	0.42	1
sig_21642	NECROSULFONAMIDE; BRD-K64117221			1	-2.81	1	2.84	1
sig_21643	BRD-K50501969; HBX-41108			0.34	-0.4	0.36	0.41	0.06
sig_21644	BRD-K42137908; PALMOSTATIN B			0	0.8	0	-0.81	0
sig_21645	BRD-K53328210; JW-55			0.4	0.66	0.52	-0.67	0.5
sig_21646	BRD-K03536150			1	-3.69	1	3.74	1
sig_21647	BRD-K99006945			0.63	0.34	0.64	-0.34	0.6
sig_21648	TIVANTINIB; BRD-K33379087	TYROSINE KINASE INHIBITOR	MET	0.65	-1.98	0.67	2	0.54
sig_21649	TRAMETINIB; BRD-K12343256	MEK INHIBITOR	MAP2K2; MAP2K1	0.07	1.74	0.08	-1.76	0
sig_21650	RO4929097; BRD-K22024824			1	-1.94	1	1.97	1
sig_21651	DINACICLIB; BRD-K13662825	CDK INHIBITOR	CDK9; CDK2; CDK1; CDK5	0.42	-1.16	0.4	1.18	0.26
sig_21652	MLN2480; BRD-K43410529	RAF INHIBITOR		1	-2.04	1	2.06	1
sig_21653	BRD-K51831558			1	-1.68	1	1.7	1
sig_21654	ISTRADEFYLLINE; BRD-K87774949	ADENOSINE RECEPTOR ANTAGONIST	ADORA2A; ADORA1; ADORA2B; ADORA3	0.14	-0.11	0.12	0.11	0.14
sig_21655	BRD-K90860366; MI-2			1	-3.87	1	3.92	1
sig_21656	BRD-K42260513			1	-0.82	1	0.83	1
sig_21657	ALVOCIDIB; BRD-K68682020	CDK INHIBITOR	CDK8; CDK6; CDK2; CDK4; CDK1; CDK5; CDK9; PYGM; EGFR; CDK7	0.22	-0.89	0.2	0.9	0.02
sig_21658	CBB-1007; BRD-K84754008			1	-1.76	1	1.79	1
sig_21659	GSK-J4; BRD-K98203492	HISTONE LYSINE DEMETHYLASE INHIBITOR	KDM6B; KDM6A	0.98	-2.06	0.99	2.08	0.94
sig_21660	BRD-A86708339			0.93	-2.29	0.98	2.32	0.93
sig_21661	PF-3758309; BRD-K37764012			0.74	-1.19	0.76	1.21	0.72
sig_21662	DABRAFENIB; BRD-K09951645	RAF INHIBITOR	SIK1; NEK11; LIMK1; RAF1; BRAF	0.41	-0.55	0.4	0.56	0.38
sig_21663	SZ4TA2; BRD-K55125219			1	-2.21	1	2.24	1
sig_21664	AT13387; BRD-K58435339	HSP ANTAGONIST	HSP90AA1	0.4	-2.86	0.44	2.9	0.26
sig_21665	BRD-A68258842; BCL-LZH-4			0.45	1.66	0.37	-1.68	0.52
sig_21666	SKEPINONE-L; BRD-K83607951	P38 MAPK INHIBITOR	MAPK14	1	-3.84	1	3.89	1
sig_21667	BRD-K34222889			1	-2.38	1	2.41	1
sig_21668	BRD-K43428468; PF-4800567 HYDROCHLORIDE			1	-0.69	1	0.7	1
sig_21669	AVICIN-D; BRD-A15100685			0.08	0.31	0.06	-0.31	0.09
sig_21670	BRD-M80099012; BRD9876:MK-1775 (4:1 MOL/MOL)			0.64	-0.87	0.68	0.88	0.5
sig_21671	BRD-K30748066			0.53	-0.77	0.57	0.78	0.48
sig_21672	LINSITINIB; BRD-K08589866	IGF-1 INHIBITOR	INSRR; INSR; IGF1R	0.83	-0.37	0.83	0.37	0.88
sig_21673	BRD-K02834582; AT-406			0.73	0	0.67	0	0.76
sig_21674	NVP-AEW541; AEW541	IGF-1 INHIBITOR	INSR; IGF1R	0.38	0.46	0.37	-0.46	0.35
sig_21675	NILOTINIB	ABL KINASE INHIBITOR; BCR-ABL KINASE INHIBITOR	KIT; ABL1	0.66	0.44	0.51	-0.45	0.59
sig_21676	TANESPIMYCIN; 17-AAG	HSP INHIBITOR	HSP90AA1	0	0.95	0	-0.97	0
sig_21677	PHA-665752	C-MET INHIBITOR	MET	1	0.27	1	-0.27	1
sig_21678	LAPATINIB	ERBB2 INHIBITOR; EGFR INHIBITOR	ERBB2; EGFR	1	-0.51	1	0.51	1
sig_21679	NUTLIN-3	MDM INHIBITOR	MDM2; TP53	0.72	1.18	0.71	-1.19	0.69
sig_21680	SARACATINIB; AZD0530	SRC INHIBITOR	ABL1; SRC; YES1; LCK	0.88	0.66	0.9	-0.67	1
sig_21681	CRIZOTINIB; PF2341066	ALK TYROSINE KINASE RECEPTOR INHIBITOR	ALK; MET	0	1.59	0	-1.61	0
sig_21682	L-685458			0.21	0.82	0.16	-0.83	0.18
sig_21683	VANDETANIB; ZD-6474	EGFR INHIBITOR; VEGFR INHIBITOR; RET TYROSINE KINASE INHIBITOR	PTK6; RET; SRC; EPHA5; EPHA7; EPHA6; EPHA1; KDR; EPHA8; ERBB3; EPHA2; EGFR; EPHA10; EPHA4; TEK; EPHB3; ERBB4; EPHB2; EPHB4; VEGFA; FLT4; EPHB6; EPHA3; EPHB1; FLT1; ERBB2	1	0.37	1	-0.38	1
sig_21684	PANOBINOSTAT	HDAC INHIBITOR	HDAC1; HDAC3; HDAC2; HDAC9; HDAC4; HDAC7; HDAC6; HDAC8	0.61	-0.46	0.56	0.46	0.51
sig_21685	SORAFENIB	PDGFR TYROSINE KINASE RECEPTOR INHIBITOR; KIT INHIBITOR; RAF INHIBITOR; VEGFR INHIBITOR; RET TYROSINE KINASE INHIBITOR; FLT3 INHIBITOR	KDR; BRAF; RAF1; FLT4; RET; FLT1; FGFR1; KIT; PDGFRB; DDR2; FLT3	0.41	0.8	0.31	-0.81	0.25
sig_21686	IRINOTECAN	TOPOISOMERASE INHIBITOR	TOP1; TOP1MT	0.09	1.74	0.06	-1.77	0.03
sig_21687	TOPOTECAN	TOPOISOMERASE INHIBITOR	TOP1MT; TOP1	0.09	1.06	0.02	-1.08	0.04
sig_21688	LBW242; CHEMBL1950720			0.8	0.06	0.78	-0.06	0.96
sig_21689	PD-0325901	MEK INHIBITOR	MAP2K1	0	1.59	0	-1.61	0
sig_21690	PALBOCICLIB; PD-0332991	CDK INHIBITOR	CDK6; CDK4	0.86	-0.62	0.86	0.63	0.86
sig_21691	PACLITAXEL	TUBULIN INHIBITOR	MAP4; TUBB; MAP2; BCL2; MAPT; TLR4; TUBB1; NR1I2	0	1.19	0	-1.21	0
sig_21692	SELUMETINIB; AZD6244	MEK INHIBITOR	MAP2K1	0.23	0.74	0.22	-0.75	0.14
sig_21693	PLX-4720; PLX4720	RAF INHIBITOR	KDR; BRAF	0	0.03	0	-0.03	0
sig_21694	RAF265	RAF INHIBITOR; VEGFR INHIBITOR	BRAF	0	1.64	0	-1.66	0
sig_21695	NVP-TAE684; TAE684	ALK TYROSINE KINASE RECEPTOR INHIBITOR	ALK; INSR	0	0.96	0	-0.98	0
sig_21696	DOVITINIB; TKI258	FLT3 INHIBITOR; PDGFR TYROSINE KINASE RECEPTOR INHIBITOR; EGFR INHIBITOR; VEGFR INHIBITOR; FGFR INHIBITOR	FGFR3; FGFR2; INSR; CSF1R; PDGFRA; PDGFRB; FLT3; FLT1; FLT4; KIT; EGFR; KDR; FGFR1	0	0.79	0	-0.8	0
sig_21697	ERLOTINIB	EGFR INHIBITOR	NR1I2; EGFR	1	-0.45	1	0.45	1
sig_Alonso_EMT	NA	NA	NA	0	-0.11	0	0.11	0
sig_apoptosis	NA	NA	NA	0.14	-0.65	0.17	0.66	0.1
sig_G1S	NA	NA	NA	0	0.58	0	-0.59	0
sig_G2	NA	NA	NA	0	0.78	0	-0.79	0
sig_G2M	NA	NA	NA	0	3.12	0	-3.16	0
sig_GO_EMT	NA	NA	NA	0	0.6	0	-0.61	0
sig_GO_negative_regulation_EMT	NA	NA	NA	0	0.05	0	-0.05	0
sig_GO_positive_regulation_EMT	NA	NA	NA	0	0.29	0	-0.3	0
sig_GO_regulation_EMT	NA	NA	NA	0	0.36	0	-0.36	0
sig_HALLMARKS_EMT	NA	NA	NA	0	1.06	0	-1.08	0
sig_MG1	NA	NA	NA	0	1.46	0	-1.48	0
sig_proliferation	NA	NA	NA	0	0.15	0	-0.15	0
sig_S	NA	NA	NA	0	1.08	0	-1.09	0
sig_senescence	NA	NA	NA	0	0.64	0	-0.64	0
