# Supplementary material for: Beyondcell: targeting cancer therapeutic heterogeneity in single-cell RNA-seq data
Source: Genome Med. 2021 Dec 16;13:187. doi: 10.1186/s13073-021-01001-x (PMC8675493; doi:10.1186/s13073-021-01001-x)
Supplement: Supplementary file 3 — Additional file 3: Table S2. Genes differentially expressed in cluster 5 for Ho et al. dataset. [file 13073_2021_1001_MOESM3_ESM.xlsx]

## Sheet: S2_Biomarkers_TC5
Table S2: Genes differentially expressed in cluster 5 for Ho et al. dataset.
GENE	p_val	avg_logFC	p_val_adj
CHCHD6	3.494e-282	-3.59105	1.37035e-278
SERPINE2	1.96231e-267	2.95278	7.6962e-264
FN1	8.37668e-264	3.64448	3.28533e-260
LHFPL3-AS1	1.66903e-239	-2.62566	6.54594e-236
TNFRSF12A	2.97087e-236	3.88391	1.16517e-232
GYPC	1.28166e-231	-3.24188	5.02667e-228
TPM4	3.38587e-209	4.61128	1.32794e-205
MLANA	3.32506e-208	0.299113	1.30409e-204
S100A10	6.24738e-202	5.54548	2.45022e-198
PRNP	1.27662e-201	4.24916	5.00692e-198
TNFRSF14	6.05927e-190	-1.01261	2.37644e-186
HES6	2.66032e-189	-2.12149	1.04338e-185
RHOC	3.67826e-189	5.04164	1.44262e-185
RTF2	3.74235e-185	-3.97745	1.46775e-181
TIMM50	5.29293e-185	-1.09701	2.07589e-181
S100A6	2.35469e-181	5.07801	9.23508e-178
TMSB10	1.05829e-180	3.90863	4.15062e-177
MITF	2.46897e-177	1.44971	9.6833e-174
CAV1	4.96586e-175	4.83375	1.94761e-171
SH3BGRL3	3.43537e-172	4.89894	1.34735e-168
IER3	3.49644e-172	3.44887	1.3713e-168
TSPAN10	1.8503e-171	-1.79575	7.25689e-168
RAB38	2.26616e-171	-2.08288	8.88788e-168
CHCHD10	2.54566e-170	-1.14364	9.98408e-167
ASRGL1	5.4609e-166	-1.68436	2.14176e-162
ANXA2	4.85286e-165	3.75309	1.90329e-161
VIM	5.40229e-165	4.99364	2.11878e-161
SMIM25	5.37842e-163	-2.32797	2.10942e-159
TBC1D16	8.60206e-161	-1.45969	3.37373e-157
QPCT	4.30812e-156	0.283432	1.68964e-152
SEMA6A	1.06715e-155	-0.773734	4.18535e-152
HPCAL1	7.69926e-155	5.54664	3.01965e-151
RRAGD	3.4236e-154	-1.17011	1.34274e-150
RAB32	7.80576e-153	1.81668	3.06142e-149
SLC16A3	1.08992e-152	4.68808	4.27467e-149
BTBD10	2.29786e-152	-1.51191	9.01219e-149
ERRFI1	1.29818e-151	5.60767	5.09146e-148
SNCA	1.60408e-145	-1.14656	6.29122e-142
SEPT9	2.55417e-145	-1.14231	1.00175e-141
PHLDA1	3.15335e-145	3.97263	1.23674e-141
ASAH1	7.22921e-145	-0.328421	2.8353e-141
PHACTR1	7.73495e-145	-0.759855	3.03365e-141
H2AFZ	7.16966e-143	-1.03749	2.81194e-139
PLB1	5.8014e-142	-2.90284	2.27531e-138
DSTN	7.48519e-141	4.77361	2.93569e-137
PDE4DIP	2.17527e-140	-1.55219	8.53142e-137
ZYX	7.24364e-138	4.99842	2.84096e-134
FRMD4B	2.38202e-137	-2.43456	9.34229e-134
PLAUR	2.81358e-137	5.67121	1.10348e-133
AC207130.1	2.93987e-136	0.670609	1.15302e-132
TRPM1	5.70799e-135	-0.996411	2.23867e-131
LMNA	9.17444e-135	5.05942	3.59822e-131
CCND1	1.41036e-133	4.33531	5.53142e-130
TMEM98	1.38615e-132	-1.02211	5.43648e-129
PHLDA2	1.0195e-131	3.11435	3.99847e-128
PRSS23	5.16044e-128	4.682	2.02392e-124
MRPS25	1.55643e-127	-1.10743	6.1043e-124
MYL6	1.45278e-126	4.65069	5.69779e-123
BAAT	5.8858e-126	-3.75506	2.30841e-122
GNG11	7.16718e-126	6.32929	2.81097e-122
RGS10	1.12256e-125	-0.797046	4.40269e-122
PIK3R3	2.94583e-125	-1.34277	1.15535e-121
S100A11	2.24563e-124	3.32441	8.80738e-121
RAB27A	1.40419e-122	-0.383437	5.50722e-119
BIRC7	9.29304e-122	0.812048	3.64473e-118
RTN4	4.24247e-121	3.39647	1.66389e-117
PMAIP1	7.14317e-120	2.60633	2.80155e-116
S100A2	1.06239e-119	5.23828	4.16668e-116
C12ORF49	3.23548e-119	-1.23828	1.26896e-115
MYEOV	7.05375e-115	4.47206	2.76648e-111
TIMP3	3.6131e-114	4.1362	1.41706e-110
LGALS1	4.87394e-113	3.53996	1.91156e-109
FLNA	7.72884e-111	3.12958	3.03125e-107
ACTB	1.10965e-110	2.14642	4.35205e-107
RHOQ	2.44461e-110	-0.868784	9.58775e-107
NQO1	1.86589e-109	3.20703	7.318e-106
SMAGP	2.08373e-108	5.51171	8.17238e-105
CD44	2.46857e-108	7.4886	9.68173e-105
S100A4	3.00112e-107	3.59859	1.17704e-103
CTSD	4.10685e-107	1.08834	1.61071e-103
CNN3	2.42444e-106	4.24528	9.50867e-103
FOSL1	3.04205e-106	3.79284	1.19309e-102
PLP2	8.16004e-106	3.5418	3.20037e-102
FHL2	5.54805e-105	4.63849	2.17594e-101
LGALS3	7.20584e-105	1.13229	2.82613e-101
CAVIN3	7.66114e-105	3.02262	3.0047e-101
ITGA3	6.05794e-104	5.96385	2.37592e-100
AL162457.2	2.27659e-103	-1.74355	8.92877e-100
TAGLN2	1.42243e-102	5.21304	5.57877e-99
ZNF114	5.8314e-102	-1.5093	2.28707e-98
ATOX1	9.99322e-101	-0.653383	3.91934e-97
BCAS3	2.58906e-100	-3.30298	1.01543e-96
TBC1D7	3.49877e-100	2.20154	1.37222e-96
BRI3	3.7933e-99	-1.33716	1.48773e-95
FNIP2	2.07794e-97	-1.07174	8.14969e-94
HMGA1	3.19387e-97	6.40716	1.25264e-93
ESRP1	6.71571e-97	1.85744	2.6339e-93
DRAP1	1.51423e-96	1.79314	5.93883e-93
BATF	9.07856e-96	-1.51255	3.56061e-92
KIN	5.68547e-95	0.891852	2.22984e-91
SIRPA	1.15795e-93	-0.497975	4.54146e-90	1
C12ORF75	7.54288e-93	6.63448	2.95832e-89
MAP1B	8.43991e-93	4.70694	3.31013e-89
NGFR	8.94375e-93	5.77745	3.50774e-89
NBL1	2.06229e-92	0.293345	8.0883e-89
ZNF689	3.49417e-92	-1.85505	1.37041e-88
IFNGR2	5.93292e-92	4.66101	2.32689e-88
ACTN1	7.14245e-92	1.92626	2.80127e-88
BTG1	1.12835e-91	4.58176	4.42538e-88
ATP6V0D2	6.02437e-91	2.54047	2.36276e-87
PKM	1.11781e-90	4.81312	4.38403e-87
MCRIP2	1.59776e-90	-0.710919	6.26642e-87
MALAT1	2.56287e-90	2.68516	1.00516e-86
STARD10	2.63407e-90	-0.882396	1.03308e-86
COTL1	8.20412e-89	5.10552	3.21766e-85
HOXB2	6.43564e-88	3.49819	2.52406e-84
MYO10	2.29451e-87	-1.05958	8.99905e-84
TIMP2	4.11527e-87	-1.04219	1.61401e-83
MT2A	1.11574e-86	4.16261	4.37594e-83
HSPE1	1.64462e-86	-0.963578	6.45022e-83
SYNJ2	4.19719e-86	4.69756	1.64614e-82
RCN1	5.04359e-86	4.16927	1.9781e-82
GJB1	7.64485e-86	-1.0266	2.99831e-82
METTL9	1.71191e-85	1.93085	6.71411e-82
MXI1	2.90044e-85	3.63299	1.13755e-81
YBX1	3.87904e-85	-0.621686	1.52136e-81
PLA2G16	6.25642e-85	2.36267	2.45377e-81
ATP2B1	1.04761e-84	8.11505	4.10872e-81
NAV2	3.14301e-84	-1.08484	1.23269e-80
ST3GAL6	3.50848e-84	-3.09702	1.37603e-80
SLC45A2	3.74751e-84	-0.68696	1.46977e-80
PMEPA1	6.64749e-84	4.00668	2.60715e-80
CD82	8.97844e-84	6.13155	3.52134e-80
TIMP1	1.88277e-83	4.32484	7.38423e-80
CSTB	3.43602e-83	1.70658	1.34761e-79
S100A13	4.4941e-83	5.96013	1.76258e-79
PDLIM2	4.98902e-82	2.44814	1.95669e-78
CAVIN1	8.82179e-81	4.41534	3.45991e-77
STK17A	1.21893e-80	3.86868	4.78063e-77
VMP1	5.43838e-80	3.005	2.13293e-76
DANCR	1.15142e-79	-1.07585	4.51588e-76
CAV2	1.47177e-79	4.88148	5.77229e-76
PCDH1	1.49219e-79	4.11143	5.85237e-76
TNNT1	1.41952e-78	4.57045	5.56735e-75
WWTR1	4.66679e-78	0.807178	1.83032e-74
LINC00518	3.10725e-77	2.31626	1.21866e-73
GAPDH	9.10597e-77	4.01533	3.57136e-73
RND3	1.02811e-76	4.28556	4.03223e-73
ATP6V1C1	6.10008e-76	-0.280866	2.39245e-72
FXYD5	1.47007e-75	3.23122	5.7656e-72
PARP1	2.16193e-75	-0.870942	8.47909e-72
PRR5	5.46852e-75	-0.838883	2.14475e-71
CLIC1	7.53057e-75	4.16594	2.95349e-71
CDKN1A	9.14412e-75	6.06536	3.58632e-71
DYNC1I1	1.77987e-74	-0.664646	6.98064e-71
PRADC1	2.42985e-74	-0.66714	9.52987e-71
PDLIM7	4.17499e-74	4.05179	1.63743e-70
MCF2L	4.33075e-74	-0.805739	1.69852e-70
ID3	1.35274e-72	-1.72982	5.30545e-69
HSP90AA1	1.35611e-72	0.688456	5.31867e-69
BNIP3	3.59311e-72	4.68947	1.40922e-68
NME4	1.08714e-71	-0.500882	4.26375e-68
CD70	1.81586e-71	3.82907	7.1218e-68
SLC6A8	2.0967e-71	-0.733019	8.22327e-68
TPM1	2.46731e-71	4.51023	9.6768e-68
CTNNAL1	3.25503e-71	1.88515	1.27662e-67
ARID5B	1.48693e-70	3.67633	5.83176e-67
TNFRSF1A	2.87151e-70	2.83414	1.12621e-66
AHNAK	3.74608e-70	2.37907	1.46921e-66
KCNAB2	2.92479e-69	-0.532756	1.1471e-65
C2ORF88	6.5959e-69	-2.47954	2.58691e-65
AC093330.2	2.83228e-68	0.71873	1.11082e-64
HIBCH	6.80329e-68	-2.16852	2.66825e-64
PLSCR1	7.86946e-68	-0.678441	3.0864e-64
HMGA2	1.66063e-66	3.37161	6.513e-63
AC124017.1	2.01271e-66	0.958682	7.89385e-63
IVNS1ABP	3.20181e-66	-1.46659	1.25575e-62
SFRP1	3.53739e-66	4.47581	1.38737e-62
PMP22	7.9603e-66	2.49103	3.12203e-62
XXYLT1	9.34961e-66	-1.08435	3.66692e-62
PRKD3	2.91298e-65	0.536529	1.14247e-61
DERA	3.5598e-65	-0.758503	1.39615e-61
FBXO32	4.58223e-65	1.58641	1.79715e-61
HAGHL	7.41635e-65	-0.251207	2.90869e-61
ITM2C	8.90975e-65	2.64881	3.4944e-61
CDC42EP3	1.41893e-64	5.15927	5.56505e-61
TGFB1I1	9.7572e-64	4.44267	3.82677e-60
C6ORF47-AS1	9.77343e-64	0.527502	3.83314e-60
PTMS	1.54384e-63	2.90412	6.05493e-60
CHAMP1	2.13283e-63	-0.677932	8.36497e-60
AP002387.1	9.11459e-63	-0.877907	3.57474e-59
MTSS1	1.16262e-62	4.32191	4.55978e-59
RPL12	1.40193e-62	0.553454	5.49836e-59
CD151	3.0562e-62	3.51118	1.19864e-58
PIR	3.80458e-62	0.370237	1.49216e-58
AC005697.2	5.03821e-62	-3.54941	1.97599e-58
NDUFC2	6.65904e-62	-0.650855	2.61168e-58
CNN2	9.25364e-62	2.88753	3.62928e-58
PLEKHG1	1.46537e-61	-0.718693	5.74719e-58
IGFBP7	2.45171e-61	2.94196	9.61562e-58
DKK1	3.01843e-61	4.07127	1.18383e-57
CYTOR	3.63657e-61	3.54248	1.42626e-57
CHMP2B	4.13286e-61	2.81812	1.62091e-57
AC112721.1	4.7119e-61	6.18297	1.84801e-57
AC022092.1	1.75093e-60	2.13327	6.86716e-57
ITGBL1	3.54985e-60	-1.74931	1.39225e-56
CDK4	4.20269e-60	-0.637693	1.64829e-56
ITGB1	5.40314e-60	4.87614	2.11911e-56
SPRR3	1.85983e-59	-0.25275	7.29427e-56
SLC2A1	4.27142e-59	3.48561	1.67525e-55
BMP7	5.09774e-59	-1.00549	1.99933e-55
NEDD4L	5.32936e-59	-0.736871	2.09017e-55
GPM6B	1.33379e-58	1.39666	5.23112e-55
RGS20	2.12334e-58	-1.09184	8.32775e-55
CD83	1.1496e-57	-0.250406	4.50872e-54
PTX3	1.64603e-57	2.82494	6.45572e-54
S100A5	3.56023e-57	2.88341	1.39632e-53
NCBP2-AS2	4.50271e-57	-0.850727	1.76596e-53
AC110285.1	4.51972e-57	-0.88618	1.77263e-53
CD59	6.92078e-57	3.47796	2.71433e-53
CDC16	1.12391e-56	-0.626692	4.40797e-53
MRPS6	1.44142e-56	3.64758	5.65325e-53
PPP1R18	2.44047e-56	3.35819	9.5715e-53
RRBP1	2.70945e-56	2.03896	1.06265e-52
SSU72	6.76363e-56	-0.575499	2.6527e-52
PPFIBP1	1.14218e-55	1.31151	4.47963e-52
CFL1	1.29186e-55	2.91953	5.06668e-52
SEC11C	1.34709e-55	-0.492873	5.28328e-52
LINC01531	1.79981e-55	-0.668249	7.05887e-52
ACTG1	2.45498e-55	1.91024	9.62842e-52
NT5E	2.58191e-55	5.37432	1.01263e-51
MT-CYB	2.99773e-55	1.04463	1.17571e-51
TOX2	3.35666e-55	5.07279	1.31648e-51
COL1A1	4.05619e-55	4.06845	1.59084e-51
RAC2	4.89777e-55	5.03623	1.92091e-51
IFI16	5.3775e-55	-1.53631	2.10906e-51
POU2F2	5.72127e-55	1.85599	2.24388e-51
VASP	1.01565e-54	3.87067	3.98339e-51
RGS12	1.32296e-54	-1.51379	5.18866e-51
CALM1	1.67173e-54	-1.15651	6.55651e-51
DAAM2	2.48983e-54	-0.542699	9.76513e-51
AC008083.2	5.13207e-54	0.441767	2.0128e-50
APOLD1	5.97146e-54	-0.466961	2.34201e-50
RAB17	1.05845e-53	-1.16635	4.15124e-50
TNS1	1.96392e-53	-1.57159	7.7025e-50
UBL3	3.6349e-53	-0.334853	1.42561e-49
LIF	8.07145e-53	3.6752	3.16562e-49
HPS4	8.64152e-53	-0.596397	3.3892e-49
UGCG	8.82609e-53	2.26201	3.46159e-49
MC1R	1.43908e-52	-0.706322	5.64406e-49
TRIM63	1.70294e-51	1.43442	6.67895e-48
CXCL1	2.52919e-51	2.84285	9.91949e-48
AC002550.2	2.61335e-51	0.855183	1.02496e-47
UCN2	2.66121e-51	-2.39427	1.04373e-47
SNX24	2.81095e-51	3.33418	1.10245e-47
AMDHD2	3.15567e-51	-0.57447	1.23766e-47
PLEC	3.6787e-51	2.69448	1.44279e-47
CDK6	4.48858e-51	3.40057	1.76042e-47
AL354868.1	5.3824e-51	-0.618884	2.11098e-47
NPM3	5.57576e-51	-0.518289	2.18681e-47
CCDC50	7.88181e-51	0.285388	3.09125e-47
TMEM251	1.25001e-50	-0.272701	4.90255e-47
GPC1	1.68443e-50	4.71894	6.60635e-47
CRIP2	1.92133e-50	3.59973	7.53547e-47
MT-CO3	2.33612e-50	0.980733	9.16227e-47
AC073592.1	2.45179e-50	0.648969	9.61591e-47
SNX10	3.30969e-50	-0.473954	1.29806e-46
CD63	4.06033e-50	1.7105	1.59246e-46
SOX6	5.60098e-50	1.94875	2.1967e-46
P4HB	6.68318e-50	4.19088	2.62114e-46
NSG1	1.38367e-49	-1.56589	5.42674e-46
LINC00963	1.58325e-49	-0.505762	6.20951e-46
S100A3	1.83008e-49	4.73854	7.17758e-46
MTDH	2.0246e-49	-0.469959	7.94046e-46
SLC25A48	2.60568e-49	0.490457	1.02195e-45
SERPINE1	5.14168e-49	8.58308	2.01657e-45
FKBP1A	8.85834e-49	3.2867	3.47424e-45
JUN	9.00333e-49	2.95634	3.53111e-45
SOX10	2.24601e-48	-0.328707	8.80886e-45
RN7SL749P	2.29186e-48	0.764894	8.98866e-45
C12ORF57	3.19331e-48	4.19443	1.25242e-44
IQGAP2	4.97366e-48	1.0503	1.95067e-44
KDELR3	7.41977e-48	3.31056	2.91003e-44
TXNRD2	1.37897e-47	4.0614	5.4083e-44
NTM	1.39924e-47	3.18174	5.48784e-44
CEACAM1	1.63397e-47	-0.899186	6.40843e-44
KCNN4	1.71488e-47	5.00335	6.72577e-44
TM4SF19	2.1194e-47	1.00426	8.31229e-44
FGF10-AS1	5.83728e-47	-1.30482	2.28938e-43
FNDC3B	5.87557e-47	3.2785	2.3044e-43
ANXA1	7.28771e-47	3.32774	2.85824e-43
COL5A3	1.3239e-46	5.32134	5.19232e-43
CCL2	1.34544e-46	4.78439	5.27681e-43
STK32A	1.57744e-46	-1.54394	6.18671e-43
MDH1	2.55189e-46	0.662044	1.00085e-42
PPFIA1	3.4491e-46	-0.435255	1.35274e-42
SPOCD1	4.84697e-46	7.55265	1.90098e-42
VPS53	6.07691e-46	-0.725453	2.38336e-42
ABCD1	6.156e-46	0.681382	2.41438e-42
TPST1	8.48407e-46	2.99472	3.32745e-42
OTUD7B	2.24345e-45	-0.960249	8.7988e-42
PRDM7	2.65333e-45	2.3669	1.04064e-41
UGDH	3.30193e-45	1.37727	1.29502e-41
COL5A1	3.57892e-45	3.39844	1.40365e-41
CDK5RAP2	3.69649e-45	3.37768	1.44977e-41
SERGEF	4.60612e-45	2.55152	1.80652e-41
SNRNP25	5.72864e-45	-0.324008	2.24677e-41
AC108706.1	6.16829e-45	0.461192	2.4192e-41
ANGPTL4	7.27296e-45	5.91952	2.85246e-41
AL355388.2	7.3767e-45	1.1368	2.89314e-41
LIMA1	7.8174e-45	2.60629	3.06599e-41
RUNX1	9.09122e-45	3.05804	3.56558e-41
SEC61G	9.14941e-45	3.59073	3.5884e-41
CAPN2	1.00068e-44	3.43452	3.92466e-41
DPH6-DT	1.03539e-44	1.45564	4.0608e-41
DSTYK	1.08745e-44	-1.46402	4.26499e-41
CDKN2D	1.22165e-44	2.95218	4.79131e-41
SIRPB1	2.20002e-44	3.51652	8.62848e-41
SLC20A1	2.22323e-44	2.27888	8.71951e-41
GAPDHS	2.33136e-44	-1.59001	9.1436e-41
SLC27A3	3.08307e-44	-0.483681	1.20918e-40
DEXI	3.34607e-44	-0.762909	1.31233e-40
RPP25	5.45539e-44	-0.463754	2.13961e-40
RRAS	5.52937e-44	5.08759	2.16862e-40
C3ORF49	7.75782e-44	-1.62761	3.04262e-40
DCBLD2	8.61255e-44	3.8994	3.37784e-40
C1ORF21	1.23857e-43	-0.507797	4.85767e-40
SLC25A37	1.8509e-43	2.52954	7.25923e-40
ZNF106	2.34009e-43	-0.719803	9.17785e-40
IFT81	2.54173e-43	-0.781738	9.96868e-40
TFAP2A	3.3691e-43	-0.270298	1.32136e-39
KIAA0930	3.44612e-43	-0.519207	1.35157e-39
MAP4K4	4.3762e-43	4.84422	1.71635e-39
SLCO5A1	6.1948e-43	-1.58564	2.4296e-39
STMN3	1.07316e-42	4.13837	4.20895e-39
FGFR1	1.09814e-42	4.27868	4.30691e-39
EVA1B	1.12005e-42	2.37675	4.39284e-39
GPR137B	1.31957e-42	-0.566414	5.17536e-39
AC142086.1	1.66211e-42	-4.0765	6.5188e-39
SERPINH1	1.90232e-42	4.23959	7.46092e-39
TGFB1	2.09129e-42	5.40667	8.20203e-39
PPL	2.14615e-42	0.744131	8.41719e-39
WIPI1	2.31134e-42	-0.33273	9.06509e-39
CDH1	3.25321e-42	-1.87068	1.27591e-38
STRA6	4.18778e-42	3.50035	1.64245e-38
VEGFA	4.61061e-42	4.98121	1.80828e-38
OR52I1	5.16523e-42	-0.429862	2.0258e-38
POLR3K	5.52668e-42	-0.594688	2.16756e-38
TES	6.10835e-42	2.12723	2.3957e-38
PODXL	8.5137e-42	2.86587	3.33907e-38
TNIP1	8.78929e-42	5.82081	3.44716e-38
AL138688.2	1.06537e-41	1.18816	4.17836e-38
TRIM2	1.0957e-41	-0.506019	4.29734e-38
LRRC75A-AS1	1.53047e-41	1.15847	6.00252e-38
SLAMF9	1.98605e-41	0.99501	7.78928e-38
SCML4	2.45054e-41	-2.79111	9.61101e-38
KCNG1	4.58217e-41	5.30843	1.79713e-37
DDAH1	7.67522e-41	3.61182	3.01022e-37
CTSB	1.21103e-40	3.39403	4.74964e-37
ACOT7	1.62923e-40	1.28888	6.38983e-37
GUCY1A2	2.44788e-40	0.810347	9.60059e-37
TFPI2	2.82775e-40	3.98324	1.10904e-36
TMEM163	3.87948e-40	-0.979908	1.52153e-36
COL6A1	4.12275e-40	6.72939	1.61694e-36
CLCF1	4.61323e-40	5.18847	1.80931e-36
AC068587.4	5.17116e-40	-0.777391	2.02813e-36
DDIT4	7.14831e-40	1.88272	2.80357e-36
MT-ATP6	7.88606e-40	1.23274	3.09291e-36
AL355607.2	9.96615e-40	1.22951	3.90873e-36
SPARC	1.10329e-39	2.97206	4.3271e-36
ATP5MC3	1.18372e-39	0.335646	4.64253e-36
AL139246.5	1.45144e-39	-0.289883	5.69253e-36
CKLF	2.27199e-39	1.97039	8.91075e-36
ANGPTL2	2.7358e-39	0.652691	1.07298e-35
IFITM10	3.03e-39	0.890811	1.18837e-35
FAM89B	3.20609e-39	2.61913	1.25743e-35
AC009495.2	5.30142e-39	-1.41947	2.07922e-35
IGSF8	6.71915e-39	1.69996	2.63525e-35
ENPP1	1.00359e-38	4.64022	3.93608e-35
APOE	1.1399e-38	1.53553	4.47069e-35
AC007191.1	1.2016e-38	-0.54012	4.71269e-35
TXNIP	1.42847e-38	2.6845	5.60247e-35
AC008013.1	1.58951e-38	2.60589	6.23404e-35
AC093673.1	1.69396e-38	2.5185	6.64372e-35
ZFYVE16	1.71628e-38	0.279452	6.73123e-35
MT-ND2	1.91395e-38	1.62028	7.5065e-35
SPATS2L	2.58289e-38	1.53054	1.01301e-34
AL162615.1	2.71576e-38	0.436126	1.06512e-34
IL11	3.0463e-38	4.67986	1.19476e-34
CCNG1	3.2399e-38	-0.332151	1.27069e-34
ADM	3.44838e-38	2.05553	1.35246e-34
HSPD1	3.80574e-38	1.32043	1.49261e-34
CYSTM1	5.4519e-38	2.62858	2.13823e-34
PEG10	8.3015e-38	3.35796	3.25585e-34
NR4A3	9.08528e-38	1.23694	3.56324e-34
CTGF	1.05378e-37	3.60161	4.13291e-34
ME1	1.54809e-37	3.34384	6.07161e-34
JAKMIP3	2.00502e-37	0.958272	7.8637e-34
IER2	2.24487e-37	3.24171	8.8044e-34
UBASH3B	2.49111e-37	3.11644	9.77013e-34
AL365356.5	2.71988e-37	5.52068	1.06674e-33
UNC13D	3.45457e-37	-0.496458	1.35488e-33
HYI	3.82089e-37	3.86209	1.49855e-33
SHC1	5.72746e-37	1.24826	2.24631e-33
SETDB2	6.46135e-37	-0.891417	2.53414e-33
AC025031.4	6.52493e-37	0.683466	2.55908e-33
NUCB2	7.08308e-37	2.52693	2.77799e-33
FMN1	7.53781e-37	-0.518747	2.95633e-33
TFDP1	9.512e-37	-0.477273	3.73061e-33
SDCBP	1.07161e-36	1.08378	4.20285e-33
MAK	1.08347e-36	-4.73863	4.24939e-33
FGF1	1.26147e-36	6.01909	4.9475e-33
ALDH3A2	1.26305e-36	1.67828	4.95369e-33
AC022784.1	1.42228e-36	-1.00031	5.5782e-33
TNC	1.46704e-36	3.10117	5.75373e-33
PPP1R15A	1.59587e-36	1.84568	6.25898e-33
PFN1	2.23036e-36	1.3068	8.74748e-33
RPS23P6	2.29977e-36	0.876344	9.01971e-33
AC026355.2	2.32281e-36	-1.82764	9.11004e-33
FAM167B	2.51488e-36	-0.28486	9.86336e-33
TPD52L1	3.11652e-36	0.259036	1.2223e-32
PEBP1	4.27999e-36	1.23136	1.67861e-32
ETV4	4.55389e-36	-0.374407	1.78604e-32
PREX1	6.89112e-36	3.19377	2.7027e-32
KRT18	7.80214e-36	5.32999	3.06e-32
SNHG8	1.01177e-35	2.26287	3.96816e-32
DNTTIP1	1.14011e-35	4.19334	4.47152e-32
CST3	1.17784e-35	2.89466	4.61949e-32
HLA-C	1.40551e-35	3.12511	5.5124e-32
PLOD2	1.80794e-35	4.47049	7.09075e-32
ATF4	1.89395e-35	2.1866	7.42807e-32
CALM2	1.93966e-35	2.31987	7.60734e-32
RF00017.97	2.15478e-35	1.38743	8.45105e-32
DM1-AS	2.8477e-35	1.30053	1.11687e-31
VEGFC	2.91196e-35	5.17104	1.14207e-31
LONRF1	3.70582e-35	-0.759002	1.45342e-31
SDC4	4.33937e-35	3.25792	1.7019e-31
TRPM2-AS	4.42726e-35	-0.742745	1.73637e-31
CPN1	6.08506e-35	-0.8055	2.38656e-31
TLN1	6.44887e-35	2.03505	2.52925e-31
PFDN2	6.49783e-35	0.257651	2.54845e-31
DOCK10	7.77296e-35	-2.19178	3.04856e-31
YWHAQ	7.97437e-35	3.77751	3.12755e-31
CLCN7	9.47454e-35	-0.492454	3.71592e-31
PGM1	9.87945e-35	-0.347887	3.87472e-31
HPGD	1.19976e-34	1.83361	4.70545e-31
TTC3	1.63967e-34	-0.428445	6.43077e-31
EEA1	1.67502e-34	0.795371	6.56945e-31
BLOC1S2	3.09306e-34	1.47847	1.2131e-30
LOXL2	3.42887e-34	5.37813	1.3448e-30
WAS	3.45128e-34	-0.509792	1.35359e-30
MCL1	4.73043e-34	3.0576	1.85528e-30
BNIP3L	5.28809e-34	4.0794	2.07399e-30
RPS2	5.68244e-34	-0.888982	2.22865e-30
AC241377.4	5.79282e-34	0.740075	2.27194e-30
BISPR	5.8869e-34	1.03281	2.30884e-30
KRT80	1.02409e-33	3.19674	4.01647e-30
MYL12A	1.82821e-33	4.13866	7.17024e-30
FOXN3-AS1	1.99405e-33	-3.92196	7.82067e-30
MB	2.1135e-33	4.95208	8.28915e-30
SNTB1	2.16913e-33	4.08917	8.50734e-30
RPS6KA2	2.2761e-33	0.343171	8.92687e-30
FAM69B	2.58233e-33	-1.00533	1.01279e-29
CTSC	5.4403e-33	-0.310222	2.13368e-29
RDH8	6.81675e-33	2.23217	2.67353e-29
TXNRD1	6.8232e-33	3.96824	2.67606e-29
AC003092.1	7.51057e-33	3.06988	2.94564e-29
ADTRP	9.18892e-33	1.32493	3.60389e-29
LXN	1.75012e-32	-1.60419	6.86397e-29
AC025423.1	2.24722e-32	1.00139	8.81358e-29
PDE2A	2.444e-32	1.00262	9.58536e-29
PRKAR1B	2.77299e-32	-0.384545	1.08757e-28
RGS3	2.83736e-32	3.95242	1.11281e-28
COL6A2	3.00416e-32	7.36009	1.17823e-28
AKIRIN2	3.0977e-32	2.71939	1.21492e-28
FAM111B	3.32916e-32	1.70582	1.30569e-28
BHLHE41	3.90823e-32	-0.716216	1.53281e-28
RNF175	5.32449e-32	-1.23855	2.08827e-28
DEPDC7	5.71677e-32	1.3779	2.24212e-28
GULP1	5.80536e-32	1.52488	2.27686e-28
DPYSL2	6.69146e-32	1.88692	2.62439e-28
IL24	6.99559e-32	3.54385	2.74367e-28
TRAF3IP2	8.47491e-32	-0.824027	3.32386e-28
BLVRA	9.7761e-32	1.81697	3.83418e-28
ROCK2	1.00919e-31	2.779	3.95806e-28
PHLDA3	1.1775e-31	0.354155	4.61817e-28
STOML2	1.21353e-31	-0.564374	4.75945e-28
AVPI1	1.76846e-31	2.71346	6.9359e-28
P4HA2	2.44101e-31	4.6805	9.57365e-28
GLMP	2.64736e-31	-0.639323	1.03829e-27
WDR66	3.85339e-31	1.33601	1.5113e-27
SMOX	4.63602e-31	5.31828	1.81825e-27
RPL17P50	4.97783e-31	0.886825	1.95231e-27
RGS16	5.38895e-31	2.75317	2.11355e-27
HMGB1P37	5.87804e-31	0.823307	2.30537e-27
C19ORF48	7.00826e-31	0.687767	2.74864e-27
A2M	9.71769e-31	3.91796	3.81128e-27
LINC01315	1.06199e-30	-1.17204	4.16511e-27
DNAJB6	1.16582e-30	2.62202	4.57233e-27
MT-ND1	1.26522e-30	1.15156	4.96219e-27
TOB2P1	1.90294e-30	-0.583194	7.46331e-27
ARHGAP22	2.0219e-30	6.08459	7.92989e-27
INPP1	3.28329e-30	3.91044	1.28771e-26
AC126614.1	3.33947e-30	0.322126	1.30974e-26
LMOD3	4.07628e-30	-0.742438	1.59872e-26
CNDP1	4.6908e-30	-0.422383	1.83973e-26
HEY1	5.20245e-30	0.797754	2.0404e-26
AC004014.2	7.32238e-30	1.34007	2.87184e-26
TMEM33	7.51927e-30	1.92286	2.94906e-26
AC104695.3	9.35419e-30	1.02032	3.66871e-26
S100A16	9.54935e-30	3.49736	3.74525e-26
FTL	1.0533e-29	0.260235	4.13103e-26
DMKN	1.06398e-29	-1.81924	4.17292e-26
AC007610.4	1.5974e-29	-0.499982	6.265e-26
MYOSLID	1.60348e-29	3.70153	6.28886e-26
LEF1	1.88919e-29	1.42305	7.40941e-26
DCT	2.8093e-29	-1.43396	1.10181e-25
APOC1	3.27606e-29	-1.71316	1.28487e-25
TRAK2	3.90889e-29	2.69333	1.53307e-25
XBP1	4.09631e-29	3.7734	1.60657e-25
ATP6V0E1	4.13008e-29	1.29095	1.61982e-25
ZADH2	4.2708e-29	-0.347769	1.67501e-25
PAEP	4.31365e-29	-0.806323	1.69181e-25
AF131215.7	4.84834e-29	-0.25431	1.90152e-25
AC136604.2	5.29409e-29	1.15082	2.07634e-25
IDH1	6.07154e-29	-0.868497	2.38126e-25
NR4A1	6.74702e-29	-0.742186	2.64618e-25
RALGAPA1P1	6.9437e-29	-0.95945	2.72332e-25
ATP2B1-AS1	8.11724e-29	5.91528	3.18358e-25
NMRK2	8.91923e-29	-0.609426	3.49812e-25
AP001107.5	9.06399e-29	2.39321	3.5549e-25
SLC5A3	1.0665e-28	3.01782	4.18281e-25
LRGUK	1.13009e-28	-0.886675	4.43221e-25
OLFM1	1.13108e-28	0.331101	4.43612e-25
SPECC1	1.52571e-28	-0.584507	5.98382e-25
IGFBP5	1.56095e-28	2.23463	6.12206e-25
P4HA1	1.79912e-28	2.99545	7.05614e-25
MMAA	2.29103e-28	-0.264345	8.98544e-25
ACSL3	2.47288e-28	2.04934	9.69865e-25
THBS1	2.54701e-28	3.88328	9.98936e-25
FOXM1	2.60048e-28	-0.371344	1.01991e-24
PDLIM1	2.60447e-28	3.4935	1.02147e-24
MT-ND4	3.01785e-28	1.52944	1.1836e-24
MATN1	3.91096e-28	1.61074	1.53388e-24
LINC01638	4.45325e-28	3.78902	1.74657e-24
MYL12B	4.50004e-28	4.00687	1.76492e-24
NFATC2	5.39775e-28	2.55743	2.117e-24
LAMA3	6.0593e-28	-1.36112	2.37646e-24
CAPN3	6.32142e-28	-1.00515	2.47926e-24
FAM19A3	6.37657e-28	4.85118	2.50089e-24
UBE2C	7.13681e-28	1.65968	2.79906e-24
AC010601.1	7.18652e-28	-0.531896	2.81855e-24
DDR2	9.2703e-28	2.44111	3.63581e-24
AL445524.1	9.50805e-28	-0.560498	3.72906e-24
GPRIN3	9.61773e-28	0.823742	3.77208e-24
UBB	9.63648e-28	1.98244	3.77943e-24
AC015819.2	9.65736e-28	-0.742325	3.78762e-24
ARF4	9.69714e-28	3.34205	3.80322e-24
LINC01198	1.08023e-27	1.72707	4.23666e-24
AL021807.1	1.21576e-27	0.539419	4.76823e-24
CENPX	1.28182e-27	-0.251573	5.02728e-24
PDPK2P	1.33404e-27	-2.34574	5.23209e-24
SDC2	1.48629e-27	5.23709	5.82925e-24
ALDH1L1	1.49175e-27	0.484128	5.85065e-24
EMP2	1.58218e-27	2.39761	6.20529e-24
FEZF1	1.65434e-27	-0.479047	6.48833e-24
AL137129.1	1.91312e-27	0.806819	7.50325e-24
MAP2	1.93714e-27	1.30246	7.59748e-24
SLC24A5	2.02143e-27	-0.99111	7.92807e-24
TMEM158	2.23348e-27	5.63037	8.75972e-24
BX537318.1	2.48352e-27	-2.29959	9.74035e-24
LAMA4	2.52817e-27	1.80411	9.91548e-24
TINAGL1	2.54505e-27	3.95608	9.98168e-24
LHFPL6	4.07316e-27	2.24587	1.59749e-23
SNHG6	4.34107e-27	-0.312248	1.70257e-23
IL7R	4.77604e-27	4.31391	1.87316e-23
C17ORF77	4.92411e-27	-4.47202	1.93124e-23
RPS15AP30	5.28229e-27	1.98655	2.07171e-23
TMED9	7.04307e-27	3.20734	2.76229e-23
RNF24	7.59728e-27	3.51211	2.97965e-23
UBC	8.31225e-27	2.33487	3.26006e-23
BIRC3	9.76424e-27	4.96765	3.82954e-23
AC055854.1	1.16907e-26	-2.65672	4.58508e-23
RTN4R	1.33087e-26	-1.68961	5.21967e-23
RCAN1	1.60926e-26	3.3383	6.31153e-23
SPX	1.71929e-26	0.488794	6.74304e-23
OR6A2	1.83831e-26	1.32051	7.20987e-23
TMSB15B-AS1	2.63993e-26	1.13269	1.03538e-22
ITGA9-AS1	3.06701e-26	1.45259	1.20288e-22
PWAR5	3.55204e-26	1.03481	1.39311e-22
SEPT4	5.05014e-26	-1.64869	1.98066e-22
PSCA	5.09258e-26	0.584674	1.99731e-22
PDE4B	6.20628e-26	0.588065	2.4341e-22
EFCAB7	7.27933e-26	0.951107	2.85495e-22
AC005280.2	8.19787e-26	4.98066	3.2152e-22
SVIL	1.1229e-25	1.07883	4.404e-22
SORBS2	1.22602e-25	2.08393	4.80846e-22
FBLIM1	1.30534e-25	0.331078	5.11954e-22
ASIC4	1.33547e-25	1.29602	5.23773e-22
AATBC	1.44319e-25	-0.602134	5.66019e-22
HIVEP3	1.5764e-25	2.57429	6.18264e-22
AC092807.3	1.59149e-25	4.02636	6.24184e-22
GAS6-AS1	1.62615e-25	-1.96896	6.37776e-22
AL121906.2	2.01866e-25	0.336026	7.9172e-22
CPA2	2.15088e-25	-0.744287	8.43576e-22
CNTNAP3C	2.16962e-25	-0.481766	8.50927e-22
FLJ16779	3.48139e-25	1.12692	1.3654e-21
KCNN2	4.51097e-25	-1.1424	1.7692e-21
LINC02099	4.75813e-25	-0.332126	1.86614e-21
FGF14	6.02238e-25	0.350532	2.36198e-21
AC004988.1	6.88581e-25	-1.31649	2.70061e-21
AP1S2	7.10745e-25	-0.306059	2.78754e-21
NPM1	7.28239e-25	1.12525	2.85616e-21
NR2F1	7.71735e-25	5.04666	3.02674e-21
CACNA2D4	8.53783e-25	0.354329	3.34854e-21
AC019129.1	9.10251e-25	-0.910653	3.57001e-21
MT1X	9.30516e-25	5.01084	3.64949e-21
EIF6	9.74182e-25	4.04184	3.82074e-21
KRT81	9.77363e-25	5.45729	3.83322e-21
RAC3	9.78559e-25	-0.269523	3.83791e-21
MUC12	1.00893e-24	1.64764	3.95701e-21
LPP	1.02154e-24	1.58637	4.00648e-21
PRR5L	1.02446e-24	1.17631	4.01792e-21
YWHAH	1.17534e-24	0.944143	4.60968e-21
YWHAZ	1.30615e-24	0.917436	5.1227e-21
RNU1-106P	1.58595e-24	-0.388151	6.22009e-21
HSBP1L1	2.09583e-24	-0.997319	8.21983e-21
RPS6KA5	2.33529e-24	-0.347755	9.15902e-21
WDR46	2.39698e-24	1.74194	9.40094e-21
ITGA10	2.52778e-24	2.82949	9.91394e-21
KLF6	3.12363e-24	2.85299	1.22509e-20
MMP2	3.2234e-24	2.36663	1.26422e-20
KIF5B	4.19413e-24	1.50552	1.64494e-20
MYH10	4.22204e-24	-0.366238	1.65588e-20
MARCKS	4.82929e-24	2.88606	1.89405e-20
PORCN	6.19364e-24	4.29599	2.42914e-20
IRF1	6.41066e-24	2.98347	2.51426e-20
NHSL1	6.70731e-24	0.362023	2.63061e-20
TGM2	6.96859e-24	4.09669	2.73308e-20
CYBA	8.02486e-24	3.70432	3.14735e-20
TM4SF1	9.6021e-24	3.93882	3.76595e-20
AL445645.1	1.00587e-23	0.947634	3.94502e-20
PYGL	1.4853e-23	-0.348129	5.82534e-20
SLC2A4RG	1.60709e-23	0.413087	6.303e-20
SEMA3B	1.75504e-23	1.77593	6.88326e-20
LYPD6B	1.86996e-23	3.00876	7.33398e-20
AL133297.1	2.0038e-23	0.649616	7.85889e-20
BX842568.2	2.391e-23	-0.364765	9.3775e-20
PLGLB1	2.64186e-23	0.520627	1.03614e-19
GTF2IRD2	3.13536e-23	-0.374995	1.22969e-19
FMN2	4.42709e-23	1.79624	1.73631e-19
AL732372.2	4.69303e-23	1.0059	1.8406e-19
RRP1B	4.772e-23	-0.404558	1.87158e-19
AL138955.1	4.90112e-23	-0.516442	1.92222e-19
NES	4.95236e-23	3.03039	1.94232e-19
EEPD1	5.13846e-23	-0.971013	2.0153e-19
LDHA	5.20133e-23	2.52824	2.03996e-19
MIR34AHG	5.42853e-23	-0.317291	2.12907e-19
INF2	5.83797e-23	2.23357	2.28965e-19
HSPA8	6.31619e-23	1.47003	2.47721e-19
FAM102A	6.33352e-23	-1.46519	2.48401e-19
PRDX1	6.65504e-23	0.683565	2.61011e-19
RASSF3	7.47187e-23	-0.522284	2.93047e-19
AC092821.3	7.51728e-23	-0.275712	2.94828e-19
SPIN2A	8.5132e-23	0.382987	3.33888e-19
PLP1	8.82962e-23	0.469487	3.46298e-19
AL807776.1	9.60581e-23	1.21078	3.7674e-19
AC090673.1	9.66027e-23	1.75123	3.78876e-19
YTHDF2P1	1.01466e-22	0.484308	3.97948e-19
TUBA1A	1.13731e-22	3.70459	4.46052e-19
AC107982.3	1.24522e-22	0.658516	4.88377e-19
AC011632.1	1.51897e-22	-2.35899	5.95739e-19
COL6A3	1.57907e-22	3.73623	6.1931e-19
RBPMS2	1.58859e-22	2.22457	6.23045e-19
PLEKHA5	1.64407e-22	3.04559	6.44803e-19
ITGA2	1.89642e-22	5.46416	7.43777e-19
AL031282.2	2.25227e-22	0.83414	8.83342e-19
PTPRS	2.41124e-22	-0.294177	9.4569e-19
SLC25A4	2.4999e-22	-0.443151	9.80463e-19
TMEM255B	2.65251e-22	3.57752	1.04031e-18
LINC01910	2.7457e-22	0.438427	1.07687e-18
HNRNPAB	2.75525e-22	-0.269467	1.08061e-18
LINC02081	3.06401e-22	3.92852	1.20171e-18
C1ORF61	3.18804e-22	1.51687	1.25035e-18
TNFSF12	3.89868e-22	0.312882	1.52906e-18
KDELR2	4.28347e-22	1.48337	1.67998e-18
SKP2	4.42132e-22	-0.59525	1.73404e-18
LTBP2	4.42217e-22	2.43101	1.73437e-18
EIF5AP2	4.53214e-22	0.590628	1.7775e-18
CXCL8	4.81536e-22	4.31229	1.88858e-18
KRCC1	4.98062e-22	0.895292	1.9534e-18
LRIF1	5.40009e-22	3.7097	2.11792e-18
CIR1	5.41252e-22	0.250795	2.12279e-18
PSME2	5.86795e-22	3.73484	2.30141e-18
HLA-A	6.21815e-22	3.56427	2.43876e-18
NNMT	6.42115e-22	3.00581	2.51838e-18
AC007216.3	6.51762e-22	-1.05977	2.55621e-18
AL359715.3	6.63832e-22	0.690319	2.60355e-18
OCLN	6.87587e-22	1.63853	2.69672e-18
RAC1	7.22457e-22	0.984168	2.83348e-18
CD163L1	8.75296e-22	4.81605	3.43291e-18
CFAP61	1.00354e-21	-1.89146	3.93589e-18
GAL	1.12121e-21	1.52854	4.39739e-18
RAB31	1.14164e-21	4.38808	4.47751e-18
AXL	1.19717e-21	3.82412	4.6953e-18
SH3TC2-DT	1.2125e-21	3.77386	4.75543e-18
KRT17	1.31838e-21	3.50491	5.17067e-18
NEXN	1.34771e-21	2.90249	5.28572e-18
AC090970.2	1.64596e-21	0.610324	6.45547e-18
AL356234.3	1.728e-21	2.14426	6.7772e-18
RHOA	1.90871e-21	2.87273	7.48596e-18
AC025518.1	1.93449e-21	-0.553211	7.58708e-18
AC022034.1	1.98973e-21	2.17986	7.80371e-18
AC034229.4	2.00709e-21	0.981099	7.87181e-18
AL137027.1	2.05776e-21	-2.46864	8.07053e-18
AKR1B1	2.13654e-21	4.76041	8.37952e-18
SLAMF8	2.57023e-21	0.833369	1.00805e-17
MT2P1	2.59554e-21	4.29726	1.01797e-17
AKAP12	2.69162e-21	1.9736	1.05565e-17
HEY2	3.68356e-21	2.0665	1.44469e-17
GCLM	3.87423e-21	2.51699	1.51947e-17
AURKB	3.92321e-21	-0.966866	1.53868e-17
GLTPD2	3.92837e-21	-4.06678	1.54071e-17
RN7SL482P	4.47314e-21	0.848851	1.75436e-17
HDAC5	4.78676e-21	3.77663	1.87737e-17
TMEM132A	5.10968e-21	3.23275	2.00402e-17
IRX4	5.57676e-21	1.22129	2.18721e-17
SH3BP4	6.14996e-21	-2.02825	2.41201e-17
AC037459.2	7.0665e-21	1.31833	2.77148e-17
NOL4L	1.05429e-20	1.48574	4.13494e-17
HMGB1P49	1.07962e-20	1.12632	4.23429e-17
SNORA36A	1.10453e-20	0.632726	4.33197e-17
ENO1	1.10761e-20	1.62894	4.34404e-17
MT-RNR1	1.1755e-20	1.31389	4.61033e-17
CA8	1.17856e-20	3.13509	4.6223e-17
LIMD2	1.2351e-20	3.88319	4.84407e-17
SET	1.30394e-20	-0.284175	5.11407e-17
ELFN1-AS1	1.40124e-20	0.369428	5.49565e-17
AC092756.1	1.57541e-20	0.937021	6.17877e-17
RARG	1.73699e-20	1.57147	6.81249e-17
F2R	1.79728e-20	4.4588	7.04895e-17
CXXC5	1.79961e-20	1.13148	7.05806e-17
SLAMF7	1.9245e-20	-1.92626	7.54787e-17
CDH13	1.98682e-20	5.08109	7.79231e-17
REV3L	2.19246e-20	-0.483882	8.59883e-17
G6PD	2.48856e-20	1.71469	9.76011e-17
MTATP6P1	3.08058e-20	2.78017	1.2082e-16
IKBIP	3.43341e-20	1.9853	1.34658e-16
TPI1	3.52897e-20	1.98457	1.38406e-16
TPTEP1	4.00502e-20	-0.522815	1.57077e-16
RPS6KB2-AS1	4.02336e-20	0.440486	1.57796e-16
ZNF483	4.1148e-20	0.260087	1.61382e-16
RPS3	4.28115e-20	-0.414482	1.67907e-16
SNRPB2	4.41046e-20	2.76336	1.72978e-16
BSG	5.05698e-20	1.46621	1.98335e-16
B2M	5.17915e-20	3.23546	2.03126e-16
AK3P3	5.66975e-20	0.71355	2.22367e-16
THBS4	5.7039e-20	-2.74109	2.23707e-16
GTF3A	6.83367e-20	-0.440049	2.68017e-16
FAM86DP	7.20311e-20	0.76338	2.82506e-16
CALU	7.83995e-20	1.76534	3.07483e-16
STX1A	7.92283e-20	4.22573	3.10733e-16
CALB2	7.9776e-20	5.83361	3.12882e-16
EPHA2	8.11911e-20	1.62675	3.18432e-16
PSAP	8.25412e-20	3.5633	3.23727e-16
AC022149.1	8.95183e-20	1.00357	3.51091e-16
LOXL3	8.95508e-20	3.13705	3.51218e-16
RDH10	9.01853e-20	2.83696	3.53707e-16
AC079316.1	9.8921e-20	0.855579	3.87968e-16
ELL2	1.01018e-19	4.69303	3.96191e-16
AC098934.1	1.1603e-19	-1.13307	4.55069e-16
MT-CO2	1.16302e-19	1.35831	4.56138e-16
ULBP1	1.20838e-19	1.39465	4.73925e-16
SERTAD1	1.27602e-19	2.79803	5.00454e-16
AC008170.1	1.27648e-19	0.506626	5.00635e-16
DGAT2	1.29013e-19	2.6943	5.05988e-16
ACTR3	1.56933e-19	2.93983	6.15491e-16
TXN	1.67607e-19	0.847654	6.57353e-16
GDF15	2.00962e-19	0.877599	7.88173e-16
NCL	2.34481e-19	1.14122	9.19635e-16
TGFB2	2.54823e-19	0.945935	9.99415e-16
AC010335.3	2.91573e-19	1.06336	1.14355e-15
AC092821.1	3.06624e-19	0.281575	1.20258e-15
AC006518.2	3.56662e-19	0.839911	1.39883e-15
AL807752.1	3.86753e-19	0.344609	1.51685e-15
TGFBI	3.88823e-19	5.81391	1.52496e-15
IDI2-AS1	4.02618e-19	-1.88644	1.57907e-15
MIR4453HG	4.0355e-19	-0.994577	1.58272e-15
FADS3	4.23243e-19	1.54589	1.65996e-15
ZFP36L1	4.41918e-19	2.83912	1.7332e-15
AC010186.2	4.44122e-19	0.647538	1.74185e-15
CHIC2	4.44437e-19	4.51485	1.74308e-15
ITM2B	4.76473e-19	2.73718	1.86873e-15
RLBP1	5.01986e-19	1.51539	1.96879e-15
CLU	5.93276e-19	2.21528	2.32683e-15
CCDC144B	5.94853e-19	2.68983	2.33301e-15
KU-MEL-3	5.98126e-19	-1.24475	2.34585e-15
AC096564.2	6.06011e-19	0.30943	2.37677e-15
RPL36AP45	6.34424e-19	-0.528993	2.48821e-15
HCCAT5	6.42895e-19	-2.53348	2.52143e-15
NANOS3	7.2767e-19	1.81757	2.85392e-15
AP002360.1	7.85733e-19	-0.625185	3.08165e-15
RHEB	9.7464e-19	-0.360516	3.82254e-15
EIF1	1.00759e-18	2.80502	3.95175e-15
SRSF7	1.11219e-18	3.96735	4.362e-15
YPEL3	1.15925e-18	3.74745	4.54657e-15
UBALD2	1.23571e-18	3.27146	4.84647e-15
SRM	1.25758e-18	-0.279391	4.93222e-15
PFKFB4	1.27044e-18	-0.73674	4.98265e-15
RPS7P8	1.50073e-18	0.768195	5.88585e-15
HSPB1	1.7164e-18	2.45556	6.73174e-15
MMP9	2.6413e-18	2.16517	1.03592e-14
SAMD14	2.65833e-18	1.15312	1.0426e-14
C9ORF3	2.7323e-18	2.86983	1.07161e-14
LINC01050	2.77053e-18	-0.402803	1.0866e-14
MFSD12	2.93081e-18	-0.618054	1.14946e-14
AL513217.1	3.44829e-18	1.16455	1.35242e-14
ANKLE1	4.15078e-18	0.564777	1.62793e-14
NAV3	5.1791e-18	2.73357	2.03124e-14
ADRM1	6.04465e-18	3.66276	2.37071e-14
KLF7	6.2464e-18	3.25849	2.44984e-14
LINC02269	6.70333e-18	-0.278313	2.62905e-14
SORCS3	1.00485e-17	-4.03313	3.94104e-14
RNASE4	1.01122e-17	1.56608	3.96602e-14
DUSP2	1.02426e-17	0.707729	4.01714e-14
PAWR	1.06074e-17	0.723138	4.16021e-14
UBE2S	1.07624e-17	0.812228	4.221e-14
PNRC1	1.1237e-17	2.81756	4.40717e-14
AC107308.1	1.14245e-17	1.19565	4.48067e-14
AL732292.2	1.20526e-17	0.513779	4.72701e-14
GOLT1B	1.34493e-17	1.643	5.27481e-14
TRABD2A	1.36058e-17	-0.48143	5.33619e-14
HSP90AB1	1.40192e-17	1.08436	5.49834e-14
SRP14P3	1.44549e-17	0.902633	5.6692e-14
HIF1A	1.45238e-17	1.25668	5.69625e-14
ECSCR	1.5054e-17	2.69737	5.90419e-14
RASGRF1	1.58517e-17	-0.629101	6.21702e-14
NOLC1	1.73491e-17	0.317487	6.80431e-14
MPG	1.88098e-17	0.855322	7.37722e-14
FAT1	1.93494e-17	1.70087	7.58884e-14
BIN3	2.58983e-17	-0.331527	1.01573e-13
LINC00632	2.62324e-17	1.91082	1.02883e-13
SYTL2	2.72926e-17	-0.317954	1.07041e-13
GDNF-AS1	2.96559e-17	3.47634	1.1631e-13
AL445686.2	3.40188e-17	-0.387548	1.33422e-13
CASP4	3.41219e-17	4.84338	1.33826e-13
CALD1	4.00815e-17	4.80162	1.572e-13
MARCH3	4.08207e-17	3.62148	1.60099e-13
AL356108.1	4.10127e-17	0.726342	1.60852e-13
IQUB	4.22758e-17	0.865582	1.65806e-13
UBE2H	4.4986e-17	3.62683	1.76435e-13
AL360270.2	4.65485e-17	0.537303	1.82563e-13
EBNA1BP2	4.72232e-17	3.21444	1.85209e-13
AC090409.1	4.83906e-17	2.85576	1.89788e-13
LINC00992	5.20579e-17	0.643257	2.04171e-13
CIRBP	5.53669e-17	1.42442	2.17149e-13
RARA	5.97638e-17	3.01423	2.34394e-13
BCAS1	6.77076e-17	0.654258	2.65549e-13
JAG1	7.61701e-17	6.9606	2.98739e-13
SNAPC1	8.28216e-17	3.30742	3.24826e-13
MSC	8.37479e-17	2.62123	3.28459e-13
RXRG	8.92424e-17	-1.60287	3.50009e-13
STC1	9.11266e-17	5.35247	3.57399e-13
ELAVL2	9.61377e-17	-0.600118	3.77052e-13
IL6ST	1.25485e-16	4.35424	4.92151e-13
CACNA1A	1.37878e-16	1.94291	5.40758e-13
EGR3	1.53308e-16	-0.810267	6.01274e-13
TSC22D1	1.58255e-16	2.08856	6.20676e-13
AC114490.3	1.60536e-16	1.03666	6.29623e-13
FAM3B	1.73347e-16	0.567662	6.79866e-13
CLEC2D	1.80999e-16	-1.68112	7.0988e-13
SH3KBP1	1.82791e-16	2.09672	7.16908e-13
SAA1	1.84147e-16	2.72216	7.22224e-13
SPDYA	1.86092e-16	-0.596276	7.29852e-13
SUB1	1.95482e-16	-0.449815	7.66679e-13
JUNB	2.12841e-16	4.13349	8.34764e-13
DLX6-AS1	2.26211e-16	1.20963	8.87198e-13
IGSF6	2.47224e-16	-0.578111	9.69612e-13
ETV7	2.69718e-16	0.663486	1.05783e-12
PLEKHO1	2.96878e-16	0.630432	1.16435e-12
GOLGA2P10	2.99357e-16	0.853708	1.17408e-12
CHIAP1	3.16155e-16	-1.31825	1.23996e-12
PRSS35	3.39028e-16	3.93235	1.32967e-12
AL353588.1	3.58834e-16	-1.73085	1.40735e-12
EFHD2	3.88136e-16	3.65343	1.52227e-12
DNAJB2	3.88452e-16	2.43368	1.52351e-12
AC091152.2	3.96676e-16	-0.514899	1.55576e-12
MUC19	4.0685e-16	-4.60373	1.59567e-12
NPC2	4.46189e-16	1.52999	1.74995e-12
AK4	4.59918e-16	2.80957	1.8038e-12
AC106886.3	4.71536e-16	1.00266	1.84937e-12
FSBP	4.73526e-16	1.31951	1.85717e-12
FGD4	5.16777e-16	-1.04194	2.0268e-12
MYOF	5.31267e-16	3.4051	2.08363e-12
RNU4-9P	5.63096e-16	2.22952	2.20846e-12
AL031775.1	6.05436e-16	0.709394	2.37452e-12
PHETA2	6.46204e-16	1.12742	2.53441e-12
YWHAB	6.51854e-16	1.76821	2.55657e-12
PNMT	6.9626e-16	0.888257	2.73073e-12
IFIT2	7.16043e-16	1.63488	2.80832e-12
SMIM3	7.87716e-16	5.87957	3.08942e-12
AC009041.2	8.16197e-16	1.79843	3.20113e-12
TLR4	9.54754e-16	1.9036	3.74454e-12
PTTG1IP	9.86326e-16	1.47855	3.86837e-12
NRG4	9.88383e-16	-3.46001	3.87644e-12
OSBPL10	1.01453e-15	1.56882	3.97899e-12
ARID4B	1.01942e-15	3.31367	3.99815e-12
RP1	1.05006e-15	1.28831	4.11835e-12
FLNB	1.0653e-15	3.99402	4.17811e-12
AC048382.6	1.07903e-15	1.99263	4.23194e-12
SNHG3	1.10012e-15	1.31588	4.31466e-12
SPSB1	1.12773e-15	1.39938	4.42296e-12
LHX8	1.21745e-15	1.28818	4.77484e-12
VDAC1P1	1.22682e-15	0.62713	4.81158e-12
TRIB2	1.24836e-15	2.04975	4.89607e-12
GPAT3	1.38433e-15	1.00264	5.42932e-12
KLHL23	1.46093e-15	-0.67849	5.72977e-12
AC078905.1	1.51567e-15	-4.2894	5.94447e-12
PTPRE	1.60734e-15	0.898153	6.30397e-12
HIST1H2BJ	1.79106e-15	1.39592	7.02455e-12
AC012640.1	1.84094e-15	0.597836	7.22017e-12
AC006042.3	1.91879e-15	0.910039	7.52548e-12
IGFBP6	1.94514e-15	4.49089	7.62884e-12
HERPUD1	2.1146e-15	3.21393	8.29346e-12
CBLB	2.15449e-15	1.86973	8.44991e-12
FXYD3	2.356e-15	1.44558	9.24022e-12
ITGA6	2.45757e-15	1.41571	9.63861e-12
MIR100HG	2.54571e-15	3.50311	9.98426e-12
CTBP2P8	2.79991e-15	0.855873	1.09812e-11
TMEM138	2.92952e-15	1.32409	1.14896e-11
AC064875.1	2.94479e-15	1.88749	1.15495e-11
AL390066.1	2.96295e-15	-0.602596	1.16207e-11
SLC47A1	3.17557e-15	-4.18361	1.24546e-11
RNU2-7P	3.38185e-15	0.889405	1.32636e-11
EPN2	3.41767e-15	-0.777759	1.34041e-11
SLC7A11	3.42521e-15	2.70189	1.34337e-11
PBDC1	3.75615e-15	2.9707	1.47316e-11
EPB41L4A-AS1	3.76501e-15	3.26332	1.47664e-11
SYT17	3.77033e-15	0.566175	1.47872e-11
AC114912.1	4.27306e-15	0.643135	1.6759e-11
IGF2BP1	4.43053e-15	0.821233	1.73765e-11
LPCAT2	5.15487e-15	2.81716	2.02174e-11
FRMD4A	5.17181e-15	2.21018	2.02838e-11
TMF1	5.56651e-15	3.13851	2.18319e-11
TNFRSF21	5.75012e-15	3.81198	2.2552e-11
AC108704.2	6.47208e-15	-1.22787	2.53835e-11
SMURF2	6.62704e-15	3.36711	2.59912e-11
CKAP2L	7.02403e-15	1.63888	2.75482e-11
INTS9	7.19757e-15	-2.2084	2.82289e-11
LYPD1	7.33876e-15	2.20669	2.87826e-11
LTBP1	7.68524e-15	1.54866	3.01415e-11
RSF1-IT1	7.70196e-15	0.552697	3.02071e-11
ZNF329	8.96748e-15	1.01342	3.51705e-11
RNU6ATAC24P	9.31277e-15	-1.17704	3.65247e-11
HSD17B14	9.41276e-15	0.331854	3.69168e-11
CST7	9.58474e-15	5.81216	3.75913e-11
AP000777.3	1.01257e-14	-4.18827	3.97129e-11
ACTA2	1.01633e-14	2.12913	3.98606e-11
ESR1	1.04226e-14	0.478035	4.08775e-11
DEPP1	1.06127e-14	2.31602	4.16231e-11
SLC1A5	1.14768e-14	3.30984	4.50118e-11
LINC02334	1.16372e-14	-1.84142	4.56411e-11
ZNF354C	1.17309e-14	0.282748	4.60086e-11
PLPP4	1.19298e-14	-0.305963	4.67885e-11
PKIG	1.27392e-14	2.49817	4.99632e-11
LINC00877	1.40061e-14	1.23966	5.49318e-11
TFCP2L1	1.44701e-14	0.476576	5.67518e-11
FAM161A	1.47395e-14	-0.85961	5.78082e-11
USP43	1.47917e-14	1.18784	5.80129e-11
NUDT8	1.5418e-14	-0.296298	6.04694e-11
HIPK2	1.57772e-14	-0.831937	6.18781e-11
CLN6	1.6897e-14	-0.716586	6.62702e-11
CADM1	1.71397e-14	3.3035	6.72218e-11
GCHFR	1.80922e-14	-0.875467	7.09578e-11
AC012676.4	2.04887e-14	-0.280838	8.03566e-11
CHD7	2.19266e-14	-0.295151	8.5996e-11
PCED1B	2.43343e-14	2.6534	9.54392e-11
RPL3P9	2.4457e-14	-0.284035	9.59204e-11
SKIL	2.46291e-14	1.9988	9.65952e-11
ANKRD28	2.51562e-14	1.29989	9.86627e-11
SERPINF1	2.53601e-14	-1.7905	9.94625e-11
TKT	2.8452e-14	0.347846	1.11589e-10
BBS2	2.89846e-14	-0.269157	1.13677e-10
SYNPO	3.03269e-14	1.76597	1.18942e-10
AC084816.1	3.05117e-14	0.257185	1.19667e-10
GFPT2	3.07583e-14	3.30898	1.20634e-10
PPP3CA	3.07863e-14	1.60127	1.20744e-10
ACTBP2	3.08799e-14	0.552225	1.21111e-10
AC006504.1	3.14189e-14	-0.881314	1.23225e-10
AC007368.1	3.14523e-14	1.21053	1.23356e-10
AMIGO2	3.16295e-14	2.19788	1.24051e-10
YIPF5	3.45585e-14	2.16795	1.35538e-10
NR2F2	3.57892e-14	3.61462	1.40365e-10
AC005261.5	3.84397e-14	0.850829	1.5076e-10
ENO2	3.86028e-14	-0.393607	1.514e-10
RTCA-AS1	4.23695e-14	-0.442745	1.66173e-10
TAS2R4	5.36171e-14	0.32146	2.10286e-10
HCFC1R1	5.42662e-14	3.41215	2.12832e-10
MTCO1P11	5.64126e-14	-0.876245	2.2125e-10
AC127024.7	5.81687e-14	-1.95495	2.28138e-10
TSPAN19	5.85368e-14	0.649273	2.29581e-10
AMOTL2	5.94226e-14	2.50839	2.33056e-10
SLCO4A1-AS1	6.21972e-14	2.34639	2.43937e-10
AC008725.1	6.51478e-14	0.690909	2.5551e-10
AL158154.2	6.70501e-14	1.78576	2.62971e-10
LINC01443	6.81338e-14	-3.99824	2.67221e-10
AL672032.1	6.85536e-14	0.940727	2.68867e-10
RN7SL530P	7.34414e-14	-0.46412	2.88037e-10
RHOB	8.14707e-14	2.74785	3.19528e-10
ARC	8.70798e-14	1.73366	3.41527e-10
AF121898.1	1.05748e-13	-0.469249	4.14744e-10
AC091825.1	1.08423e-13	1.29537	4.25233e-10
GBE1	1.13483e-13	1.46167	4.4508e-10
AC110285.7	1.14142e-13	-0.831261	4.47665e-10
B3GALT2	1.15575e-13	1.47887	4.53284e-10
C16ORF45	1.19234e-13	3.87196	4.67636e-10
COX7BP2	1.25811e-13	-0.307273	4.93432e-10
PPIF	1.2626e-13	4.09118	4.95191e-10
COL12A1	1.29751e-13	1.0282	5.08882e-10
HES2	1.36857e-13	-3.06356	5.36752e-10
RIOK3	1.43324e-13	3.62588	5.62116e-10
CTTN	1.52618e-13	-0.658245	5.98569e-10
GAPLINC	1.63177e-13	-1.08694	6.39982e-10
RARRES1	1.70135e-13	0.995938	6.67269e-10
CSF1	1.7021e-13	4.16648	6.67564e-10
BNIPL	1.85099e-13	0.374994	7.25958e-10
CDC42EP4	1.9437e-13	3.64427	7.62318e-10
SPINK1	1.97454e-13	1.1028	7.74414e-10
SNRPGP5	2.03707e-13	-4.05617	7.98938e-10
NRG1	2.05995e-13	3.65279	8.07914e-10
AC019080.5	2.23131e-13	0.456471	8.75121e-10
KCNMA1	2.28835e-13	2.49379	8.97491e-10
AC239799.2	2.5494e-13	1.48885	9.99876e-10
CRYM	2.72455e-13	-0.645127	1.06857e-09
COX7B	2.73133e-13	0.302889	1.07123e-09
FAM210B	2.75581e-13	0.715557	1.08083e-09
MTUS1	2.79967e-13	0.391746	1.09803e-09
CLIC4	2.93756e-13	3.00361	1.15211e-09
RPL21P42	3.09745e-13	0.272313	1.21482e-09
MAFF	3.19056e-13	4.65426	1.25134e-09
MICAL2	3.53267e-13	2.79766	1.38551e-09
TFAP2C	3.78601e-13	3.86942	1.48487e-09
NRCAM	4.05422e-13	1.70939	1.59006e-09
SNHG7	4.1998e-13	2.73445	1.64716e-09
AC099343.2	4.28289e-13	1.36423	1.67975e-09
AL157938.3	4.37139e-13	-0.845049	1.71446e-09
TPM1-AS	4.54129e-13	0.891664	1.78109e-09
GPSM3	4.86192e-13	0.816894	1.90684e-09
PRDM1	5.22736e-13	2.50869	2.05017e-09
PSMC3IP	5.31728e-13	0.57987	2.08544e-09
TIMM17A	5.68256e-13	-0.31048	2.2287e-09
LINC00665	5.93564e-13	1.0273	2.32796e-09
HRCT1	6.13313e-13	2.87084	2.40542e-09
AC092835.1	6.24103e-13	0.824334	2.44773e-09
YWHAZP6	6.26355e-13	-0.601843	2.45656e-09
SMCO4	6.65791e-13	-0.264886	2.61123e-09
MT-ND5	6.81886e-13	1.82264	2.67436e-09
OVOL1-AS1	6.83457e-13	0.549203	2.68052e-09
LINC-PINT.1	6.95857e-13	2.1237	2.72915e-09
HHEX	7.49635e-13	2.18525	2.94007e-09
EIF2S2P2	7.64966e-13	0.742247	3.0002e-09
AC124804.1	7.95188e-13	-3.88056	3.11873e-09
SIX3	7.98389e-13	0.595725	3.13128e-09
DAP	7.98732e-13	1.62482	3.13263e-09
IL10RB-DT	8.18328e-13	-0.624082	3.20948e-09
IL27RA	8.40801e-13	2.74701	3.29762e-09
SNORD3B-1	8.44908e-13	-0.613415	3.31373e-09
SLC4A8	8.77471e-13	1.24815	3.44144e-09
KDELR1	9.30767e-13	2.87367	3.65047e-09
HEXIM1	9.50677e-13	0.787298	3.72856e-09
TCEA1P4	9.74063e-13	0.80619	3.82028e-09
LMO7	1.00087e-12	3.85109	3.92541e-09
RPL5P18	1.03031e-12	0.530963	4.04087e-09
WFDC3	1.11108e-12	4.51716	4.35765e-09
AC005703.6	1.11235e-12	0.407195	4.36262e-09
AL589993.1	1.11505e-12	-0.383786	4.37321e-09
PDGFA	1.20507e-12	4.17122	4.72627e-09
DYNLL1	1.25191e-12	0.844125	4.90999e-09
ANXA6	1.30461e-12	3.01909	5.1167e-09
PAXIP1-AS1	1.42308e-12	-0.365703	5.58133e-09
FTH1	1.48327e-12	1.60596	5.81737e-09
CYP27C1	1.48685e-12	3.44663	5.83141e-09
DHRS2	1.57134e-12	1.65417	6.16279e-09
AC068733.3	1.57602e-12	0.792016	6.18114e-09
AP001020.2	1.59918e-12	0.692059	6.27197e-09
AD000091.1	1.61487e-12	0.678839	6.33354e-09
MAP3K12	1.67516e-12	-0.609816	6.56999e-09
HMGB1	1.68992e-12	0.601759	6.62787e-09
HBEGF	1.70505e-12	5.56618	6.68719e-09
AC008040.5	1.70529e-12	0.676677	6.68814e-09
HSP90AB2P	1.82499e-12	-0.745013	7.1576e-09
CKS1B	1.86274e-12	0.492624	7.30567e-09
CDKN2C	1.90207e-12	1.09848	7.4599e-09
NOTCH3	1.94275e-12	2.60009	7.61948e-09
LY6K	1.94467e-12	2.95549	7.627e-09
SMS	2.0102e-12	2.02621	7.88401e-09
PLEKHN1	2.21631e-12	0.671475	8.69236e-09
SBDS	2.40801e-12	2.30239	9.44422e-09
SYDE2	2.58204e-12	1.13975	1.01268e-08
VGF	2.73868e-12	1.54866	1.07411e-08
LINC02577	2.76064e-12	1.72907	1.08272e-08
CD58	2.78356e-12	1.58086	1.09171e-08
PER3	2.85143e-12	-1.66986	1.11833e-08
MFSD4A	2.86183e-12	-1.41189	1.12241e-08
GADD45A	2.86986e-12	3.29541	1.12556e-08
CSMD2	2.93856e-12	0.69514	1.1525e-08
MAP1LC3B	2.97206e-12	3.25984	1.16564e-08
PSMC5	3.07267e-12	1.52636	1.2051e-08
LARP6	3.11028e-12	4.43078	1.21985e-08
C3ORF67	3.13779e-12	1.73246	1.23064e-08
BANCR	3.13823e-12	-0.404778	1.23081e-08
RAPH1	3.28263e-12	3.39547	1.28745e-08
DNASE2B	3.33903e-12	-0.57519	1.30957e-08
RPL6	3.3423e-12	1.46002	1.31085e-08
LINC02243	3.68199e-12	-0.299505	1.44408e-08
PPP1R14B	3.7129e-12	0.841388	1.4562e-08
PLEKHH2	3.72378e-12	0.891184	1.46047e-08
AC138230.1	3.73209e-12	-0.664138	1.46373e-08
PEA15	3.83376e-12	3.31643	1.5036e-08
HSPA4	3.8343e-12	0.793577	1.50381e-08
ACSM3	3.91248e-12	0.68576	1.53447e-08
SUCLG2-AS1	4.02736e-12	-0.313586	1.57953e-08
PSD4	4.03353e-12	1.4187	1.58195e-08
MYC	4.1826e-12	1.12502	1.64042e-08
MRPL36	4.19308e-12	1.24637	1.64452e-08
TSSK6	4.30226e-12	-0.540366	1.68735e-08
CAMK1D	4.49462e-12	0.930341	1.76279e-08
NAP1L4P1	4.72152e-12	-0.52266	1.85178e-08
INHBA	4.89343e-12	4.13135	1.9192e-08
CCDC85B	4.96789e-12	2.70315	1.94841e-08
SFPQ	5.03787e-12	0.581453	1.97585e-08
IRF2BPL	5.35865e-12	2.28723	2.10166e-08
PAIP1P1	5.62898e-12	0.416779	2.20769e-08
PPY	6.0081e-12	0.461496	2.35638e-08
PRSS53	6.35589e-12	0.468191	2.49278e-08
PRELP	6.61319e-12	1.4486	2.5937e-08
AC010186.3	6.7568e-12	-0.729335	2.65002e-08
ALCAM	6.80722e-12	2.80176	2.66979e-08
EXOSC1	6.85801e-12	-0.400983	2.68971e-08
SGK1	7.07559e-12	1.40282	2.77505e-08
BFSP2	7.10485e-12	-1.92899	2.78652e-08
LRRC2	7.14601e-12	-0.525021	2.80266e-08
EIF1B	7.2839e-12	3.07624	2.85675e-08
AP002884.1	8.56681e-12	1.4872	3.3599e-08
PYCARD	8.74108e-12	-0.655538	3.42825e-08
FAM110A	9.05786e-12	1.2731	3.55249e-08
RPL17P43	9.4322e-12	0.516242	3.69931e-08
MTRNR2L1	9.60399e-12	-0.631037	3.76668e-08
ATP6V0B	9.9895e-12	1.63485	3.91788e-08
SAMM50	1.03322e-11	0.422152	4.05228e-08
NTRK1	1.03548e-11	2.0406	4.06114e-08
C4ORF3	1.07624e-11	3.66191	4.22103e-08
FANCD2	1.17736e-11	-0.781284	4.61762e-08
AL118516.1	1.17848e-11	0.911669	4.62202e-08
AC016739.1	1.20181e-11	-2.0918	4.7135e-08
AC091959.1	1.26281e-11	0.728971	4.95274e-08
LINC00589	1.26333e-11	-0.362925	4.95476e-08
HIST1H1C	1.27731e-11	2.61198	5.00962e-08
CCT6P1	1.34407e-11	-1.32296	5.27143e-08
PRRX1	1.37116e-11	3.89583	5.37767e-08
TRIB3	1.42947e-11	1.76538	5.60637e-08
ITGA5	1.43024e-11	3.44663	5.60941e-08
NDUFA8	1.54341e-11	0.717319	6.05323e-08
CSRNP1	1.59242e-11	3.25317	6.24547e-08
CMTM3	1.62506e-11	2.85695	6.37349e-08
NDRG1	1.80516e-11	5.44552	7.07984e-08
DNAJB9	1.80662e-11	2.93579	7.08558e-08
E2F8	1.85854e-11	0.973102	7.28918e-08
ZNF570	1.94413e-11	1.39039	7.62487e-08
SMAD7	1.94859e-11	3.38636	7.64235e-08
SQSTM1	2.10089e-11	1.76611	8.23968e-08
RASA4	2.15381e-11	1.44099	8.44726e-08
KCTD9	2.16455e-11	1.13795	8.48938e-08
TRABD2B	2.17301e-11	2.51576	8.52254e-08
KRTAP2-3	2.17593e-11	2.92043	8.53401e-08
GHR	2.18943e-11	-0.66847	8.58694e-08
ZNF556	2.24665e-11	1.06957	8.81135e-08
AC012291.2	2.3165e-11	1.67666	9.08531e-08
FBXO17	2.34717e-11	1.85096	9.2056e-08
LINC01003	2.37537e-11	-0.436038	9.31621e-08
CHAC1	2.45407e-11	1.24764	9.62485e-08
PPP1R12A-AS1	2.49989e-11	0.809547	9.80457e-08
ENPP7P2	2.59198e-11	0.460958	1.01657e-07
CTSW	2.66232e-11	2.8699	1.04416e-07
LPIN2	2.77581e-11	3.53086	1.08867e-07
POPDC3	2.83166e-11	1.49765	1.11058e-07
AP001107.2	2.8713e-11	1.10447	1.12612e-07
HOXD4	2.90643e-11	0.381681	1.1399e-07
DBNDD1	2.93609e-11	2.51531	1.15153e-07
TRIM16	3.11828e-11	1.85794	1.22299e-07
L3MBTL3	3.14711e-11	0.434393	1.2343e-07
AC005921.3	3.16859e-11	-0.620715	1.24272e-07
ZMYND10	3.24209e-11	1.17997	1.27155e-07
AC105114.2	3.33055e-11	-0.549147	1.30624e-07
AL137077.1	3.37386e-11	-0.877033	1.32323e-07
AL138847.1	3.39459e-11	0.348825	1.33136e-07
CORO2B	3.62716e-11	3.3261	1.42257e-07
WASF3-AS1	3.98538e-11	-4.61014	1.56307e-07
RN7SL141P	4.05849e-11	0.657198	1.59174e-07
AF131215.5	4.12251e-11	0.413211	1.61685e-07
AL109955.1	4.22151e-11	0.858191	1.65568e-07
NECTIN2	4.32971e-11	3.73221	1.69811e-07
PSMB6	4.50576e-11	0.771599	1.76716e-07
CLEC2B	4.67519e-11	3.21536	1.83361e-07
VKORC1	4.7701e-11	1.2205	1.87083e-07
ESYT2	4.8374e-11	-0.639455	1.89723e-07
AFMID	5.0018e-11	0.559185	1.96171e-07
LMO4	5.07163e-11	3.09056	1.98909e-07
PI15	5.20797e-11	-1.13369	2.04257e-07
SGO2	5.46621e-11	1.14701	2.14385e-07
NDUFB4P8	5.52342e-11	-0.323417	2.16629e-07
RPL9	5.53727e-11	0.712859	2.17172e-07
SERTAD4	5.86371e-11	2.65258	2.29975e-07
PPP1R14C	5.95546e-11	2.61176	2.33573e-07
ALG1L2	6.13512e-11	1.03652	2.4062e-07
TBL1XR1	6.64955e-11	1.81785	2.60795e-07
UNC13A	6.78884e-11	2.44011	2.66258e-07
AC105052.2	7.61045e-11	-1.39638	2.98482e-07
TUBB	7.81116e-11	2.11338	3.06354e-07
AGK	8.12037e-11	3.00618	3.18481e-07
DOK1	8.42063e-11	1.43622	3.30257e-07
HMG20B	8.84175e-11	1.43053	3.46774e-07
AC091814.1	8.88915e-11	0.306993	3.48633e-07
RPL7P4	9.10851e-11	-1.0486	3.57236e-07
LINC01301	9.15731e-11	-1.21719	3.5915e-07
C11ORF96	9.62818e-11	1.76332	3.77617e-07
AL358072.1	1.02658e-10	-0.907439	4.02625e-07
CCDC168	1.02965e-10	0.813455	4.03831e-07
NOV	1.06586e-10	1.98165	4.1803e-07
HMOX1	1.10202e-10	1.40485	4.32213e-07
WDFY2	1.10259e-10	2.02179	4.32437e-07
GDNF	1.19954e-10	1.85034	4.70458e-07
MT-RNR2	1.25206e-10	1.1287	4.91057e-07
RPS29P14	1.28172e-10	-1.72772	5.0269e-07
YBX2	1.30851e-10	0.362493	5.13198e-07
CALM3	1.38237e-10	1.09265	5.42164e-07
CTSK	1.45146e-10	2.44016	5.69264e-07
TMBIM6	1.48612e-10	2.49895	5.82855e-07
RPL7A	1.50617e-10	1.28829	5.9072e-07
CARMIL3	1.51064e-10	0.257486	5.92473e-07
AC078845.1	1.5909e-10	1.54109	6.23951e-07
PTMA	1.59623e-10	2.03974	6.26043e-07
INSIG2	1.63531e-10	3.61406	6.41369e-07
RN7SKP16	1.65074e-10	-0.506866	6.47418e-07
PPARGC1A	1.6721e-10	-1.99606	6.55796e-07
AC112721.2	1.84137e-10	2.94247	7.22187e-07
SAT1	1.89139e-10	1.17491	7.41803e-07
ARHGEF6	1.89843e-10	0.315432	7.44566e-07
ALLC	2.03881e-10	-1.00354	7.9962e-07
CTNNBIP1	2.06216e-10	3.5955	8.08778e-07
AL033543.1	2.24193e-10	0.527793	8.79287e-07
EID3	2.31936e-10	0.253023	9.09652e-07
FRG1-DT	2.34255e-10	-0.591869	9.18748e-07
PCLAF	2.36959e-10	-0.275241	9.29355e-07
AC020571.1	2.41442e-10	0.774258	9.46937e-07
TMX4	2.47485e-10	3.27216	9.70638e-07
SLC35F6	2.6784e-10	0.989373	1.05047e-06
AL049539.1	2.68044e-10	0.742626	1.05127e-06
RAMP1	2.93639e-10	2.7648	1.15165e-06
AC020661.4	3.00154e-10	-0.373282	1.17721e-06
FAM138E	3.03946e-10	0.646505	1.19208e-06
ZFAND2A	3.08526e-10	2.33163	1.21004e-06
AC019226.2	3.10251e-10	-4.38403	1.21681e-06
AL031280.1	3.38313e-10	-1.23962	1.32686e-06
RASSF1	3.39556e-10	1.4385	1.33174e-06
GHET1	3.54778e-10	-0.604327	1.39144e-06
COL9A3	3.61837e-10	2.48179	1.41913e-06
STEAP1	3.9929e-10	-0.730371	1.56602e-06
PYGM	4.08701e-10	1.35168	1.60293e-06
GMCL2	4.63679e-10	-0.475514	1.81855e-06
AL139095.2	5.10097e-10	-0.69784	2.0006e-06
AC115284.2	5.12851e-10	-0.695524	2.0114e-06
AL035587.1	5.72578e-10	0.287616	2.24565e-06
PRKCB	5.81149e-10	-2.25514	2.27927e-06
PRDX4	5.81584e-10	2.88646	2.28097e-06
CIITA	5.84349e-10	-2.7558	2.29182e-06
RPL21P18	6.0437e-10	0.313462	2.37034e-06
CDCA7	6.26306e-10	0.422029	2.45637e-06
CTSZ	6.6265e-10	0.424041	2.59891e-06
RPL21P126	6.8375e-10	0.742532	2.68167e-06
DCAF4L1	7.31378e-10	0.410446	2.86846e-06
AC013474.1	7.38493e-10	0.332494	2.89637e-06
SYTL5	7.95431e-10	0.356642	3.11968e-06
LINC00640	8.00868e-10	0.571031	3.141e-06
AC105137.1	8.20136e-10	-0.260033	3.21657e-06
RAP2B	8.22984e-10	-0.33934	3.22774e-06
GARS	8.64302e-10	3.97711	3.38979e-06
DOCK5	8.66441e-10	3.37715	3.39818e-06
AC073365.1	9.22553e-10	0.523682	3.61825e-06
LINC00698	9.29639e-10	-1.60469	3.64604e-06
SYNE2	9.67542e-10	-0.430432	3.7947e-06
CPNE9	9.73884e-10	-3.92024	3.81957e-06
PRDX2	1.01342e-09	1.89015	3.97463e-06
IGLV1-51	1.08611e-09	1.43689	4.25971e-06
CITED2	1.10387e-09	5.02006	4.32938e-06
MTRNR2L8	1.13885e-09	0.848512	4.46658e-06
MLIP	1.15973e-09	-1.339	4.54847e-06
CLDND1	1.1673e-09	-0.734691	4.57815e-06
TPT1	1.20794e-09	3.0411	4.73752e-06
TRIM16L	1.23852e-09	2.4154	4.85746e-06
VPS9D1-AS1	1.30435e-09	-0.361946	5.11568e-06
NUP50-DT	1.36874e-09	-0.315578	5.3682e-06
HMMR	1.41153e-09	0.582303	5.53603e-06
AL021707.5	1.54487e-09	0.862237	6.05899e-06
AL022341.1	1.62692e-09	0.578965	6.38079e-06
TMEM59	1.70885e-09	1.86192	6.70209e-06
TGIF1	1.72932e-09	1.62739	6.78238e-06
FOSB	1.80374e-09	2.23734	7.07425e-06
CPA4	1.83108e-09	3.14977	7.1815e-06
AL512356.3	1.85725e-09	-1.23369	7.28414e-06
CEMIP	1.90514e-09	2.71755	7.47196e-06
MGLL	1.9144e-09	2.47701	7.50826e-06
ARPC5	1.93985e-09	0.623376	7.60807e-06
TBC1D4	2.10037e-09	-0.58482	8.23763e-06
ITGA1	2.10927e-09	3.15789	8.27256e-06
CYR61	2.14371e-09	2.15266	8.40761e-06
LAPTM4A	2.16217e-09	3.10427	8.48004e-06
HIST1H1A	2.50931e-09	0.943045	9.84151e-06
LINC01920	2.51384e-09	-4.29477	9.85929e-06
CEBPG	2.52141e-09	2.21647	9.88899e-06
SPOCK1	2.58964e-09	2.616	1.01566e-05
AL355512.1	2.59463e-09	2.13989	1.01761e-05
LIMCH1	2.66767e-09	3.27603	1.04626e-05
RRAS2	2.69149e-09	2.6356	1.0556e-05
ZMIZ1-AS1	2.75956e-09	2.37533	1.0823e-05
AP006216.1	2.85281e-09	-0.849556	1.11887e-05
MYLK	2.86928e-09	3.42138	1.12533e-05
IGFN1	2.89172e-09	4.03966	1.13413e-05
AC106820.3	2.96542e-09	0.431134	1.16304e-05
AC114803.1	3.03259e-09	1.93449	1.18938e-05
AC099343.3	3.04387e-09	1.45936	1.1938e-05
CCT8	3.08532e-09	1.86851	1.21006e-05
EIF4A3	3.17595e-09	2.26429	1.24561e-05
ZBTB38	3.5651e-09	1.45118	1.39823e-05
TBX3	3.62509e-09	1.58177	1.42176e-05
SERINC5	3.64762e-09	0.27454	1.4306e-05
FSCN1	3.70852e-09	4.34671	1.45448e-05
MTA2	3.75205e-09	1.59251	1.47156e-05
SRSF2	3.78255e-09	0.652887	1.48352e-05
DYNLT3	3.81601e-09	2.36532	1.49664e-05
SERF1B	3.83012e-09	0.462077	1.50217e-05
NR4A2	3.85251e-09	3.01397	1.51096e-05
AL365181.3	4.11428e-09	1.81717	1.61362e-05
TMSB4X	4.20665e-09	3.80864	1.64985e-05
BCAR3	4.48487e-09	-0.463297	1.75897e-05
ZNF85	4.86308e-09	0.829428	1.9073e-05
SH2B3	5.00064e-09	1.21844	1.96125e-05
AL050403.1	5.10026e-09	1.13492	2.00032e-05
MIR4435-2HG	5.14319e-09	1.71257	2.01716e-05
DLC1	5.64397e-09	1.64982	2.21357e-05
SH3PXD2A-AS1	5.8324e-09	3.88293	2.28747e-05
RNF144B	6.03687e-09	-1.87673	2.36766e-05
EIF3A	6.13558e-09	0.529116	2.40637e-05
MT-ND6	6.41555e-09	1.38706	2.51618e-05
GAS7	6.60029e-09	1.23657	2.58863e-05
LRPAP1	6.63598e-09	1.30003	2.60263e-05
FEZ1	6.94707e-09	1.37013	2.72464e-05
TRIM58	7.05608e-09	1.05714	2.7674e-05
TALDO1	7.38629e-09	1.29969	2.8969e-05
PCID2	7.68382e-09	3.46189	3.01359e-05
MED9	7.68561e-09	-0.821599	3.0143e-05
RPL10A	7.80406e-09	0.482028	3.06075e-05
ANKRD11	7.8077e-09	1.89539	3.06218e-05
SDC1	8.20067e-09	1.07975	3.2163e-05
NTNG2	8.28135e-09	0.653082	3.24794e-05
LINC02452	8.41753e-09	-1.43432	3.30135e-05
RGS2	8.53897e-09	1.86774	3.34898e-05
AL162274.2	9.63282e-09	0.482898	3.77799e-05
AC020629.1	9.74749e-09	1.21116	3.82297e-05
CAMTA2	9.97736e-09	2.5564	3.91312e-05
MAZ	1.03891e-08	0.523983	4.07459e-05
LINC01705	1.07288e-08	2.65386	4.20783e-05
IFI44	1.08098e-08	1.38736	4.23959e-05
RPS6	1.12003e-08	3.10638	4.39276e-05
AL021707.1	1.12132e-08	0.712714	4.39784e-05
RPSAP69	1.12535e-08	0.321257	4.41362e-05
AF064860.2	1.15497e-08	0.886363	4.52981e-05
LINC00504	1.21961e-08	-0.366788	4.7833e-05
RPS4X	1.23716e-08	2.38895	4.85215e-05
ZNF367	1.24431e-08	0.965122	4.88018e-05
SPRR2D	1.25453e-08	1.69232	4.92026e-05
MYO15B	1.26192e-08	1.09211	4.94924e-05
AL359195.2	1.30071e-08	-0.299883	5.10137e-05
AC012370.1	1.33757e-08	0.727064	5.24595e-05
PAICSP4	1.39598e-08	-0.918541	5.47504e-05
AKT3-IT1	1.43316e-08	-0.290954	5.62087e-05
AC022182.1	1.52085e-08	0.311529	5.96478e-05
C5ORF66	1.54703e-08	1.36311	6.06744e-05
RPS26P13	1.58738e-08	-0.316411	6.22571e-05
GMPSP1	1.69696e-08	-0.827429	6.65546e-05
ADGRE1	1.76954e-08	1.00185	6.94013e-05
CTH	1.81572e-08	3.12447	7.12127e-05
NMNAT3	1.82298e-08	-0.574538	7.14973e-05
SNHG15	1.91533e-08	1.96327	7.51194e-05
BAALC	1.93241e-08	1.35201	7.5789e-05
S100A1	1.94874e-08	2.27286	7.64296e-05
PTHLH	2.03106e-08	2.43782	7.96581e-05
BLZF2P	2.03637e-08	1.33569	7.98665e-05
AC090607.2	2.13871e-08	-0.724949	8.38803e-05
ZNF876P	2.14552e-08	0.48557	8.41471e-05
SLC12A2	2.23032e-08	-0.608142	8.74731e-05
MED10	2.2496e-08	2.72573	8.82294e-05
MT-CO1	2.28425e-08	1.20993	8.95884e-05
LINC01733	2.29125e-08	1.3827	8.98627e-05
AP000797.2	2.298e-08	-0.671786	9.01275e-05
AC018639.1	2.3134e-08	1.5542	9.07314e-05
CCNE2	2.33628e-08	1.69266	9.16289e-05
AL135903.1	2.34422e-08	1.81078	9.19404e-05
DCN	2.36901e-08	1.46495	9.29126e-05
MORF4L1	2.39649e-08	1.5749	9.39903e-05
DISP2	2.57639e-08	0.935164	0.000101046
AC008764.7	2.63338e-08	0.72219	0.000103281
AC117503.3	2.76097e-08	-0.348156	0.000108285
AC079915.1	2.7941e-08	0.852409	0.000109585
RHOV	2.84358e-08	-1.18094	0.000111525
SYPL1P2	2.87832e-08	0.487716	0.000112888
BMS1P9	2.8913e-08	0.811162	0.000113397
FAM129A	3.20979e-08	2.40467	0.000125888
ING2	3.23905e-08	2.38426	0.000127036
AL158151.3	3.35159e-08	0.991072	0.000131449
LY6E	3.36023e-08	0.409372	0.000131788
HNRNPD	3.41175e-08	0.294371	0.000133809
ACTG1P20	3.58455e-08	1.20714	0.000140586
MCUB	3.60382e-08	1.24207	0.000141342
MTRNR2L10	3.70664e-08	0.723731	0.000145375
HECW2	3.71244e-08	0.716971	0.000145602
MGST1	3.96083e-08	1.43253	0.000155344
HMGB2	4.09305e-08	1.39798	0.000160529
LY6G5C	4.33708e-08	1.84418	0.0001701
LINC00702	4.39281e-08	-0.31002	0.000172286
SOX8	4.4202e-08	0.289493	0.00017336
AL137918.1	4.59112e-08	1.2746	0.000180064
PLK3	5.3594e-08	1.0201	0.000210196
LRRC75A	5.3837e-08	-0.517131	0.000211149
FAM19A5	5.61652e-08	-0.797364	0.00022028
TCEAL1	5.86424e-08	0.458009	0.000229996
RPS5	6.30336e-08	3.5201	0.000247218
CFP	6.43971e-08	0.681333	0.000252565
USP53	6.46732e-08	1.13496	0.000253648
SLC3A2	6.72251e-08	3.37567	0.000263657
AL627230.2	6.80698e-08	0.549894	0.00026697
SYNGR1	7.03654e-08	-0.560945	0.000275973
RPN2	7.63164e-08	2.2692	0.000299313
HIST1H4C	7.76772e-08	0.751257	0.00030465
BRIX1	8.07506e-08	2.99235	0.000316704
AL096701.2	8.10856e-08	-0.526487	0.000318018
AC091799.1	8.46754e-08	0.662392	0.000332097
MMP1	8.50631e-08	3.40658	0.000333617
ZNF536	8.74255e-08	0.841722	0.000342883
SKP1	8.99491e-08	3.19471	0.00035278
PLPP2	9.34912e-08	0.893365	0.000366673
GLUL	9.51681e-08	3.15576	0.000373249
AL590705.1	9.76641e-08	0.610064	0.000383038
SMAD3	9.8439e-08	3.79659	0.000386078
KCNJ12	9.90804e-08	0.783593	0.000388593
AC091979.2	1.00191e-07	-3.2865	0.000392948
ST3GAL4	1.02282e-07	0.445267	0.00040115
CARS	1.12803e-07	2.5479	0.000442413
MYBL1	1.17364e-07	1.55322	0.0004603
SLFNL1-AS1	1.21644e-07	-0.902529	0.000477088
DNAH5	1.21814e-07	3.66382	0.000477756
WDR43	1.23356e-07	0.553791	0.000483802
BST2	1.26401e-07	2.65229	0.000495744
HNRNPA2B1	1.2837e-07	3.46017	0.000503467
LINC00882	1.31084e-07	1.63088	0.000514112
SLC10A3	1.40057e-07	0.880391	0.000549303
DLX1	1.43838e-07	0.858491	0.000564132
LINC01152	1.44284e-07	0.551706	0.000565883
WNT10A	1.45182e-07	0.379758	0.000569403
PROX1	1.45508e-07	1.68171	0.000570683
SPON2	1.52054e-07	1.62944	0.000596357
KCNAB3	1.55185e-07	-0.329702	0.000608635
C8ORF31	1.56198e-07	-1.66955	0.000612607
FAM225B	1.59462e-07	2.17444	0.000625408
EVA1C	1.68038e-07	1.55189	0.000659043
EFNA1	1.73024e-07	3.65042	0.000678598
LINC01291	1.79215e-07	2.63239	0.000702881
PBK	1.81146e-07	1.29614	0.000710456
AKAP3	1.85738e-07	2.44755	0.000728465
AC098934.3	1.88395e-07	0.506531	0.000738886
EPHX1	2.0158e-07	2.55025	0.000790596
AC104794.2	2.15222e-07	0.74476	0.000844101
TCEAL4	2.23926e-07	0.705422	0.000878236
CCL20	2.31941e-07	2.79371	0.000909674
SHISA3	2.34765e-07	0.977412	0.000920748
HR	2.43206e-07	2.13231	0.000953855
AP005119.2	2.45336e-07	1.13244	0.000962208
MAD2L1	2.55427e-07	1.5907	0.00100178
AC015712.2	2.59776e-07	-1.59163	0.00101884
ALDH1A2	2.63754e-07	-0.30979	0.00103444
AC087763.1	2.75525e-07	0.866893	0.00108061
PKD1L2	3.0199e-07	1.48166	0.00118441
SSTR2	3.03569e-07	2.186	0.0011906
HSPD1P11	3.04425e-07	1.00476	0.00119395
AL442003.1	3.18274e-07	-0.514138	0.00124827
GRB2	3.33839e-07	0.928889	0.00130932
BEX1	3.36696e-07	2.92343	0.00132052
HNRNPA1	3.39506e-07	2.31396	0.00133154
TPM2	3.41202e-07	2.75634	0.0013382
KCNJ2	3.64549e-07	1.74855	0.00142976
MMP25	3.78708e-07	0.957691	0.00148529
PCSK6	3.7914e-07	-0.728364	0.00148699
CD96	3.82291e-07	1.28866	0.00149934
GPR37	3.92626e-07	1.46222	0.00153988
PINLYP	4.00948e-07	2.01378	0.00157252
RASGRP1	4.10158e-07	-0.787851	0.00160864
EHD1	4.22872e-07	1.85759	0.00165851
BIK	4.42796e-07	0.484206	0.00173665
HNRNPA3	4.4687e-07	1.14673	0.00175262
AC008115.3	4.50377e-07	-0.919494	0.00176638
HMGB3P4	4.6923e-07	0.870294	0.00184032
AC106707.1	4.89797e-07	0.259379	0.00192098
CYP2T1P	5.08464e-07	0.486123	0.0019942
RPS23P8	5.11388e-07	-0.294441	0.00200567
SNHG12	5.39216e-07	2.7196	0.00211481
BMS1P2	5.40154e-07	0.522937	0.00211848
PPIB	5.60038e-07	0.803495	0.00219647
AQP6	5.71291e-07	-3.49138	0.0022406
MHENCR	5.71524e-07	-0.586862	0.00224152
CARD10	5.72458e-07	3.16887	0.00224518
CKS2	5.76793e-07	0.671509	0.00226218
CENPV	5.79504e-07	-1.4349	0.00227282
WARS	5.97428e-07	3.12645	0.00234311
OSGIN1	6.09032e-07	1.5509	0.00238862
RYBP	6.46343e-07	0.420117	0.00253496
ADAMTS9	6.61406e-07	3.93235	0.00259403
PSMB2	6.91852e-07	2.89584	0.00271344
RPSAP13	7.08724e-07	-0.630971	0.00277962
AL589863.1	7.08939e-07	-0.495468	0.00278046
CCDC115	7.22404e-07	-0.47354	0.00283327
RN7SKP30	7.32701e-07	-0.324286	0.00287365
ATP1B1	7.43214e-07	2.30822	0.00291489
ASH1L	7.46298e-07	2.29391	0.00292698
RAB5A	7.66533e-07	3.40618	0.00300634
ARL1	7.88406e-07	2.16825	0.00309213
FAM43A	8.59939e-07	1.39422	0.00337268
RBM8A	9.04292e-07	0.47718	0.00354663
SARS	9.65513e-07	3.11077	0.00378674
FGF18	9.75023e-07	1.41053	0.00382404
SLC52A2	9.76292e-07	0.499501	0.00382902
ZNF772	1.03102e-06	0.259723	0.00404367
ANKRD40	1.09305e-06	0.681718	0.00428692
OGFRL1	1.13924e-06	2.48858	0.00446809
TAF9B	1.14651e-06	-0.265535	0.00449661
RTL3	1.19986e-06	2.66756	0.00470586
AL356019.2	1.20189e-06	-4.35139	0.00471381
MAF	1.2038e-06	2.14997	0.0047213
AC124283.1	1.21327e-06	1.18568	0.00475844
LINC01341	1.24915e-06	0.380125	0.00489917
HJURP	1.25386e-06	1.3394	0.00491764
FZD8	1.25523e-06	1.35411	0.00492301
AC099689.1	1.29115e-06	0.995991	0.00506389
DDX60	1.29345e-06	1.44515	0.00507292
Z93241.1	1.3163e-06	0.971084	0.00516252
IFIT1	1.33016e-06	2.49737	0.0052169
STAG2	1.36464e-06	-1.30804	0.0053521
SNHG10	1.36936e-06	-0.587445	0.00537063
FLJ46906	1.44029e-06	-0.53639	0.00564882
EOMES	1.45355e-06	-0.510073	0.00570081
RARRES3	1.45383e-06	3.78068	0.00570193
RAMP2	1.45598e-06	0.8323	0.00571037
PCAT1	1.45929e-06	0.687273	0.00572332
VAX1	1.49182e-06	0.85189	0.00585093
AL109615.3	1.53468e-06	2.06817	0.00601903
ABCB7	1.54467e-06	0.505699	0.0060582
EGR1	1.57146e-06	1.89031	0.00616325
RGS17	1.61969e-06	2.17504	0.00635241
AC013652.1	1.62398e-06	2.1275	0.00636926
CCDC30	1.62446e-06	1.09315	0.00637113
ZFP36L2	1.63485e-06	1.95828	0.00641188
KLF4	1.69837e-06	4.70919	0.00666099
FAM210A	1.71071e-06	-0.311528	0.00670942
ADAM17	1.71323e-06	0.287983	0.00671928
PHGDH	1.74469e-06	2.84736	0.00684268
ARRDC3	1.74572e-06	1.94248	0.0068467
CSAG1	1.80013e-06	0.637848	0.00706011
MYCBPAP	1.83098e-06	0.327488	0.0071811
DGCR9	1.87912e-06	1.41671	0.00736993
PYROXD2	1.88794e-06	-0.394602	0.00740451
RPL31P52	1.88997e-06	0.608295	0.00741245
PTP4A3	1.9485e-06	0.564803	0.00764202
HTATIP2	1.96183e-06	1.26625	0.00769429
NASP	1.98488e-06	3.47785	0.00778469
HOXD13	1.98642e-06	-0.590555	0.00779075
FAM184B	1.98932e-06	0.440366	0.00780213
PPME1	2.03018e-06	1.72105	0.00796237
AL121761.1	2.03216e-06	0.710735	0.00797011
SEMA6C	2.10511e-06	0.552622	0.00825622
DLX2	2.10736e-06	3.05039	0.00826505
LCP1	2.11166e-06	0.491997	0.00828191
TTC39A	2.12626e-06	-3.2967	0.00833919
AL357146.1	2.16603e-06	-2.52491	0.00849516
NCKAP5	2.18311e-06	-1.2931	0.00856214
NKILA	2.21937e-06	2.91171	0.00870438
FRAS1	2.22432e-06	0.374417	0.0087238
AC112484.3	2.23037e-06	0.798905	0.0087475
AL109976.1	2.25841e-06	0.435059	0.00885747
LAG3	2.26607e-06	1.40963	0.00888753
IRS1	2.32178e-06	3.2046	0.00910603
LSM3P5	2.45322e-06	-1.2031	0.00962153
TRAC	2.4739e-06	0.902791	0.00970263
RPS24	2.51019e-06	1.38285	0.00984496
FAM50A	2.54258e-06	1.7742	0.00997199
AC123595.1	2.57983e-06	0.627639	0.0101181
RAB13	2.5863e-06	-0.419202	0.0101435
IGFL2-AS1	2.64267e-06	0.336082	0.0103646
SCG5	2.64445e-06	4.06561	0.0103715
ZNF433-AS1	2.71323e-06	0.839122	0.0106413
TEX29	2.76534e-06	1.11765	0.0108456
TENT5A	2.76959e-06	0.632605	0.0108623
EYA3	2.81786e-06	1.63193	0.0110517
CNNM3-DT	2.83413e-06	-0.6819	0.0111155
ZNF24	2.85159e-06	0.252528	0.0111839
MLLT11	2.85761e-06	1.79758	0.0112075
H3F3B	2.87272e-06	0.647612	0.0112668
SNX15	2.96076e-06	1.21994	0.0116121
UACA	2.96161e-06	2.90936	0.0116154
AC068631.1	2.96559e-06	1.4034	0.011631
PGF	2.99785e-06	-0.932882	0.0117576
RPS12P5	3.01858e-06	1.01281	0.0118389
AL445483.1	3.04935e-06	-1.7841	0.0119595
IMMP2L	3.04993e-06	2.61131	0.0119618
S100A14	3.1014e-06	1.52797	0.0121637
ITGA4	3.17455e-06	2.71239	0.0124506
GOLGB1	3.20073e-06	0.930024	0.0125533
EMC3	3.25464e-06	0.969033	0.0127647
HIGD1B	3.34429e-06	1.25876	0.0131163
MYBL2	3.36764e-06	1.69785	0.0132079
BMS1P1	3.39663e-06	0.498985	0.0133216
LNCSRLR	3.57807e-06	1.04425	0.0140332
KIAA1217	3.6246e-06	1.63932	0.0142157
MASP2	3.70287e-06	-0.358438	0.0145226
CCDC113	3.76342e-06	1.0693	0.0147602
CTHRC1	3.82711e-06	1.68918	0.0150099
NUAK1	3.86574e-06	2.31307	0.0151614
AC007114.2	3.89109e-06	-2.19862	0.0152608
AC108673.3	4.19883e-06	-2.21792	0.0164678
PELO	4.20597e-06	3.85017	0.0164958
DKFZP779M0652	4.22627e-06	0.588039	0.0165754
TAGLN	4.31286e-06	2.87974	0.0169151
TLR3	4.50007e-06	0.608645	0.0176493
RPS23	4.5375e-06	0.687892	0.0177961
AC023590.1	4.54605e-06	0.583942	0.0178296
AC141557.1	4.71362e-06	-0.652351	0.0184868
ZNF440	4.71894e-06	-0.976795	0.0185077
TMEM132D-AS1	4.72603e-06	-0.573408	0.0185355
PYCR1	4.98662e-06	0.889375	0.0195575
ITPK1-AS1	5.01098e-06	0.576044	0.0196531
LINC01102	5.0265e-06	-0.85406	0.0197139
CEBPB	5.04206e-06	2.04237	0.019775
DST	5.24767e-06	1.38927	0.0205814
EEF1A1	5.46282e-06	1.93611	0.0214252
IL15RA	5.52383e-06	3.33814	0.0216645
ISG20	5.67633e-06	1.8109	0.0222626
AC027277.1	5.77826e-06	0.668324	0.0226623
RPS3AP34	5.82689e-06	0.837372	0.0228531
PRR9	5.88905e-06	1.49356	0.0230969
RGPD5	5.98738e-06	1.78318	0.0234825
CSNK1A1L	6.24013e-06	0.390919	0.0244738
AC103987.1	6.31353e-06	-0.743198	0.0247617
RCVRN	6.33113e-06	2.04998	0.0248307
AL157937.1	6.33348e-06	1.07914	0.0248399
TRIM38	6.52964e-06	1.57208	0.0256092
ABCA1	6.56543e-06	2.24966	0.0257496
AFAP1L2	6.61119e-06	2.13624	0.0259291
AC092811.1	7.05328e-06	-3.95679	0.027663
APOL3	7.29892e-06	2.09996	0.0286263
LINC01034	7.36923e-06	1.24434	0.0289021
FAM89A	7.61344e-06	1.13811	0.0298599
NXT2	8.06511e-06	-1.20307	0.0316314
AC007391.1	8.07177e-06	-0.324487	0.0316575
AL354872.2	8.1037e-06	0.582673	0.0317827
NOG	8.1739e-06	1.12233	0.032058
CTNNB1	8.34201e-06	-0.616762	0.0327174
BATF3	8.45902e-06	2.83834	0.0331763
SMC4	8.65171e-06	0.929201	0.033932
TM4SF18	8.85345e-06	0.329133	0.0347232
KCNH2	9.37936e-06	-3.80839	0.0367858
RHOJ	9.87647e-06	0.613285	0.0387355
ZNF525	1.00185e-05	0.347856	0.0392926
AC020656.1	1.00587e-05	0.997726	0.0394501
NEK10	1.0066e-05	1.5263	0.0394788
ITGB8	1.00797e-05	1.72417	0.0395326
AC093827.5	1.07633e-05	0.674716	0.0422137
GEM	1.11745e-05	4.02332	0.0438262
BICC1	1.1324e-05	1.39465	0.0444128
YPEL2	1.13702e-05	-0.664862	0.0445939
LTBP3	1.14796e-05	3.27652	0.0450231
BTG3	1.18429e-05	0.425531	0.0464478
AL583856.1	1.19308e-05	-3.61007	0.0467927
KIF23	1.22667e-05	1.93335	0.0481101
SLC7A8	1.23132e-05	1.03995	0.0482925
TMEM159	1.2537e-05	2.62774	0.0491699
AC092117.1	1.27256e-05	1.16459	0.0499098
AC016687.1	1.29158e-05	-0.322984	0.0506557
HERC5	1.29623e-05	4.61368	0.0508381
ACOX2	1.30875e-05	1.89625	0.0513292
HAS2	1.30899e-05	-1.75516	0.0513384
AC025154.2	1.32412e-05	-1.69489	0.0519319
WNT6	1.34002e-05	1.46311	0.0525555
ARMC12	1.34242e-05	0.294598	0.0526499
PLAT	1.3561e-05	3.35793	0.0531863
GTF2IP1	1.37409e-05	0.738518	0.0538918
KRT18P4	1.5001e-05	-0.421592	0.0588339
HMGB1P1	1.50681e-05	-1.61831	0.059097
AC005014.2	1.54106e-05	1.09542	0.0604403
HES4	1.63708e-05	1.66289	0.0642062
TUBA4A	1.64233e-05	1.98384	0.064412
FST	1.64539e-05	2.1203	0.0645323
AL080317.2	1.65316e-05	0.46649	0.064837
SLC39A4	1.71034e-05	0.67171	0.0670796
GDPGP1	1.72818e-05	0.412033	0.0677793
EEF2	1.82313e-05	0.96093	0.0715033
AC079354.3	1.83445e-05	0.319498	0.0719473
RPL7AP34	1.86272e-05	0.989594	0.0730559
TCEAL3	1.87411e-05	0.8623	0.0735025
TOR1AIP2	1.89324e-05	1.4223	0.0742528
LPXN	1.91711e-05	3.12889	0.0751892
ZNF462	1.92899e-05	0.679231	0.075655
MT-ND3	1.96608e-05	1.26545	0.0771096
RN7SL827P	1.98733e-05	0.793572	0.0779429
SOCS2	1.99733e-05	1.52561	0.0783352
UTRN	1.99979e-05	3.3191	0.0784318
PHLDB2	2.00614e-05	2.51071	0.0786808
TRIM7	2.01233e-05	0.726006	0.0789236
COLEC12	2.01605e-05	0.735307	0.0790696
CDKN2A	2.0253e-05	2.57539	0.0794323
CKAP4	2.0569e-05	3.05509	0.0806717
RAPGEF5	2.05889e-05	1.77747	0.0807498
NKX3-2	2.07561e-05	1.22281	0.0814056
RPS3A	2.08292e-05	1.03704	0.0816923
AC005332.3	2.08567e-05	0.887719	0.0818
AL122035.2	2.09928e-05	0.696714	0.0823336
CSRP2	2.16687e-05	3.24091	0.0849846
LINC01615	2.30328e-05	1.87296	0.0903345
EIF5AL1	2.31296e-05	-1.13459	0.0907145
KIAA1324	2.3684e-05	2.32786	0.0928885
ZFP36	2.4425e-05	2.65223	0.0957948
ABL2	2.48936e-05	0.533213	0.0976326
AC012181.1	2.52078e-05	1.14136	0.0988649
RPL14	2.5331e-05	1.80715	0.0993482
Z95152.1	2.58925e-05	-0.956314	0.101551
PLCE1-AS1	2.59466e-05	1.28611	0.101763
NAP1L1	2.6196e-05	1.03692	0.102741
DEPDC1	2.66759e-05	0.886242	0.104623
SIX2	2.74033e-05	0.575821	0.107476
UBA6	2.86188e-05	0.549702	0.112243
HMGN1P8	2.91308e-05	0.9846	0.114251
ANKS1B	3.03587e-05	-2.6512	0.119067
TOP2A	3.18433e-05	1.14929	0.124889
ETFB	3.26674e-05	3.40722	0.128121
AP002381.2	3.27095e-05	3.05178	0.128287
AL031663.3	3.28222e-05	0.467599	0.128729
GCNT3	3.43737e-05	-4.02639	0.134814
SESN2	3.44741e-05	2.94581	0.135207
RPL13A	3.47619e-05	2.26536	0.136336
SRPK3	3.52658e-05	0.93125	0.138313
CCDC160	3.57798e-05	-4.03094	0.140328
AC011379.1	3.6719e-05	0.292707	0.144012
BTF3P6	3.69488e-05	0.494558	0.144913
MT1F	3.69614e-05	3.7769	0.144963
AL357033.1	3.79269e-05	0.726434	0.148749
CD55	3.8471e-05	1.50378	0.150883
DNAH1	3.90458e-05	0.651254	0.153138
NCAM2	3.94436e-05	0.275535	0.154698
FXYD7	3.99913e-05	1.36386	0.156846
AL513343.1	4.00151e-05	0.824831	0.156939
AC010894.4	4.03124e-05	0.858331	0.158105
AL110115.1	4.03913e-05	0.8027	0.158415
PGK1	4.06049e-05	1.97842	0.159252
RN7SL414P	4.10038e-05	-1.83401	0.160817
SMIM20	4.36018e-05	-2.02976	0.171006
SNAI2	4.43916e-05	1.88902	0.174104
AC008429.1	4.45384e-05	0.335069	0.174679
CDC27	4.55402e-05	0.623704	0.178609
ELFN2.1	4.60316e-05	-3.13761	0.180536
AC005822.1	4.63828e-05	0.693445	0.181914
TOB1	4.64416e-05	2.67403	0.182144
METTL7A	4.70811e-05	1.81645	0.184652
MBNL2	4.73121e-05	1.89651	0.185558
AC093155.2	4.90169e-05	-0.552054	0.192244
SNHG18	4.92444e-05	0.737615	0.193137
FAM83D	5.02955e-05	0.78761	0.197259
SLC4A7	5.24442e-05	2.99736	0.205686
CHMP5	5.30994e-05	1.99469	0.208256
RSL1D1	5.35868e-05	1.277	0.210168
VDAC2	5.39699e-05	1.68855	0.21167
VDAC3	5.51578e-05	1.64029	0.216329
C5ORF47	5.5241e-05	-0.721993	0.216655
AC104564.5	5.599e-05	0.585341	0.219593
NFKBIA	5.62763e-05	1.27163	0.220716
CRYL1	5.67297e-05	-0.319641	0.222494
AC084125.2	5.67581e-05	1.04738	0.222605
SMTN	5.71865e-05	1.97118	0.224286
MPP4	5.96775e-05	2.63459	0.234055
PDIA6	6.0433e-05	1.03882	0.237018
SQLE	6.05085e-05	3.12396	0.237314
AC011893.1	6.07306e-05	3.32285	0.238186
LRRC6	6.1111e-05	1.3919	0.239677
APOL1	6.18631e-05	0.256116	0.242627
STYK1	6.32989e-05	2.59269	0.248258
MAP7D2	6.35255e-05	-0.880704	0.249147
EMP1	6.45302e-05	3.0231	0.253087
PLEKHS1	6.54251e-05	3.37	0.256597
ARHGAP8	6.76579e-05	-4.20734	0.265354
KRT10	6.85257e-05	0.753273	0.268758
AC004223.3	6.9112e-05	0.498432	0.271057
TSPAN13	6.97549e-05	1.07878	0.273579
SERINC2	7.16466e-05	5.63335	0.280998
AL049780.1	7.26945e-05	0.611315	0.285108
AL512633.1	7.29227e-05	0.917442	0.286003
CRMP1	7.4098e-05	-0.319988	0.290612
Z82217.1	7.58321e-05	-0.659244	0.297414
ADAM19	7.70581e-05	2.54819	0.302222
RF00322.23	7.71975e-05	-4.06985	0.302769
PGAM1P6	8.09156e-05	0.667744	0.317351
MGAM2	8.36928e-05	-0.885425	0.328243
AC005351.1	8.58486e-05	0.926102	0.336698
ZNF652	8.80712e-05	2.37526	0.345415
RPS26P11	8.94979e-05	-4.85911	0.351011
HSPA5	9.30583e-05	1.99693	0.364975
GNG2	9.45611e-05	2.53388	0.370869
SEMA3A	9.51857e-05	1.91764	0.373318
HSPA1B	9.58997e-05	0.543102	0.376119
PCNA	9.65718e-05	1.30625	0.378755
H1F0	9.76357e-05	0.332042	0.382927
NR0B1	9.84949e-05	0.831579	0.386297
SPAG9	9.90636e-05	0.458956	0.388527
SP140	0.000102226	1.16747	0.400932
FGFBP2	0.000102351	1.28449	0.401419
EIF3F	0.000103408	0.977694	0.405565
LITAF	0.000106057	0.362695	0.415955
USP1	0.000110449	0.613153	0.43318
ZAR1L	0.000111963	0.992217	0.439117
AL078590.3	0.000114901	1.6298	0.450642
STK17B	0.000115987	0.69819	0.4549
TOP1	0.000121153	0.7152	0.475162
AC011939.1	0.000121952	1.11989	0.478295
HIST3H2A	0.000122805	3.30617	0.48164
RPL4	0.000124537	1.09902	0.488435
AL133268.1	0.000126728	1.12499	0.497027
RPS24P6	0.000127093	-0.317055	0.49846
RN7SKP4	0.000130999	-0.724604	0.513778
ZFP30	0.000135341	1.08477	0.530807
AL121753.1	0.000135427	1.65321	0.531145
DEPTOR	0.000136847	1.09532	0.536714
RPS27L	0.000138545	1.3234	0.543374
UBE2L3	0.000138854	0.749678	0.544585
AC006387.1	0.000138998	1.33642	0.545149
INSR	0.000145908	0.350346	0.572251
XYLT2	0.00015013	0.342926	0.588809
KDELC1P1	0.000150868	0.612764	0.591706
AC104297.1	0.000152007	-4.07352	0.596171
AL031777.3	0.000157634	0.502038	0.618241
MIDN	0.000158357	0.959962	0.621078
AC116366.3	0.000160141	1.05896	0.628074
ZNF136	0.000164957	0.766657	0.646961
ATP8A1	0.000176766	0.524284	0.693274
SPHK1	0.000177293	2.65373	0.695343
AC000123.3	0.000177836	-1.17745	0.697472
MMP16	0.000185674	2.74974	0.728212
DPYD-AS1	0.000185964	-4.27047	0.729352
AC022558.1	0.000186372	0.56777	0.73095
BASP1	0.000188245	5.49843	0.738297
ROR1-AS1	0.000191073	2.2931	0.749389
ROPN1B	0.00019373	0.736214	0.759808
PSMB1	0.000198559	3.2721	0.778749
MYH15	0.000208074	1.96945	0.816065
HSPA1A	0.000208349	-2.13618	0.817143
FLG	0.000212941	1.12084	0.835153
HSPA9P1	0.000216317	0.477413	0.848395
CHL1	0.000217965	0.796785	0.854857
AP003108.4	0.000220339	-1.13414	0.86417
SESN3	0.000222308	3.15	0.871892
SMAD9	0.000223342	0.485561	0.875946
SDCBP2	0.000228772	1.74852	0.897244
AL512604.3	0.000231686	0.58308	0.908671
CACNA1G	0.000234146	1.656	0.91832
SLBP	0.000234905	0.522475	0.921298
PCBP4	0.000235141	0.667024	0.922221
AC058823.1	0.000244348	0.992554	0.958331
ZMAT5	0.000248685	3.09779	0.975343
TLE3	0.000249182	-0.532748	0.977292
SERTAD4-AS1	0.000252726	3.40198	0.991191
AL139317.3	0.000833599	-4.75513	1
SOX15	0.541391	-4.73659	1
AC009148.1	0.785398	-4.721	1
RPL29P2	0.000718547	-4.4721	1
INMT	0.0124231	-4.44256	1
AC013564.1	0.000678186	-4.4156	1
AL136982.3	0.702317	-4.40791	1
ACBD7	0.0994068	-4.39744	1
AL031600.2	0.00531667	-4.35677	1
AC090505.1	0.828449	-4.34994	1
AL158156.1	0.144773	-4.31657	1
PCGF7P	0.171884	-4.29081	1
AC108488.2	0.0271834	-4.28154	1
SERINC4	0.00383439	-4.22311	1
TNNI1	0.0163654	-4.22255	1
PLCH1-AS1	0.233878	-4.17925	1
AC011294.1	0.0238267	-4.15041	1
LCE1A	0.623762	-4.13203	1
RPL23AP87	0.107216	-4.07378	1
AL365295.1	0.399282	-4.05743	1
SLC5A4	0.00344178	-4.03774	1
KCNJ13	0.00104967	-3.99136	1
AP001972.1	0.116388	-3.93603	1
AC135731.2	0.00600193	-3.86713	1
CCDC154	0.138713	-3.85493	1
RN7SL491P	0.00819553	-3.8283	1
AC022306.1	0.247705	-3.78183	1
LINC01297.1	0.373924	-3.74155	1
IBA57-DT	0.000282032	-3.61597	1
AC116036.2	0.00169706	-3.42548	1
LINC02344	0.0172067	-3.38136	1
RNA5SP452	0.989482	-3.21798	1
DENND2D	0.000494143	-3.05374	1
AC107884.1	0.000265181	-3.03541	1
MAGEA1	0.66573	-3.01712	1
GFI1B	0.576146	-2.9072	1
CD5L	0.00155054	-2.82408	1
AC005520.5	0.387922	-2.67481	1
AC105114.1	0.00226116	-2.55963	1
CLIC4P1	0.00447779	-2.47721	1
AC019129.2	0.721276	-2.47353	1
UBAP1L	0.348627	-2.43942	1
RPL21P23	0.653359	-2.33118	1
ANK3	0.0643353	-2.29632	1
FTH1P8	0.51264	-2.28341	1
RPL21P28	0.830166	-2.276	1
DAPK1-IT1	0.0131435	-2.24184	1
HERC2P10	0.742414	-2.22736	1
CASP9	0.328544	-2.19119	1
KCNQ2	0.000853112	-2.13127	1
PLLP	0.0997098	-2.09045	1
AC092053.1	0.248969	-2.08739	1
AC091979.1	0.0365785	-2.02948	1
AC068888.2	0.0172168	-2.012	1
AL928654.4	0.0187795	-1.99978	1
TMEM151A	0.000875578	-1.97018	1
GLB1L3	0.465947	-1.90745	1
AC092354.2	0.0355845	-1.8902	1
AC009120.1	0.00125119	-1.87159	1
IL17RE	0.0173311	-1.86248	1
AL161909.1	0.0499742	-1.73004	1
DNAAF3	0.0240472	-1.68962	1
RPL26P19	0.121391	-1.67238	1
SLC27A5	0.000767448	-1.6644	1
TNFSF13B	0.790209	-1.60744	1
KCNIP2	0.0360594	-1.58206	1
DYNC1LI2	0.203597	-1.56178	1
SLAIN1	0.992855	-1.52223	1
TRIM51	0.0617325	-1.50329	1
APOOP4	0.638201	-1.49893	1
EDNRB	0.00331878	-1.46029	1
RPS3AP6	0.00141634	-1.45449	1
RAD9A	0.000371107	-1.4512	1
ESD	0.122568	-1.43054	1
AC009053.1	0.566816	-1.4262	1
GIGYF1	0.800903	-1.39463	1
AC063923.2	0.533776	-1.35529	1
AL020996.1	0.647456	-1.34731	1
PAG1	0.190174	-1.33401	1
ANKRD30B	0.823243	-1.30736	1
RNLS	0.0236855	-1.30043	1
MESP1	0.00234386	-1.29629	1
AC009041.4	0.470421	-1.25052	1
KCTD16	0.52268	-1.24535	1
RN7SL846P	0.138096	-1.21952	1
PRTN3	0.066946	-1.21822	1
AC073861.1	0.862169	-1.21753	1
LINC01816	0.232068	-1.16831	1
C1ORF226	0.0011962	-1.15035	1
OR51B5	0.300435	-1.13948	1
U62317.3	0.310446	-1.12129	1
RPL7P44	0.00654892	-1.11357	1
LINC01812	0.941673	-1.08331	1
CCDC26	0.0488186	-1.08222	1
AL118558.4	0.178517	-1.08178	1
AC012507.4	0.0942034	-1.07295	1
SLC38A8	0.357565	-1.06149	1
Z94721.2	0.0139364	-1.05841	1
AC023024.2	0.0332354	-1.05536	1
STXBP6	0.567162	-1.04739	1
C11ORF72	0.352024	-1.04525	1
TFF3	0.253649	-1.01093	1
FSTL1	0.033644	-1.00841	1
HTN1	0.896017	-1.00833	1
AC016251.1	0.357001	-1.00033	1
KRTAP19-1	0.777549	-0.998799	1
RPL7P9	0.0381962	-0.989669	1
AC103591.3	0.17077	-0.972818	1
AC018362.2	0.431576	-0.97234	1
HMGB1P51	0.00340844	-0.971073	1
COL6A5	0.247222	-0.962574	1
RPS4XP11	0.00117242	-0.947366	1
TSHZ2	0.00288261	-0.935773	1
SLC41A2	0.0195118	-0.919402	1
[truncated: 1,141 more rows]
