# Supplementary material for: Beyondcell: targeting cancer therapeutic heterogeneity in single-cell RNA-seq data
Source: Genome Med. 2021 Dec 16;13:187. doi: 10.1186/s13073-021-01001-x (PMC8675493; doi:10.1186/s13073-021-01001-x)
Supplement: Supplementary file 4 — Additional file 4: Table S3. Cell distribution in clusters, cancer types and cell lines for Kinker et al. dataset. [file 13073_2021_1001_MOESM4_ESM.xlsx]

## Sheet: S3_DistributionbyCancertype
Table S3: Cell distribution by cancer type for Kinker et al. dataset.
Cancer_type	Cluster0	Cluster1	Cluster2	Cluster3	Cluster4	Total	%Cluster0	%Cluster1	%Cluster2	%Cluster3	%Cluster4	label	cluster
Endometrial/Uterine Cancer	1246	164	26	600	21	2057	60.5737	7.97278	1.26398	29.1687	1.0209	enriched	Cluster 0
Skin Cancer	3689	83	1488	77	14	5351	68.9404	1.55111	27.8079	1.43898	0.261633	enriched	Cluster 0
Bladder Cancer	114	832	297	48	0	1291	8.83036	64.4462	23.0054	3.71805	0	enriched	Cluster 1
Pancreatic Cancer	180	1550	590	48	0	2368	7.60135	65.4561	24.9155	2.02703	0	enriched	Cluster 1
Gallbladder Cancer	2	92	0	0	0	94	2.12766	97.8723	0	0	0	enriched	Cluster 1
Thyroid Cancer	10	5	911	0	42	968	1.03306	0.516529	94.1116	0	4.33884	enriched	Cluster 2
Brain Cancer	401	12	2470	7	77	2967	13.5153	0.404449	83.2491	0.235929	2.59521	enriched	Cluster 2
Fibroblast	0	0	211	0	4	215	0	0	98.1395	0	1.86047	enriched	Cluster 2
Kidney Cancer	319	218	1022	2	0	1561	20.4356	13.9654	65.4709	0.128123	0	enriched	Cluster 2
Breast Cancer	435	195	266	2233	156	3285	13.242	5.93607	8.09741	67.9756	4.74886	enriched	Cluster 3
Colon/Colorectal Cancer	54	411	0	1638	0	2103	2.56776	19.5435	0	77.8887	0	enriched	Cluster 3
Bone Cancer	40	4	212	100	674	1030	3.8835	0.38835	20.5825	9.70874	65.4369	enriched	Cluster 4
Neuroblastoma	136	0	5	205	9	355	38.3099	0	1.40845	57.7465	2.53521	distributed
Sarcoma	257	55	393	7	315	1027	25.0243	5.3554	38.2668	0.681597	30.6719	distributed
Lung Cancer	4054	4015	2729	1885	159	12842	31.5683	31.2646	21.2506	14.6784	1.23812	distributed
Gastric Cancer	107	290	556	309	8	1270	8.4252	22.8346	43.7795	24.3307	0.629921	distributed
Bile Duct Cancer	106	307	154	171	1	739	14.3437	41.5426	20.839	23.1394	0.135318	distributed
Ovarian Cancer	729	582	224	957	3	2495	29.2184	23.3267	8.97796	38.3567	0.12024	distributed
Liver Cancer	208	351	538	452	1	1550	13.4194	22.6452	34.7097	29.1613	0.0645161	distributed
Head and Neck Cancer	2690	3142	803	463	4	7102	37.8767	44.2411	11.3067	6.51929	0.0563222	distributed
Prostate Cancer	34	18	117	129	0	298	11.4094	6.04027	39.2617	43.2886	0	distributed
Esophageal Cancer	893	958	65	628	0	2544	35.1022	37.6572	2.55503	24.6855	0	distributed
Total cells	15704	13284	13077	9959	1488	53512

## Sheet: S3_DistributionbyCell_line
Table S3: Cell distribution in cell lines and clusters for Kinker et al. dataset.
Cell_line	Primary_Disease	lineage_subtype	lineage_sub_subtype	lineage_molecular_subtype	primary_or_metastatic	Cluster0	Cluster1	Cluster2	Cluster3	Cluster4	Total_cells	%Cluster0	%Cluster1	%Cluster2	%Cluster3	%Cluster4	label	Cluster
HUH28_BILIARY_TRACT	Bile Duct Cancer	cholangiocarcinoma	intrahepatic		Primary	1	0	137	0	1	139	0.719424	0	98.5612	0	0.719424	enriched	Cluster 2
HUCCT1_BILIARY_TRACT	Bile Duct Cancer	cholangiocarcinoma	intrahepatic		Metastasis	16	211	14	0	0	241	6.639	87.5519	5.80913	0	0	enriched	Cluster 1
SNU1079_BILIARY_TRACT	Bile Duct Cancer	cholangiocarcinoma	intrahepatic			57	2	3	11	0	73	78.0822	2.73973	4.10959	15.0685	0	enriched	Cluster 0
SNU1196_BILIARY_TRACT	Bile Duct Cancer	cholangiocarcinoma	extrahepatic			32	94	0	160	0	286	11.1888	32.8671	0	55.9441	0	distributed
HT1197_URINARY_TRACT	Bladder Cancer	bladder_carcinoma			Primary	1	71	0	2	0	74	1.35135	95.9459	0	2.7027	0	enriched	Cluster 1
UMUC1_URINARY_TRACT	Bladder Cancer	bladder_carcinoma	bladder_transitional_cell		Metastasis	28	160	0	9	0	197	14.2132	81.2183	0	4.56853	0	enriched	Cluster 1
HT1376_URINARY_TRACT	Bladder Cancer	bladder_carcinoma			Primary	4	116	0	0	0	120	3.33333	96.6667	0	0	0	enriched	Cluster 1
TCCSUP_URINARY_TRACT	Bladder Cancer	bladder_carcinoma	bladder_transitional_cell		Primary	9	10	297	0	0	316	2.8481	3.16456	93.9873	0	0	enriched	Cluster 2
VMCUB1_URINARY_TRACT	Bladder Cancer	bladder_carcinoma	bladder_transitional_cell		Primary	72	396	0	10	0	478	15.0628	82.8452	0	2.09205	0	enriched	Cluster 1
RT4_URINARY_TRACT	Bladder Cancer	bladder_carcinoma	bladder_transitional_cell		Primary	0	79	0	27	0	106	0	74.5283	0	25.4717	0	enriched	Cluster 1
SJSA1_BONE	Bone Cancer	osteosarcoma			Primary	3	4	103	0	0	110	2.72727	3.63636	93.6364	0	0	enriched	Cluster 2
HOS_BONE	Bone Cancer	osteosarcoma			Primary	37	0	109	9	674	829	4.46321	0	13.1484	1.08565	81.3028	enriched	Cluster 4
SKES1_BONE	Bone Cancer	Ewing_sarcoma		EWS_FLI	Primary	0	0	0	91	0	91	0	0	0	100	0	enriched	Cluster 3
U118MG_CENTRAL_NERVOUS_SYSTEM	Brain Cancer	glioma	astrocytoma		Primary	1	0	241	0	2	244	0.409836	0	98.7705	0	0.819672	enriched	Cluster 2
SW1088_CENTRAL_NERVOUS_SYSTEM	Brain Cancer	glioma	astrocytoma		Primary	0	0	128	0	0	128	0	0	100	0	0	enriched	Cluster 2
DKMG_CENTRAL_NERVOUS_SYSTEM	Brain Cancer	glioma	glioblastoma		Primary	2	0	269	0	0	271	0.738007	0	99.262	0	0	enriched	Cluster 2
SNU738_CENTRAL_NERVOUS_SYSTEM	Brain Cancer	glioma	oligodendroglioma			36	4	330	0	9	379	9.49868	1.05541	87.0712	0	2.37467	enriched	Cluster 2
TM31_CENTRAL_NERVOUS_SYSTEM	Brain Cancer	glioma				26	1	89	0	0	116	22.4138	0.862069	76.7241	0	0	enriched	Cluster 2
CAS1_CENTRAL_NERVOUS_SYSTEM	Brain Cancer	glioma	glioblastoma		Primary	0	0	131	0	2	133	0	0	98.4962	0	1.50376	enriched	Cluster 2
GOS3_CENTRAL_NERVOUS_SYSTEM	Brain Cancer	glioma	glioblastoma		Primary	21	2	166	0	2	191	10.9948	1.04712	86.911	0	1.04712	enriched	Cluster 2
KNS42_CENTRAL_NERVOUS_SYSTEM	Brain Cancer	glioma	glioblastoma		Primary	25	0	141	1	5	172	14.5349	0	81.9767	0.581395	2.90698	enriched	Cluster 2
KALS1_CENTRAL_NERVOUS_SYSTEM	Brain Cancer	glioma	glioblastoma		Primary	0	0	255	0	33	288	0	0	88.5417	0	11.4583	enriched	Cluster 2
CCFSTTG1_CENTRAL_NERVOUS_SYSTEM	Brain Cancer	glioma	astrocytoma		Primary	20	0	205	0	21	246	8.13008	0	83.3333	0	8.53659	enriched	Cluster 2
42MGBA_CENTRAL_NERVOUS_SYSTEM	Brain Cancer	glioma	astrocytoma		Primary	25	0	491	1	1	518	4.82625	0	94.7876	0.19305	0.19305	enriched	Cluster 2
DAOY_CENTRAL_NERVOUS_SYSTEM	Brain Cancer	medulloblastoma		non_MYC	Primary	245	5	24	5	2	281	87.1886	1.77936	8.54093	1.77936	0.711744	enriched	Cluster 0
HDQP1_BREAST	Breast Cancer	breast_ductal_carcinoma	ERneg_HER2neg	basal_A	Primary	53	3	6	2	0	64	82.8125	4.6875	9.375	3.125	0	enriched	Cluster 0
BT549_BREAST	Breast Cancer	breast_ductal_carcinoma	ERneg_HER2neg	basal_B	Primary	4	0	106	5	151	266	1.50376	0	39.8496	1.8797	56.7669	distributed
HCC1428_BREAST	Breast Cancer	breast_carcinoma	ERpos_HER2neg	luminal	Metastasis	5	0	1	121	0	127	3.93701	0	0.787402	95.2756	0	enriched	Cluster 3
MDAMB436_BREAST	Breast Cancer	breast_carcinoma	ERneg_HER2neg	basal_B	Metastasis	122	1	152	1	5	281	43.4164	0.355872	54.0925	0.355872	1.77936	distributed
MCF7_BREAST	Breast Cancer	breast_carcinoma	ERpos_HER2neg	luminal	Metastasis	1	6	0	136	0	143	0.699301	4.1958	0	95.1049	0	enriched	Cluster 3
HCC1419_BREAST	Breast Cancer	breast_ductal_carcinoma	ERpos_HER2pos	HER2_amp	Primary	0	70	0	151	0	221	0	31.6742	0	68.3258	0	enriched	Cluster 3
HCC38_BREAST	Breast Cancer	breast_ductal_carcinoma	ERneg_HER2neg	basal_A	Primary	105	35	1	59	0	200	52.5	17.5	0.5	29.5	0	distributed
EFM192A_BREAST	Breast Cancer	breast_adenocarcinoma	ERpos_HER2pos	HER2_amp	Metastasis	41	58	0	234	0	333	12.3123	17.4174	0	70.2703	0	enriched	Cluster 3
KPL1_BREAST	Breast Cancer	breast_carcinoma	ERpos_HER2neg	luminal	Metastasis	20	6	0	250	0	276	7.24638	2.17391	0	90.5797	0	enriched	Cluster 3
BT474_BREAST	Breast Cancer	breast_ductal_carcinoma	ERpos_HER2pos	HER2_amp	Primary	0	0	0	125	0	125	0	0	0	100	0	enriched	Cluster 3
MDAMB361_BREAST	Breast Cancer	breast_carcinoma	ERpos_HER2pos	HER2_amp	Metastasis	0	1	0	134	0	135	0	0.740741	0	99.2593	0	enriched	Cluster 3
T47D_BREAST	Breast Cancer	breast_ductal_carcinoma	ERpos_HER2neg	luminal	Metastasis	1	1	0	219	0	221	0.452489	0.452489	0	99.095	0	enriched	Cluster 3
CAMA1_BREAST	Breast Cancer	breast_carcinoma	ERpos_HER2neg	luminal	Metastasis	4	14	0	273	0	291	1.37457	4.811	0	93.8144	0	enriched	Cluster 3
ZR751_BREAST	Breast Cancer	breast_ductal_carcinoma	ERpos_HER2neg	luminal	Metastasis	2	0	0	307	0	309	0.647249	0	0	99.3528	0	enriched	Cluster 3
HMC18_BREAST	Breast Cancer	breast_carcinoma	ERneg_HER2neg	basal_B	Metastasis	77	0	0	216	0	293	26.2799	0	0	73.7201	0	enriched	Cluster 3
NCIH747_LARGE_INTESTINE	Colon/Colorectal Cancer	colorectal_adenocarcinoma			Metastasis	0	79	0	1	0	80	0	98.75	0	1.25	0	enriched	Cluster 1
RCM1_LARGE_INTESTINE	Colon/Colorectal Cancer	colorectal_adenocarcinoma			Primary	1	8	0	119	0	128	0.78125	6.25	0	92.9688	0	enriched	Cluster 3
LS1034_LARGE_INTESTINE	Colon/Colorectal Cancer	colorectal_adenocarcinoma			Primary	1	90	0	55	0	146	0.684932	61.6438	0	37.6712	0	enriched	Cluster 1
OUMS23_LARGE_INTESTINE	Colon/Colorectal Cancer	colorectal_adenocarcinoma			Metastasis	25	51	0	31	0	107	23.3645	47.6636	0	28.972	0	distributed
HT55_LARGE_INTESTINE	Colon/Colorectal Cancer	colorectal_adenocarcinoma			Primary	0	46	0	165	0	211	0	21.8009	0	78.1991	0	enriched	Cluster 3
HCC56_LARGE_INTESTINE	Colon/Colorectal Cancer	colorectal_adenocarcinoma				1	43	0	55	0	99	1.0101	43.4343	0	55.5556	0	distributed
CL34_LARGE_INTESTINE	Colon/Colorectal Cancer	colorectal_adenocarcinoma		MSI	Primary	13	19	0	346	0	378	3.43915	5.02646	0	91.5344	0	enriched	Cluster 3
SNUC4_LARGE_INTESTINE	Colon/Colorectal Cancer	colorectal_adenocarcinoma		MSI		0	29	0	438	0	467	0	6.20985	0	93.7901	0	enriched	Cluster 3
LS180_LARGE_INTESTINE	Colon/Colorectal Cancer	colorectal_adenocarcinoma		MSI	Primary	13	46	0	302	0	361	3.60111	12.7424	0	83.6565	0	enriched	Cluster 3
CCK81_LARGE_INTESTINE	Colon/Colorectal Cancer	colorectal_adenocarcinoma		MSI	Metastasis	0	0	0	126	0	126	0	0	0	100	0	enriched	Cluster 3
TEN_ENDOMETRIUM	Endometrial/Uterine Cancer	clear_cell_carcinoma			Primary	198	37	0	81	0	316	62.6582	11.7089	0	25.6329	0	enriched	Cluster 0
HEC108_ENDOMETRIUM	Endometrial/Uterine Cancer	endometrial_adenocarcinoma			Primary	138	14	1	19	0	172	80.2326	8.13953	0.581395	11.0465	0	enriched	Cluster 0
EFE184_ENDOMETRIUM	Endometrial/Uterine Cancer	endometrial_adenocarcinoma			Metastasis	58	9	10	9	0	86	67.4419	10.4651	11.6279	10.4651	0	enriched	Cluster 0
HEC6_ENDOMETRIUM	Endometrial/Uterine Cancer	endometrial_adenocarcinoma			Primary	151	1	1	5	3	161	93.7888	0.621118	0.621118	3.10559	1.86335	enriched	Cluster 0
SNU1077_ENDOMETRIUM	Endometrial/Uterine Cancer	mullerian_carcinoma			Primary	135	2	2	33	0	172	78.4884	1.16279	1.16279	19.186	0	enriched	Cluster 0
HEC251_ENDOMETRIUM	Endometrial/Uterine Cancer	endometrial_adenocarcinoma			Primary	56	41	0	10	0	107	52.3364	38.3178	0	9.34579	0	distributed
HEC151_ENDOMETRIUM	Endometrial/Uterine Cancer	endometrial_adenocarcinoma			Primary	215	23	0	12	0	250	86	9.2	0	4.8	0	enriched	Cluster 0
HEC59_ENDOMETRIUM	Endometrial/Uterine Cancer	endometrial_adenocarcinoma			Primary	262	28	11	66	18	385	68.0519	7.27273	2.85714	17.1429	4.67532	enriched	Cluster 0
MFE319_ENDOMETRIUM	Endometrial/Uterine Cancer	endometrial_adenocarcinoma				29	8	1	153	0	191	15.1832	4.18848	0.52356	80.1047	0	enriched	Cluster 3
MFE280_ENDOMETRIUM	Endometrial/Uterine Cancer	endometrial_adenocarcinoma			Primary	4	1	0	212	0	217	1.84332	0.460829	0	97.6959	0	enriched	Cluster 3
TE1_OESOPHAGUS	Esophageal Cancer	esophagus_squamous			Primary	46	154	0	6	0	206	22.3301	74.7573	0	2.91262	0	enriched	Cluster 1
TE9_OESOPHAGUS	Esophageal Cancer	esophagus_squamous			Metastasis	113	131	0	4	0	248	45.5645	52.8226	0	1.6129	0	distributed
TE10_OESOPHAGUS	Esophageal Cancer	esophagus_squamous			Primary	55	130	0	34	0	219	25.1142	59.3607	0	15.5251	0	distributed
KYSE520_OESOPHAGUS	Esophageal Cancer	esophagus_squamous			Primary	32	226	65	0	0	323	9.90712	69.969	20.1238	0	0	enriched	Cluster 1
COLO680N_OESOPHAGUS	Esophageal Cancer	esophagus_squamous				226	282	0	15	0	523	43.2122	53.9197	0	2.86807	0	distributed
TE14_OESOPHAGUS	Esophageal Cancer	esophagus_squamous				19	7	0	448	0	474	4.00844	1.47679	0	94.5148	0	enriched	Cluster 3
TE6_OESOPHAGUS	Esophageal Cancer	esophagus_squamous				402	28	0	121	0	551	72.9583	5.08167	0	21.9601	0	enriched	Cluster 0
HS729_SOFT_TISSUE	Fibroblast	fibroblast_soft_tissue			Primary	0	0	211	0	4	215	0	0	98.1395	0	1.86047	enriched	Cluster 2
SNU308_BILIARY_TRACT	Gallbladder Cancer	gallbladder_adenocarcinoma				2	92	0	0	0	94	2.12766	97.8723	0	0	0	enriched	Cluster 1
SH10TC_STOMACH	Gastric Cancer	gastric_adenocarcinoma	mucinous		Primary	26	9	315	0	1	351	7.40741	2.5641	89.7436	0	0.2849	enriched	Cluster 2
LMSU_STOMACH	Gastric Cancer	gastric_adenocarcinoma			Metastasis	16	1	231	0	7	255	6.27451	0.392157	90.5882	0	2.7451	enriched	Cluster 2
MKN7_STOMACH	Gastric Cancer	gastric_adenocarcinoma	tubular		Metastasis	30	214	10	4	0	258	11.6279	82.9457	3.87597	1.55039	0	enriched	Cluster 1
2313287_STOMACH	Gastric Cancer	gastric_adenocarcinoma			Primary	19	10	0	74	0	103	18.4466	9.70874	0	71.8447	0	enriched	Cluster 3
MKN45_STOMACH	Gastric Cancer	gastric_adenocarcinoma	diffuse_gastric		Metastasis	16	37	0	65	0	118	13.5593	31.3559	0	55.0847	0	distributed
IM95_STOMACH	Gastric Cancer	gastric_adenocarcinoma			Primary	0	19	0	166	0	185	0	10.2703	0	89.7297	0	enriched	Cluster 3
SNU899_UPPER_AERODIGESTIVE_TRACT	Head and Neck Cancer	upper_aerodigestive_squamous	laryngeal		Primary	0	83	0	0	0	83	0	100	0	0	0	enriched	Cluster 1
BICR56_UPPER_AERODIGESTIVE_TRACT	Head and Neck Cancer	upper_aerodigestive_squamous	oral		Primary	5	67	9	0	0	81	6.17284	82.716	11.1111	0	0	enriched	Cluster 1
BHY_UPPER_AERODIGESTIVE_TRACT	Head and Neck Cancer	upper_aerodigestive_squamous	oral		Primary	4	60	81	0	0	145	2.75862	41.3793	55.8621	0	0	distributed
JHU006_UPPER_AERODIGESTIVE_TRACT	Head and Neck Cancer					90	212	7	16	0	325	27.6923	65.2308	2.15385	4.92308	0	enriched	Cluster 1
DETROIT562_UPPER_AERODIGESTIVE_TRACT	Head and Neck Cancer	upper_aerodigestive_squamous	pharynx		Metastasis	28	126	9	0	0	163	17.1779	77.3006	5.52147	0	0	enriched	Cluster 1
JHU011_UPPER_AERODIGESTIVE_TRACT	Head and Neck Cancer	upper_aerodigestive_squamous	laryngeal			120	525	71	1	0	717	16.7364	73.2218	9.90237	0.13947	0	enriched	Cluster 1
SCC9_UPPER_AERODIGESTIVE_TRACT	Head and Neck Cancer	upper_aerodigestive_squamous			Primary	0	1	471	1	2	475	0	0.210526	99.1579	0.210526	0.421053	enriched	Cluster 2
PECAPJ49_UPPER_AERODIGESTIVE_TRACT	Head and Neck Cancer	upper_aerodigestive_squamous	oral		Primary	102	53	47	0	0	202	50.495	26.2376	23.2673	0	0	distributed
YD38_UPPER_AERODIGESTIVE_TRACT	Head and Neck Cancer	upper_aerodigestive_squamous				10	613	0	1	0	624	1.60256	98.2372	0	0.160256	0	enriched	Cluster 1
SNU1214_UPPER_AERODIGESTIVE_TRACT	Head and Neck Cancer	upper_aerodigestive_squamous	laryngeal			35	139	0	14	0	188	18.617	73.9362	0	7.44681	0	enriched	Cluster 1
SNU46_UPPER_AERODIGESTIVE_TRACT	Head and Neck Cancer	upper_aerodigestive_squamous	laryngeal			132	26	20	56	2	236	55.9322	11.0169	8.47458	23.7288	0.847458	distributed
BICR16_UPPER_AERODIGESTIVE_TRACT	Head and Neck Cancer	upper_aerodigestive_squamous	oral		Primary	142	55	1	14	0	212	66.9811	25.9434	0.471698	6.60377	0	enriched	Cluster 0
BICR31_UPPER_AERODIGESTIVE_TRACT	Head and Neck Cancer	upper_aerodigestive_squamous	oral		Primary	61	170	0	17	0	248	24.5968	68.5484	0	6.85484	0	enriched	Cluster 1
JHU029_UPPER_AERODIGESTIVE_TRACT	Head and Neck Cancer	upper_aerodigestive_squamous	laryngeal			550	198	41	8	0	797	69.0088	24.8432	5.14429	1.00376	0	enriched	Cluster 0
BICR6_UPPER_AERODIGESTIVE_TRACT	Head and Neck Cancer	upper_aerodigestive_squamous	oral		Primary	74	209	0	3	0	286	25.8741	73.0769	0	1.04895	0	enriched	Cluster 1
SCC47_UPPER_AERODIGESTIVE_TRACT	Head and Neck Cancer					375	174	1	42	0	592	63.3446	29.3919	0.168919	7.09459	0	enriched	Cluster 0
SCC25_UPPER_AERODIGESTIVE_TRACT	Head and Neck Cancer	upper_aerodigestive_squamous			Primary	501	358	33	6	0	898	55.7906	39.8664	3.67483	0.668151	0	distributed
93VU_UPPER_AERODIGESTIVE_TRACT	Head and Neck Cancer					460	73	11	28	0	572	80.4196	12.7622	1.92308	4.8951	0	enriched	Cluster 0
SCC90_UPPER_AERODIGESTIVE_TRACT	Head and Neck Cancer					1	0	1	256	0	258	0.387597	0	0.387597	99.2248	0	enriched	Cluster 3
OSRC2_KIDNEY	Kidney Cancer	renal_cell_carcinoma			Primary	0	1	125	0	0	126	0	0.793651	99.2063	0	0	enriched	Cluster 2
CAKI2_KIDNEY	Kidney Cancer	renal_cell_carcinoma	clear_cell		Primary	131	89	57	1	0	278	47.1223	32.0144	20.5036	0.359712	0	distributed
RCC10RGB_KIDNEY	Kidney Cancer	renal_cell_carcinoma			Primary	26	20	186	1	0	233	11.1588	8.58369	79.8283	0.429185	0	enriched	Cluster 2
BFTC909_KIDNEY	Kidney Cancer	renal_cell_carcinoma	transitional_cell		Primary	107	61	211	0	0	379	28.2322	16.095	55.6728	0	0	distributed
KMRC3_KIDNEY	Kidney Cancer	renal_cell_carcinoma	clear_cell		Primary	0	0	245	0	0	245	0	0	100	0	0	enriched	Cluster 2
VMRCRCZ_KIDNEY	Kidney Cancer	renal_cell_carcinoma			Primary	55	47	198	0	0	300	18.3333	15.6667	66	0	0	enriched	Cluster 2
JHH6_LIVER	Liver Cancer	hepatocellular_carcinoma			Primary	1	165	40	0	0	206	0.485437	80.0971	19.4175	0	0	enriched	Cluster 1
SNU423_LIVER	Liver Cancer	hepatocellular_carcinoma			Primary	0	0	212	0	0	212	0	0	100	0	0	enriched	Cluster 2
LI7_LIVER	Liver Cancer					33	154	8	1	0	196	16.8367	78.5714	4.08163	0.510204	0	enriched	Cluster 1
SNU449_LIVER	Liver Cancer	hepatocellular_carcinoma			Primary	4	0	277	0	1	282	1.41844	0	98.227	0	0.35461	enriched	Cluster 2
JHH7_LIVER	Liver Cancer	hepatocellular_carcinoma			Primary	111	9	0	78	0	198	56.0606	4.54545	0	39.3939	0	distributed
HEP3B217_LIVER	Liver Cancer	hepatocellular_carcinoma			Primary	32	2	1	83	0	118	27.1186	1.69492	0.847458	70.339	0	enriched	Cluster 3
HUH6_LIVER	Liver Cancer	hepatoblastoma				27	21	0	290	0	338	7.98817	6.21302	0	85.7988	0	enriched	Cluster 3
ACCMESO1_PLEURA	Lung Cancer	mesothelioma				1	10	151	0	0	162	0.617284	6.17284	93.2099	0	0	enriched	Cluster 2
RERFLCKJ_LUNG	Lung Cancer	NSCLC	NSCLC_adenocarcinoma		Primary	11	71	0	5	0	87	12.6437	81.6092	0	5.74713	0	enriched	Cluster 1
NCIH650_LUNG	Lung Cancer	NSCLC	NSCLC_adenocarcinoma		Metastasis	0	0	227	0	44	271	0	0	83.7638	0	16.2362	enriched	Cluster 2
RERFLCAD1_LUNG	Lung Cancer	NSCLC	NSCLC_adenocarcinoma		Primary	0	34	209	0	0	243	0	13.9918	86.0082	0	0	enriched	Cluster 2
SQ1_LUNG	Lung Cancer	NSCLC	NSCLC_squamous		Primary	24	214	0	0	0	238	10.084	89.916	0	0	0	enriched	Cluster 1
SKMES1_LUNG	Lung Cancer	NSCLC	NSCLC_squamous		Metastasis	1	1	141	0	1	144	0.694444	0.694444	97.9167	0	0.694444	enriched	Cluster 2
SW1271_LUNG	Lung Cancer	SCLC			Primary	6	3	106	0	0	115	5.21739	2.6087	92.1739	0	0	enriched	Cluster 2
HCC366_LUNG	Lung Cancer	NSCLC	NSCLC_adenosquamous		Primary	37	16	148	0	1	202	18.3168	7.92079	73.2673	0	0.49505	enriched	Cluster 2
NCIH226_LUNG	Lung Cancer	NSCLC	NSCLC_squamous		Metastasis	44	11	179	1	0	235	18.7234	4.68085	76.1702	0.425532	0	enriched	Cluster 2
NCIH2347_LUNG	Lung Cancer	NSCLC	NSCLC_adenocarcinoma		Primary	3	140	0	2	0	145	2.06897	96.5517	0	1.37931	0	enriched	Cluster 1
NCIH2126_LUNG	Lung Cancer	NSCLC	NSCLC_adenocarcinoma		Metastasis	2	258	0	4	0	264	0.757576	97.7273	0	1.51515	0	enriched	Cluster 1
NCIH1373_LUNG	Lung Cancer	NSCLC	NSCLC_adenocarcinoma		Primary	0	148	16	0	0	164	0	90.2439	9.7561	0	0	enriched	Cluster 1
EKVX_LUNG	Lung Cancer	NSCLC	NSCLC_adenocarcinoma		Primary	6	8	131	0	1	146	4.10959	5.47945	89.726	0	0.684932	enriched	Cluster 2
IALM_LUNG	Lung Cancer	NSCLC	NSCLC_large_cell		Metastasis	186	1	36	98	1	322	57.764	0.310559	11.1801	30.4348	0.310559	distributed
NCIH292_LUNG	Lung Cancer	NSCLC	NSCLC_mucoepidermoid		Metastasis	1	211	1	0	0	213	0.469484	99.061	0.469484	0	0	enriched	Cluster 1
NCIH2444_LUNG	Lung Cancer	NSCLC			Primary	9	213	7	8	0	237	3.79747	89.8734	2.95359	3.37553	0	enriched	Cluster 1
NCIH1435_LUNG	Lung Cancer	NSCLC	NSCLC_adenocarcinoma		Primary	1	263	0	3	0	267	0.374532	98.5019	0	1.1236	0	enriched	Cluster 1
NCIH1792_LUNG	Lung Cancer	NSCLC	NSCLC_adenocarcinoma		Metastasis	28	7	76	0	0	111	25.2252	6.30631	68.4685	0	0	enriched	Cluster 2
EBC1_LUNG	Lung Cancer	NSCLC	NSCLC_squamous		Metastasis	10	167	8	1	0	186	5.37634	89.7849	4.30108	0.537634	0	enriched	Cluster 1
NCIH2228_LUNG	Lung Cancer	NSCLC	NSCLC_adenocarcinoma		Primary	3	341	22	1	0	367	0.817439	92.9155	5.99455	0.27248	0	enriched	Cluster 1
NCIH2073_LUNG	Lung Cancer	NSCLC	NSCLC_adenocarcinoma		Primary	106	56	4	10	0	176	60.2273	31.8182	2.27273	5.68182	0	enriched	Cluster 0
ABC1_LUNG	Lung Cancer	NSCLC	NSCLC_adenocarcinoma		Metastasis	8	300	0	3	0	311	2.57235	96.463	0	0.96463	0	enriched	Cluster 1
NCIH2452_PLEURA	Lung Cancer	mesothelioma			Metastasis	84	18	434	0	2	538	15.6134	3.34572	80.6691	0	0.371747	enriched	Cluster 2
NCIH2087_LUNG	Lung Cancer	NSCLC	NSCLC_adenocarcinoma		Metastasis	40	178	1	0	0	219	18.2648	81.2785	0.456621	0	0	enriched	Cluster 1
RERFLCAI_LUNG	Lung Cancer	NSCLC	NSCLC_squamous		Metastasis	18	0	662	1	82	763	2.35911	0	86.7628	0.131062	10.7471	enriched	Cluster 2
NCIH1944_LUNG	Lung Cancer	NSCLC	NSCLC_adenocarcinoma		Metastasis	26	375	13	0	0	414	6.28019	90.5797	3.1401	0	0	enriched	Cluster 1
MSTO211H_PLEURA	Lung Cancer	mesothelioma			Metastasis	191	2	86	7	11	297	64.3098	0.673401	28.9562	2.3569	3.7037	enriched	Cluster 0
CALU6_LUNG	Lung Cancer	NSCLC			Metastasis	219	3	4	32	0	258	84.8837	1.16279	1.55039	12.4031	0	enriched	Cluster 0
NCIH1568_LUNG	Lung Cancer	NSCLC	NSCLC_adenocarcinoma		Metastasis	31	251	1	4	0	287	10.8014	87.4564	0.348432	1.39373	0	enriched	Cluster 1
NCIH460_LUNG	Lung Cancer	NSCLC	NSCLC_large_cell		Metastasis	780	44	1	12	0	837	93.19	5.25687	0.119474	1.43369	0	enriched	Cluster 0
NCIH2110_LUNG	Lung Cancer	NSCLC			Metastasis	1548	364	0	78	0	1990	77.7889	18.2915	0	3.9196	0	enriched	Cluster 0
NCIH727_LUNG	Lung Cancer	lung_carcinoid			Primary	26	89	3	152	0	270	9.62963	32.963	1.11111	56.2963	0	distributed
NCIH1299_LUNG	Lung Cancer	NSCLC	NSCLC_large_cell		Metastasis	460	5	54	12	3	534	86.1423	0.93633	10.1124	2.24719	0.561798	enriched	Cluster 0
NCIH2170_LUNG	Lung Cancer	NSCLC	NSCLC_squamous		Primary	5	1	0	136	0	142	3.52113	0.704225	0	95.7746	0	enriched	Cluster 3
NCIH358_LUNG	Lung Cancer	NSCLC	NSCLC_adenocarcinoma		Primary	112	210	8	6	0	336	33.3333	62.5	2.38095	1.78571	0	enriched	Cluster 1
SBC5_LUNG	Lung Cancer	SCLC			Metastasis	1	0	0	101	0	102	0.980392	0	0	99.0196	0	enriched	Cluster 3
NCIH1048_LUNG	Lung Cancer	SCLC			Metastasis	20	2	0	377	1	400	5	0.5	0	94.25	0.25	enriched	Cluster 3
NCIH2077_LUNG	Lung Cancer	NSCLC	NSCLC_adenocarcinoma			3	0	0	431	11	445	0.674157	0	0	96.8539	2.47191	enriched	Cluster 3
NCIH446_LUNG	Lung Cancer	SCLC			Metastasis	2	0	0	193	1	196	1.02041	0	0	98.4694	0.510204	enriched	Cluster 3
NCIH522_LUNG	Lung Cancer	NSCLC	NSCLC_adenocarcinoma		Primary	1	0	0	207	0	208	0.480769	0	0	99.5192	0	enriched	Cluster 3
KPNSI9S_AUTONOMIC_GANGLIA	Neuroblastoma	neuroblastoma			Metastasis	105	0	5	15	4	129	81.3953	0	3.87597	11.6279	3.10078	enriched	Cluster 0
SKNAS_AUTONOMIC_GANGLIA	Neuroblastoma	neuroblastoma			Metastasis	31	0	0	190	5	226	13.7168	0	0	84.0708	2.21239	enriched	Cluster 3
OAW28_OVARY	Ovarian Cancer	ovary_adenocarcinoma	high_grade_serous		Metastasis	4	73	0	84	0	161	2.48447	45.3416	0	52.1739	0	distributed
OVTOKO_OVARY	Ovarian Cancer	ovary_adenocarcinoma	clear_cell		Metastasis	29	154	26	0	0	209	13.8756	73.6842	12.4402	0	0	enriched	Cluster 1
JHOC5_OVARY	Ovarian Cancer	ovary_adenocarcinoma	clear_cell		Primary	26	116	3	0	0	145	17.931	80	2.06897	0	0	enriched	Cluster 1
CAOV3_OVARY	Ovarian Cancer	ovary_adenocarcinoma	high_grade_serous		Primary	103	3	0	115	0	221	46.6063	1.35747	0	52.0362	0	distributed
JHOS2_OVARY	Ovarian Cancer	ovary_adenocarcinoma	high_grade_serous		Primary	82	17	108	4	2	213	38.4977	7.98122	50.7042	1.87793	0.938967	distributed
TYKNU_OVARY	Ovarian Cancer	ovary_adenocarcinoma	high_grade_serous		Primary	88	5	21	2	1	117	75.2137	4.2735	17.9487	1.7094	0.854701	enriched	Cluster 0
OVCAR4_OVARY	Ovarian Cancer	ovary_adenocarcinoma	high_grade_serous		Metastasis	54	154	3	72	0	283	19.0813	54.417	1.06007	25.4417	0	distributed
ONCODG1_OVARY	Ovarian Cancer	ovary_adenocarcinoma	high_grade_serous		Metastasis	46	10	0	214	0	270	17.037	3.7037	0	79.2593	0	enriched	Cluster 3
TOV21G_OVARY	Ovarian Cancer	ovary_adenocarcinoma	clear_cell		Primary	189	49	62	5	0	305	61.9672	16.0656	20.3279	1.63934	0	enriched	Cluster 0
OVSAHO_OVARY	Ovarian Cancer	ovary_adenocarcinoma	high_grade_serous		Metastasis	103	1	1	122	0	227	45.3744	0.440529	0.440529	53.7445	0	distributed
OVK18_OVARY	Ovarian Cancer	ovary_adenocarcinoma	endometrioid		Metastasis	2	0	0	176	0	178	1.1236	0	0	98.8764	0	enriched	Cluster 3
TOV112D_OVARY	Ovarian Cancer	ovary_adenocarcinoma	endometrioid		Primary	3	0	0	75	0	78	3.84615	0	0	96.1538	0	enriched	Cluster 3
COV434_OVARY	Ovarian Cancer	ovary_adenocarcinoma	endometrioid		Primary	0	0	0	88	0	88	0	0	0	100	0	enriched	Cluster 3
SU8686_PANCREAS	Pancreatic Cancer	exocrine	exocrine_adenocarcinoma		Metastasis	3	79	0	0	0	82	3.65854	96.3415	0	0	0	enriched	Cluster 1
PK45H_PANCREAS	Pancreatic Cancer	exocrine	exocrine_adenocarcinoma		Primary	0	1	270	0	0	271	0	0.369004	99.631	0	0	enriched	Cluster 2
ASPC1_PANCREAS	Pancreatic Cancer	exocrine	exocrine_adenocarcinoma		Metastasis	15	274	0	1	0	290	5.17241	94.4828	0	0.344828	0	enriched	Cluster 1
HUPT4_PANCREAS	Pancreatic Cancer	exocrine	exocrine_adenocarcinoma		Metastasis	1	55	0	0	0	56	1.78571	98.2143	0	0	0	enriched	Cluster 1
PANC1_PANCREAS	Pancreatic Cancer	exocrine	exocrine_adenocarcinoma		Primary	27	100	31	1	0	159	16.9811	62.8931	19.4969	0.628931	0	enriched	Cluster 1
HUPT3_PANCREAS	Pancreatic Cancer	exocrine	exocrine_adenocarcinoma		Metastasis	95	24	13	4	0	136	69.8529	17.6471	9.55882	2.94118	0	enriched	Cluster 0
SW1990_PANCREAS	Pancreatic Cancer	exocrine	exocrine_adenocarcinoma		Primary	0	32	275	0	0	307	0	10.4235	89.5765	0	0	enriched	Cluster 2
DANG_PANCREAS	Pancreatic Cancer	exocrine	exocrine_adenocarcinoma			5	137	0	1	0	143	3.4965	95.8042	0	0.699301	0	enriched	Cluster 1
PK59_PANCREAS	Pancreatic Cancer	exocrine	exocrine_adenocarcinoma		Metastasis	0	173	1	0	0	174	0	99.4253	0.574713	0	0	enriched	Cluster 1
PATU8988S_PANCREAS	Pancreatic Cancer	exocrine	exocrine_adenocarcinoma		Metastasis	1	206	0	37	0	244	0.409836	84.4262	0	15.1639	0	enriched	Cluster 1
PANC0203_PANCREAS	Pancreatic Cancer	exocrine	exocrine_adenocarcinoma		Primary	33	469	0	4	0	506	6.52174	92.6877	0	0.790514	0	enriched	Cluster 1
PC3_PROSTATE	Prostate Cancer	prostate_adenocarcinoma			Metastasis	34	18	117	0	0	169	20.1183	10.6509	69.2308	0	0	enriched	Cluster 2
LNCAPCLONEFGC_PROSTATE	Prostate Cancer	prostate_adenocarcinoma			Metastasis	0	0	0	129	0	129	0	0	0	100	0	enriched	Cluster 3
HT1080_SOFT_TISSUE	Sarcoma	fibrosarcoma			Metastasis	250	55	211	0	0	516	48.4496	10.6589	40.8915	0	0	distributed
RD_SOFT_TISSUE	Sarcoma	rhabdomyosarcoma	embryonal		Primary	4	0	168	3	86	261	1.53257	0	64.3678	1.14943	32.9502	enriched	Cluster 2
A204_SOFT_TISSUE	Sarcoma	malignant_rhabdoid_tumor			Primary	3	0	14	4	229	250	1.2	0	5.6	1.6	91.6	enriched	Cluster 4
HS939T_SKIN	Skin Cancer	melanoma				11	1	224	0	0	236	4.66102	0.423729	94.9153	0	0	enriched	Cluster 2
HS852T_SKIN	Skin Cancer	melanoma				10	1	150	0	1	162	6.17284	0.617284	92.5926	0	0.617284	enriched	Cluster 2
RVH421_SKIN	Skin Cancer	melanoma			Metastasis	23	2	209	0	5	239	9.62343	0.83682	87.4477	0	2.09205	enriched	Cluster 2
SKMEL30_SKIN	Skin Cancer	melanoma			Metastasis	238	10	104	1	0	353	67.4221	2.83286	29.4618	0.283286	0	enriched	Cluster 0
SKMEL5_SKIN	Skin Cancer	melanoma			Metastasis	279	0	13	5	0	297	93.9394	0	4.3771	1.6835	0	enriched	Cluster 0
SKMEL2_SKIN	Skin Cancer	melanoma			Metastasis	246	0	9	14	7	276	89.1304	0	3.26087	5.07246	2.53623	enriched	Cluster 0
COLO792_SKIN	Skin Cancer	melanoma			Metastasis	47	0	224	0	0	271	17.3432	0	82.6568	0	0	enriched	Cluster 2
C32_SKIN	Skin Cancer	melanoma	amelanotic		Primary	140	31	383	0	0	554	25.2708	5.59567	69.1336	0	0	enriched	Cluster 2
COLO741_SKIN	Skin Cancer	melanoma			Metastasis	290	10	24	4	1	329	88.1459	3.03951	7.29483	1.21581	0.303951	enriched	Cluster 0
UACC257_SKIN	Skin Cancer	melanoma			Primary	236	0	1	2	0	239	98.7448	0	0.41841	0.83682	0	enriched	Cluster 0
SKMEL3_SKIN	Skin Cancer	melanoma			Metastasis	190	0	0	4	0	194	97.9381	0	0	2.06186	0	enriched	Cluster 0
IGR1_SKIN	Skin Cancer	melanoma			Metastasis	640	11	66	8	0	725	88.2759	1.51724	9.10345	1.10345	0	enriched	Cluster 0
A375_SKIN	Skin Cancer	melanoma			Primary	569	8	3	13	0	593	95.9528	1.34907	0.505902	2.19224	0	enriched	Cluster 0
A2058_SKIN	Skin Cancer	melanoma			Metastasis	256	7	20	11	0	294	87.0748	2.38095	6.80272	3.7415	0	enriched	Cluster 0
WM88_SKIN	Skin Cancer	melanoma			Metastasis	184	2	54	2	0	242	76.0331	0.826446	22.314	0.826446	0	enriched	Cluster 0
IGR37_SKIN	Skin Cancer	melanoma			Metastasis	330	0	4	13	0	347	95.1009	0	1.15274	3.7464	0	enriched	Cluster 0
FTC133_THYROID	Thyroid Cancer	thyroid_carcinoma	anaplastic		Metastasis	3	5	132	0	0	140	2.14286	3.57143	94.2857	0	0	enriched	Cluster 2
8305C_THYROID	Thyroid Cancer	thyroid_carcinoma			Primary	6	0	420	0	33	459	1.30719	0	91.5033	0	7.18954	enriched	Cluster 2
BCPAP_THYROID	Thyroid Cancer	thyroid_carcinoma	papillary		Primary	0	0	143	0	9	152	0	0	94.0789	0	5.92105	enriched	Cluster 2
SW579_THYROID	Thyroid Cancer	thyroid_squamous			Primary	1	0	216	0	0	217	0.460829	0	99.5392	0	0	enriched	Cluster 2
