# Supplementary material for: Beyondcell: targeting cancer therapeutic heterogeneity in single-cell RNA-seq data
Source: Genome Med. 2021 Dec 16;13:187. doi: 10.1186/s13073-021-01001-x (PMC8675493; doi:10.1186/s13073-021-01001-x)
Supplement: Supplementary file 5 — Additional file 5: Table S4. Differential sensitivity drugs in cancer type and clusters for Kinker et al. dataset. [file 13073_2021_1001_MOESM5_ESM.xlsx]

## Sheet: S4_TissueDiffDrugs_PSc
Table S4: Differential sensitivity drugs by tissue type for Kinker et al. dataset. PSc collection
signature	Name	MoA	Target	residuals.Bile.Duct.Cancer	residuals.Bladder.Cancer	residuals.Bone.Cancer	residuals.Brain.Cancer	residuals.Breast.Cancer	residuals.Colon.Colorectal.Cancer	residuals.Endometrial.Uterine.Cancer	residuals.Esophageal.Cancer	residuals.Fibroblast	residuals.Gallbladder.Cancer	residuals.Gastric.Cancer	residuals.Head.and.Neck.Cancer	residuals.Kidney.Cancer	residuals.Liver.Cancer	residuals.Lung.Cancer	residuals.Neuroblastoma	residuals.Ovarian.Cancer	residuals.Pancreatic.Cancer	residuals.Prostate.Cancer	residuals.Sarcoma	residuals.Skin.Cancer	residuals.Thyroid.Cancer	switch.point
sig_1016	BROAD-SAI-609			-0.98	-0.2	2.47	0.58	-0.55	1.1	0.47	1.34	-1.79	1.4	-0.68	0.84	0.24	-0.31	0.46	-0.56	-1.34	-0.14	-2.98	-2.49	-1.85	-1.59	0.49
sig_10194	CROMOGLICIC-ACID	IMMUNOSUPPRESSANT	KCNMA1; S100P	-0.27	-0.1	2.96	0.02	-0.99	-0.13	0.54	2.51	1.11	-1.01	0.74	0.83	-0.9	0.76	-0.46	1.41	-0.05	-0.31	-2.98	0.94	-1.54	0.98	0.48
sig_10249	DANAZOL	PROGESTERONE RECEPTOR AGONIST; ESTROGEN RECEPTOR ANTAGONIST	CCL2; GNRHR; AR; GNRHR2; ESR1; PGR	0.18	-0.39	0.59	-0.01	0.48	0.05	0.48	0.37	-0.52	0.9	0.92	0.11	-0.75	0.27	0.2	0.56	0.04	-0.36	1.85	-1.1	-1.33	0.72	0.4
sig_10302	TEGASEROD	SEROTONIN RECEPTOR PARTIAL AGONIST	HTR4; HTR2A; HTR2B; HTR2C	-3.83	-3.47	6.01	1.51	-2.45	0.3	3	-0.4	-3.26	-3.04	1.55	-0.2	0.77	-0.42	0.01	1.94	-1.11	-1.06	-1.31	-2.18	1.01	0.44	0.41
sig_1033	AFLATOXIN-B1			1.77	1.23	-1.04	2.68	-1.58	-0.54	-2.71	-1.55	3.82	-0.54	0.77	-0.2	1.71	1.43	0.41	-0.6	-2.25	1.17	-1.65	0.79	-0.97	3.66	0.44
sig_10567	CLOXACILLIN	BACTERIAL CELL WALL SYNTHESIS INHIBITOR		0.3	-0.28	-1.9	-0.94	-0.73	2.04	-0.96	-0.92	-0.31	0.24	0.94	-0.12	0.4	0.24	0.49	-2.35	-0.46	1.73	-1.68	-0.12	-0.41	0.39	0.51
sig_10637	ISOPRENALINE	ADRENERGIC RECEPTOR AGONIST	ADRB3; PIK3R3; ADRB2; ADRB1; PIK3R2; MAPK1; PIK3R1	-0.91	1.13	-0.06	-0.43	-1.82	-1.64	1.15	1.75	-0.85	2.85	-0.26	0.59	0.99	0.03	0.06	0.29	1.29	0.95	-0.8	-0.52	-1.44	-0.19	0.58
sig_10708	AVRAINVILLAMIDE-ANALOG-4			-2.58	-1.31	3.25	3.61	-1.49	-0.08	2.11	-2.96	3.26	-5.8	0.19	-0.15	0.77	1.79	0.14	2.14	-1.4	0.36	-4.03	1.15	-1.45	2.38	0.42
sig_10762	CYTOCHALASIN-D			-3.49	-3.92	10.06	1.75	-1.26	0.89	3.69	3.56	3.69	-5.26	-0.61	0.24	-3	-2.95	-0.62	4.68	-0.58	-2.62	-3.64	-0.02	-0.15	1.66	0.54
sig_11	OXYMETHOLONE	ANDROGEN RECEPTOR AGONIST	AR	-0.48	-0.16	-0.1	-0.32	0.49	0.37	1.58	-1.64	-0.59	-3.3	-1.32	0.32	0.04	-0.15	-0.95	-0.37	1.54	0.71	0.4	0.02	1.11	0.94	0.46
sig_11082	KM-03949SC			-3.56	-2.25	6.47	2.34	-0.63	-1.28	2.07	-0.59	-0.87	-9.05	1.83	0.62	2.04	-0.14	-0.78	-0.65	-0.14	-1.17	-5.98	-1.89	0.46	-0.13	0.47
sig_1124	MEPHENESIN	MUSCLE RELAXANT		-0.34	-0.68	-0.36	0.47	0.41	0.26	-0.36	-0.23	0.24	-1.9	0.76	-0.45	-0.49	-0.19	0.78	-0.47	-0.64	-1.54	-1.16	-0.64	0.05	-0.87	0.59
sig_1129	CUNEATIN			2.25	0.2	-0.9	0.26	-0.19	-0.93	-1.3	0.66	2.19	1.24	0.28	0.14	-0.18	-0.65	-0.2	-0.16	-0.98	0.71	-1.43	1.13	0.41	1.65	0.56
sig_1133	MERBROMIN	ANTISEPTIC		-0.37	0.02	0.57	-0.05	0.89	-0.16	-0.43	-0.2	1.27	-1.28	0.02	0.19	0.24	0.34	-0.52	-1.1	-0.51	-1.34	0.2	-0.37	1.46	0.16	0.57
sig_1143	CALCITRIOL	VITAMIN D RECEPTOR AGONIST	VDR	1.05	0.31	0.01	0.86	-0.27	-1.4	-1.31	-1.34	2.16	0.23	-1.16	-0.22	-0.62	0.75	0.22	-0.97	-0.58	-0.2	-0.75	-0.83	1.56	0.78	0.51
sig_11453	BG-1029			-0.26	-1.02	2.84	3.34	-0.7	-1.82	0.35	-1.95	1.57	1.48	-0.91	-0.47	0.98	1.2	0.6	2.53	-0.52	0.2	-0.56	2.41	-2.54	3.32	0.41
sig_1146	DILOXANIDE	PROTEIN SYNTHESIS INHIBITOR		-0.93	0.45	3.22	0.88	-2.88	-1.46	0.37	2.36	0.35	-0.24	-0.82	0.8	-0.51	1.31	-0.13	2.76	-0.22	-0.43	-3	-0.01	-0.82	1.58	0.49
sig_1149	EQUILIN	ESTROGEN RECEPTOR AGONIST	HSD17B1	0.05	0.39	-1.53	-0.35	0.27	2.36	0.26	-1.77	-1.42	1.73	1.23	0.19	-0.25	-0.09	-0.07	-1.47	-0.32	1.36	-1.69	1.03	-1.03	2.02	0.49
sig_1157	EICOSATETRAYNOIC-ACID			-0.2	-1.14	4	2.08	-2.69	-2.09	-0.17	0.25	2.86	-1.99	-1.07	-0.26	0.55	1.75	0.02	0.94	-0.2	-1.38	-2.76	2.13	0.63	1.99	0.57
sig_11616	CGP-53353	PKC INHIBITOR; EGFR INHIBITOR	EGFR; PRKCB	-4.26	-3.04	7.78	2.59	-1.21	-0.94	2.38	0.05	-0.64	-4.97	0.56	-0.04	0.43	-0.67	0.03	0.63	-0.24	-2.02	-4.53	-1.32	0.04	0.05	0.43
sig_11635	MEVASTATIN	HMGCR INHIBITOR	HMGCR	-3.76	-2.47	9.45	0.17	-2.86	-0.72	4.27	4.13	-6.65	-0.02	0.12	0.56	-2.38	-2.37	0.97	2.94	-0.74	-0.15	-3.06	-2.18	-2.83	-0.95	0.41
sig_11701	EUGENOL	ANDROGEN RECEPTOR ANTAGONIST	AR	0.18	-0.85	-1.04	-1.71	0.64	-0.3	-0.02	-0.7	0.3	-0.83	-0.35	-0.22	0.85	-0.41	-0.12	1.76	1.06	-1.17	2.48	-0.03	1.82	-0.61	0.41
sig_1178	GANGLIOSIDE			-0.4	-0.59	0.48	0.19	-1.18	-0.07	-0.54	-0.67	2.91	-2.79	-0.63	-0.43	0.62	0.36	-0.1	1.46	-0.35	-0.8	1.65	1.7	1.66	1.26	0.44
sig_1179	GLYCOPYRROLATE	ACETYLCHOLINE RECEPTOR ANTAGONIST	CHRM4; CHRM1; CHRM3; CHRM2; CHRM5	0.1	-0.01	-1.12	-0.44	0.67	0.98	-0.6	-0.55	0.91	0.18	-0.88	-0.26	-0.66	-0.35	-0.21	-1.93	-1.48	-0.88	0.8	-0.1	2.95	-1.77	0.54
sig_1180	GOSSYPOL	BCL INHIBITOR; MCL1 INHIBITOR	BCL2	-3.18	-3.05	8.67	-0.41	-1.4	0.81	2.36	1.4	-9.46	-3.19	1.7	0.57	-2.89	-0.95	-0.01	1.22	-0.37	0.86	-7.33	-4.41	0.3	-1.22	0.44
sig_11866	RJC-00245SC			-4.11	-1.98	5.18	1.32	-1.53	-0.81	1.8	0.77	-3.33	-4.99	1.69	0.35	1.02	-0.1	-0.39	-2.06	-1.07	-0.53	-3.88	-2.78	1.37	-1.1	0.44
sig_1189	H-9			0.67	-0.24	-0.34	-0.06	0.12	-1.04	-0.01	-1.89	1.02	-0.44	0.22	-0.47	1.87	-1.06	-0.02	1.13	0.39	0.53	-0.43	0.41	0.98	0.73	0.58
sig_1192	HA-14-1	BCL INHIBITOR	BCL2	0.01	1.61	2.03	2.06	-0.68	0.34	0.17	-0.03	1.65	-3.74	0.99	1.08	-1.91	0.31	-1.12	0.23	-0.39	1.9	-3.04	0.49	-1.26	2.53	0.58
sig_11949	BG-1005			-0.14	-0.25	3.42	3	-1.03	-0.89	-0.39	-1.34	1.17	0.51	-1.3	-0.23	0.98	0.6	0.61	0.85	-0.53	0.8	-1.34	1.3	-2.67	2.74	0.41
sig_1196	HEXYLRESORCINOL	LOCAL ANESTHETIC	TYR	-0.94	0.47	1.1	-0.27	-2.57	-0.26	1.66	1.87	1.5	2.24	-1.57	0.14	-1.15	-0.07	0.68	0.64	0.75	-1.04	0.07	-0.62	-0.84	-0.27	0.49
sig_1204	HYDROCORTISONE	GLUCOCORTICOID RECEPTOR AGONIST		0.35	-0.38	2.78	1.64	-3.33	-2.06	-0.98	0.71	2.56	-0.41	0.46	-0.03	0.22	-0.15	0.17	0.15	-1.06	0.15	-1.61	0.7	0.64	3.53	0.46
sig_12051	AC-LEU-LEU-NLE-CHO			0.26	-0.77	3.35	2.68	-1.02	0.67	2.32	-4.25	1.29	-6.08	-0.6	-0.4	0.15	0.31	-0.88	3.96	0.23	1.18	-2.76	0.79	0.21	6.19	0.52
sig_1211	IMPERATORIN			0.77	-0.51	2.57	1.16	-2.1	-2.71	0.06	0.24	2.74	-0.84	0.68	0.13	1.28	2.17	-0.05	-1.26	-0.37	0.31	-4.33	0.52	-0.35	2.16	0.54
sig_12175	LANATOSIDE-C	CARDIAC GLYCOSIDE		-0.89	-0.73	-1.18	-0.89	1.01	-0.52	0.64	0.66	-5.57	-0.15	0.08	-0.07	0.67	-1.58	-0.14	0.75	-0.33	0.13	1.85	-0.39	0.98	-0.14	0.54
sig_1219	KB-R7943	SODIUM/CALCIUM EXCHANGE INHIBITOR	TRPC5; TRPC3; SLC8A1; TRPC6	-3.01	-2.44	10.92	4.22	-5.09	-3.12	2.78	3.39	1.6	0.22	0.6	0.74	-2.62	-2.58	0.97	3.32	-1.84	0.28	-4.86	-2.24	-3.09	2.91	0.41
sig_12329	ETOPOSIDE	TOPOISOMERASE INHIBITOR	TOP2A; TOP2B	-2.17	-2.79	4.66	0.34	-1.1	0.91	0.98	-0.43	0.79	-3.61	1.47	-0.74	-0.01	1.01	0.76	0.96	-1.21	-0.15	-2.33	-1.81	-0.86	2.76	0.47
sig_1238	LY-288513	CCK RECEPTOR ANTAGONIST	CCKBR	2.32	-0.77	0.44	0.92	-0.76	0	0.25	-0.39	1.71	-2.9	1.21	0.37	-1.53	-1.06	-0.67	1.62	-0.34	1.78	-0.11	0.19	0.27	1.99	0.52
sig_1240	D-64406			-0.25	-1.03	6.98	3.08	-6.08	-5.24	0.77	1.02	4.22	-0.75	-1.39	0.86	0.24	1.52	-0.19	2.93	-0.69	2.02	-8.22	0.7	-0.32	6	0.42
sig_1242	CYPROHEPTADINE	HISTAMINE RECEPTOR ANTAGONIST	HTR7; HTR2A; CHRM3; HTR6; HRH1; ADRA1A; CHRM1; ADRA1B; HTR2C; CHRM2; ADRA1D	-1.96	-2.47	-0.03	0.54	0.56	1.48	0.63	-2.46	-0.98	-3.31	1.07	-0.51	2.2	-0.22	-0.93	-1.47	0.11	-1.28	0.51	0.14	3.17	0.73	0.54
sig_12578	FLUVASTATIN	HMGCR INHIBITOR	HMGCR	-2.47	-1.07	6.43	0.88	-4.4	-1.47	2.53	4.08	-2	-0.83	-0.18	0.92	-2.13	0.08	0.75	0.27	-0.77	0.46	-4.89	-2.92	-1.82	-1.48	0.43
sig_1260	METHYSERGIDE	SEROTONIN RECEPTOR ANTAGONIST	HTR5A; HTR1F; HTR7; HTR1B; HTR1D; HTR1A; HTR6; HTR2A; HTR2C; HTR1E; HTR2B	-1.56	-1.85	1.63	1.34	-0.53	-1.36	0.22	-0.67	2.15	-1.6	0.46	0	0.21	-0.43	0.56	-0.41	-0.43	0.23	-0.87	-1.19	-0.26	-0.51	0.4
sig_12610	LOTEPREDNOL	GLUCOCORTICOID RECEPTOR AGONIST; PHOSPHOLIPASE INHIBITOR	NR3C1	0.3	-1.16	0.72	1.07	-0.69	2.36	1.08	-2.85	0.32	-0.99	0.94	-0.59	-0.79	1.82	0.08	0.64	-0.82	1.56	-1.58	0.2	-0.26	-0.13	0.54
sig_12663	KU-C104337			-0.86	-1.53	4.11	1.04	-2.34	-0.32	2.52	-0.14	-0.93	-1.28	0.72	0.03	-2.07	-0.07	0.02	2.91	-1.05	1.81	-1.9	-0.74	-0.29	1.33	0.47
sig_12679	DIGOXIN	ATPASE INHIBITOR	ATP1A1	-1.23	-0.83	-0.74	-1.1	1.23	0.45	0.67	0.74	-5.45	0.62	0.85	-0.14	-0.14	-1.56	0.07	0.05	-1.08	0.21	2.14	-1.65	0.91	-1.12	0.52
sig_12739	SD-6-035-A8			0.16	0.01	-0.39	0.82	-1.62	-1.1	-0.65	1	-1.66	-0.93	0.35	0.3	2.35	-0.49	-0.7	-0.46	-0.03	0.92	-1.4	-1.07	1.15	1.7	0.43
sig_1279	NORETHINDRONE	PROGESTOGEN HORMONE	PGR	1.4	1.01	1.59	-0.44	-3.14	0.92	2.7	2.83	-0.8	1.85	-0.68	0.48	-1.35	-1.16	-0.83	0.88	0.39	0.87	-1.99	0.4	0.23	0.54	0.49
sig_12804	A-23187			-2.23	-2.93	2.81	-3.08	0.25	3.13	2.96	-0.55	-13.09	-2.34	0.67	0.29	0.34	1.36	-0.03	0.89	0.61	0.84	-3.45	-4	0.38	-3.33	0.59
sig_12905	CYCLOBENZAPRINE	SEROTONIN RECEPTOR AGONIST; ADRENERGIC RECEPTOR AGONIST	HTR2A	0.49	2.42	-2.4	-0.81	-1.36	1.36	-0.43	0.37	-3.84	3.4	0.64	0.74	0.29	-1.1	0.08	-2.61	-0.25	1.87	-1.13	-0.63	-0.89	0.45	0.48
sig_12952	BML-284			-0.75	-2.02	2.1	0.48	1.08	0.56	3.16	-0.66	0.22	-3.54	-1.82	-0.54	-1.33	-0.84	-0.23	4.06	0.14	-1.55	-2.44	-0.69	1.07	0.42	0.42
sig_1296	PENICILLIC-ACID			1	-2.65	2.25	-0.01	1.28	1.05	2.63	-1.47	0.46	-9.48	2.15	0.54	-3.43	-1.84	-1.9	5.25	2.25	-0.44	2.86	3.46	1.16	2.13	0.4
sig_1301	PHENTOLAMINE	ADRENERGIC RECEPTOR ANTAGONIST	ADRA2A; ADRA1A; ADRA1B; ADRA2C; ADRA2B; ADRA1D	-1.73	-0.84	1.22	0.42	-1.62	-0.78	-0.04	0.18	1.28	0.15	-0.1	0.14	-0.36	0.16	0.25	0.08	-0.38	0.5	-0.24	-0.26	0.27	0.95	0.42
sig_1302	PHENYLALANYLTYROSINE			0.98	1.09	-1.23	-1.33	1.07	0.47	-0.12	1.32	-4.84	3.39	0.89	0.16	-1.04	-1.56	0.24	-1.52	0.32	0.87	1.18	-1.11	-1.08	-0.85	0.58
sig_13071	OXANDROLONE	ANDROGEN RECEPTOR AGONIST	AR	-1.09	-1.39	1.12	2.05	-0.25	0.32	0.77	-0.76	3.18	-1.26	-0.36	-0.09	-0.82	0.43	0.02	0.15	-0.44	-1.16	1.47	-1.34	0.04	1.23	0.48
sig_13086	CHEMBL-399379			-3.1	-2.49	6.03	1.23	-0.77	1.37	3.08	-1.33	-3.98	-2.18	1.64	-0.22	-0.68	-0.47	-0.19	1.68	-1.27	0.11	-2.05	-2.54	0.59	-0.52	0.47
sig_13203	ENALAPRIL	ANGIOTENSIN CONVERTING ENZYME INHIBITOR	ACE	1.4	-1.31	-0.28	0.3	0.05	0.87	-0.27	0.06	-0.7	-3.74	0.49	0.09	1.45	0.83	-0.29	-1.24	0.76	0.78	-2.71	0.76	-1.07	0.36	0.51
sig_1321	PROMETHAZINE	HISTAMINE RECEPTOR ANTAGONIST	CHRM5; CHRM1; HRH1; HTR2A; CHRM3; CHRM4; DRD2; CALM1; CHRM2; ADRA1A	-1.34	-0.68	2	0.57	0.08	-1.03	1.86	1.29	2.64	-0.64	-0.6	0.38	-0.26	-0.38	-0.53	-2.23	0.79	-1.77	-0.31	-0.49	0.63	-1.59	0.45
sig_13340	M-344	HDAC INHIBITOR		-0.65	-0.87	2.24	2.3	-0.74	-0.01	0.31	-2.43	-0.58	0.79	-0.77	-0.56	1.9	1.49	0.58	0.09	-0.28	0.64	-0.21	0.16	-1.93	2.19	0.4
sig_13525	BG-1025			-0.27	-1	1.58	1.89	0.98	1.52	0.47	-1.68	-0.64	0.19	-1.03	-0.4	0.9	1.04	0.37	0.48	-0.38	-0.05	-0.87	0.13	-2.27	0.97	0.44
sig_13594	BL003-049-HDAC3			-2.09	-1.02	3.76	0.59	1.54	0.49	3.12	0.34	-0.24	-0.43	-1.1	0.09	-2.81	-0.98	0.2	3.72	0.18	-0.48	0.43	-1.82	-1.79	-1.3	0.51
sig_1361	SB-203186	SEROTONIN RECEPTOR ANTAGONIST	HTR4	0.74	-0.42	0.74	-1.27	0.76	3.79	-0.11	1.38	0.02	1.39	0.06	0.38	-1.25	-0.77	-0.41	1.63	0.32	-0.2	1.05	-1.43	-0.87	-0.37	0.53
sig_13646	BX-795	IKK INHIBITOR	GSK3B; KDR; CDK2; PDPK1; PDK1; CHEK1	-2.52	-1.51	7.7	0.99	-2.32	0.49	1.69	1.71	0.39	-2.55	0.69	0.33	-1.84	-0.77	0.18	2.67	-1.44	0.36	-3.55	-0.77	-1.39	1.52	0.52
sig_13668	PROSTAGLANDIN-E1			-0.68	0.13	-2.7	-0.68	-0.45	0.85	0.53	0.82	-0.87	3.63	-0.34	0.23	-0.34	0.48	0.32	-1.88	1.27	-0.29	-0.81	-1.32	-0.25	-2.96	0.53
sig_13714	CEFMETAZOLE	BACTERIAL CELL WALL SYNTHESIS INHIBITOR		-0.53	0.58	0.48	-0.68	-0.81	-0.33	-0.29	1.54	-0.74	-0.08	-0.72	0.68	-0.96	-0.77	-0.2	-2.67	-0.48	-0.84	-1.49	-1.12	1.64	-0.38	0.4
sig_13825	BIBU-1361	EGFR INHIBITOR	EGFR	-1.44	-2.1	9.72	2.43	-4.79	-1.33	1.98	2.52	-1.62	-0.7	1.77	0.98	-2.08	-1.74	0.56	3.65	-0.91	1.95	-4.74	-2.13	-3.56	3.72	0.43
sig_13879	BENAZEPRIL	ANGIOTENSIN CONVERTING ENZYME INHIBITOR	ACE	-0.83	-0.44	-0.15	0.4	1.19	0.16	0.96	-1.65	-2.51	0.05	0.39	-0.7	-0.08	0.78	0.16	-0.94	-0.22	-1.19	0.92	-0.42	0.96	-1.36	0.45
sig_13945	AVRAINVILLAMIDE-ANALOG-6			-2.66	-1.51	-0.04	0.73	1.34	-0.25	1.02	-2.56	-5.35	-1.49	0.16	-0.39	0.56	0.76	0.28	-0.95	0.21	0.95	-0.32	-0.69	-0.08	-0.71	0.46
sig_1396	TER-14687			1.2	-3.09	0.67	1.16	-0.05	-0.26	1.22	-3.36	1.81	-9.19	0.43	-0.54	-0.43	1.18	-0.81	3.06	0.75	-0.74	-0.06	0.64	2.74	2.35	0.58
sig_1402	THIOSTREPTON	FOXM1 INHIBITOR; PROTEIN SYNTHESIS INHIBITOR	FOXM1	-1.06	-2.36	4.59	-0.27	-1.91	0.6	1.86	-1.09	-7.21	-2.84	2.69	-0.17	1.01	-1.34	-0.13	2.22	-1.32	2.07	-0.74	-2.54	0.73	2.22	0.55
sig_1410	TRIAMCINOLONE	GLUCOCORTICOID RECEPTOR AGONIST	SERPINA6; NR3C1	1.15	-1.62	3.34	2.28	-2.68	-3.41	-0.19	-0.07	6.59	-1.39	-1.43	-0.19	0.4	-0.01	-0.37	5.05	0.63	-0.92	0.13	2.61	1.24	3.21	0.54
sig_14172	BG-1026			0.47	-1.15	1.49	1.67	-0.04	1.37	0.34	-1.68	-0.44	0.98	0.23	-0.59	0.32	1.32	0.36	0.36	-0.81	0.01	0.16	0.32	-1.46	1.59	0.4
sig_14187	RILMENIDINE	ADRENERGIC RECEPTOR AGONIST; IMIDAZOLINE RECEPTOR AGONIST	ADRA2A	-1.32	0.03	-0.12	-1.35	-1.76	4.38	2.72	-0.34	-4.67	2.44	2.1	0.27	-0.17	-0.15	0.85	2.9	-0.04	1.65	-3.68	0.22	-3.51	-2.53	0.55
sig_1420	U0126			1.04	-2.9	4.76	0.67	-5.68	-0.83	1.81	0.79	-1.25	-3.82	0.04	0.37	-2.35	-0.86	0.27	2.8	-1.58	2.97	-2.02	0.95	0.23	4.75	0.53
sig_1422	UBP-302	GLUTAMATE RECEPTOR ANTAGONIST	GRIK1	1.01	-0.76	0.27	0.31	-1.05	-0.31	-0.93	-0.77	-0.62	-0.69	1.87	0.15	0.34	-0.05	-0.2	-0.7	-0.67	0.73	-0.68	0.42	0.73	2.03	0.43
sig_1423	VALACICLOVIR	DNA POLYMERASE INHIBITOR		-0.36	0.23	-2.02	-0.41	1.86	0.11	-0.26	-0.76	-5.56	2.76	-0.23	0.28	-0.14	0.47	0.34	-1.52	-0.72	0.8	0.31	-1.15	-0.78	-0.54	0.42
sig_1430	WR-216174			-0.47	-3.43	4.22	2.74	-0.37	-1.22	1.85	-2.28	1.15	-10.64	0.11	-0.12	-1.67	-1.74	-1.15	3.72	0.05	-0.05	-2.29	1.06	2.67	3.77	0.49
sig_14572	SULFADOXINE	DIHYDROPTEROATE SYNTHASE INHIBITOR		-0.33	0.97	0.41	0.58	0.29	0.06	-0.73	-0.21	1.15	1.12	-0.17	0.18	-2.21	0.5	0.12	2.06	-0.49	0.75	-1.14	-0.18	-0.72	0.64	0.53
sig_14751	MD-041			0.8	-0.95	-2.12	-0.25	0.43	1.31	-0.25	-2.88	-4.58	0.67	1.88	-0.33	0.21	0.76	0.1	-1.03	-2.15	1.46	4.37	-1.88	1.29	1.46	0.53
sig_148	PUROMYCIN	PROTEIN SYNTHESIS INHIBITOR	RSL24D1; RPL37; RPL23A; RPL23; RPL15; RPL13A; NHP2L1; RPL10L; RPL8; RPL11; RPL3; RPL19; RPL26L1	-1.91	-2.43	4.09	-0.05	-1.95	0.32	1.12	-1.14	-8.17	-1.93	2.43	-0.69	1.27	-2.15	0.21	-0.2	-2.11	1.68	-3.03	-1.61	2	2.48	0.49
sig_14817	SERTRALINE	SEROTONIN RECEPTOR ANTAGONIST	SLC6A3; SLC6A4	0.29	-1.63	3.3	1.45	0.41	0.33	1.3	1.51	-1.39	0.67	1.07	0.47	-2.15	-1.54	-0.31	4.65	0.55	0.57	-1.34	-0.15	-2.92	2.74	0.56
sig_14951	YL-54			-2.35	-2.05	2.91	1.3	0.75	-1.84	1.27	-0.92	-0.62	-3.6	0.74	0.01	1.82	-0.85	-1.17	2.01	-0.09	-0.06	-2.55	-0.04	1.84	2.28	0.52
sig_151	KUC103423N			-0.67	-0.75	-0.03	0.12	1.41	0.05	-0.06	-1.79	-0.33	0.02	0.44	-0.54	-0.03	-0.99	0.37	0.23	-0.86	-0.92	3.07	-0.34	1.06	-0.79	0.44
sig_15125	BENZOHYDROXAMIC-ACID			-0.12	0.73	1.15	-0.52	0.16	1.3	1.16	0.01	0.57	3.75	-0.76	0.38	-1.48	0.51	0.66	1.28	-0.17	0.48	-0.53	-1.03	-2.65	-1.13	0.53
sig_15135	DIGITOXIN	ATPASE INHIBITOR	ATP1A1	-0.77	-1.03	0.02	-2.02	-0.09	2.99	1.5	0.44	-7.11	-1.79	1.37	-0.23	0.29	-1.33	0.02	-0.28	0.23	0.67	1.26	-1.47	-0.04	-0.16	0.49
sig_15338	TIRATRICOL	THYROID HORMONE STIMULANT	THRA; THRB	0.03	0.79	-3.11	-0.97	0.78	0.45	-0.17	-0.63	-1.96	3.22	-0.74	0.09	0.37	-0.04	0.54	0.53	0.48	0.97	-2.97	-0.32	-1	-0.61	0.51
sig_15413	7B-CIS			-1.08	-2.99	8.46	2.02	-2.22	-0.21	4.24	0.13	-0.45	-6.66	2.18	0.84	-3.38	-1.65	-0.48	5.16	0.38	2.58	-2.33	-1.12	-3.06	4.15	0.45
sig_15486	DAPSONE	BACTERIAL ANTIFOLATE	DHFR	0.55	0.15	-0.4	-1.25	1.8	0.13	-0.34	0.03	-3.36	0.26	0.13	0.29	-0.67	0.08	-0.27	0.48	0.76	-0.03	1.23	0.1	-0.23	-0.37	0.42
sig_15583	UROSIOL			-1.59	-2.59	2.05	1.19	1.61	-0.28	1.74	0.55	0.2	0.64	0.71	-0.78	-1.26	-0.23	-0.44	0.41	0.98	-1.26	1.92	-0.43	0.2	0.99	0.44
sig_15592	PYRANTEL			-0.89	1.27	-1	-1.06	0.43	0.01	0.16	0.58	0.33	2.83	-0.68	0.52	0.46	0.3	0.33	-0.92	0.42	-0.19	1.24	-2.39	-1.08	-1.15	0.43
sig_15609	CEFADROXIL	BACTERIAL CELL WALL SYNTHESIS INHIBITOR	SLC22A6; SLC15A2; SLC15A1; SLC22A8	-0.88	-0.73	-0.34	-0.38	0.28	1.07	1.88	-1.78	-1.19	-0.06	-0.17	-0.39	0.11	1.1	0.51	0.01	1.22	-0.01	0.65	0.11	-1.41	-0.47	0.4
sig_15613	DOCETAXEL	TUBULIN INHIBITOR	TUBB; MAP4; NR1I2; MAPT; TUBB1; MAP2; BCL2	0.1	-1.71	-2.41	-2.01	2.7	2.03	-0.01	0.26	-6.67	2	0.62	-0.74	-0.23	0.12	0.16	1.79	0.42	-1.81	3.99	-0.38	1.05	-3.37	0.43
sig_15662	BUFALIN			-1.34	-1.41	0.5	0.13	-0.92	0.39	1.42	-1.3	-4.51	-2.41	1.37	-0.73	2.71	-0.45	0.25	-0.64	-1	-0.82	-0.5	-1.63	1.56	0.58	0.57
sig_15676	ACIPIMOX	CHOLESTEROL INHIBITOR	HCAR2	-1.13	0.42	0.04	1.32	-0.67	-1.44	-0.85	0.21	0.13	0.6	-0.32	0.02	1.59	-0.55	-0.01	-1.49	-0.83	-0.36	-1.05	1.05	0.58	1.02	0.52
sig_15766	HELIOMYCIN			-2.63	-2.48	8.11	-1.07	-0.2	1.14	2.91	2.64	-11.74	-3.37	1.37	0.72	-1.14	-1.39	-0.67	3.83	-1.26	0.15	-5.82	-2.67	-0.28	1.5	0.58
sig_158	HOMOSALATE	HSP INDUCER		-1.06	-0.77	3.11	1.07	-1.19	-1.44	0.2	0.31	2.65	-2.01	-0.24	-0.02	1.17	1.22	0.53	0.19	-0.02	-0.53	-3.38	-1.24	-1.4	1.8	0.58
sig_15837	BG-1007			0.28	-0.61	2.24	2.15	-0.7	1.18	0.83	-1.88	0.88	1.36	-0.51	-0.43	0.79	1.79	0.55	1.19	-0.78	0.07	-0.94	0.46	-2.67	2.69	0.41
sig_15991	LOSARTAN	ANGIOTENSIN RECEPTOR ANTAGONIST	AGTR1	-1.1	-0.7	-1.18	-0.12	0.94	2.41	1.44	-2.42	-0.17	-0.46	1.1	-0.75	1.19	0.48	0.3	-1.03	0.76	0.62	0.95	-1.54	-0.7	-2.07	0.46
sig_16021	AMUVATINIB	KIT INHIBITOR; PDGFR TYROSINE KINASE RECEPTOR INHIBITOR; RAD51 INHIBITOR; RET TYROSINE KINASE INHIBITOR; FLT3 INHIBITOR	MET; KIT	0.21	1.24	2.23	-0.32	-1.7	-0.33	-0.71	3.8	0.38	-1	-0.94	0.75	-0.66	0.71	0.26	1.59	-0.47	-0.63	-5.21	-0.24	-1.41	-1.13	0.58
sig_16275	AMPICILLIN	BACTERIAL CELL WALL SYNTHESIS INHIBITOR		0.78	0.57	0.52	0.49	-0.44	-0.03	-0.9	1.06	1.72	3.07	0.38	0.55	-0.1	-1.53	-0.4	0.52	-1.04	1.1	-1.47	0.39	-0.35	1.8	0.59
sig_163	MERCAPTOPURINE	PURINE ANTAGONIST; IMMUNOSUPPRESSANT; PROTEIN SYNTHESIS INHIBITOR	IMPDH1; HPRT1; IMPDH2; PPAT	-3.36	-0.47	5.37	1.09	-1.43	0.09	2.43	0.07	-0.6	0.51	0.11	0.3	-0.81	0.09	0.77	2.24	-1.05	0.98	-5.27	-3.03	-2.46	0.07	0.51
sig_16353	DIPROTIN-A			0.24	0.04	0.78	-1.12	0.33	0.73	0.98	-0.36	0.49	-3.29	0.1	0.06	-0.74	1.53	-0.06	-0.44	1.16	0.08	1.09	-0.88	-0.62	-1.36	0.54
sig_16363	VU-0418939-2			-2.93	-2.77	7.4	-1.85	-0.27	1.79	2.96	2.09	-7.43	0.15	2.09	0.37	-2.74	-1.98	-0.22	4.82	-0.51	1.33	-5.51	-3.47	-0.36	-0.69	0.5
sig_16527	ARIPIPRAZOLE	SEROTONIN RECEPTOR ANTAGONIST; SEROTONIN RECEPTOR AGONIST	ADRA2C; ADRA2B; ADRA2A; HTR3A; ADRA1B; CHRM1; HTR6; ADRA1A; HTR7; HTR2C; DRD4; DRD5; CHRM4; HRH1; HTR1D; HTR2A; HTR1E; DRD3; CHRM2; HTR1A; DRD2; CHRM3; HTR1B; DRD1; CHRM5	-1.57	-0.52	2.54	-1.1	-0.82	2.22	1.5	1.86	-7.17	0.83	1.86	0.77	-1.14	-0.13	-0.03	-0.41	-0.52	1.18	-3.42	-1.37	-1.72	-1.04	0.48
sig_16548	OLIGOMYCIN-A	ATPASE INHIBITOR; ATP SYNTHASE INHIBITOR	ATP5A1	-2.93	-1.41	1.04	-2.18	0.19	2.37	1.89	0.13	-9.34	-1.48	1.44	0.35	-1.13	0.51	-0.51	-0.69	-0.29	1.49	-1.81	-3.18	1.47	-1.77	0.41
sig_16549	ZOSUQUIDAR	P GLYCOPROTEIN INHIBITOR	ABCB4; ABCB1	-0.16	0.1	3.3	1.05	-2.5	-2.01	1.45	2.77	-0.44	2.44	1.13	1.47	-1.71	-0.86	-0.07	-1.66	-0.74	1.72	-4.32	-2.72	-1.75	0.57	0.58
sig_16687	DICLOFENAMIDE	CARBONIC ANHYDRASE INHIBITOR	CA2; CA12; CA1; CA4; CA7	-2.18	-2.19	2.81	2.49	-0.66	-1.36	0.83	-1.44	7.14	-2.23	0.07	-0.91	-0.48	0.54	0.57	0.86	-0.97	-1.67	3.07	0.75	0.22	2.09	0.44
sig_16835	BENZETHONIUM	SODIUM CHANNEL BLOCKER	SCN10A	-3.29	-2.2	9.15	0.63	-1.92	-0.9	2.18	1.31	-7.26	-3.25	0.38	0.62	0.94	0.1	-0.52	1.62	-0.79	0.13	-4.61	-4.25	0.04	3.04	0.43
sig_16931	PURMORPHAMINE	SMOOTHENED RECEPTOR AGONIST	SMO	-0.68	-1.33	3.42	1.35	-1.4	-0.05	3.35	-0.06	3.06	-3.11	0.71	-0.06	-1.31	1.09	0.05	0.71	0.69	-1.19	-1.03	-1.77	-0.97	-0.35	0.45
sig_16984	CINACALCET	CALCIUM CHANNEL ACTIVATOR	CASR	-1.29	-0.57	2.57	2.23	-1.23	-3.61	1.33	1.1	3.82	1.87	-0.61	0.39	-0.34	-1.74	0.07	-1.09	-0.49	0.16	-0.94	0.05	-0.61	2.61	0.55
sig_17095	APHA-COMPOUND-8			-4	-3.46	8.97	1.77	-2.62	0.06	3.18	2.77	0.71	-0.96	1.38	0.55	-3.5	-2.59	0.78	-1.04	-1.97	1.01	-4.47	-3.37	-2.17	0.88	0.4
sig_17136	PROCAINAMIDE	SODIUM CHANNEL BLOCKER	DNMT1; SCN5A	0.5	0.23	0.16	-0.76	0.34	1.04	-0.03	1.45	-1.97	-0.51	0.27	1.02	-0.28	-0.16	-0.51	0.73	0.34	1	-1.16	-0.7	-1.59	0.74	0.43
sig_17194	TIOGUANINE	PURINE ANTAGONIST		-3.28	-0.57	3.28	-0.27	-0.52	1.15	1.24	-0.15	-5.47	-1.66	-0.04	0.37	0.43	0.11	0.11	-0.46	0.03	0.08	-6.05	-1.74	-0.38	-0.35	0.53
sig_17253	CEFOTAXIME	BACTERIAL CELL WALL SYNTHESIS INHIBITOR		0.08	-0.06	-0.42	1.72	-0.39	-2.01	0.03	0.19	0.83	0.66	-1	0.02	1.65	-0.53	0.31	-1.07	-0.42	-1	1.97	-0.19	-0.17	-0.25	0.47
sig_17437	XANTHOHUMOL			-2.86	-0.61	1.46	-1.2	0.34	1.54	3.47	-2.35	-8.42	-4.42	1.02	-0.39	0.03	-0.8	-0.67	2.23	0.79	-0.83	-0.02	-2.05	2.71	-0.23	0.48
sig_17506	ENTINOSTAT	HDAC INHIBITOR	HDAC2; HDAC3; HDAC1; HDAC9	-1.77	-1.95	6.64	0.36	0.18	1.86	2.28	2.45	-2.09	0.36	3.3	0.61	-0.98	-2.28	-0.25	0.41	-1.38	1	-2.62	-4.28	-2.25	-1.19	0.47
sig_17592	MLN-2238			-0.41	-0.88	-0.92	-1.8	1.25	2.32	1.04	-1.92	-9.67	-3.69	1.08	-0.29	0.4	-1.43	-0.56	2.66	-0.18	2.45	-0.25	-2.2	1.74	0.2	0.59
sig_17721	THIAMPHENICOL	BACTERIAL 50S RIBOSOMAL SUBUNIT INHIBITOR		-0.68	-0.27	-1.61	-1.37	1.25	0.4	0.15	-0.52	-2.37	1.46	0.51	-0.22	-0.02	-0.33	0.48	1.9	0.33	-0.27	1.04	-0.35	-0.23	-1.28	0.59
sig_17814	CEPHAELINE			-2.8	-1.2	-1.83	-0.64	-1.78	2.23	-0.24	-3.13	-6.11	-1.27	2.75	-0.79	4.52	1.77	-0.08	-2.8	-1.78	-0.91	0.7	-1.88	3.76	1.02	0.58
sig_1787	UGISS-451			-1.78	-1.94	6.09	1.3	-3.28	-0.84	0.16	0.75	1.26	-3.74	-0.33	0.64	-0.14	0.26	0.17	1.59	-1.88	0.77	-4.17	-1.55	0	2.86	0.4
sig_17927	CERIVASTATIN			-2.21	-1.18	5.55	1.99	-2.49	-0.54	1.82	1.25	-0.42	-0.37	0.47	0.29	0.17	0.49	0.44	-0.03	-0.71	-0.33	-4.17	-1.78	-1.61	-1	0.44
sig_1803	CYMARIN			-3.11	-1.8	1.71	1.32	-1.41	-0.52	1.72	-0.81	-4.66	-0.95	0.78	-0.34	3.56	-0.31	0.17	0.5	-1.18	0.07	-1.84	-1.53	0.28	1.78	0.43
sig_18062	ANISOMYCIN	DNA SYNTHESIS INHIBITOR	RPL26L1; RPL37; RPL13A; RPL23A; RPL11; RPL23; RPL3; RPL8; RPL19; NHP2L1; RPL10L; RSL24D1; RPL15	-3.71	-0.93	2.14	0.19	-1.19	1.14	2.3	-0.31	-5.28	-2.93	1.17	-0.19	3.19	0.12	0.14	0.19	-1.72	-2.05	-3.68	-2.27	1.1	-0.21	0.55
sig_18153	ROSUVASTATIN	HMGCR INHIBITOR	HMGCR	0.18	-2.01	6.96	3.16	-6.49	-1.8	1.34	1.83	2.39	-1.23	0.58	0.56	-0.09	0.21	0.03	2	-0.86	1.79	-5.71	1	-1.55	4.15	0.47
sig_18186	CHLOROPYRAMINE	HISTAMINE RECEPTOR ANTAGONIST	HRH1	-1.46	-1.24	1.12	0.47	1.73	-2.83	0.35	0.8	-0.96	0.62	-0.59	-0.26	0.38	0.47	-0.1	1.77	0.89	-1.05	0.37	0.97	-0.28	0.34	0.52
sig_18196	MD-040			0.25	0.25	-2.99	-1.14	1.56	2.15	1.06	-1.1	-1.58	3.54	0.14	0.06	-0.32	0.66	0.3	-2.07	-1.1	0.17	4.54	-1.41	-0.7	-1.09	0.53
sig_182	BLEBBISTATIN			-1.99	-1.52	4.98	2.19	-3.67	-1.74	3.28	1.03	3.96	-0.79	0.23	0.23	-0.37	1	0.48	-2.11	-0.57	-0.42	-1.36	-1.88	-1.37	1.27	0.41
sig_1824	ABC-294640	SPHINGOSINE KINASE INHIBITOR	SPHK2	-0.17	-0.66	-0.65	-0.85	-0.21	4.12	0.95	1.21	0.09	-1.21	0.19	0.25	-0.94	-1.12	-0.35	0.52	0.98	0.41	-2.11	-0.04	-1.01	-0.57	0.5
sig_18244	BG-FA-0953			-0.2	-0.88	1.15	0.31	0.48	1.32	1.96	-1.9	-2.18	0.19	1.33	0.08	-0.89	-0.74	-0.28	1.01	-0.92	1.86	1.78	-1.21	-0.6	1.49	0.52
sig_1834	ANDARINE	ANDROGEN RECEPTOR MODULATOR	AR	0.6	-3.47	0.85	0.88	-2.52	0.66	1.57	-2.73	-1.9	-7	0.93	-1.22	2.43	-0.28	0.28	-0.93	-0.59	-0.25	-0.66	0.68	2.36	2.1	0.54
sig_1841	AXITINIB	VEGFR INHIBITOR; PDGFR TYROSINE KINASE RECEPTOR INHIBITOR	PLK4; FLT4; KDR; FLT1; CSF1	-1.76	-1.77	3.47	1.57	-2.89	-2.71	0.89	0.19	3.14	-3.13	-0.98	0.34	0.52	0.32	0.24	-1.6	-2.06	0.41	-1.9	0.25	0.93	2.5	0.4
sig_18437	NOVOBIOCIN	BACTERIAL DNA GYRASE INHIBITOR		0.2	-0.48	-2.12	-0.25	-0.33	2.95	-0.47	-0.26	-4.53	0.89	0.05	0.33	-0.99	0.16	-0.14	-1.11	0.11	0.58	-0.96	0.09	0.26	-0.95	0.47
sig_18447	DOVITINIB	FLT3 INHIBITOR; PDGFR TYROSINE KINASE RECEPTOR INHIBITOR; EGFR INHIBITOR; VEGFR INHIBITOR; FGFR INHIBITOR	FGFR3; FGFR2; INSR; CSF1R; PDGFRA; PDGFRB; FLT3; FLT1; FLT4; KIT; EGFR; KDR; FGFR1	-2.14	-0.98	5.5	1.58	-4.08	-1.28	-0.08	1.88	-1.49	-0.96	1.13	0.7	1.07	0.22	0.66	-0.39	-2.58	1.56	-7.7	-2.77	-1.2	2.03	0.43
sig_18455	KM-00927			-2.71	-1.25	2.5	1.74	-1.86	0.07	0.5	-0.74	-3.21	2.41	2.1	-0.12	1.81	0.19	1.45	-1.66	-2.14	2.41	-3.62	-3.17	-3.03	0.43	0.46
sig_18494	ADENOSINE-PHOSPHATE	ADENOSINE RECEPTOR AGONIST	PRKAA1; PRKAB2; CREB1; HINT1; PRKAB1; FBP1; ADCY1; ACSS1; ACSS2; ACSL1; ADK; PDE4B; PIM1; PDE4D; TRPM4; PYGL	0.87	0.95	-0.8	1.14	-1.93	-1.12	-0.06	0.32	2.94	1.6	0.06	-0.04	-0.17	1.18	-0.13	-2.25	0.34	-0.57	-1.26	0.12	0.57	1.73	0.47
sig_1872	ALPHA-METHYLSEROTONIN	SEROTONIN RECEPTOR AGONIST	HTR1F; HTR4; HTR1E; HTR2A; HTR2C; HTR2B; HTR1D	0.09	-0.56	0.39	-0.1	0.18	0.41	1.08	-0.3	-0.24	-1.94	-1.02	-0.23	-0.45	0.92	-0.34	0.74	1.33	-2.23	0.63	0.55	1.12	-0.62	0.57
sig_1881	GLAFENINE	DELTAF508-CFTR CORRECTORS	CFTR	0.48	0.59	-0.96	-0.52	-0.03	-0.27	0.59	1.05	-4.11	3.77	-0.54	-0.17	1.43	-0.24	0.28	-0.3	0.41	-0.65	1.88	-0.22	-0.95	0.66	0.59
sig_18821	NALTREXONE	OPIOID RECEPTOR ANTAGONIST	OPRK1; OPRM1; OPRD1; SIGMAR1	0.22	-0.41	2.56	-0.31	-0.67	-0.04	0.35	0.05	-0.5	0.96	-0.8	-0.04	-0.98	1.44	0.45	0.92	-0.02	-0.95	1.15	0.26	-0.56	-0.74	0.49
sig_18868	BORTEZOMIB	NFKB PATHWAY INHIBITOR; PROTEASOME INHIBITOR	PSMB5; PSMB10; PSMA8; PSMA7; PSMB1; PSMB3; PSMB4; PSMA5; PSMA3; PSMA6; PSMB11; PSMB2; PSMB8; PSMA4; PSMB7; PSMB6; RELA; PSMD2; PSMA1; PSMA2; PSMB9; PSMD1	-0.15	-1.89	-0.33	-2.59	2.25	1.92	1.04	-1.8	-10.22	-3.2	0.58	-0.33	-1.06	-1.68	-0.47	3.93	-0.31	2.27	0.19	-2.52	2.24	0.51	0.56
sig_18940	AS-703026	MEK INHIBITOR	MAP2K1; MAP2K2	0.64	-1.74	3.91	0.03	-4.74	-1.02	0.38	1.69	-3.02	2.24	1.13	0.7	-2.75	-2.24	0.6	0.61	-2.39	5.03	-5.08	-1.55	-0.55	4.49	0.44
sig_18950	VU-0418934-2			-2.79	-2.67	9.46	-1.17	-1.09	-0.56	1.87	2.9	-6.1	-2.88	2.72	0.28	-3.06	-1.23	0.11	3.84	-0.96	0.87	-5.36	-4	-0.5	1.57	0.48
sig_19062	AG-592			-1.66	-1.89	1.99	-0.56	0.66	1.76	1.6	-1.22	-8.06	-5.54	1.62	0.31	-1.01	-0.84	-0.87	1.47	-0.6	2.95	-6.24	-2.37	1.19	1.26	0.54
sig_19158	DOPAMINE	DOPAMINE RECEPTOR AGONIST	HTR1A; SLC6A3; HTR7; SLC6A2; DRD3; DRD4; SLC6A4; DRD1; DRD5; DRD2; DBH	-0.56	-0.02	0.83	0.44	-1.16	-0.58	-1.51	0.62	3.75	-3.11	-0.68	0.04	0.38	-0.63	0.06	-3.15	-0.48	-1.35	-1.02	0.33	1.94	-0.33	0.57
sig_19295	AM-251	CANNABINOID RECEPTOR ANTAGONIST	GPR55; CNR1; GPR18	-0.86	-1.67	2.67	-0.29	-1.88	-0.03	3.13	0.84	-3.15	0.02	0.11	-0.3	0.57	0.02	0.52	0.47	0.45	-1.16	-0.8	-0.15	-0.79	-0.27	0.58
sig_19351	LY-255283	LEUKOTRIENE RECEPTOR ANTAGONIST	LTB4R2; LTB4R	0.31	-1.71	1.25	1.28	1.22	-1.53	-0.4	-0.72	2.02	-1.71	-0.16	-0.51	0.37	0.38	-0.39	1.48	-0.12	-1.93	1.4	1.01	1.38	1.74	0.5
sig_19402	DIGITOXIGENIN	ATPASE INHIBITOR	ATP1A1	-1.52	-0.68	-0.96	-1.15	0.32	0.33	1.89	0.24	-4.76	1.25	0.94	-0.2	0.63	-1.6	0.24	-0.23	-0.24	0.32	2.06	-1.79	0.35	-1.08	0.4
sig_19465	ISOCARBOXAZID	MONOAMINE OXIDASE INHIBITOR	MAOA; MAOB	-0.54	-1.16	2.4	0.36	-1.2	-1.24	0.99	-0.4	1.95	0.03	0.34	-0.11	2.32	0.61	0	-0.02	0.29	-0.99	-1.26	0.51	-0.23	2.01	0.54
sig_19560	I-505056			-2.97	-1.38	7.16	1.79	-3.22	-0.68	0.53	0.76	-4.23	-3.32	1.97	0.72	0.56	0.36	0	-1.91	-2.07	1.2	-7.94	-4.08	0.18	1.1	0.49
sig_19595	MEVASTATIN	HMGCR INHIBITOR	HMGCR	-2.2	-2.94	11.73	2.55	-5.87	-2.05	4.04	3.62	-3.7	2.97	0.17	1.08	-1.59	-0.76	0.78	3.42	-0.85	0.05	-4.37	-1.37	-4.07	3.48	0.53
sig_19750	DARIFENACIN	ACETYLCHOLINE RECEPTOR ANTAGONIST	CHRM1; CHRM5; CHRM2; CHRM3; CHRM4	0.29	0.33	0.71	0.77	-0.26	0.55	-1.03	1.85	2.47	0.25	-0.61	0.52	-1.25	-0.89	-0.22	0.52	-0.29	0.27	-0.09	1.2	-1.02	0.37	0.57
sig_19816	CAFFEIC-ACID-PHENETHYL-ESTER	HIV INTEGRASE INHIBITOR	RELA	-3.29	-1.72	5.55	-0.51	-0.75	2.02	3.65	0.49	-4.7	-3.2	0.21	0.66	-1.34	-1.03	-0.46	2.53	0.84	0.5	-7.23	-1.36	-0.78	-0.66	0.52
sig_19966	FLUORO-SAHA			0.96	0.05	1.42	1.82	-0.72	0.56	-0.27	-0.15	-0.5	2.01	-0.34	-0.31	-0.27	1.33	0.38	2	-0.43	-0.21	-0.8	1.68	-2.34	2.52	0.59
sig_1997	MD-II-051			-0.61	-1.9	0.8	0.38	-1.07	2.09	1.48	-1.43	-6.28	-1.35	2.65	-0.24	0.14	-0.53	-0.09	1.69	-1.3	1.05	0.87	-2.05	0.63	0.93	0.45
sig_20011	BG-1027			0.18	-0.9	2.38	2.81	-0.1	0.37	-0.63	-2.18	0.98	0.39	-0.5	-0.53	1.09	0.42	0.14	-0.07	-1	0.73	-1.12	1.18	-1.13	2.74	0.41
sig_2010	VERRUCARIN-A			-4.21	-0.13	-2.21	1.24	-4.2	-0.05	-0.82	-1.8	-4.53	2.78	1.58	-0.51	5.05	1.18	1.01	-4.76	-2.57	-0.14	-1.92	-2.58	2.46	0.2	0.4
sig_20198	ENALAPRILAT	ANGIOTENSIN CONVERTING ENZYME INHIBITOR	ACE	-0.38	-1.89	0.23	1.1	0.29	3.26	0.17	-2.99	0.34	-2.45	1.06	-0.89	0.29	1.19	-0.32	0.21	0.15	-0.58	0.43	1.34	1.12	-0.93	0.56
sig_20267	RIFAMPICIN			1.16	0.35	0.13	-0.39	-2.66	-1.55	0.39	-0.35	-1.93	-1.1	1.36	-0.04	0.76	0.35	0.47	-1.52	-0.42	1.61	1.02	0.4	-0.29	1.68	0.53
sig_20287	PYRVINIUM			-2.01	-2.66	8.17	3.15	-3.13	-2.92	1.07	0.51	-0.26	-6.1	1.14	0.31	1.43	-1.1	-0.24	0.19	-0.99	-0.7	-3.69	-0.59	0.42	3.23	0.43
sig_2029	CAPECITABINE	DNA SYNTHESIS INHIBITOR; THYMIDYLATE SYNTHASE INHIBITOR	TYMS	-1.28	1.44	0.35	0.59	0.57	-2.39	0.13	0.74	0.24	1.17	-1.02	1.02	0.42	-0.59	-0.25	-1.16	-1.14	-0.07	-0.94	-1.06	0.01	0.03	0.56
sig_20300	DIHYDROERGOTAMINE	SEROTONIN RECEPTOR AGONIST	ADRA2A; HTR1F; DRD2; HTR1B; HTR1E; HTR2B; HTR7; HTR1D	-0.88	-0.27	2.7	0.81	-1.93	-1.42	0.6	0.22	0.01	-0.24	0.21	0.13	0.57	0.03	0.79	0.12	-0.36	-0.5	-1.16	-0.92	-1.09	0.28	0.43
sig_20311	VINORELBINE	TUBULIN INHIBITOR	TUBA1B; TUBB4B; TUBA4A; TUBA1C; TUBB6; TUBA3D; TUBA1A; TUBB2B; TUBB2A; TUBB; TUBA3E; TUBB8; TUBB3; TUBB1; TUBB4A; TUBA3C	-2.29	-0.57	3.78	-2.15	1.18	0.78	3.93	3.61	-3.62	-2.35	-1.11	0.36	-2.95	-2.21	-0.49	3.61	1.51	-1.79	-1.68	-1.88	0.3	-3.72	0.4
sig_20421	NIACIN	VITAMIN B; NAD PRECURSOR WITH LIPID LOWERING EFFECTS	DGAT2; QPRT; HCAR3; NNMT; HCAR2; HCAR1	1.51	1.48	-2.78	-1.02	-0.44	2.12	0.23	0.39	-1.7	2.67	0.5	0.21	-0.06	1.09	0.32	-0.8	-0.22	0.23	2.54	-1.1	-1.43	-1.07	0.56
sig_20422	AZACITIDINE	DNA METHYLTRANSFERASE INHIBITOR	DNMT3A; DNMT1	-2.38	-1.87	-1.2	-1.46	1.49	3.31	1.57	-1.73	-10.17	-1.37	2.12	-0.23	1.87	0.97	-0.74	-0.89	-0.15	1.74	-1.12	-2.93	1.21	-1.14	0.56
sig_20430	HYDROCORTISONE	GLUCOCORTICOID RECEPTOR AGONIST		1.87	-1.99	2.4	2.5	-4.28	-2.26	-0.59	1.17	6.64	-1.39	-0.4	-0.2	-0.34	-0.48	-0.22	1.27	-1.39	-0.56	-0.61	0.95	2.38	3.96	0.42
sig_20442	TRIAMCINOLONE	GLUCOCORTICOID RECEPTOR AGONIST	SERPINA6; NR3C1	1.02	-3.3	5.57	4.31	-4.38	-4.19	0.23	0.32	6.72	-3.74	-0.16	-0.67	0.42	-0.62	-0.43	4.17	-1.51	-0.11	-1.86	1.86	2.52	4.51	0.41
sig_20447	TACROLIMUS	CALCINEURIN INHIBITOR	FKBP1A	-2.1	-2.59	9.08	0.36	-2.63	-0.11	3.78	1.25	-6.69	-0.31	0.47	0.66	-1.48	-1.11	-0.06	4.4	-0.28	1.58	-5.55	-2.91	-1.5	1.49	0.5
sig_20449	MONTELUKAST	LEUKOTRIENE RECEPTOR ANTAGONIST	ALOX5; CYSLTR1	0.67	-0.24	-0.99	0.51	0.29	0.03	-0.72	-0.55	-0.91	-2.54	1.22	-0.15	2.3	0.78	-0.35	-1.03	0.22	0.57	0.43	-1.18	-0.11	1.06	0.43
sig_20455	QUINPIROLE			0.94	0.05	1.55	0.31	-0.08	-2.14	-1.77	0.44	1.31	-0.31	-0.68	-0.09	-0.59	-0.09	-0.51	0.1	0.06	-0.88	1.64	1.33	1.92	2.81	0.58
sig_20459	ISOXSUPRINE	ADRENERGIC RECEPTOR AGONIST	ADRB2	1.17	-0.62	-1.48	1.99	-1.12	-2.23	-1.22	-1.41	2.57	0.33	-1.22	0.21	2.17	0.84	-0.44	1.12	-0.36	-0.08	-0.27	2.05	1.32	2.04	0.47
sig_20471	TESTOSTERONE	ANDROGEN RECEPTOR AGONIST	AR	-0.36	-2.58	4.81	-0.56	-1.79	2.7	3.32	0.49	-3.39	1.91	1.37	-0.07	-2.17	-1.84	0.61	5.16	-0.92	1.83	-4.73	-2.09	-2.21	1.73	0.47
sig_20476	FLUMETASONE	GLUCOCORTICOID RECEPTOR AGONIST	NR3C1	2.26	-1.79	3.46	3.31	-3.41	-2.38	-1.02	-1.8	9.68	-2.53	1.22	-0.7	0.44	-0.4	-0.47	0.13	-1.91	-0.37	-2.59	1.33	3.2	5.74	0.49
sig_20482	SIGUAZODAN	PHOSPHODIESTERASE INHIBITOR	PDE3A	-0.9	-0.35	0.53	-0.64	-0.53	0.68	0.02	0.27	0.41	2.26	-0.45	-0.06	-0.16	-0.92	0.06	0.39	0.27	-0.35	0.35	0.02	0.56	0.59	0.5
sig_20485	PUROMYCIN	PROTEIN SYNTHESIS INHIBITOR	RSL24D1; RPL37; RPL23A; RPL23; RPL15; RPL13A; NHP2L1; RPL10L; RPL8; RPL11; RPL3; RPL19; RPL26L1	-1.12	-1.98	2.91	-1.45	-0.65	2.17	2.16	-0.93	-9.66	-2.25	2.51	-0.58	0.08	-1.31	0.1	0.87	-0.86	1.49	-1.52	-2.39	0.59	2.17	0.56
sig_20488	SULOCTIDIL	ADRENERGIC RECEPTOR ANTAGONIST		-2.95	-2.95	11.07	2.08	-2.65	-0.69	4.03	1.05	-2.46	-6.06	0.52	0.97	-0.53	-1.62	-0.87	4.87	-0.34	0.17	-7.54	-1.45	-0.86	2.78	0.41
sig_2049	COBALT(II)-CHLORIDE			-0.41	-1.4	-0.29	-1.28	2.68	0.38	0.61	-1.23	-3.25	-0.11	1.24	0.04	-0.1	-0.61	-0.41	1.81	-0.23	1.26	2.46	-1.94	0.25	0.64	0.51
sig_20515	CYPROTERONE	ANDROGEN RECEPTOR ANTAGONIST	AR	0.91	0.38	-1.39	-0.66	0.02	2.25	0.42	-0.44	-1.58	1.63	1.45	-0.29	-1.22	-1.04	-0.01	-0.03	-0.11	0.68	-0.95	-0.24	0.07	0.63	0.45
sig_20523	ARTESUNATE	DNA SYNTHESIS INHIBITOR		-3.75	-1.78	3.02	1.28	-1.97	0	1.68	-0.83	-6.93	-4.16	1.72	0.24	1.99	0.96	0.09	-2.66	-0.71	0.49	-6.27	-4.5	1.01	-1.92	0.45
sig_2053	TOFACITINIB	JAK INHIBITOR	JAK1; JAK3; JAK2; TYK2	-0.24	0.52	-1.65	1.14	-1.3	-2.98	0.98	-1.48	1.77	1.29	-0.27	-0.57	1.87	1.45	1.44	-4.05	0.66	0.94	0.88	0.54	-2.69	1.5	0.48
sig_20548	ORCIPRENALINE			1.26	-0.14	-0.49	2.36	-4.2	-3.93	-0.54	-0.73	1.82	1.79	-0.43	-0.08	2.07	1.19	0.3	0.19	0.03	0.92	-0.77	2.08	0.7	1.53	0.47
sig_20554	AMLODIPINE	CALCIUM CHANNEL BLOCKER	CACNA1S; CACNB2; CACNB1; CACNA2D3; CACNA1F; SMPD1; CACNA2D1; CACNA1C; CA1; CACNA1D; CACNA1B	-3.14	-3.34	11.84	3.61	-5.09	-1.38	2.98	2.18	1.65	-3.33	1.78	0.82	-1.47	-2.25	0.44	4.31	-0.8	0.85	-7.61	-1.74	-3.33	4.06	0.45
sig_20584	MIRTAZAPINE	SEROTONIN RECEPTOR ANTAGONIST; ADRENERGIC RECEPTOR ANTAGONIST	HTR2C; ADRA1D; HRH3; ADRA2A; HTR3A; HRH1; HTR7; DRD1; HTR2B; ADRB1; DRD5; ADRA1A; ADRA2C; HTR2A; OPRK1; ADRA1B; ADRA2B; DRD2; ADRB2; DRD3; SLC6A3; SLC6A2; SLC6A4	-0.7	0.47	-0.56	-0.36	0.09	0.23	-0.69	0.7	-4.57	1.93	0.99	0.58	-0.43	0.14	0.11	-1.21	-0.22	0.94	-3.58	-1.73	-0.62	-0.28	0.47
sig_20590	DANAZOL	PROGESTERONE RECEPTOR AGONIST; ESTROGEN RECEPTOR ANTAGONIST	CCL2; GNRHR; AR; GNRHR2; ESR1; PGR	-0.99	-1.8	4.91	0.5	-2.1	0.58	3.29	0.52	-1.77	0	1.5	0.37	-0.11	-2.21	0.29	3.62	-0.81	1.73	-5.05	-2.46	-1.99	1.15	0.53
sig_20592	ROTTLERIN			-1.94	-1.52	6.74	0.5	-2.05	0.93	2.4	1.12	-6.11	-2.7	1.64	0.75	-0.55	-0.12	-0.33	1.5	-0.28	0.9	-7.63	-2.95	-0.97	-0.05	0.55
sig_20594	LINSITINIB	IGF-1 INHIBITOR	INSRR; INSR; IGF1R	-1.59	-1.8	4.7	1.42	-2.59	-0.2	1.75	-0.07	-4.69	-3.45	3.81	-0.12	-1.67	0.43	0.19	-0.06	-1.71	1.33	-2.08	-1.69	-0.16	1.18	0.48
sig_20601	INDIRUBIN	GLYCOGEN SYNTHASE KINASE INHIBITOR; CDK INHIBITOR	GSK3A; CDK5; CDK1	0.96	-2.27	2.44	2.11	0.15	-2.25	0.57	-3.3	2.05	-6.44	-1.3	0.22	-0.87	2.41	-0.81	0.87	1.78	-0.18	-1.32	0.95	1.31	1.25	0.56
sig_20623	PODOPHYLLOTOXIN	TUBULIN INHIBITOR; MICROTUBULE INHIBITOR	TOP2A; TUBA4A; TUBB; IGF1R	-4.37	-3.72	2.83	-5.15	5.86	5.68	4.51	1.99	-9.81	-4.11	0.42	-1.07	-2.16	-0.77	-0.62	2.86	2.12	-4.1	-0.73	-2.44	1.94	-7.61	0.53
sig_20631	MANUMYCIN-A			-0.11	-2.5	1.88	-0.04	0.07	2.45	1.65	-2.62	-5.49	-3.29	2.96	-0.05	-0.6	-0.33	-0.51	2.01	-0.75	1.8	-0.32	-1.46	0.45	1.61	0.52
sig_20645	WH-4023			0.88	1.23	1.66	5.6	-5.54	-6.78	-2	1.36	6.68	5.01	0.2	1.62	4.49	2.67	0.47	-2.19	-2.31	3.77	-2.03	0.43	-5	6.52	0.42
sig_20651	QL-XII-47			-2.65	-0.74	-0.72	-0.49	-0.88	1.93	2.47	-1.42	-8.01	-0.01	1.52	-0.34	1.45	0.48	-0.44	-2.34	-1.34	0.56	-0.55	-1.38	2.17	0.19	0.59
sig_20659	HOMOHARRINGTONINE	PROTEIN SYNTHESIS INHIBITOR	RPL3	-2.37	-0.28	-2.95	-0.55	-0.42	2.52	-0.24	-2.15	-6.66	1.03	2.49	-0.57	3.7	1.68	-0.1	-3.69	-2.85	-0.23	0.51	-3.25	3.17	-0.85	0.56
sig_20669	TRICIRIBINE	AKT INHIBITOR	AKT2; AKT1; AKT3	-2.98	-2.28	5.82	2.11	-1.88	-1.61	1.46	0.6	-4.47	-4.44	0.85	0.18	3.29	-1.3	-0.43	0.17	-0.45	-0.35	-5.64	-2.56	0.97	0.32	0.59
sig_20671	NALTRINDOLE	OPIOID RECEPTOR ANTAGONIST	OPRD1; OPRM1; OPRK1	-0.61	-2.27	2.62	0.52	-0.74	-0.54	0.47	-0.82	0.97	0.64	0.15	-0.36	-1.45	-1.73	0.15	1.58	-0.56	0.41	-1.39	1.2	1.13	1.99	0.59
sig_20673	PD-0325901	MEK INHIBITOR	MAP2K1	1.34	-1.7	3.16	1.33	-7.81	-2.36	-1.68	1.77	0.4	0.81	1.08	0.72	-2.75	-2.1	1.3	-0.58	-4.66	6.2	-4.41	-0.06	0.07	6.14	0.45
sig_20675	THIOSTREPTON	FOXM1 INHIBITOR; PROTEIN SYNTHESIS INHIBITOR	FOXM1	-1.24	-2.16	4.09	-0.82	-1.16	1.19	1.7	-1.19	-8.42	-2.49	2.85	-0.06	1.12	-1.3	-0.04	2.6	-0.95	1.93	-0.95	-2.68	0.07	2.06	0.57
sig_20678	PAROXETINE	SELECTIVE SEROTONIN REUPTAKE INHIBITOR (SSRI)	SLC6A4; CHRM5; CHRM2; CHRM1; HTR2A; SLC6A2; CHRM3; CHRM4	-1.83	-1.82	8.9	1.7	-4.24	-0.63	2.84	2.32	-3.07	1.5	2.21	1.04	-2.32	-2.42	0.35	3.75	-1.83	2.4	-7.63	-2.31	-2.73	3.15	0.43
sig_207	ATENOLOL			-0.16	-0.19	-0.21	-0.03	1.69	-1.88	0.02	-0.47	0.81	-1.53	-1.05	-0.43	-0.9	-0.06	-0.28	1.27	1.07	-0.47	0.35	0.5	1.3	0.18	0.48
sig_20707	CYMARIN			-2.9	-2.46	0.98	0.44	-1.21	0.16	1.68	-0.87	-5.38	-1.78	1.08	-0.33	3.13	-0.48	0.24	1.01	-1.07	0.3	-1.45	-2.24	0.68	1.15	0.54
sig_20711	LASALOCID	BACTERIAL PERMEABILITY INDUCER		-2.01	-0.48	8.37	1.2	-5.11	-1.96	1.62	3.63	-9.39	-0.12	-0.69	1.25	-2.16	-1.65	1.03	3.41	-1	1.93	-10.49	-2.49	-2.54	0.95	0.47
sig_20714	GELDANAMYCIN	HSP INHIBITOR	HSP90AA1; HSP90AB1	-0.15	0.17	5.92	-0.93	-1.83	-1.36	0.48	4.46	-8.37	3.6	-0.43	0.64	-2.71	-3.59	0.77	3.89	-2.74	3.15	-2.11	-3.7	-1.86	2.89	0.51
sig_20719	ZAPRINAST	PHOSPHODIESTERASE INHIBITOR	PDE4D; PDE1A; PDE5A; GPR35; PDE9A	-0.25	-1.23	0.35	1.91	-2	-0.61	-0.01	-0.88	0.63	-2.2	-0.54	-0.3	2.28	0.34	-0.29	-0.09	-0.26	-1.36	1.21	0.41	1.97	0.99	0.49
sig_20725	OXICONAZOLE	BACTERIAL CELL WALL SYNTHESIS INHIBITOR		-2.79	-1.89	4.51	0.74	-0.27	-3.18	1.69	0.1	-3.01	-1.19	0.51	0.07	-0.72	1.83	0.15	-1.99	-0.33	-1.52	-3	-1.17	0.98	-0.53	0.53
sig_20726	SORAFENIB	PDGFR TYROSINE KINASE RECEPTOR INHIBITOR; KIT INHIBITOR; RAF INHIBITOR; VEGFR INHIBITOR; RET TYROSINE KINASE INHIBITOR; FLT3 INHIBITOR	KDR; BRAF; RAF1; FLT4; RET; FLT1; FGFR1; KIT; PDGFRB; DDR2; FLT3	-1.03	-0.19	0.62	-1.05	0.32	1.43	0.64	0.11	-4.19	-4.47	0.34	0.45	-1.53	2.44	-0.15	0.09	-0.76	0.54	-3.28	-1.45	-0.13	-0.15	0.52
sig_20727	NORETHINDRONE	PROGESTOGEN HORMONE	PGR	-0.11	0.32	3.53	0.52	-4.18	1.14	1.3	3.03	-1.51	2.4	-0.51	1.23	-0.89	-2.33	-0.24	1.02	-0.34	1.23	-4.63	-1.62	-0.74	0.08	0.53
sig_20728	IVERMECTIN	GABA RECEPTOR AGONIST	CHRNA7; GABRB3; GLRA3; P2RX7	-3.12	-2.34	8.62	1.63	-1.98	-0.09	2.36	-0.08	-3.69	-4.6	2.41	0.32	0.14	-0.74	-0.29	0.36	-0.21	0.78	-7.12	-3.18	-0.36	0.09	0.45
sig_20745	ON-01910			-0.55	-0.54	2.82	0.5	1.12	-0.55	0.78	2.27	1.42	-2.9	-1.98	0.47	-0.35	-0.33	-0.69	2.04	1.07	-1.29	-2.94	0.54	-0.95	0.91	0.54
sig_20749	ALFAXALONE	CHLORIDE CHANNEL AGONIST; GABA RECEPTOR AGONIST	GABBR1	1.64	1.39	-1.69	-1.26	0.84	2.27	1.45	0.41	-6.54	1.65	1.14	0.38	-0.83	-0.92	-0.78	-1.24	1.14	0.93	-0.13	-0.87	-0.55	0.11	0.42
sig_20755	A-23187			-2.98	-3.13	3.19	-1.64	0.28	1.24	2.95	-0.77	-11.61	-2.91	0.46	0.01	0.42	1.02	0.14	1.31	0.26	0.75	-4.43	-3.95	0.57	-2.28	0.48
sig_20772	CEFDINIR	BACTERIAL CELL WALL SYNTHESIS INHIBITOR	MPO	-1.16	-0.55	0.54	1.47	1.67	-0.64	-0.66	-0.98	-0.1	1.05	-1.31	0.1	0.87	0.63	0.25	1.29	0.02	-1.79	3.27	0.07	-1.11	0.33	0.45
sig_20812	HALCINONIDE	GLUCOCORTICOID RECEPTOR AGONIST	NR3C1	1.03	-1.6	0.56	1.27	-0.56	-1.28	-0.42	-1.03	1.79	-1.21	-0.04	-0.58	0.16	-0.4	-0.32	0.85	-0.74	0.3	1.01	1.4	1.71	3.39	0.52
sig_20814	DIHYDROERGOTAMINE	SEROTONIN RECEPTOR AGONIST	ADRA2A; HTR1F; DRD2; HTR1B; HTR1E; HTR2B; HTR7; HTR1D	-1.47	0.53	1.63	1.15	-2.72	-2.22	-0.61	1.41	-2.7	-0.63	-1.87	0.49	0.95	-0.02	0.31	0.81	-0.34	-0.02	-3.54	0.95	0.37	-0.68	0.55
sig_20818	NELFINAVIR	HIV PROTEASE INHIBITOR	CYP2B6; CYP1A2; CYP2C19; CYP3A7; CYP2C9; CYP3A4; CYP2D6	-3.13	-1.85	5.11	-0.45	-2.11	-0.06	3.4	1.08	-9.55	-0.9	1.64	0.64	-2.69	0.21	0.42	-0.11	-0.46	1.48	-4.8	-3.78	-0.81	-0.71	0.42
sig_20819	MEROPENEM	BACTERIAL CELL WALL SYNTHESIS INHIBITOR		-0.3	-0.64	-2.22	0.84	-2.07	1.43	1.23	-1.75	0.36	1.42	1.44	-0.3	0.77	1.15	0.33	-1.09	0.05	0.91	-0.19	1.2	-0.69	-0.01	0.45
sig_2083	FLUOROPYRUVATE			0.69	-0.6	0.42	0.92	-1.8	-1.31	-1.35	-1.8	-1.18	-2.75	0.38	-0.17	4.4	1.43	0.19	1.84	0.5	0.6	-3.71	0.69	0.07	-0.41	0.58
sig_20837	ALVESPIMYCIN	HSP INHIBITOR	HSP90AA1	-2.05	-0.3	3.7	-1.15	0.77	1.74	1.55	1.68	-6.67	-0.04	0.24	-0.06	-0.73	-2.72	0.44	2.68	-2.03	2.11	-0.88	-4.42	-1.53	1.25	0.46
sig_20842	BORTEZOMIB	NFKB PATHWAY INHIBITOR; PROTEASOME INHIBITOR	PSMB5; PSMB10; PSMA8; PSMA7; PSMB1; PSMB3; PSMB4; PSMA5; PSMA3; PSMA6; PSMB11; PSMB2; PSMB8; PSMA4; PSMB7; PSMB6; RELA; PSMD2; PSMA1; PSMA2; PSMB9; PSMD1	1.24	-1.63	-1.06	-1.56	2.42	0.76	0.36	-2.78	-9.28	-2.61	1.25	-0.39	-0.76	-1.48	-0.61	4.05	-0.38	2.49	0.61	-2.05	2.18	2.3	0.58
sig_20852	NORETHISTERONE	PROGESTERONE RECEPTOR AGONIST	PGR	-0.81	-2.38	2.38	0.09	-2.1	1.85	1.2	0.54	0.27	-0.55	0.34	-0.1	-1.22	-1.63	-0.06	2.47	-0.65	1.05	-5	-1.45	1.12	0.76	0.4
sig_20861	VINORELBINE	TUBULIN INHIBITOR	TUBA1B; TUBB4B; TUBA4A; TUBA1C; TUBB6; TUBA3D; TUBA1A; TUBB2B; TUBB2A; TUBB; TUBA3E; TUBB8; TUBB3; TUBB1; TUBB4A; TUBA3C	-2.92	-3.52	4.79	-2.99	4.64	3.8	4.56	0.76	-5.65	-5.22	-0.75	-1.16	-2.57	-1.92	-0.66	3.93	2.02	-4.48	-0.87	-1.85	2.56	-5.03	0.56
sig_20862	HG-6-64-01			-2.14	-0.58	5.03	2.94	-5.1	-2.39	1.2	1.21	-2.13	-1.15	1.97	1.42	-0.55	0.95	0.05	-0.49	-2.12	2.96	-5.17	-2.01	-1.97	4.03	0.54
sig_2087	CYT-997	TUBULIN INHIBITOR	TUBB	-3.23	-4.67	2.36	-2.62	4.82	3.65	3.1	-0.16	-6.43	-4.4	0.35	-1.5	-2.24	-1.56	-0.49	4.22	0.5	-3.58	4.1	-1.35	3.51	-4.6	0.46
sig_2105	DOLASETRON	SEROTONIN RECEPTOR ANTAGONIST	HTR3A	0.1	-0.27	-0.16	-0.25	-0.32	-1.02	-1.31	0.36	-1.13	-2.94	-0.28	-0.05	2.07	0.49	0.04	1	0.63	-2.5	0.3	2.02	0.93	-0.32	0.57
sig_2123	TACROLIMUS	CALCINEURIN INHIBITOR	FKBP1A	-1.28	-3.21	8.64	0.64	-2.36	-0.4	3.05	0.21	-6.02	-2.65	0.79	0.31	-1.67	-0.83	0.03	3.7	0.08	1.6	-4.24	-2.41	-1.05	2.1	0.45
sig_2125	FLUOCINONIDE	GLUCOCORTICOID RECEPTOR AGONIST	NR3C1; SMO; SERPINA6	0.75	0.06	1.04	1.2	0.03	-2.12	-1.54	0.68	3.3	-0.47	-1.98	0.44	-1.34	-0.02	-0.61	1.1	-0.89	-0.66	0.03	0.99	1.64	2.84	0.58
sig_2128	EPIGALLOCATECHIN			-1.16	-3.36	2.86	0.36	0.92	0.46	0.75	-3.07	-2.35	-4.56	0.97	-0.92	1.16	-0.55	-0.3	1.9	-0.31	1.01	1.26	0.32	1.47	1.79	0.58
sig_2129	GANT-61			-1.52	-2.75	6.18	3.58	-2.29	-2.72	0.78	-0.04	0.4	-4.92	1.16	0.29	0.69	-1.11	-0.03	1.71	0.13	0.23	-4.82	-0.81	-0.93	3.14	0.44
sig_2132	GESTRINONE	PROGESTERONE RECEPTOR ANTAGONIST	AR; ESR1; PGR	-0.08	0.19	2.88	0.63	-3.38	-0.01	0.94	2.74	-3.41	1.61	0.64	0.83	-0.89	-0.67	0.55	1.89	-1.27	1.67	-5.72	-0.12	-2.79	1.73	0.48
sig_2142	HU-211			-2.06	-2.15	4.09	-1.1	1.26	4.23	3.99	-1.8	-1.56	-2.55	0.17	-0.9	-1.09	-0.06	0.24	5.78	0.41	-1.89	-0.06	-0.22	-1.05	-0.55	0.58
sig_2149	I-070759			-2.53	-1.44	5.91	1.65	-2.28	0.69	2.37	0.84	-5.83	-2.22	1.77	0.93	0.04	-0.52	-0.94	0.24	-1.03	1.11	-6.18	-2.98	0	1.97	0.55
sig_2150	I-212148			-0.01	-1.11	-0.96	-0.1	0.56	1.05	-0.48	-0.42	-0.6	-2.09	-0.26	-0.36	1.73	-0.81	-0.19	-0.48	0.08	-0.6	-1.56	-0.28	1.73	-2.17	0.51
sig_2182	MD-049			-1.19	-3.61	4.61	1.86	-1.7	-0.24	1.23	-2.48	-3.02	-7.28	0.3	-0.05	0.28	-1.79	-0.75	2.94	-0.44	1.6	-1.05	-0.98	2.36	3.45	0.47
sig_2218	OM-137			0.29	-0.68	0.9	1.19	-0.83	-1.56	-0.12	-0.59	1.91	-3.25	0.89	-0.32	0.27	0.1	0.51	0.93	-0.77	0.24	-2.48	1.18	-0.89	3.32	0.45
sig_2222	PRANOPROFEN	CYCLOOXYGENASE INHIBITOR		-0.47	-1.25	-1.3	-0.69	0.6	0.09	-0.43	-1.92	-0.91	-2.89	0.02	-0.1	0.31	-0.98	-0.16	-0.67	0.01	0.91	-1.11	0	2.16	0.07	0.44
sig_2223	PD-0325901	MEK INHIBITOR	MAP2K1	1.49	-1.05	2.29	1.18	-7.22	-1.87	-1.7	1.75	0.18	1.54	1	0.74	-2.18	-1.38	1.15	-0.83	-4.33	5.83	-3.71	-0.27	-0.28	5.48	0.49
sig_2342	SALSOLINOL			0.07	1.5	0.92	0.31	-1.88	1.6	0.16	0.57	4.75	2	-0.26	0.29	-0.8	0.11	0.3	-1.25	-0.66	0.13	-0.71	0.62	-1.4	0.26	0.47
sig_2368	TETRAHYDROBIOPTERIN			0.25	-1.17	-0.11	-0.64	0.36	0.43	-0.77	0.88	-2.97	-1.24	0.96	0.48	-0.67	-1.43	-0.27	-0.26	-0.74	1.89	1.72	-1.14	0.24	0.38	0.52
sig_2373	TL-AA09			-0.64	1.7	-0.92	1.37	0.96	-0.02	0.05	-1.21	1.09	1.21	0.91	0.39	1.26	0.56	-0.12	0.96	0.24	0.51	0.42	-0.81	-2.27	0.1	0.58
sig_2383	TUL-XVIII076			-0.41	0.4	-0.32	-1.74	0.17	0.51	0.32	0.59	-1.32	1.05	-0.16	0.34	-0.65	-1.46	0.17	-1.77	-0.18	0.02	-1.24	-1.35	0.92	-1.63	0.56
sig_2385	TW-37	BCL INHIBITOR	MCL1; BCL2L1; BCL2	-3.37	-3.57	8.11	-0.32	-1.15	0.42	2.92	1.16	-3.35	-3.89	1.53	0.1	-3.32	-0.78	0.44	6.69	0	0.46	-6.51	-2	-1.32	0.51	0.52
sig_2389	VANILLYL-GLYCOL			0.19	0.56	-2.08	-1.01	-1.39	3.95	-0.71	1.24	-0.43	4.32	1.95	0.53	-0.85	0.16	0.18	-0.5	-0.41	0.98	-0.01	-1.45	-1.18	-2.32	0.46
sig_2398	YL-57			-0.14	0.18	-0.23	-0.43	-0.1	1.02	-0.04	0.75	-1.55	0.75	0.19	0.34	-0.17	-0.7	0.33	0.92	0.08	1.34	-0.34	0.4	-2.23	0.47	0.57
sig_2400	ZG-10			0.45	0.4	-1.27	-0.46	2.1	1.34	0.13	-1.79	-2.07	1.39	-0.25	-0.41	-0.21	1.05	0.46	-0.27	-0.35	0.89	0.86	-0.61	-1.32	-0.92	0.4
sig_2417	CS-1657			-0.88	-2.12	0.83	0.77	-0.74	-1.54	-1.09	-0.42	1.39	1.2	-0.09	-0.55	-1.6	0.11	0.7	0.25	-0.63	-0.16	0.57	0.81	1.34	-0.12	0.55
sig_2423	AMLODIPINE	CALCIUM CHANNEL BLOCKER	CACNA1S; CACNB2; CACNB1; CACNA2D3; CACNA1F; SMPD1; CACNA2D1; CACNA1C; CA1; CACNA1D; CACNA1B	-2.95	-2.73	13.33	3.93	-5.78	-2.24	2.56	2.87	2.01	-4.3	2.11	1.02	-1.8	-1.92	0.52	4.72	-0.65	0.28	-9.59	-0.83	-3.86	4.33	0.43
sig_2426	ARECAIDINE			-0.32	-0.95	3.5	0.38	-1.93	0.68	0.25	1.16	1.04	-5.71	0.13	-0.01	0.67	-0.93	-0.39	3.35	-0.39	-0.59	-0.81	1.24	0.46	1.57	0.59
sig_243	FENBENDAZOLE	TUBULIN INHIBITOR	TUBB	-3.09	-1.15	1.6	-2.06	2.54	3.41	2.9	1.79	-1.29	-1.89	-1.52	0.11	-1.73	-0.06	-0.56	2.43	1.51	-2.84	-2.56	-1.59	0.58	-4.87	0.49
sig_2438	CCCP			-2.62	-2.03	7.46	0.57	-2.07	0.86	2.89	1.18	-7.12	-3.99	1.55	0.72	-0.65	-0.5	0.07	0.46	-1.15	0.83	-7.96	-2.85	-1.19	-0.65	0.4
sig_2440	CLOPERASTINE	ANTITUSSIVE		-0.36	-2.1	4.04	0.72	-1.5	-0.17	0.54	1.59	2.39	-5.86	-0.85	-0.09	-0.02	-0.38	-0.53	1.52	0.55	-2.37	0.05	2.21	0.97	2.31	0.58
sig_2442	CGP-37157	SODIUM/CALCIUM EXCHANGE INHIBITOR; MITOCHONDRIAL NA+/CA2+ EXCHANGER ANTAGONIST	SLC8A1	0.39	-0.8	2.1	1.55	-1.55	-1.23	0.16	-0.83	4.03	-2.34	-0.94	-0.42	0.28	0.46	-0.25	-0.52	-0.43	-1.73	-0.11	1.04	2.37	0.68	0.42
sig_2480	FASUDIL	RHO ASSOCIATED KINASE INHIBITOR	PKIA; PRKACA; ROCK1; ROCK2	1.05	-0.03	-1.82	0.15	-1.09	-1.69	-1.17	-0.46	1.88	-1.56	0.13	-0.22	2.73	1.43	-0.3	-2.53	-0.37	0.37	-0.62	0.88	1.67	1.18	0.59
sig_2487	ICI-204448			0.35	-0.37	-1.25	-1.41	1.07	1.24	0.15	0.41	-5.94	-0.72	-0.94	-0.06	-0.99	-0.85	-0.57	0.46	0.62	-0.63	0.96	-0.43	2.48	-2.02	0.59
sig_2493	ISOXSUPRINE	ADRENERGIC RECEPTOR AGONIST	ADRB2	-0.23	-1.14	-0.1	1.58	-1.45	-0.37	0.33	-1.27	1.75	-0.99	0.04	0.01	1.61	0.89	-0.2	0.23	-0.22	0.13	-1.27	1.38	0.26	1.23	0.52
sig_25	CIMATEROL	ADRENERGIC RECEPTOR AGONIST	ADRB2; ADRB1; ADRB3	1.28	1.15	-1.13	0.89	-1.41	-0.25	-0.56	1.21	1.4	4.09	-1.31	1	1.01	-0.36	0.21	0.34	0.37	0.79	0.52	-0.76	-2.59	1.07	0.57
sig_2517	MITOTANE	ANTINEOPLASTIC AGENT	ESR1; FDX1; CYP11A1; CYP11B1	-1.48	-0.78	0.19	-0.14	1.32	-2.38	2.8	0.49	-0.2	-0.24	-1.01	0.1	-0.51	0.15	-0.18	1.34	2.16	-1.57	-0.55	-0.16	-0.42	-0.13	0.58
sig_2530	NALTRINDOLE	OPIOID RECEPTOR ANTAGONIST	OPRD1; OPRM1; OPRK1	-1.28	-2.01	3.11	0.14	-2.02	-1.52	0.39	1.14	-0.16	0.83	-0.96	0.22	-1.64	-2.04	0.2	0.34	-1.13	0.76	-5.02	-0.16	1.86	1.42	0.42
sig_2544	PENTAMIDINE	ANTI-PNEUMOCYSTIS AGENT	TRDMT1	-4.42	-3.66	4.37	-1.92	0.96	1.9	5.11	0.29	-8.38	-6.29	0.76	-0.03	-0.61	0.48	-0.89	3.27	1.7	-4.18	-1.29	-1.97	2.52	-2.59	0.54
sig_2550	PROADIFEN	NITRIC OXIDE SYNTHASE INHIBITOR	NOS1	-0.09	-0.34	1.84	1.07	-1.86	-1.5	0.21	0.35	0.13	1.95	-0.91	0.1	1.7	0.28	0.24	1.56	-0.35	-0.07	-2.75	0.29	-0.7	2.24	0.42
sig_2559	SC-10	PROTEIN KINASE ACTIVATOR	PRKCA	0.08	-1.08	-0.41	-1.4	-1.18	2.28	-0.29	-1.08	-2.31	-1.2	0.47	-0.27	0.78	1.48	0.08	-1.16	-0.55	0.58	-3.57	-0.79	1.85	-2.01	0.5
sig_2565	SULOCTIDIL	ADRENERGIC RECEPTOR ANTAGONIST		-5.1	-2.08	12.93	2.75	-4	1.11	4.49	2.49	-4.15	-7.64	1.18	0.94	-1.44	-1.33	-0.28	3.25	-1.14	0.34	-11.42	-2.61	-2.46	1.69	0.48
sig_2576	TRIMIPRAMINE	TRICYCLIC ANTIDEPRESSANT; NOREPINEPHRINE REPUTAKE INHIBITOR	ADRA2B; HTR2C; SLC6A3; ADRA1B; DRD5; DRD2; ADRA2A; HRH1; HTR2A; ADRB1; SLC6A4; ADRA1A; DRD1; ADRB2; CHRM4; HTR1D; HTR1A; SLC6A2; HTR3A; CHRM2; CHRM3; CHRM5; ADRB3; CHRM1	-2.19	-3.31	9.29	3.96	-3.34	-2.02	2.13	3.2	0.61	-2.48	-0.26	1.02	-3	-4.19	0.13	6.42	0.4	1.05	-6.74	1.83	-3.7	4.36	0.4
sig_2579	YC-1			-1.82	-2.13	2.43	-0.13	-1.01	2.53	3	-2.26	-2.04	-2.52	0.57	-0.76	2.22	3.06	0.47	0.21	0.08	-1.62	-1.57	-1.68	-0.61	-0.4	0.53
sig_2585	RESERPINE	VESICULAR MONOAMINE TRANSPORTER INHIBITOR	SLC18A2; SLC18A1	-1.85	-1.75	10.31	4.24	-6.29	-1.5	0.86	3	-1.14	-3.35	1.55	1.31	-0.22	-0.99	0.47	1.05	-1.96	2.07	-10.17	-1.3	-3.64	3.61	0.44
sig_2587	DIPHEMANIL	ACETYLCHOLINE RECEPTOR ANTAGONIST	CHRM3	-0.23	-0.45	-1.78	-0.35	2.19	0.85	0.15	-0.95	-1.32	2.22	0	-0.36	-0.6	-1.62	0.13	0.21	0.05	-0.21	2.84	-0.51	0.44	-1.26	0.57
sig_2594	VERATRIDINE			0.11	-1.77	3.49	4.97	-3.17	-3.2	-0.18	-1.53	6.56	-4.11	-0.17	-0.64	2.64	2.14	-0.18	1.39	-0.06	-2.05	-1.99	1.9	0.8	2.88	0.4
sig_2613	AMYLOCAINE			0.41	0.62	1.21	-0.66	-1.23	-0.52	0.37	3.53	-1.05	1.38	-1.14	1.07	-1.43	-1.35	-0.57	1.81	-0.14	0.46	-0.09	-0.55	-0.08	0.23	0.48
sig_2620	AZAPERONE	DOPAMINE RECEPTOR ANTAGONIST	DRD2; DRD3	1.59	-0.19	-0.53	1.53	-0.21	0.4	-1.82	-0.63	1.94	-2.02	0.52	-0.39	0.38	0.03	-0.56	1.08	-1.22	0.25	-0.98	0.95	1.65	1.36	0.48
sig_2622	DIGOXIGENIN	STEROID		-0.81	-1.77	-0.03	-0.2	-0.6	0.93	0.43	-0.73	-3.38	0.19	2.45	-0.48	2.69	0.09	0.2	-0.26	-1.09	0.19	-0.95	-1.52	0.31	1.15	0.53
sig_2625	AZACYCLONOL	HISTAMINE RECEPTOR ANTAGONIST	HRH1	-0.96	-1.06	2.61	0.07	-1.42	-1.15	0.53	0.66	0.62	0.15	-0.91	0.18	0.59	0.33	0.2	-0.69	-0.53	-1.34	-1.97	-0.79	0.93	0.36	0.42
sig_2631	ALIMEMAZINE	HISTAMINE RECEPTOR AGONIST	HRH1	-1.28	0.29	4.01	0.08	-1.51	1.27	0.5	3.31	-3.87	2.92	-0.12	1.38	-2.63	-2.38	-0.05	4.01	0.9	1.46	-5	0.16	-3.17	-0.38	0.55
sig_2633	CLADRIBINE	ADENOSINE DEAMINASE INHIBITOR; RIBONUCLEOSIDE REDUCTASE INHIBITOR	POLE; ADA; POLE3; POLE2; POLA1; RRM2; RRM2B; PNP; RRM1; POLE4	-1.12	-1.87	4.44	1.58	-0.12	-0.2	0.93	0.02	2.81	-3.04	0.98	-0.21	0.11	0	-0.03	2.34	-0.5	-0.22	-3.41	-0.44	-1.31	2.41	0.42
sig_2648	PIRFENIDONE	TGF BETA RECEPTOR INHIBITOR	FURIN; TNF	0.18	-0.15	-1.82	-0.36	-0.12	1.4	-0.74	-0.06	1.11	-0.87	1.23	-0.11	-0.93	-0.37	-0.03	0.45	-0.56	0.74	0.22	0.51	0.57	-0.56	0.58
sig_2652	CEFORANIDE	PENICILLIN BINDING PROTEIN INHIBITOR		0.38	-0.31	-0.69	-0.7	0.16	0.62	0.31	0.31	-0.1	2.74	2.48	0.09	-2.01	-0.62	-0.14	-1	0.17	1.47	-1.66	-0.22	-0.01	-1.31	0.5
sig_2688	ZALDARIDE	CALMODULIN ANTAGONIST	CALM1	0.88	-2.64	2.99	2	-0.44	-0.07	0.24	-1.56	2.58	-0.97	2.66	-0.35	-0.25	0.12	-0.12	2.61	-0.78	1.52	-1.78	0.45	-1.32	3.79	0.51
sig_2695	DISULFIRAM	TRPV AGONIST; ALDEHYDE DEHYDROGENASE INHIBITOR; DNA METHYLTRANSFERASE INHIBITOR	DBH; ALDH2	-3.4	-2.76	3.8	-1.1	4.13	2.14	3.65	-0.87	-3.41	-5.08	1.43	-0.68	-2.75	0.22	-0.3	3.81	0.61	-0.82	1.42	-1.74	-0.58	-2.5	0.5
sig_2701	SECNIDAZOLE	MICROTUBULE INHIBITOR; ACETYLCHOLINESTERASE INHIBITOR		0.34	1.11	-2.76	-0.44	1.8	3.04	-0.39	-0.98	-5.54	1.91	1.02	0.34	-0.35	1.23	0	-2.75	-0.98	0.68	0.26	-0.98	-1.21	-1.48	0.52
sig_2712	CORYNANTHINE			1.32	-0.31	-0.07	-0.89	0.66	0.13	0.02	1.11	-2.65	-1.05	0.28	0.07	-0.22	-0.51	-0.54	1.66	1.32	-0.42	0.76	-1.36	0.67	-0.52	0.43
sig_2732	BENZAMIL	SODIUM CHANNEL BLOCKER	PKD2L1; SLC8A1; ASIC1; SCNN1G; SCNN1B; SCNN1A; SCNN1D	0.19	0.56	1.98	-0.16	-1.1	1.62	0.27	2.47	0.77	1.46	0.28	0.89	-2.17	-0.45	-0.22	0.22	-0.4	1.09	-3.28	-0.3	-1.69	-0.45	0.45
sig_2733	SCH-28080	ATPASE INHIBITOR	ATP4A	2.15	-0.32	-0.75	-1.17	1.11	0.52	-0.66	-0.38	-4.43	-1.8	-0.88	0.11	0.17	0.28	-0.43	2.13	0.79	-0.43	2.55	0.9	0.81	-0.8	0.42
sig_2745	NORKETAMINE			0.81	-0.73	-0.33	-0.33	-1.08	-0.58	-0.44	-0.33	-0.85	-0.74	-1.2	-0.12	-1.36	-0.06	0.06	0.92	-0.11	0.5	-0.79	0.73	1.6	1.93	0.57
sig_2754	ISAMOLTAN			-0.18	0.45	1.23	1.76	-1.61	-1.95	-1.71	-0.75	1.61	1.31	0.5	0.33	0.17	-0.15	-0.19	1.29	-1.05	0.48	-0.85	0.81	1.02	1.93	0.51
sig_2777	TETRINDOLE	MONOAMINE OXIDASE INHIBITOR	MAOA	-1.22	-1.05	5.76	2.47	-1.34	-2.67	0.56	1.62	0.44	0.27	0.31	0.98	-1.1	-1.54	0.04	2.73	-0.07	0.74	-4.2	-1.03	-2.54	3.29	0.42
sig_2793	FR-122047	CYCLOOXYGENASE INHIBITOR		-0.22	-0.67	3.7	1.98	-1.97	-1.5	-0.32	-1.02	3.25	-0.07	0.62	-0.03	-0.81	-1	0.2	0.5	-1.08	0.51	-1.64	0.29	0.22	3.62	0.5
sig_2797	CI-966	GAT INHIBITOR	SLC6A1	1.31	-0.47	0.08	1.16	0.21	-0.53	-1.44	-1.16	2.92	-0.05	2.08	-0.29	0.82	0.34	-0.12	0.17	-1.88	1.1	1.65	0.82	-0.02	1.74	0.4
sig_2799	ACETOHYDROXAMIC-ACID	UREASE INHIBITOR	MMP12	-1.37	-0.48	0.47	0.44	1.23	-1.16	-0.05	0.43	2.82	-0.18	-0.62	-0.29	-1.58	-0.72	-0.17	1.4	0.19	-2.14	3.55	1	1.47	-0.66	0.45
sig_2811	RAN-30			-0.09	-0.48	0.33	-1.47	-0.6	0.95	-0.26	0.95	-3.57	4.07	0.84	0.32	-2	-0.41	0.54	0.35	-0.55	1.77	-0.68	-0.96	-0.76	-1.01	0.42
sig_2817	MRS-1220	ADENOSINE RECEPTOR ANTAGONIST	ADORA3; ADORA2B	-0.24	0.74	-1.51	-1.18	2.19	0.64	-0.02	-0.39	-3.23	0.64	-0.44	0.39	-0.34	0.11	0.17	0.45	1.17	1.43	-0.33	-2.3	-1.79	-1.16	0.56
sig_2818	U-18666A	OXIDOSQUALENE CYCLASE INHIBITOR		-1.1	-1.6	7.31	2.1	-2.21	-1.1	1.2	1.97	2.18	-1.02	0.9	0.48	-0.37	-3.19	-0.06	4.77	0.01	0.37	-6.93	0.44	-2.18	3.42	0.57
sig_2821	PUROMYCIN	PROTEIN SYNTHESIS INHIBITOR	RSL24D1; RPL37; RPL23A; RPL23; RPL15; RPL13A; NHP2L1; RPL10L; RPL8; RPL11; RPL3; RPL19; RPL26L1	-1.12	-0.88	1.66	-1.8	0.46	3.24	1.76	-0.41	-9.34	-0.99	2.48	-0.21	-0.6	-1.27	-0.17	2.18	-1.07	1.68	-1.45	-2.75	0.03	1.19	0.57
sig_2838	ACARBOSE	GLUCOSIDASE INHIBITOR	MGAM; SI; GAA; AMY2A	-0.63	-0.09	-1.98	0.14	-1.29	-0.34	-0.03	-0.94	-1.15	-0.67	0.13	-0.24	0.96	-0.93	0.2	0.22	-0.28	1.24	-1	1.05	1.09	-0.15	0.5
sig_285	CICLOPIROX	MEMBRANE INTEGRITY INHIBITOR	ATP1A1	-3.28	-3.04	6.94	0.35	-0.5	0.03	2.6	1.35	-2.63	-3.34	0.86	-0.01	-3.62	-1.25	0.49	4.67	0.08	0.19	-5.03	-2.48	-1.18	0.22	0.44
sig_2879	IAA-94			-0.96	-2.25	2.71	1.72	-1.06	0.31	0.61	-0.49	2.02	-2.25	0.92	0.2	-0.1	0.01	-0.64	1.16	0.25	-1.06	-0.72	1.3	0.47	1.99	0.41
sig_288	GP-42			0.27	-2.97	1.3	-1.45	0.51	1.12	1.75	0.35	-7.35	-2.85	1.61	-0.37	0.19	-2.6	-0.21	5.09	-1.42	1.09	2.45	-2.15	1.08	1.86	0.51
sig_2882	SULOCTIDIL	ADRENERGIC RECEPTOR ANTAGONIST		0.04	-1.8	4.29	0.39	-0.66	-0.72	1.56	0.76	-1.49	-5.56	-0.1	0.69	-0.54	-1.62	-0.76	4.08	0.42	1.21	-2.85	-0.02	-0.52	2.76	0.43
sig_2929	RAN-14B			0.76	-0.43	2.21	2.65	-1.83	-0.1	-0.26	-0.95	1.34	-1.74	0.86	-0.03	1.71	1	-0.36	-2.57	-1.39	0.2	-2.37	-0.11	0.42	0.85	0.53
sig_2940	FILLALBIN			0.34	-0.47	-0.19	1.04	-1.01	0.22	-0.35	-2.08	3.51	-0.64	0	-0.29	1.12	-0.06	0.16	-1.09	-1.13	0.24	0.8	-0.64	0.99	1.76	0.44
sig_303	QUINPIROLE			0.1	-1.1	0.04	-0.78	0.26	-0.44	-1.43	0.01	0.17	-1.14	-0.02	-0.19	-1.39	0.07	-0.42	-0.69	-1.27	0.05	0.53	0.58	3.21	0.85	0.46
sig_304	PAROXETINE	SELECTIVE SEROTONIN REUPTAKE INHIBITOR (SSRI)	SLC6A4; CHRM5; CHRM2; CHRM1; HTR2A; SLC6A2; CHRM3; CHRM4	-2.48	-1.68	9.15	1.54	-3.6	-0.81	2.88	2.8	-2.24	0.28	2.16	1.12	-2.62	-2.25	0.29	3.9	-1.39	2.26	-7.09	-2.13	-3.38	3.24	0.43
sig_3048	ST-013960			-0.49	-3.36	4.96	2.02	-1.69	-0.52	1.07	-2.05	2.8	-2.5	0.13	-0.59	0.45	0.49	-0.15	0.89	-0.38	-1.05	-0.79	0.76	1.66	1.04	0.51
sig_3058	HYDROQUININE			0.84	-2.06	-0.73	-0.13	1.31	0.01	0.83	-1.83	-1.23	-2.88	0.58	-0.4	-0.54	-2.39	0.04	0.4	1.08	-0.18	3.47	-0.55	0.95	0.58	0.48
sig_3081	ST-003833			0.53	-0.42	0.35	-0.93	0.34	-0.19	-0.23	1.16	-2.57	3.91	0.59	0.23	-1.05	-1.91	0.35	2.24	-0.52	0.61	1.71	-1.61	-0.38	-0.57	0.59
sig_3121	REBOXETINE	ADRENERGIC RECEPTOR ANTAGONIST	SLC6A2	-1.35	-0.4	4.05	3.05	-3.54	-3.09	-0.1	1.31	2.6	-1.32	-0.09	0.27	0.77	0.62	0.07	1.34	0.04	0.56	-5.04	1.87	-1.17	2.05	0.41
sig_3123	TAMOXIFEN	ESTROGEN RECEPTOR ANTAGONIST; SELECTIVE ESTROGEN RECEPTOR MODULATOR (SERM)	PRKCG; PRKCQ; EBP; PRKCE; PRKCI; GPER1; PRKCA; ESR2; ESR1; PRKCB; PRKCD; PRKCZ	-0.68	-2.29	7.53	3.83	-3.37	-2.32	0.6	0.65	2.99	-3.65	1.11	0.43	-0.94	-0.79	0.56	3.64	-1.05	0.51	-5.02	0.85	-3.03	5.18	0.54
sig_316	BAMBUTEROL	ADRENERGIC RECEPTOR AGONIST	ADRB2; BCHE	-0.95	0.69	0.72	-0.87	2.28	-0.48	1.69	0.43	-1.68	2.58	-0.68	0.12	0.65	0.29	0.24	-1.43	0.88	-1.76	-0.12	-1.99	-1.37	-1.94	0.52
sig_3172	L-732138			-1.09	-0.28	0.44	1.06	-1.89	-1.11	-0.48	-0.88	2.75	0.75	0.9	-0.18	-0.06	-0.14	0.39	-2	-0.76	1.27	-0.51	0.41	0.27	2.1	0.46
sig_3192	L-689560	GLUTAMATE RECEPTOR ANTAGONIST	GRIN2D; GRIN2C; GRIN2A; GRIN1; GRIN2B	1.09	-1.53	0.96	1.39	-2.09	-1.04	-0.21	-2.25	3.08	-2.94	0.24	-0.64	2.88	2.45	-0.36	0.52	-0.81	-0.33	-1.9	1.65	1.9	2.92	0.49
sig_3198	AM-281	CANNABINOID RECEPTOR ANTAGONIST	CNR2; CNR1; GPR55	-0.65	-1.41	3.09	0.24	-1.15	-4.15	1.52	1.53	1.2	0.22	-2.51	0.06	-0.63	-0.13	0.36	1.96	1.4	-0.72	-0.83	-1.45	0.29	0.7	0.42
sig_3213	ITE			0.17	0.01	3.44	1.41	-2.81	-1.25	0.58	2.65	1.52	-2.06	0.15	0.92	-0.1	-0.11	-0.6	0.21	-0.77	-0.35	-4.25	0.36	0.1	0.25	0.47
sig_3233	LIQUIRITIGENIN			0.85	1.98	-0.7	0.42	-0.19	0.39	-1.69	1.05	2.83	3.92	-0.43	0.49	-1.3	-0.39	-0.09	1.66	-0.93	0.05	2.29	-0.51	-0.48	0.91	0.58
sig_3248	SENECIPHYLLINE			1.83	-1.28	-1.31	-0.57	1.52	0.64	0.08	-0.99	-0.07	-0.9	-0.29	-0.39	1.23	-0.62	-0.53	-0.69	0.18	-0.58	1.65	-0.02	1.45	1.44	0.51
sig_3268	STOCK1S-03920			-1.27	-1.85	7.41	4.02	-1.56	-1.52	1.03	0.75	3.65	-4.98	-0.32	0.51	-1.34	-0.18	-0.5	0.45	-0.95	-1.07	-5.71	2.05	-1.09	3.62	0.53
sig_3296	FEXARAMINE	FXR AGONIST	NR1H4	-0.16	-0.08	2.59	0.14	-1.15	-0.62	-0.18	2.3	-2.1	1.24	0.49	0.97	-1.08	0.73	0.37	1.72	-1.58	-0.21	-2.75	0.25	-2.3	2.14	0.49
sig_3316	TYRPHOSTIN-AG-556			-2.33	-2.21	10.24	1.68	-4.97	-1.52	2.65	0.94	0.3	-3.33	-1.35	0.77	-2.36	-2.06	0.47	3.6	0.01	2.14	-9.31	-0.15	-1.49	2.7	0.42
sig_3356	SALUBRINAL	EUKARYOTIC TRANSLATION INITIATION FACTOR INHIBITOR	EIF2S1	-0.93	-0.89	3.71	0.85	-0.52	1.03	1.66	0.77	2.55	-3.18	-1.58	0.28	-1.91	0.21	-0.05	1.61	-0.1	-1.64	-1.24	0.82	-0.62	-0.88	0.44
sig_3369	GBR-13069	DOPAMINE UPTAKE INHIBITOR	SLC6A3	-1.7	-0.7	6.36	2.32	-4.36	-3.08	0.2	1.54	3.88	1.32	-0.18	0.6	-0.48	-0.95	0.72	2.17	-1.56	0.3	-3.84	0.88	-1.14	2.02	0.45
sig_3380	OMDM-2	FAAH INHIBITOR	GPR119	-2.75	-2.1	6.24	3.28	-1.91	-3.94	0.67	0.4	1.15	-4.78	-0.88	-0.25	1.29	0.93	-0.01	1.71	0.6	-2.88	-2.6	1.82	0.26	2.81	0.5
sig_339	CHLOROFORM			-0.52	0.57	-1.27	-1	-0.42	1.25	1.25	-0.66	0.38	3.44	-1.31	-0.05	-0.12	0.32	0.49	-0.87	0.14	-0.02	0.25	-1.44	-0.11	-1.3	0.51
sig_3428	MONOCROTALINE			-0.69	-1.16	0.07	-0.17	0.76	1.86	1.65	-2.83	0.84	-0.67	-0.3	-1.15	0.22	0.49	0.16	1.61	0.93	-0.49	1.8	0.29	0.31	0.85	0.5
sig_3432	EPHEDRINE	ADRENERGIC RECEPTOR AGONIST	ADRB2; ADRA1A; ACHE; SLC6A2; SLC18A2	-0.17	0.48	-1.79	-0.85	-0.8	-1.04	-0.28	1.4	-0.49	2.12	-0.34	0.47	1.51	-0.16	0.2	-1.52	0.07	0.23	1.17	-0.83	-0.14	-0.98	0.47
sig_3440	AUSTRICINE			0.75	0.32	2.56	1.1	-2.53	-1.05	-0.75	0.73	3.32	0.41	-0.67	0.31	0.35	-1.71	0.04	1.63	-0.44	0.38	-1.99	1.12	-0.06	2.23	0.59
sig_3461	NIFURTIMOX	DNA INHIBITOR		1.4	-2.44	-3.96	1.15	0.27	-1.26	-1.39	-2.95	-1.3	-2.16	1.52	-0.82	1.93	0.36	-0.1	-3.53	-1.11	1.59	2.38	0.08	2.88	1.17	0.4
sig_3482	GIVINOSTAT	HDAC INHIBITOR	HDAC1; HDAC8; HDAC2; HDAC7; HDAC4; HDAC6; HDAC5; HDAC9; HDAC3	-1.65	-0.51	4.7	0.3	-1.52	1.36	0.93	2.66	-2.78	3.49	0.62	0.31	-1.16	-2.68	0.91	0.28	-1.87	1.86	-3.03	-3.04	-2.59	-0.76	0.4
sig_3484	ZK-164015	ESTROGEN RECEPTOR ANTAGONIST	ESR2; ESR1	-2.78	-1.95	8.97	3.23	-4.17	-2.47	3.19	1.95	3.08	-4.74	0.44	0.93	-0.61	-1.98	-0.08	2.66	-1.35	-0.65	-8.69	-0.82	-0.4	0.3	0.43
sig_3493	L-692585			0.58	0.48	3.99	1.17	-1.69	-0.81	0.61	1.15	5.03	-1.27	0.4	0.6	-0.4	1.51	-0.75	-0.23	0.21	-0.74	-4.34	0.69	-0.51	1.36	0.57
sig_3494	T-98475			-1.64	-2.83	9.66	2.6	-4.71	-0.96	1.98	2.14	-0.65	-1.47	0.5	1.06	-1.62	-3.16	0.45	6.04	-0.05	2.63	-9.47	-1.21	-3.38	3.02	0.43
sig_3514	PD-198306	MAP KINASE INHIBITOR; MEK INHIBITOR	MAP2K1; MAP2K2	-0.13	0.56	2.89	0.71	-4.44	-0.36	-0.75	2.61	-6.14	-0.93	0.79	1.46	-1.02	0.41	-0.09	-0.82	-3.32	3.84	-9.66	-3.97	0.33	1.38	0.53
sig_3533	CMPD-1	P38 MAPK INHIBITOR	GNRHR; MAPK14	-1.96	-1.75	0.82	-1.43	0.91	1.64	2.27	0.9	-3.16	-2.81	-1.32	-0.49	-0.81	-0.35	-0.12	3.55	1.14	-2.27	-0.87	-0.09	1.61	-3.99	0.46
sig_3552	SD-169	P38 MAPK INHIBITOR	MAPK14	-1.17	-0.05	1.33	0.49	1.93	-2.51	-0.01	-0.07	1.54	-0.8	-1.84	0.04	-0.01	-0.63	0.01	-0.12	0.35	-1.21	2.92	-1.11	0.46	-0.25	0.51
sig_3576	JMV-431			-0.55	-1.46	1.36	-0.21	-1.22	0.53	0.18	-0.13	-0.21	-0.4	0.98	-0.5	-1.51	-1.14	0.44	-0.03	0.49	-1.32	0.42	0.55	1.51	-1.63	0.51
sig_3678	PSH-028			-0.04	-1.31	6.62	2.09	-2.07	-0.51	0.82	-1.29	6.04	-1.91	-1.19	-0.3	-0.25	2.16	0.42	-0.06	-0.98	-1.23	-4.42	-0.32	-0.17	0.3	0.58
sig_3811	DMBA			0.79	0.8	0.69	0.4	0.14	-0.72	0.73	-0.36	0.35	-0.16	-1.08	0.12	-1.4	1.73	0.02	-1.52	-0.85	0.4	-1.09	-1.21	-0.03	0	0.59
sig_3846	GW-311616			-1.55	-2.86	2.1	2.46	-1.56	-3.11	1.98	-2.23	3.45	-2.87	-0.34	-0.6	2.4	-0.4	0.33	0.88	-0.41	-1.56	-2.21	0.92	1.44	2.03	0.45
sig_3848	BVT-948	TYROSINE PHOSPHATASE INHIBITOR	PTPN11; PTPN2; PTPN1	-1.74	-2.49	3.7	1.71	0.01	-1.81	2.27	-1.83	0.83	-2.82	0.66	-0.21	1.08	-0.58	0.09	-0.51	-1.12	-0.38	-1.32	-1.81	0.79	0.02	0.51
sig_4152	NEROL			1.95	2.64	-2.07	-0.51	-1.32	-1.23	-0.11	2.1	1.49	1.61	-2.36	0.77	0.26	-0.36	0.07	0.08	1.48	0.77	-2.95	0.68	-1.47	-0.54	0.57
sig_4251	KU-C103885			0	-0.42	2.66	-1.56	-1.61	0.24	1.32	1.55	-2.74	-2.05	-0.32	0.35	-1.32	-1.14	-0.68	1.68	0.84	-0.46	-1.44	-0.05	1.95	0.26	0.47
sig_4300	DIZOCILPINE			0.51	1.55	-0.74	-0.21	-1.82	0.85	-0.95	1.61	0.12	0.29	-0.28	0.9	-0.7	-0.24	-0.38	-1.72	0.43	1.08	-2.95	1.02	-0.32	-0.22	0.49
sig_4337	VU-0410183-2			-1.61	-2.72	6.92	-2	-0.13	1.35	2.75	1.88	-5.62	-3.12	2.85	0.01	-3.43	-1.6	-0.18	5.78	-0.56	1.26	-5.01	-2.99	-0.17	0.41	0.46
sig_4338	VU-0418946-1			-2.45	-2.5	6.47	-2.07	-0.18	2.15	2.71	1.25	-5.82	-2.36	2.75	0.17	-3.44	-1.26	-0.18	5	-0.44	1.48	-4.59	-3.13	-0.26	0.05	0.46
sig_4356	BJM-CSC-19			-2.01	-0.65	3.48	1.52	-2.16	-1.01	1.65	1.03	-0.24	-4.01	1.13	0.82	1.09	0.25	-0.57	-1.01	0.19	0.66	-5.47	-2.29	-0.49	0.78	0.47
sig_4428	NALBUPHINE	OPIOID RECEPTOR ANTAGONIST; OPIOID RECEPTOR AGONIST	OPRM1; OPRK1; OPRD1	-0.81	0.17	-1.82	-2.22	1.85	4.62	1.04	1.74	-6.83	1.27	-0.63	0.51	-2.31	-1.56	-0.12	-1.28	0.66	0.58	2.32	-2.39	-0.88	-3.6	0.42
sig_460	BRAZILIN			-2.11	-2.48	8.55	1.65	-3.36	0.71	4.26	-0.19	-1.12	-8.09	2.22	0.23	-1.93	-0.21	-0.23	4.79	-0.63	0.39	-4.85	-0.76	-1.03	1.98	0.43
sig_498	INDOMETACIN			-0.9	-0.53	0.27	0.76	0.84	0.46	0.62	-1.84	-0.63	-0.12	0.1	-0.25	1.08	1.13	-0.2	0.85	1.1	-1.31	0.65	1.16	-0.36	-0.02	0.48
sig_511	BIX-02189	MEK INHIBITOR	MAP2K5; MAPK7	-2.09	-0.96	3.12	2.41	-2.35	-2.28	-0.17	0.99	4.54	-1.36	-0.65	0.37	-0.09	1.03	0.55	-1.27	-0.66	-0.19	-3.39	-0.36	-0.93	0.55	0.41
sig_5431	VU-0404997-2			-1.46	0.07	2.5	-0.86	0.76	0.67	0.73	1.82	-2.03	1.86	-0.52	0.39	-1.36	-1.44	-0.07	0.61	-1.05	-0.76	-1.99	-1.84	0.74	-2.97	0.57
sig_5491	KUC104547N			-0.23	-0.22	2.45	1.8	-1.02	-0.13	-0.17	-0.77	1.93	-1.09	-0.9	0.46	-0.59	-0.98	-0.12	1.99	-0.42	0.87	-0.71	2.02	-1.16	2.72	0.42
sig_560	TAXIFOLIN	OPIOID RECEPTOR ANTAGONIST	ADIPOR2	-1.09	-0.61	2.18	0.14	-1.24	1.14	2.91	1.7	-1.73	2.07	0.96	0.48	-1.13	-1.41	0.06	1.91	-1.55	0.59	-3.14	-1	-1.35	-0.05	0.47
sig_5612	VU-0413255-1			0.97	-1.24	0.01	0.04	-2	1.63	-0.05	-0.94	-2.04	-1.75	1.66	0.01	-0.17	-0.82	-0.01	1.65	-0.04	2.38	-1.53	-0.53	-0.26	2.9	0.41
sig_5662	BG-STK33-03			1.14	0.12	0.52	-0.45	1.83	-1.42	-1.17	1.93	-4.28	-1.54	1.45	0.25	1.51	-1.2	-0.99	1.63	-0.01	1.54	0.23	0.89	-0.41	0.97	0.54
sig_5665	ALIZAPRIDE	DOPAMINE RECEPTOR ANTAGONIST	DRD2	0.15	-0.34	1.63	3.32	-1.21	-2.22	-1	-0.03	2.96	-3.28	-0.3	0.17	1.02	-0.44	-0.37	1.42	-0.61	-0.21	-0.8	1.16	0.06	2.44	0.42
sig_5674	MW-STK33-100			1.49	0.46	-1.29	-0.76	1.86	-1.56	-1.63	2.1	-4.22	-0.03	0.67	0.33	1.29	-0.81	-0.9	1.12	0.49	0.58	0.42	1.34	-0.12	1.72	0.58
sig_5690	PERHEXILINE	CARNITINE PALMITOYLTRANSFERASE INHIBITOR	CPT2; CPT1A	-4.12	-2.57	10.85	1.79	-3.26	-0.24	4.22	1.2	-6.56	-3.36	2.14	0.53	-1.28	-1.27	0.13	3.3	-1.14	0.74	-6.56	-3.19	-1.81	1.87	0.46
sig_5695	ALTRENOGEST	PROGESTOGEN HORMONE	PGR	0.71	-0.83	3.85	-1.27	-0.8	3.88	0.98	1.13	-3.35	-2.3	0.1	0.28	-0.77	-1.21	-0.85	2.5	-0.79	1.55	-6.51	-0.51	0.52	-0.17	0.57
sig_570	PIDOTIMOD	INTERFERON RECEPTOR AGONIST; INTERLEUKIN RECEPTOR AGONIST		-0.63	0.38	-0.19	-0.76	0.75	0.69	0.18	-0.08	0.22	3.77	0.45	-0.18	-1.02	-0.18	0.45	-0.65	0.36	0.08	0.88	-0.54	-0.85	-1.33	0.5
sig_5704	BJM-CSC-15			-2.77	-1.67	8.14	1.47	-3.19	-1.91	0.68	1.25	-5.24	-5	0.9	1.04	2.11	-1.22	-0.32	2.59	-1.2	0.61	-6.08	-2.99	0.22	1.54	0.53
sig_5711	ARTESUNATE	DNA SYNTHESIS INHIBITOR		-4.53	-1.99	4.48	2.21	-3.26	-0.75	1.85	-0.61	-3.62	-5.76	1.97	0.42	1.73	1.13	0.04	-2.89	-0.53	-0.04	-7.55	-3.2	0.73	-0.28	0.42
sig_5714	TESTOSTERONE	ANDROGEN RECEPTOR AGONIST	AR	-1.12	1.16	3.17	0.66	-1.65	-0.98	0.99	1.41	1.08	0.46	-0.65	0.63	-0.56	-0.17	0.12	3.72	-0.3	1.06	-5.3	-0.87	-1.74	0.23	0.45
sig_5717	SELAMECTIN	NEMATOCIDE		-2.71	-1.99	7.76	0.4	-2.13	-0.81	2.03	0.79	-9.56	-4.53	1.86	0.62	1.51	-0.06	-0.09	0.78	-1.19	0.29	-8.08	-4.69	0.23	0.55	0.5
sig_5721	DANAZOL	PROGESTERONE RECEPTOR AGONIST; ESTROGEN RECEPTOR ANTAGONIST	CCL2; GNRHR; AR; GNRHR2; ESR1; PGR	-0.81	0	3.08	0.36	-2.4	0.78	1.85	-0.13	-0.14	-0.03	1.38	0.41	-0.16	-0.56	0.07	-0.6	-2.16	0.94	-5.41	-2.09	0.32	0.16	0.42
sig_5743	MANUMYCIN-A			-0.76	-2.38	1.25	-0.72	-0.2	2.91	1.66	-2.48	-6.6	-0.94	3.03	-0.14	-0.25	-0.13	-0.21	0.38	-1.33	2.13	-0.15	-2.19	0.65	0.84	0.51
sig_5748	GSK-690693			-1.44	0.07	4.84	0.48	-0.5	-1.04	0.35	4.22	-2.35	0.99	0.61	0.38	-1.28	-0.6	-0.21	0	-0.48	0.47	-2.93	-2.43	-1.37	0.29	0.48
sig_5756	OLIGOMYCIN-A	ATPASE INHIBITOR; ATP SYNTHASE INHIBITOR	ATP5A1	-1.2	-1.45	3.55	0.34	0.79	-0.82	1.17	-1.04	0.93	-2.23	1.45	0.01	-0.27	0.36	-0.21	0.54	0.09	-0.52	-0.21	-2.56	0.35	-0.18	0.54
sig_5775	AMOXAPINE	NOREPINEPHRINE REPUTAKE INHIBITOR	GABRG1; SLC6A2; DRD5; GABRA1; GABRG3; GABRE; GABRP; GABRQ; HTR2C; GABRB3; HTR6; HTR3A; ADRA1D; HRH1; GABRG2; CHRM4; ADRA2B; HTR1B; HTR2A; SLC6A3; HTR2B; DRD4; CHRM2; ADRA1A; HRH4; ADRA2C; DRD2; HTR1A; GABRA5; HTR7; DRD3; GABRB2; SLC6A4; GABRA4; ADRA2A; ADRA1B; GABRA2; GABRD; GABRB1; CHRM1; GABRA6; CHRM3; CHRM5; DRD1; GABRA3	-0.26	-2.6	7.72	2.97	-2.81	-2.8	1.55	2.83	-1.22	-1.58	1.11	0.92	-1.84	-2.71	-0.37	4.1	-1.41	1.54	-7.69	-0.04	-1.32	3.72	0.49
sig_5793	DL-PDMP			-2.93	-2.32	10.41	2.62	-4.16	-0.69	2.99	2.27	-2.95	-0.67	0.17	1.1	-1.05	-2.55	0.34	2.07	-1.06	0.69	-8.31	-3.36	-1.98	0.46	0.52
sig_5800	ARACHIDONYL-TRIFLUORO-METHANE			-1.46	-2.43	5.09	0.35	-1.03	2.29	1.77	-1.25	-5.36	-4.19	3	0.38	-0.91	-1.42	-0.59	1.6	-1.18	2.06	-3.26	-2.05	0.24	1.6	0.5
sig_5810	KU-0060648			-2.77	-1.07	9.77	1.83	-5.37	-0.83	2.51	3.04	-4.65	-1.96	2.21	0.38	-0.38	-0.87	0.82	3.65	-1.84	1.48	-6.47	-1.82	-3.08	1.67	0.41
sig_5834	PHLORETIN	SODIUM/GLUCOSE COTRANSPORTER INHIBITOR	SLC23A1; AQP9; CLCN3	-2.51	-1.4	3	1.87	-1.39	-0.37	2.31	-1.83	-0.12	-1.62	0.89	-0.01	0.23	1.36	0.31	-0.58	-0.49	0.19	-2.75	-1.53	-0.61	-0.39	0.41
sig_5844	SCH-79797			-3.59	-2.63	6.99	-0.29	-1.91	1.19	4.28	0.88	-6.1	-2.84	1.05	0.01	-1.7	-1.32	0.19	4.03	-0.68	0.4	-2.94	-1.66	-0.53	-0.37	0.44
sig_5858	MST-312			-1.17	-1.71	4.55	-0.39	-0.22	2.08	0.98	0.5	-0.7	-2.85	1.43	-0.22	-3.42	-0.67	0.11	3.48	-0.36	1.09	-3.39	-0.15	-0.89	0.76	0.45
sig_5860	CEFACLOR	BACTERIAL CELL WALL SYNTHESIS INHIBITOR		0.18	-0.1	-2.8	-1.2	0.08	0.72	-0.5	-0.35	-2.6	1.52	0.61	-0.73	0.17	0.15	0.55	-0.24	-0.7	0.45	3.24	-0.25	1.01	-1.61	0.45
sig_5863	RO-28-1675	GLUCOKINASE ACTIVATOR	GCK	-2.21	-0.75	4.9	0.19	-2.09	2.25	1.31	0.44	-4.93	-2.06	1.63	0.77	0.09	-0.08	-0.14	0.01	-1.29	0.95	-7.23	-3.38	-0.3	-1.1	0.5
sig_5888	4-IODO-6-PHENYLPYRIMIDINE	MACROPHAGE INHIBITOR	MIF	0.55	0.1	1.56	-0.2	0.07	-1.3	-0.21	0.25	0.03	-1.41	0.49	0.04	1.75	-0.51	-0.85	-1.19	0.12	0.24	0.25	-0.52	1.36	1.8	0.44
sig_5898	AKT-INHIBITOR-IV			-2.93	-1.29	5.63	-0.45	-1.58	1.36	3.4	0.93	-4.98	-0.42	1.66	0.49	-1.36	-0.97	-0.25	1.38	-1.45	0.64	-2.55	-2.95	0.08	-0.39	0.55
sig_590	JNJ-38877605	TYROSINE KINASE INHIBITOR	MET	1.06	-0.21	-2.39	-0.4	2.55	2.33	-0.75	-2.88	-4.32	0.98	0.48	-0.59	-0.7	1.79	0.39	1.17	-0.58	0.25	3.22	-0.92	-0.72	0.8	0.54
sig_5901	CD-437	RETINOID RECEPTOR AGONIST	RARG	-2.89	-2.38	6.24	1.1	-0.96	0.41	2	-1.71	-1.7	-2.51	1.32	-0.45	0.73	-0.05	0.64	2.54	-0.53	-0.52	-3.72	-1.34	-0.99	0.31	0.54
sig_5914	ISOLIQUIRITIGENIN	GUANYLATE CYCLASE ACTIVATOR	GABBR1	-0.69	-3.1	5.18	1.8	-0.41	1.13	3.64	-3.55	1.76	-11.86	0.58	0.29	-3.96	1.38	-1.48	5.22	1.16	1.68	-1.84	1.25	0.3	4.33	0.44
sig_5916	ZK-93423	BENZODIAZEPINE RECEPTOR AGONIST	GABRB2; GABRA2; GABRA3; GABRA5; GABRG2; GABRA1	-3.73	-3.68	5.98	-0.56	1.77	0.49	2.45	0.45	-4.79	-3.88	0.09	-0.44	-2	-1.29	-0.19	2.24	1.22	-3.09	-0.83	-2.32	2.33	-4.57	0.46
sig_5930	NICLOSAMIDE	STAT INHIBITOR; DNA REPLICATION INHIBITOR	STAT3	-3.23	-1.91	9.58	1.41	-2.97	-0.6	2.96	2.95	-8.77	-4.04	1.06	0.58	-0.41	-0.74	-0.04	2.17	-1.13	-0.26	-6.49	-3.18	-1.11	1.3	0.54
sig_5981	RHODOMYRTOXIN-B			-1.44	-1.17	6.97	-0.11	-2.27	1.44	2.28	1.58	-9.15	0.17	0.57	0.77	-0.41	-1.42	-0.31	3.19	-0.17	1.26	-8.58	-2.36	-0.86	0.04	0.56
sig_6012	FLUPHENAZINE	DOPAMINE RECEPTOR ANTAGONIST	HTR2A; DRD1; DRD2; CALM1; HTR7; HRH1; DRD5; HTR6	-1.82	-1.99	6.49	1.95	-2.56	-1.61	1.81	3.41	-3.38	0.65	0.46	0.87	-2.16	-3.12	0.44	4.24	-0.22	0.47	-2.02	-0.29	-2.9	1.78	0.42
sig_6022	UK-356618			-1.85	-3.5	6.14	-0.69	-0.77	-3.66	1.08	0.54	-0.09	-6.77	0.36	0.03	-1.26	0.72	-0.18	3.58	0.29	-1.09	-3.21	-0.66	2.28	1.37	0.5
sig_6047	15-DELTA-PROSTAGLANDIN-J2			1.65	-3.42	0.51	-0.82	1.64	4.67	3.67	-4.09	-4.52	-10.11	1.82	-0.06	-4.11	-1.85	-1.62	4.23	0	3.3	1.96	0.46	1.71	3.54	0.55
sig_6049	CAY-10594			-2.74	-3	10.99	2.95	-5.33	-1.11	2.29	2.72	-4.53	-1.72	0.56	1.32	-3.7	-1.84	0.81	5.98	-2.37	2.48	-10.28	-2.35	-3.36	4.8	0.52
sig_6058	TIPIFARNIB-P2			-0.3	-1.38	5.71	1.24	-2.91	-2.2	0.57	2.48	-0.27	0.05	-0.04	0.46	-1.63	-0.11	0.07	3.44	-0.27	1.46	-4.53	0.1	-1.37	2.53	0.55
sig_6063	METHOXSALEN	DNA SYNTHESIS INHIBITOR	CYP2A13; CYP1A1; CYP2A6; CYP3A4; CYP1A2	0.09	0.49	0.95	0.64	-1.67	-0.52	0.35	1.17	3.95	-1.38	-1.52	0.42	0.69	0.32	-0.14	-0.29	-0.29	-1.26	-1.3	0.01	0.38	-0.13	0.5
sig_6072	KO-143			-2.28	-2.43	5.05	1.6	-1.9	-1.08	1.27	-1.01	-4.12	-2.94	1.47	0.34	0.26	0.32	-0.09	-0.31	-1.26	1.33	-4.38	-2.89	0.83	0.4	0.47
sig_6074	EBELACTONE-B			-2.82	0.6	5	0.8	-2.57	0.97	3.15	3.11	-0.08	1.44	-0.37	0.21	-1.79	-1.87	0.71	2.66	0.08	0.05	-5.88	-0.96	-3.05	-1.05	0.42
sig_6105	PHORBOL-MYRISTATE-ACETATE			-4.23	-2.22	6.92	-1.16	2.36	4.07	4.36	1.04	-8.13	-3.58	0.79	-0.08	-1.74	-1.43	-0.06	3.83	0.17	-2.42	-1.33	-3.33	-0.99	-5.41	0.55
sig_6108	L-690488			-1.84	-1.91	6.22	-0.26	-1.68	-0.41	1.35	0.71	-2.32	-0.47	0.4	0.31	-1.99	-0.42	0.6	3.79	-0.77	1.66	-5.05	-2.51	-1.25	1.35	0.47
sig_6112	RIMCAZOLE	SIGMA RECEPTOR ANTAGONIST	SIGMAR1	-0.52	-1.34	4.66	0.79	-1.58	-1.73	2.52	1.46	0.68	3.97	-0.35	0.58	-3.29	-2.73	0.54	2.78	0.28	1	0.23	-0.85	-2.18	1.67	0.45
sig_612	BROAD-SAI-370			0.03	0.24	2.2	-0.56	-0.47	-0.16	0.75	2.26	1.91	0.92	-1.41	0.31	-0.93	-0.31	0.18	3.12	0.95	-1.25	-1.89	-0.41	-1.02	-1.8	0.59
sig_6139	ZM-336372	RAF INHIBITOR	RAF1; BRAF; LCK; MAPK14	-1.59	-0.98	6.35	0.91	-2.22	1.27	1.77	0.2	-1.06	0.75	1.46	0.29	-2.67	1.4	0.43	1.22	-0.95	0.78	-4.62	-2.77	-1.86	0.66	0.55
sig_6165	MENADIONE	PHOSPHATASE INHIBITOR; MITOCHONDRIAL DNA POLYMERASE INHIBITOR	F2; VKORC1; BGLAP; NQO1; F9; AOX1; PROC; PROS1; PROZ; GGCX; NQO2; F10; F7; VKORC1L1	-3.91	-3.42	6.29	2.57	-1.67	1.33	3.84	-3.37	-0.85	-6.91	2	-0.5	0.27	0.13	-0.19	-0.52	-0.79	-0.67	-1.15	-1.98	1.15	0.18	0.45
sig_6170	MW-A1-12			-1.55	-1.89	-0.79	-0.75	0.33	3.06	2.12	-2.47	-1.5	-1.8	1.75	-0.36	0.02	-0.46	-0.4	-1.43	-0.55	0.63	2.47	-1.72	1.83	-0.72	0.47
sig_6175	TRIACSIN-C			2.11	0.19	1.22	0.25	0.39	-0.96	-0.59	0.29	-2.03	-0.66	0.85	0.66	-0.76	-1.39	-1.38	-0.45	-0.08	0.51	2.01	0.63	1.69	2.19	0.45
sig_6176	M2-PK-ACTIVATOR			-0.21	0.56	0.19	0.51	1.35	-0.18	-1.12	0.11	0.64	3.09	-0.52	0.09	-0.92	0.35	0.2	-0.34	-0.05	-0.58	-0.87	-0.57	-0.61	-0.71	0.48
sig_6209	TOZASERTIB	JAK INHIBITOR; FLT3 INHIBITOR; AURORA KINASE INHIBITOR; BCR-ABL KINASE INHIBITOR	AURKA; AURKB; LCK; AURKC	-1.46	-2.39	7.01	0.5	-4.25	-1.46	1.62	2.06	-1.6	1.22	1.45	0.38	-3.21	-3.17	0.77	1.2	-2.18	3.19	-0.86	-2.5	-0.78	4.23	0.57
sig_6229	ABT-751	TUBULIN INHIBITOR	TUBB	-2.93	-3.53	2.85	-4.48	5.23	6.09	3.72	2.21	-6.59	-5.66	-0.94	-0.47	-3.01	-1.89	-1.24	5.38	2.85	-4.07	-1.02	0.2	1.79	-5.08	0.49
sig_6232	TRIAMTERENE	SODIUM CHANNEL BLOCKER	SCNN1G; SCNN1A; SCNN1B; SCNN1D	-0.38	-0.53	2.59	3.06	-1.04	-1.82	0.28	-1.1	-0.56	-2.77	1.75	0.18	0.7	0.8	-0.26	-0.79	-1.22	0.48	-3.58	-0.86	-0.53	3.68	0.4
sig_6235	16,16-DIMETHYLPROSTAGLANDIN-E2	PROSTANOID RECEPTOR AGONIST	HPGD	0.59	-2.87	4.62	1.5	0.75	2.08	3.01	-3.38	-0.51	-9.21	1	0.39	-3.42	-1.99	-1.99	4.11	1.17	2.4	-0.15	0.41	1.17	3.93	0.59
sig_6238	PAC-1	CASPASE ACTIVATOR	CASP3	-2.67	-2.69	5.83	-1.54	-0.24	1.46	2.79	1.52	0.17	-2.01	1.52	0.13	-4.48	-0.6	0.49	6.79	-0.05	0.76	-6.39	-1.25	-1.72	-0.67	0.51
sig_6250	DR-2313	PARP INHIBITOR	PARP1; PARP3	-1.15	-0.89	2.59	1.34	-1.44	-0.4	0.87	0.28	0.92	-2.96	0.97	0.14	-0.52	0.59	0	0.55	-0.36	-0.72	-2.09	1.32	-0.55	0.79	0.46
sig_6264	NITAZOXANIDE	PYRUVATE FERREDOXIN OXIDOREDUCTASE INHIBITOR		-2.23	0.06	4.71	-2.13	0.64	2.91	1.69	1.55	-7.93	0.6	-0.02	0.69	-2.68	-0.34	0.14	2.89	0.2	0.03	-4.58	-1.58	-1.46	-3.83	0.46
sig_6291	VEMURAFENIB	RAF INHIBITOR	BRAF; RAF1	-0.54	-2.39	4.29	2.08	-4.57	-3.51	0.89	-0.25	2.43	-1.48	1.46	-0.37	-1	0.49	0.97	-0.28	-2.82	3.06	-0.99	-0.97	0.08	3.71	0.44
sig_6298	ORCIPRENALINE			2.46	0.41	-1.05	1.25	-2.16	-1.59	-1.13	-0.83	1.03	1.51	-0.74	0.03	2.02	0.31	-0.03	1.14	0.65	0.99	-0.83	2.45	-0.14	1.11	0.59
sig_6307	K784-3187			-0.93	-2.04	7.04	1.31	-0.05	1.7	3.69	-1.17	-2.89	-7.43	0.9	-0.02	-2.17	0.47	-0.73	3.84	-0.15	0.21	-3.21	-0.24	-0.9	1.13	0.53
sig_6311	15-DELTA-PROSTAGLANDIN-J2			1.24	-3.03	6.89	0.91	-1.83	1.24	0.8	-0.99	-0.69	-9.95	0.7	0.91	-2.23	-3.01	-1.42	3.29	-0.52	2.64	-4.64	-0.73	2.08	2.58	0.58
sig_6312	PIRLINDOLE	MONOAMINE OXIDASE INHIBITOR	MAOA	0.41	-0.2	1.42	-0.42	-1.42	1.52	-0.53	2.73	-1.31	0.31	-0.06	0.86	-1.05	-1.18	-0.27	0.92	0.49	0.3	-2.08	0.59	-0.78	-1.64	0.57
sig_6317	ETODOLAC	CYCLOOXYGENASE INHIBITOR	RXRA; PTGS2; PTGS1	0.59	-1.9	1.36	1.62	-0.38	-2.52	-0.55	-2.05	2.84	-4.66	-0.47	-1.21	1.44	0.46	0.17	2.02	1.44	-1.11	-1.09	1.84	1.35	2.13	0.53
sig_636	KUC104240N			-0.96	0.44	-0.51	-1.36	-0.64	0.43	0.39	1.33	-5.37	1.91	-0.78	0.21	-2.26	0.16	0.41	0.88	-0.58	-0.28	2.59	-0.14	0.44	-1.02	0.5
sig_6366	ESTROPIPATE	ESTROGEN RECEPTOR AGONIST	ESR1; ESR2	-0.5	1.28	-1.27	-1.91	0.51	1.83	-0.03	1.29	-1.49	-0.12	-0.49	0.58	-0.96	-0.75	0.12	0.71	0.34	-0.31	-1.1	-1.25	-0.11	-3.39	0.49
sig_6374	IOCETAMIC-ACID	RADIOPAQUE MEDIUM		0.37	-0.02	-0.94	-1.43	0.66	1.73	0.77	-0.04	-1.07	2.47	0.03	-0.36	-1.21	-2.2	-0.23	0.86	1.12	0.43	2.99	-0.43	1.05	-1.81	0.41
sig_6380	OUABAIN	ATPASE INHIBITOR	ATP1A1	-1.43	-2.14	1.57	0.05	-0.15	-0.27	1.43	-0.76	-3.86	-2.54	0.77	-0.74	1.71	-0.97	0.24	0.94	-1	-1.13	1.2	-1.27	1.44	1.36	0.54
sig_6381	IVERMECTIN	GABA RECEPTOR AGONIST	CHRNA7; GABRB3; GLRA3; P2RX7	-1.71	-2.73	6.99	1.18	-0.85	0.29	2.34	-0.48	-2.67	-5.29	3	0.37	-0.78	-0.21	-0.66	0.17	0.29	0.2	-7.64	-3.37	0.38	-0.2	0.52
sig_6388	APICIDIN			-0.55	-0.31	1.81	2.94	-0.87	0.02	-0.61	-1.87	0.92	1.31	-1.04	-0.45	2	1.35	0.49	0.41	-0.73	0.78	-0.79	0.3	-2.02	2.31	0.41
sig_6390	ANTIMYCIN-A	ATP SYNTHASE INHIBITOR	CYCS	-3.57	-0.89	5.4	1.89	-1.32	-0.87	2.17	0.1	-0.08	-4.35	0.41	0.55	0.53	-0.24	-0.16	-1.48	-0.84	-0.3	-3.61	-3.08	-0.04	-0.46	0.47
sig_6424	PEPSTATIN	ASPARTIC PROTEASE INHIBITOR	CTSD; CTSB; CTSL; REN	0.41	-0.51	0.61	-1.03	1.25	0.94	-0.13	1.05	-0.17	-0.48	-1.11	-0.04	-1.05	-1.63	-0.18	0.66	0.38	0.36	0.28	0.25	0.08	-0.26	0.46
sig_6438	ROFECOXIB	CYCLOOXYGENASE INHIBITOR	ELN; PTGS2	0.08	-0.11	-1.12	-0.05	0.04	1.09	0.41	-0.49	-1.08	0.43	0.12	0.06	-0.63	1.26	0.04	-1.54	0.2	-0.02	1.97	-1.15	-0.04	-1.63	0.41
sig_6446	EBSELEN	CYCLOOXYGENASE INHIBITOR; H+/K+-ATPASE INHIBITOR; NITRIC OXIDE SYNTHASE INHIBITOR; GLUTATHIONE PEROXIDASE AGONIST	ALB	-0.29	-1.1	3.73	1.18	-0.66	-3.18	1.52	-1.38	1.26	-2.96	0.02	0.05	-0.75	0.2	-0.56	0.55	-0.24	0.02	0.15	2.46	1.21	2.7	0.43
sig_6456	PU-H71	HSP INHIBITOR	HSP90AA1	-2	-0.68	6.06	1.21	-2.01	-1.77	2	1.99	-2.03	0.39	1.6	0.57	-3.55	-4.42	0.39	-0.21	-2.71	2.78	-1.37	-4.07	-0.7	4.11	0.43
sig_6461	BITHIONOL	AUTOTAXIN INHIBITOR	MCL1; ESR1; ESR2	-2.22	-1.51	7.82	0.61	-1.8	-1.85	3.09	1.94	-8.53	-3.84	0.87	1.05	-0.26	0.15	-0.16	2.32	-0.67	0.49	-7.39	-4.12	-1.34	1.44	0.43
sig_6462	ROTTLERIN			-1.24	-1.4	5.93	2.57	-2.11	-1.75	2.67	-1.47	-0.56	-3.12	1.84	0.47	0.38	0.65	-0.05	0.1	-1.35	1.18	-6.5	-1.89	-1.05	1.74	0.44
sig_6477	WH-4023			0.53	2.46	0.93	5.52	-3.38	-4.36	-2.24	-0.31	5.03	4.64	-0.52	1.19	3.34	1.79	-0.17	-3.68	-2.37	2.07	-3.64	0.84	-2.32	4.62	0.57
sig_6481	ARCTIGENIN	MEK INHIBITOR	MAP2K1; CHUK	-3.57	-1.72	4.39	0.78	1.78	-1.49	3.14	0.81	-2.81	-3.67	-1.24	0.14	0.7	-0.45	-0.39	1.27	1.42	-3.44	-3.46	-1.44	0.54	-3.39	0.59
sig_6495	NABUMETONE	CYCLOOXYGENASE INHIBITOR	PTGS2; PTGS1	0.03	1.34	1.34	1.41	-1.51	-1.83	-0.35	1.62	2.23	1.83	-0.55	0.79	0.53	1.04	-0.09	1.31	1.51	-0.54	-2.3	1.23	-2.4	0.51	0.49
sig_6543	QL-XII-47			-1.83	-0.26	-2.04	-0.45	-1.14	1.45	1.94	-1.46	-6.91	0.29	1.34	-0.31	1.35	0.74	-0.34	-3.63	-1.19	1.13	0.49	-1.76	2.37	-0.85	0.53
sig_6559	L-701324	GLUTAMATE RECEPTOR ANTAGONIST	GRIN2B; GRIN2A; GRIN1; GRIN2C; GRIN2D	-0.23	-0.59	-0.49	0.26	-0.03	-0.68	0.37	-0.51	0.84	-1.78	-1.01	-0.34	0.3	0.76	0.04	1.51	0.4	-1.65	-0.39	0.06	1.22	0.18	0.57
sig_6584	RIVAROXABAN	COAGULATION FACTOR INHIBITOR	F10	-0.14	1.08	-0.2	-0.47	0.68	0.44	0.03	2.39	-0.1	-0.13	0.21	0.98	-0.25	0.89	-0.03	-1.32	0.18	0.48	-2.27	-1.6	-2.82	-0.49	0.55
sig_6605	CALCIPOTRIOL	VITAMIN D RECEPTOR AGONIST	VDR	-1.37	-2.7	4.38	0.67	-0.38	0.78	1.73	-1.43	-0.56	-5	1.47	-0.32	-1.18	0.03	-0.24	2.22	-0.76	-0.21	2.67	-1.34	1.01	0.28	0.42
sig_6633	PRIMIDONE	GABA RECEPTOR ANTAGONIST	SCN7A; GABRG3; GABRP; GABRQ; SCN10A; GABRE; CHRNA7; GABRB2; GABRG1; SCN1A; GABRG2; SCN8A; GABRB3; SCN2A; CHRNA4; GABRA2; SCN3A; SCN5A; GABRD; GRIA2; SCN9A; SCN11A; SCN4A; GABRA4; GABRA3; GABRB1; GABRA6; GRIK2; GABRA5; GABRA1	0.75	-0.67	3.16	1.92	-1.06	-1.86	-0.9	0.01	5.23	-2.78	-0.38	-0.25	0.28	0.06	-0.72	2.74	1.04	-1.47	-1.41	2	1.15	2.95	0.5
sig_6634	NORELEAGNINE			1.35	-1.66	0.49	0.09	-0.82	0.39	-0.6	-0.29	-0.04	-1.79	1.38	0.16	0.38	1.69	-0.29	0.41	-0.16	1.09	-0.55	0.13	-0.36	1.61	0.55
sig_6651	CHLORPHENAMINE	HISTAMINE RECEPTOR ANTAGONIST	HRH1; SLC6A3; SLC6A4; SLC6A2	-0.82	-2.01	1.43	0.95	-0.32	-1.2	0.04	-1.73	-1.74	-0.49	1.06	-0.74	-0.59	1.89	0.73	0.41	-0.48	-0.03	1.9	0.41	-0.15	0.7	0.54
sig_6653	TERFENADINE	HISTAMINE RECEPTOR ANTAGONIST	KCNH1; CHRM2; HRH1; CHRM3; KCNH2; CHRM1; CHRM4; CHRM5	-3.05	-3	11.64	3.63	-5.03	-2.16	2.45	2.17	-0.38	-1.15	1.32	0.88	-1.3	-2.95	0.79	6.12	-1.06	1.05	-8.85	-1.37	-3.32	2.5	0.49
sig_6661	CARVEDILOL	ADRENERGIC RECEPTOR ANTAGONIST	VEGFA; VCAM1; ADRA1D; ADRB2; ADRB3; ADRA2B; SELE; ADRA2C; ADRA1A; ADRA1B; NPPB; ADRA2A; ADRB1; KCNH2; HIF1A; GJA1; NDUFC2	-1.05	-1.6	6.08	2.24	-2.19	0.08	0.79	1.6	-0.7	-3.1	-0.38	0.68	-1.26	-1.25	-0.3	0.56	-0.55	0.86	-5.67	-0.23	-1.23	2.86	0.47
sig_6672	BAX-CHANNEL-BLOCKER	CYTOCHROME C RELEASE INHIBITOR	BAX	-3.67	-2.11	10.13	2.91	-3.07	-2.33	3.27	1.31	-2.91	-3.88	0.02	0.66	-1.03	-0.08	0.35	2.01	-1.14	-0.65	-5.99	-2.55	-1.63	1.74	0.41
sig_6674	GELDANAMYCIN	HSP INHIBITOR	HSP90AA1; HSP90AB1	-0.11	0.19	5.65	-0.78	-1.91	-1.19	0.55	4.6	-8.07	3.81	-0.5	0.73	-2.46	-3.6	0.68	3.67	-2.83	3.31	-2.15	-3.68	-2.04	3.18	0.57
sig_6677	TENIPOSIDE	TOPOISOMERASE INHIBITOR	TOP2B; TOP2A	-4.65	-3.01	5.55	2.05	-3.13	0.68	3.21	-2.47	1.51	-2.17	1.98	-0.66	1.42	0.99	1.18	-0.08	-1.01	1.25	-5.59	-2.39	-1.89	1.05	0.41
sig_6683	CYCLOSPORIN-A	CALCINEURIN INHIBITOR	PPP3CA	-2.49	-1.94	7.05	0.55	-1.98	0.55	1.83	1.18	-7.97	-0.8	-0.29	0.71	-1.64	-0.72	0.36	2.26	-0.78	1.62	-6.92	-4.02	-1.09	-0.54	0.59
sig_6693	MECLOCYCLINE			-2.55	-1.08	2.86	2.96	-3.5	-2.88	-0.69	0.23	1.63	-2.54	-0.33	-0.2	1.01	-0.58	0.43	0.17	-1.35	0.07	-0.17	0.91	1.38	0.4	0.43
sig_6700	CUCURBITACIN-I			-3.61	-2.46	3.76	-1.55	-0.17	3.4	4.17	1.5	-9.06	-3.54	1.89	-0.07	-1.78	-1.26	-0.55	3.77	0.15	-0.58	-2.9	-2.69	0.88	-1.68	0.58
sig_6702	FENOLDOPAM	DOPAMINE RECEPTOR AGONIST	ADRA2A; DRD1; ADRA1D; ADRA1A; ADRA1B; ADRA2C; DRD4; DRD5; ADRA2B	0.69	0.83	-1.09	-1.4	0.39	1.9	-0.42	0.74	-1.8	2.34	-0.25	0.15	0.37	0.62	-0.14	0.82	0.69	-0.3	-0.34	1.51	-0.91	-0.84	0.53
sig_6703	CGK-733	ATR KINASE INHIBITOR; ATM KINASE INHIBITOR	ATR; ATM	-3.8	-1.61	6.57	0.36	-1.96	1.79	3.09	1.11	-9.35	-4.25	1.25	0.48	-0.79	-0.52	-0.25	0.83	-0.47	-0.5	-7.58	-3.11	0.52	-2.09	0.56
sig_6706	EQUOL	ESTROGEN RECEPTOR AGONIST	ESR2; ESR1	-0.24	0.46	-1.37	-1.1	1.9	2.5	0.55	-2.13	-1.64	3.1	0.77	0.02	0.52	-1.04	0.53	-3.31	-0.36	0.99	-0.27	-0.79	-1.92	0.93	0.57
sig_6708	INGENOL			-4.97	-3.72	10.12	0.97	3.86	2.7	4.17	-0.14	-0.9	-8.97	0.04	-0.75	1.5	-0.44	-1.07	4.02	1.21	-6.16	-4.63	-2.48	1.15	-5.23	0.46
sig_6723	PARTHENOLIDE	NFKB PATHWAY INHIBITOR		0.24	-0.51	-0.07	0.89	0.43	1.7	2.31	-4.11	1.65	-8.7	0.92	0	-3.4	-0.65	-1.3	2.01	2.07	1.8	-1.52	1.2	1.49	2.05	0.49
sig_6726	SALERMIDE			-1.58	-1.66	4.85	0.17	-1.38	0.96	2.79	-0.77	-4.39	-1.02	1.35	-0.05	-0.14	-0.06	-0.04	1.73	-1.67	0.5	-1.14	-1.23	0.17	0.07	0.57
sig_6732	IDARUBICIN	TOPOISOMERASE INHIBITOR	TOP2A	-3.5	-3.54	6.36	1.06	-1.94	0.41	2.78	-1.59	0.74	-4.28	2.15	-0.76	0.17	0.25	1.24	2.18	-0.85	0.27	-4.19	-1.5	-1.91	1.43	0.4
sig_6737	WORTMANNIN	PI3K INHIBITOR	PIK3CA; PI4KA; PIK3R1; PRKDC; PIK3CG; PLK1; PI4KB; PIK3CD	-5.13	-2.91	13.47	3.98	-5.41	-2.87	3.4	3.37	1.53	-5.25	2	0.54	-1.32	-0.47	0.36	1.65	-1.94	-0.26	-7.67	-2.24	-2.1	2.76	0.41
sig_6739	CHAETOCIN			-0.24	-0.22	1.56	0.8	0.04	1.89	3.26	-1.27	-1.33	-0.27	1.57	-0.1	-1.73	0.75	-0.08	-0.42	-0.25	0.42	0.97	-0.94	-1.77	0.48	0.43
sig_6755	SERTACONAZOLE	STEROL DEMETHYLASE INHIBITOR		-1.35	-1.13	5.9	3.16	-2.68	-1.19	-0.87	1.78	3.56	-5.71	-0.87	1.01	-1.38	-0.01	-0.5	2.67	-0.61	-0.56	-2.48	1.46	-0.73	3.07	0.51
sig_6760	TUBASTATIN-A	HDAC INHIBITOR	HDAC6	-0.47	-0.77	2.12	-3.36	0.3	3.47	1.92	1.55	-3.93	2.68	1.22	0.49	-2.6	-0.62	0.67	-0.38	-0.61	2.28	-2.1	-2.89	-2.69	-0.89	0.58
sig_6764	XMD-1150			-0.42	0.93	2.57	0.64	-3.06	1.29	-1.3	3.16	-5.68	2.76	2.48	0.63	1.92	-1.42	0.26	0.28	-2.39	3.18	-7.42	-1.47	-2.2	-0.48	0.55
sig_6780	BMS-299897	GAMMA SECRETASE INHIBITOR		1.16	0.68	1.37	1.84	-1.79	-2.54	-1.15	0.82	2.83	0.24	-0.69	0.39	0.65	0.46	-0.23	-0.92	-0.59	0.67	-1.24	-0.13	-0.05	2.69	0.57
sig_6784	ROTTLERIN			-2.59	-1.32	6.75	0.68	-2.24	1.22	2.84	1.15	-7.05	-3.69	1.22	0.78	-0.35	0.16	-0.43	1.25	-0.16	0.39	-8.6	-2.69	-0.79	-0.17	0.57
sig_6790	XMD-1499			-1.44	-0.23	3.86	-0.44	-0.36	1.3	1.71	1.28	-1.12	-0.11	0.17	0.32	-1.07	-0.22	0.46	0.39	0.51	0.17	-3.51	-1.65	-2.58	-1.08	0.46
sig_6792	LE-135	RETINOID RECEPTOR AGONIST	RARB	-1.73	-2.4	6.15	-0.61	-0.67	1.7	3.29	0.86	-10.96	-0.79	3.48	0.48	-1.44	-1.68	-0.5	2.75	0	1.12	-4.56	-2.66	-0.95	0.98	0.5
sig_6799	GW-5074	RAF INHIBITOR	RAF1	1.02	0.12	-0.14	-0.39	2.77	3.48	0.2	-2.45	-1.21	-2.79	1.39	0.36	1.29	1.09	-1.27	-1.44	0.55	0.52	-1.59	-1.45	-0.23	-0.27	0.58
sig_681	SPIRAMIDE			-2.46	-2.18	5.31	-0.16	-2.22	-0.07	2.19	0.36	-7.95	-1.75	-1.13	0.62	1.34	0.12	-0.37	0.93	0.81	0.53	-7.67	-3.17	1.08	-0.84	0.56
sig_6815	DABRAFENIB	RAF INHIBITOR	SIK1; NEK11; LIMK1; RAF1; BRAF	-0.31	-2.18	1.99	3.08	-5.44	-3.67	0.6	-0.91	2.22	-2.1	1.84	-0.24	-0.03	1.11	0.83	-0.9	-3.36	4.01	-2.26	-1.42	0.53	3.89	0.42
sig_6818	L-701252	GLUTAMATE RECEPTOR ANTAGONIST	GRIN1	-0.8	-1.79	5.15	4.47	-1.72	-1.88	-1.83	-1.33	7.44	-6.17	-1.42	-0.34	0.84	1.72	-0.59	2.47	-1.55	-2.2	-2.94	3.27	1.83	3.93	0.45
sig_6822	GW-405833	CANNABINOID RECEPTOR AGONIST	CNR2	-3.35	-3.03	9.41	1.87	-2.68	-0.12	4.35	-0.14	-5.04	-3.63	1.88	0.32	-1.47	-0.51	0.33	3.49	0.22	0.88	-7.94	-2.57	-2.2	0.11	0.52
sig_6823	VINORELBINE	TUBULIN INHIBITOR	TUBA1B; TUBB4B; TUBA4A; TUBA1C; TUBB6; TUBA3D; TUBA1A; TUBB2B; TUBB2A; TUBB; TUBA3E; TUBB8; TUBB3; TUBB1; TUBB4A; TUBA3C	-2.88	-3.19	5.72	-1.32	2.7	2.25	5.49	0.71	-4.94	-7.29	0.5	-0.64	-2.3	-1.28	-0.59	2.53	1.41	-3.38	-1.81	-3.45	1.42	-3.63	0.4
sig_6837	TG-101348	FLT3 INHIBITOR; JAK INHIBITOR	TYK2; BRD4; JAK3; JAK2; JAK1	-1.06	-0.02	7.62	0.29	-6.42	-1.04	1.18	4.73	-7.71	3.03	2.4	0.61	-0.35	0.11	1.19	2.21	-1.84	2.74	-8.15	-1.97	-3.73	1.86	0.47
sig_6838	VALDECOXIB	CYCLOOXYGENASE INHIBITOR	PTGS2; CA12	-3.63	-1.62	9.97	2.72	-4.72	-2.01	3.79	2.17	-1.62	-1.25	0.79	1.06	-2.98	-0.4	0.38	2.47	-1.06	1.16	-7.03	-1.9	-2.52	1.89	0.45
sig_6847	CINCHONINE	P GLYCOPROTEIN INHIBITOR	CYP2D6	1.04	-1.36	2.57	1.28	-0.07	-1.08	1.38	-1.81	2.23	-6.87	0.47	-0.48	-2.77	-0.87	-0.3	1.92	0.61	0.07	1.27	1.58	1.03	1.47	0.56
sig_6859	DIAZEPAM	BENZODIAZEPINE RECEPTOR AGONIST	GABRA6; GABRG3; ADRA1A; GABRB3; GABRP; GABRA4; GABRB1; GABRG1; GABRR3; GABRG2; GABRA5; GABRE; GABRB2; GABRR1; GABRA3; GABRD; GABRQ; GABRA1; GABRR2; TSPO; GABRA2	0.16	-1.24	-1.2	-1.03	0.19	3.71	1.57	-1.54	-1.79	2.22	1.82	-0.42	-1.32	0.34	0.47	-0.63	-0.87	0.96	2.3	-0.71	-0.86	-0.91	0.44
sig_6898	MEGESTROL			2.27	-0.61	3.49	2.14	-3.27	-1.39	0.69	0.7	2.84	-0.28	0.89	0.09	0.24	0.63	-0.17	3.46	-0.48	1.15	-5.21	0.61	-1.33	3.59	0.5
sig_6912	AMN-082	GLUTAMATE RECEPTOR MODULATOR	GRM7	-0.46	0.21	2.5	1.24	-2.07	-0.82	0.57	1.11	2.28	-0.93	1.13	0.29	-1.1	1.17	0.18	-2.09	-1.54	0.35	-3.49	-0.42	-0.61	0.57	0.41
sig_6916	RHO-KINASE-INHIBITOR-III[ROCKOUT]			1.44	-1.14	1	3.42	-3.21	-2.28	-2.56	-0.72	7.3	0.31	-0.06	-0.4	-0.15	0.51	-0.2	-1.78	-1.48	0.37	-3.28	2.38	2.22	5.32	0.59
sig_6927	CD-1530	RETINOID RECEPTOR AGONIST	RARG	-3.5	-1.36	7.59	0.85	-2.51	1.03	3.37	0.41	-5.09	-2.29	2	0.57	-0.79	-0.35	-0.07	0.85	-2.23	0.82	-5.07	-3.39	-0.35	-0.35	0.44
sig_6957	PNU-74654	BETA-CATENIN INHIBITOR	CTNNB1; TCF4	-2.82	-0.96	6.23	-0.76	-1.29	-0.41	3.51	1.8	-2.42	-2.57	0.31	0.43	-1.91	-0.22	-0.16	1.51	-0.48	-1.18	-2.85	-4.23	1.08	-1.97	0.47
sig_6959	SB-216641	SEROTONIN RECEPTOR ANTAGONIST	HTR1B; HTR1A; HTR1D; HTR2C; HTR2B; HTR2A	-1.23	-2.32	6.46	2.49	-3.24	-1.62	2.97	0.83	0.26	-1.79	0.98	0.54	-1.38	-2.61	0.01	3.79	0.1	0.2	-3.71	0.38	-0.98	0.73	0.4
sig_6967	CGP-71683			-2.84	-1.91	9.54	2.64	-3.35	0.11	2.04	2.15	-7.33	-3.72	-0.28	0.9	0.35	-1.76	0.34	3.49	-1.27	1.65	-11.14	-3.5	-2.76	1.42	0.58
sig_6977	AG-370			0.97	0.03	0.6	-1.37	0.15	1.49	0.12	0.97	-2.27	-1.74	-0.99	-0.27	0.67	0.37	-0.47	-0.71	0.94	-0.45	0.85	-0.15	0.75	-0.52	0.49
sig_6981	RADICICOL			-1.8	-1.71	4.39	0.66	-1.24	-0.21	3.01	0.56	-6.44	-2.73	0.35	-0.49	0.12	-2.42	0.22	4.2	-1.07	1.2	-1.49	-2.52	-0.4	2.96	0.52
sig_6999	AG-957			-1.37	-2.5	4.52	4.26	-2.12	-0.02	3.9	-3.41	3.33	-9.15	0.71	0.32	-1.03	-1.65	-1.32	4.4	0.79	1.17	-1.79	0.44	0.36	4.65	0.44
sig_700	FINASTERIDE	5 ALPHA REDUCTASE INHIBITOR	SRD5A2; AKR1D1; SRD5A1	0.33	0.77	-3.7	-2.57	0.12	4.83	0.45	-0.15	-4.03	3.63	1.66	0.08	-1.95	0.06	0.16	-0.29	-0.76	2.46	1.22	-0.66	-0.94	-0.7	0.59
sig_7002	KENPAULLONE	GLYCOGEN SYNTHASE KINASE INHIBITOR; CDK INHIBITOR	CDK1; CDK5; CCNB1; GSK3B	-0.93	0.02	0.98	1.11	0.79	1.13	0.23	-1.85	3.25	-1.48	-0.15	-0.25	1.28	2.06	-0.14	-1.28	-0.02	-0.81	-3.23	-0.37	-0.56	0.38	0.43
sig_7007	LY-2183240	FAAH INHIBITOR	FAAH	-3.46	-2.78	3.52	-5.29	3.69	7.28	5.5	2.58	-10.31	-5.89	1.23	-0.32	-3.89	-2.22	-0.66	3.19	1	-2.85	0.08	-2.89	0.99	-4.96	0.55
sig_7015	LOXAPINE	DOPAMINE RECEPTOR ANTAGONIST; SEROTONIN RECEPTOR ANTAGONIST	ADRA2C; CHRM1; SLC6A2; HTR7; SLC6A3; ADRB1; HTR6; HRH4; CHRM2; CHRM5; HTR1B; HTR1D; CHRM3; DRD5; ADRA1A; ADRA2B; HRH2; HRH1; HTR1A; DRD2; HTR1E; DRD3; CHRM4; HTR3A; ADRA2A; HTR5A; DRD1; HTR2C; HTR2A; ADRA1B; SLC6A4; DRD4	-1.07	-0.77	-0.48	-0.17	0.04	0.58	2.1	1.69	-3.6	2.58	0.28	0.65	-0.84	-0.38	0.23	0.64	0.11	0.02	-3.33	0.15	-2.2	-0.66	0.52
sig_7018	TYRPHOSTIN-A9	TYROSINE KINASE INHIBITOR; PROTEIN TYROSINE KINASE INHIBITOR		-4.77	-3.04	6.92	-0.47	-0.53	1.25	3.7	0.75	-10.95	-5.77	1.39	0.34	-0.42	-1.4	-0.39	0.92	0.11	-0.99	-7.29	-4.92	1.8	-2.89	0.5
sig_7019	BMS-777607	TYROSINE KINASE INHIBITOR; AXL KINASE INHIBITOR; FLT3 INHIBITOR; C-MET INHIBITOR; HEPATOCYTE GROWTH FACTOR RECEPTOR INHIBITOR; MACROPHAGE INHIBITOR	MST1R; MET; TYRO3; AXL; MERTK	-0.37	0.69	2.49	1.21	-1.78	0.47	2.07	1.66	0.5	-1.88	-2.04	0.26	-0.63	0.62	-0.42	0.17	-0.6	-0.56	-3.54	0.96	-0.36	0.53	0.44
sig_7022	NVP-AUY922	HSP INHIBITOR	HSP90AB1; HSP90AA1	-0.08	0.68	4.51	-0.95	-2.2	-0.68	0.44	2.78	-4.73	4.04	-0.41	0.51	-4.09	-3.79	1.06	3.15	-2.8	4.07	-0.37	-3.85	-1.56	2.86	0.49
sig_7025	Y-27152	POTASSIUM CHANNEL ACTIVATOR	KCNJ8	0.56	-0.47	-0.88	0.48	0.14	-0.79	0.44	-1.46	0.99	-2.18	-0.4	-0.31	2.31	0.87	-0.21	0.89	0.07	-0.14	-1.38	-0.27	0.65	1.25	0.43
sig_7035	DIETHYLSTILBESTROL	ESTROGEN RECEPTOR AGONIST	ESR1; ESRRB; ESRRG; ESR2	-0.19	1.16	-0.01	0.41	0.44	-0.48	0.96	-1.2	-0.07	0.99	-0.05	0.13	-0.26	0.74	0.58	-2.34	-0.7	0.66	-1.45	-0.08	-1.88	0.59	0.48
sig_7043	CAPSAZEPINE	TRPV AGONIST	TRPV1; TRPV4	-1.45	-0.21	5.77	2.99	-3.73	-0.85	2.05	-0.54	0.52	-1.92	-1.38	0.91	0.32	0.37	-0.3	2.28	-1.06	2.02	-7.79	-1.33	-1.22	3.23	0.46
sig_7065	DEXAMETHASONE	GLUCOCORTICOID RECEPTOR AGONIST	NR3C2; NR3C1; NOS2; NR0B1; ANXA1	-0.84	-2.36	4.94	3.44	-2.36	-3.78	0.18	-0.41	6.98	-3.24	-1.29	-0.55	2.25	0.54	-0.22	3.03	-0.14	-2.38	-1.77	1.35	1.35	4.45	0.41
sig_7068	PODOPHYLLOTOXIN	TUBULIN INHIBITOR; MICROTUBULE INHIBITOR	TOP2A; TUBA4A; TUBB; IGF1R	-4.27	-3.89	3.22	-5.78	5.8	6.36	4.83	3.24	-10.52	-3.88	0.5	-0.87	-3.42	-1.79	-0.91	3.71	1.97	-3.81	0.65	-1.92	1.98	-6.83	0.58
sig_7073	CGS-15943	ADENOSINE RECEPTOR ANTAGONIST	ADORA2B; ADORA3; ADORA1; ADORA2A	-4.47	-3.3	6.09	1.57	1.86	0.75	3.6	-0.05	-4.66	-12.34	1.83	0.57	-0.87	0.09	-1.31	-0.33	0.4	0.07	-5.24	-4.87	0.02	0.99	0.47
sig_7080	TOSYL-PHENYLALANYL-CHLOROMETHYL-KETONE			0.32	-1.46	3	2.32	-0.22	-0.03	1.28	-2.25	3.5	-10.31	-1.61	0.37	-1.53	-0.14	-1.18	3.41	1.21	-0.42	0.03	0.96	0.81	4.52	0.57
sig_7089	TPCA-1	IKK INHIBITOR	IKBKB	-1.64	-1.29	2.23	1.55	-2.78	-1.6	0	-0.49	-4.69	0.63	1.47	0.66	0.41	0.73	0.07	-1.31	-2.1	2.98	-3.16	-3.77	0.44	2.62	0.4
sig_7103	MK-1775	WEE1 KINASE INHIBITOR	WEE1	-1.88	-0.07	1.52	0.18	-1.85	-0.02	1.54	1.18	-1.07	1.64	-0.44	0.21	-1.65	0.54	0.61	-2.84	-1.44	0.95	-2.64	-2.6	-0.01	-1.83	0.46
sig_7110	AMBROXOL	SODIUM CHANNEL BLOCKER	CYP3A4	-1.16	1.26	1.65	1.05	-0.87	-2.89	0.29	1.2	2.3	2.16	-1.38	0.95	1.66	0.25	0.04	-0.34	0.45	-1.22	-2.38	-0.72	-1.24	0.45	0.42
sig_7112	ENZALUTAMIDE	ANDROGEN RECEPTOR ANTAGONIST	AR	-0.42	-1.05	-0.1	-1.03	0.76	3.8	1.2	-2.39	-1.23	0.68	1.38	-0.77	-2.47	-0.73	0.4	0.06	-0.54	1.22	1.62	-0.87	0.05	0.18	0.43
sig_7120	SB-216763	GLYCOGEN SYNTHASE KINASE INHIBITOR	CCNA2; GSK3B; CDK2; GSK3A	-1	0.18	1.35	3.59	-2.09	-1.6	-0.01	-1.75	8.77	-2.12	-2.92	-0.1	2.67	1.11	0.2	0.22	1.41	-2.1	-3.12	3.33	-0.67	-0.06	0.46
sig_7121	CHEMBL-374350			-3.01	-2.64	7.88	1.52	-2.96	-0.33	3.29	1.12	-3.56	-3.98	0.88	0.79	-2.91	-0.99	0	3.21	-0.51	0.99	-5.37	-2.61	-0.74	0.4	0.46
sig_7127	SB-225002	CC CHEMOKINE RECEPTOR ANTAGONIST	CXCR2	-3.05	-1.79	1.38	-3.45	2.81	4.27	4.17	2.81	-4.21	-3.51	-0.57	-0.47	-3.68	-0.18	-0.66	1.7	0.63	-3.9	-2.49	-1.56	2.74	-6.16	0.52
sig_7129	ETACRYNIC-ACID	SODIUM/POTASSIUM/CHLORIDE TRANSPORTER INHIBITOR	SLC12A1; ATP1A1	-0.24	-3.2	5.7	-0.12	1.28	1.54	3.12	-0.67	-0.48	-14.05	0.32	0.62	-2.65	-2.8	-2.54	2.8	1.75	-0.1	-1.4	-1.49	3.46	2.66	0.56
sig_7143	SIB-1893	GLUTAMATE RECEPTOR ANTAGONIST	GRM4; GRM5	-2.41	-2.19	3.47	-0.11	-1.5	0.8	1.32	-0.58	-2.61	-0.6	0.61	-0.22	0.25	1.09	0.65	1.21	-1.33	0.34	-0.94	-2.43	-0.25	0.53	0.45
sig_7156	AZD-8055			-6.67	-1.75	11.59	3.13	-4.12	-2.86	4.26	3.95	1.1	-2.41	1.66	0.15	-2.2	-0.19	0.9	-0.23	-1.21	-1.71	-2.86	-3.95	-2.37	0.38	0.4
sig_7168	IKK-2-INHIBITOR-V	NFKB PATHWAY INHIBITOR; IKK INHIBITOR	IKBKB	-3.91	-2.32	7.59	0.39	-1.19	0.27	3.56	1.48	-9.23	-4.14	1.67	0.45	-1.12	-1.17	-0.13	2.11	-0.66	-0.58	-4.92	-3.51	-0.29	0.28	0.51
sig_7183	MANUMYCIN-A			-0.44	-2.71	2.48	0.5	0.01	1.92	1.71	-2.69	-4.57	-4.23	2.5	0.01	-0.84	-1.04	-0.39	2.42	-0.49	1.41	-1.68	-1.17	0.49	1.29	0.52
sig_7194	PARTHENOLIDE	NFKB PATHWAY INHIBITOR		-1.66	-1.74	2.41	-0.06	-1.05	1.72	3.26	-1.13	-2.7	-2.3	1.43	-0.38	-1	0.09	-0.25	3.21	-0.37	-0.08	0.96	-1.07	0.55	1.36	0.54
sig_7202	NERATINIB	EGFR INHIBITOR	ERBB2; KDR; EGFR	-1.16	-1.93	7.92	0.86	-3.98	-0.36	3.07	2.2	-2.32	-2.56	1.68	0.89	-4.06	-1.62	0.11	2.4	-1.72	2.56	-5.6	-1.75	-1.53	3.45	0.44
sig_7207	PYRIMETHAMINE	DIHYDROFOLATE REDUCTASE INHIBITOR	SLC47A1; DHFR	-1.07	-2	5.09	2.39	-2.23	-0.85	-0.47	1.12	1.38	-2.68	1.48	0.77	-1.24	0.65	0.15	1.1	-1.02	0.45	-4.93	-1.45	-1.48	1.96	0.41
sig_7212	FENRETINIDE	APOPTOSIS STIMULANT; RETINOID RECEPTOR AGONIST	RARA	-2.15	-1.64	4.69	-0.15	0.06	3.86	2.94	-1.14	-8	-6.49	0.86	0.4	-1.14	-1.4	-1.14	3.11	-0.74	0.82	-2.56	-2.16	1.23	0.11	0.56
sig_7215	GW-843682X	PLK INHIBITOR	PLK1; PLK3	-0.53	1.17	-1.9	-1.44	1.65	2.45	-0.05	1.62	-2.73	-2.05	-2.28	0.26	0.46	0.48	-0.99	2.25	1.78	-1.18	-1.38	0.91	0.19	-0.37	0.56
sig_7220	TOSEDOSTAT	PEPTIDASE INHIBITOR	LAP3; ANPEP; NPEPPS	-3.12	-1.57	6.77	0.13	-2.39	1.59	2.51	-0.55	-9.52	-5.06	2.17	0.22	-0.18	-0.08	-0.39	2.1	-1.21	1.59	-4.47	-3.6	0.96	-0.25	0.51
sig_7221	GSK-461364	PLK INHIBITOR	PLK1	-1.5	-0.43	4.46	1.1	-1.65	-0.89	1.42	3.61	0.24	-1.32	-0.98	0.82	-1.77	-1.46	-0.1	1.96	0.03	-0.7	-2.83	-0.95	-1.32	0.57	0.44
sig_7229	EXEMESTANE	AROMATASE INHIBITOR	CYP19A1	0.73	0.03	0.89	2.04	0.8	-1.18	-0.84	-1.94	3.58	-6.18	1.33	0.58	-2.08	-0.56	-0.96	0.27	-0.06	0.23	0.94	1.01	1.02	2.27	0.55
sig_7230	TWS-119	GLYCOGEN SYNTHASE KINASE INHIBITOR	JUN; GSK3B; MYC	1.83	1.23	0.37	5.46	-7.76	-4.53	-0.1	-0.78	10.94	2.52	0.49	0.39	1.13	2.99	0.78	-3.6	-2.42	2.44	-3.32	0.69	-1.74	6.57	0.43
sig_7244	PD-173074	VEGFR INHIBITOR; FGFR INHIBITOR	PDGFRA; FGFR1; FLT4; FLT1; KDR; PDGFRB; FGFR3; FGFR2; FGFR4	-1.67	-2.11	5.82	2.89	-4.22	-1.98	1.14	2.31	-0.78	-2.48	0.98	1.15	-0.54	-2.27	-0.03	2.22	-1.71	2.03	-5.58	-1.11	-1.59	5.12	0.47
sig_7262	XMD-1527			-0.23	-1.42	7.89	2.56	-3.7	-0.61	2.44	1.31	1.36	-3.11	-0.31	1.1	-1.28	-2.5	-0.45	3.94	-0.7	1.93	-4.5	-0.46	-1.74	2.53	0.59
sig_7270	QL-XII-47			-4.17	-1.85	0.2	0.29	0.03	0.81	1.56	-1.89	-7.36	0.2	2.14	-0.75	2.49	-0.62	-0.14	-0.73	-1.43	0.3	-0.17	-1.79	2.16	0.72	0.56
sig_7273	AZD-1152HQPA			-1.27	0.52	1.4	0.9	-0.32	0.44	1.18	-0.85	-1.35	-0.12	1.43	0.43	0.37	1.22	0.27	0.46	-0.59	0.97	-2.54	-3.13	-2.12	-0.07	0.47
sig_7275	ERASTIN	ION CHANNEL ANTAGONIST	VDAC2	0.5	0.38	0.41	1.36	-1.89	-0.16	0.35	-0.12	-2.74	-0.72	1.5	0.21	-1.26	-0.27	0.16	0.38	-1.33	2.82	-3.62	-2.02	-0.61	1.28	0.55
sig_7282	CURCUMIN	CYCLOOXYGENASE INHIBITOR; NFKB PATHWAY INHIBITOR; HISTONE ACETYLTRANSFERASE INHIBITOR; LIPOXYGENASE INHIBITOR	CA12; CA1; PTGS2; MMP13; XDH; CA4; CA9; MMP9; CA6; CA2; NOS2; PTGS1; EP300; CA14; DNMT3B; APP; CYP3A4	0.58	-0.46	0.06	2.32	-0.31	0.44	0.77	-2.34	-2.83	-1.37	1.95	0.38	-0.62	-0.48	-0.57	1.34	-1.24	2.96	0.13	-0.69	-0.72	2.56	0.44
sig_7310	RALOXIFENE	SELECTIVE ESTROGEN RECEPTOR MODULATOR (SERM); ESTROGEN RECEPTOR ANTAGONIST	ESR2; ESR1	-0.21	-1.13	6.8	2.23	-4.07	0.76	2.57	1.23	-1.53	-0.63	2.01	0.93	-2.44	-1.62	0.75	1.83	-1.66	2.79	-5.45	-1.85	-4.3	2.67	0.43
sig_7345	VINBLASTINE	MICROTUBULE INHIBITOR; TUBULIN INHIBITOR	TUBE1; TUBG1; TUBA1A; JUN; TUBD1; TUBB	-1.87	-4.06	4.95	-4.9	3.08	5.21	3.4	-0.09	-7.85	-3.94	-1.3	-1.3	-4.28	-0.94	0.26	5.37	1.62	-3.91	0.79	-1.76	2.82	-4.36	0.52
sig_7351	HOMOHARRINGTONINE	PROTEIN SYNTHESIS INHIBITOR	RPL3	-2.38	-1.36	-2.48	-1.78	-0.19	2.47	-0.95	-1.88	-9.4	1.86	1.82	-0.35	3.91	1.27	-0.19	-1.41	-2.24	0.83	1.57	-3.48	3.14	0.34	0.59
sig_7353	EMETINE	PROTEIN SYNTHESIS INHIBITOR	RPS2	-2.62	-1.07	-2.49	-0.43	-1.49	2.17	-0.47	-2.88	-4.55	-1.61	2.67	-0.69	3.57	1.71	-0.16	-3.05	-1.82	0.37	2.04	-1.07	3.12	0.83	0.59
sig_7355	CARBINOXAMINE	HISTAMINE RECEPTOR ANTAGONIST	HRH1	-0.25	-0.73	3.75	1.81	-0.74	-3.64	-0.08	1.44	3.25	-0.31	-0.62	0.73	-0.08	-0.59	-0.31	1.89	0.14	-0.51	-2.52	1.2	-0.8	2.49	0.43
sig_7367	OXYPHENBUTAZONE	CYCLOOXYGENASE INHIBITOR	PTGS2; PLA2G2E; PTGS1	-0.83	-2.72	4.49	1.55	-1.04	0.32	2.41	-1.08	1.92	-4.89	0.59	-0.73	-1.67	-1.05	-0.68	2.93	-0.48	-0.58	0.55	0.2	2.26	1.97	0.57
sig_7376	SULFINPYRAZONE	URICOSURIC BLOCKER	FPR1; SLC22A12; ABCC2; ABCC1	-0.9	0.96	-1.56	-1.34	1	0.85	0.34	1.54	-1.56	2.56	-0.06	0.36	-1.62	-1.39	0.14	-1.2	0.5	0.88	0.5	-1.12	-0.85	-1.64	0.43
sig_738	TETRACYCLINE	BACTERIAL 30S RIBOSOMAL SUBUNIT INHIBITOR	PRNP	-0.73	0.3	-0.29	-0.43	-0.44	-2.71	1.91	-0.43	-0.12	1.92	-1.24	0.24	1.23	1.83	0.2	-0.45	1.05	0	-0.41	-0.33	-0.56	-0.52	0.42
sig_7382	FLUDROCORTISONE			1.7	-1.57	3.15	1.13	-1.64	-2.28	-0.56	0.07	3.96	-1.5	-0.05	-0.67	-0.57	-0.71	0.16	0.88	-0.64	-0.24	0.46	0.54	1.47	2.71	0.57
sig_7393	TRICIRIBINE	AKT INHIBITOR	AKT2; AKT1; AKT3	-3.5	-3.75	8.05	4.11	-3.13	-1.92	2.07	-1.32	-0.09	-9.91	1.23	0.08	2.63	-1.77	-0.44	0.82	-0.9	-0.87	-6.66	-1.56	1.63	2.36	0.57
sig_7396	NIGULDIPINE			-2.66	-2.89	9.19	1.89	-2.92	1.03	3.9	2.09	-4.95	-1.01	2.6	0.89	-2.24	-2.2	-0.04	3.1	-0.78	1.31	-7.29	-3.78	-2.74	2.19	0.48
sig_7402	HYDROCORTISONE	GLUCOCORTICOID RECEPTOR AGONIST		0.23	-0.46	2.52	1.76	-2.38	-3.27	-0.26	0.99	5.61	-0.35	-0.31	0.07	1.76	-0.02	-0.2	1.02	0.25	-1.55	-2.72	0.95	0.88	1.78	0.52
sig_7404	GARCINOL			-0.55	-1.12	0.91	0.28	-0.27	-1.35	0.35	0.34	3.4	-0.85	-1.1	-0.28	-0.63	0.32	-0.05	0.51	-0.59	-0.47	-0.1	0.24	1.37	0.99	0.53
sig_7414	WITHAFERIN-A			-2.18	-1.68	3.43	0.04	-1.27	0.23	2.81	0.09	-4.72	-0.58	1.41	-0.61	0.77	-0.62	-0.04	1.17	-1.38	0.34	2.02	-2.08	0.68	1.83	0.48
sig_7448	HYDROXYZINE	ANTIHISTAMINE	HRH1	-0.98	-1.13	1.17	0.96	-1.23	0.44	0.14	0.44	-1.22	0.37	-1.25	-0.35	0.7	2.16	0.77	0.56	-0.05	-0.69	-2.5	-0.63	-1.23	-0.58	0.47
sig_7454	CYCLOSPORIN-A	CALCINEURIN INHIBITOR	PPP3CA	-4.29	-2.62	7.02	1.82	-4.23	-3.43	2.34	1.14	-2.6	-1.39	-1.23	0.68	-0.73	-0.24	0.95	2.42	-0.79	2.45	-8.27	-3.68	-1.15	1.78	0.44
sig_7458	IOVERSOL	RADIOPAQUE MEDIUM		0.16	0.79	-1.38	-1.25	-0.94	1.29	0.88	1.61	-0.98	2.56	0.68	0.55	-0.94	-0.18	0.11	-0.61	0.45	0.95	0.62	0.04	-1.69	-0.33	0.58
sig_7459	FENIPENTOL	CHOLERETIC AGENT		1.21	0.74	-1.76	-1.25	0.32	3.16	-1.01	0.07	-2.2	0.31	0.86	0.22	-0.21	-0.25	-0.33	-1.72	0.61	1.57	-1.39	0.44	-0.76	0.1	0.5
sig_7462	IFOSFAMIDE	DNA ALKYLATING AGENT	CYP2C9; PTGS1; CYP2C18; CYP3A5; CYP3A7; CYP2A6; CYP2B6; CYP2C8; CYP2C19; CYP3A4	-1.31	-0.46	1.2	-0.16	0.92	-0.07	1.16	-0.66	-0.46	-0.46	0.49	0.06	-0.93	0	-0.23	-0.09	0.26	0.21	0.12	-0.74	0.08	-0.11	0.44
sig_7482	STIRIPENTOL			0.76	1.09	-1.49	-0.52	0.62	0.61	-0.4	0.68	-0.43	2.69	-0.2	0.41	-0.88	0.19	-0.07	-2.7	0.3	0.15	0.13	-0.94	-0.53	-0.28	0.41
sig_7485	LASALOCID	BACTERIAL PERMEABILITY INDUCER		-1.24	-0.6	7.46	0.04	-3.58	-1.76	2.41	3.18	-7.42	0.93	-1.46	1.08	-1.31	-2.19	0.58	4.24	0.23	0.73	-7.09	-2.94	-1.48	-0.78	0.49
sig_7502	KETOCONAZOLE	STEROL DEMETHYLASE INHIBITOR	AR; KCNA10; CYP19A1; CYP21A2	-0.01	-1.24	4.49	1.84	-1.98	-2.02	-0.18	1.61	2.61	-2.56	-1.83	0.38	-0.76	-0.64	-0.23	2.9	-0.3	0.47	-4.64	0.81	-0.15	3.01	0.53
sig_7512	HYPERFORIN			-2.62	-2.12	10.24	2.03	-4.83	-1.71	3.63	3.49	-1.4	-4.7	0.6	1.07	-1.62	-1.13	-0.23	1.97	-1	0.42	-9.05	-1.39	-1.08	1.49	0.46
sig_7519	ATORVASTATIN	HMGCR INHIBITOR	AHR; DPP4; HMGCR	-1.82	-0.85	6.77	3.2	-4.83	-2.37	1.73	2.39	1.95	-1.84	0.4	0.99	0.16	-0.36	0.26	1.52	-0.49	-0.25	-5.47	-0.7	-2.4	2.92	0.43
sig_7522	EMF-SUMO1-39			-0.66	-2.03	5.11	0.82	1.09	2.44	2.42	-2.29	-2.15	-9.65	1.57	-0.27	-2.03	-0.35	-1.4	3.21	0.62	-0.37	-0.27	0.29	1.14	2.52	0.58
sig_7535	YOHIMBINE	ADRENERGIC RECEPTOR ANTAGONIST	DRD3; ADRA2B; DRD2; ADRA2C; KCNJ1; HTR1E; ADRA2A; HTR7; HTR2A; KCNJ11; HTR1D; HTR2B; KCNJ8; HTR1A; KCNJ10; KCNJ14; KCNJ12; HTR1F; HTR5A; KCNJ15; HTR1B; HTR2C	1.52	0.8	-2.35	0.26	1.75	0.82	-0.03	-1.87	-1.2	-2.27	0.73	-0.23	0.45	0.5	-1.05	-0.53	0.91	1.23	0.61	0.76	0.79	-0.19	0.48
sig_7551	CVF-SUMO-14			-0.95	-1.98	5.23	2.4	-0.47	1.64	2.79	-1.27	1.2	-7.88	0.59	0.29	-1.84	-0.76	-0.97	2.23	0.57	-0.31	-5.21	-0.4	0.23	-0.29	0.56
sig_7557	CHLORPROMAZINE	DOPAMINE RECEPTOR ANTAGONIST	HRH1; TRPC5; ORM1; SMPD1; DRD5; ORM2; HTR2A; HTR7; HRH4; ADRA2A; CALM1; ADRA1B; ADRA2B; ADRA1D; DRD1; ADRA2C; HTR1A; HTR2B; CHRM1; DRD3; ADRA1A; HTR2C; DRD2; KCNH2; DRD4; HTR6; CHRM3	0.36	1.17	-0.19	-0.22	-1.52	1.42	-1.15	1.16	-3.56	1.42	0.56	0.73	-0.12	1.08	-0.04	-2.24	-0.92	1.35	-2.69	-0.28	-0.91	0.16	0.55
sig_7692	DEXAMETHASONE	GLUCOCORTICOID RECEPTOR AGONIST	NR3C2; NR3C1; NOS2; NR0B1; ANXA1	-1.83	0.43	0.95	1.22	-1.59	-1.16	0.12	1.04	4.15	-0.84	-1.09	0.17	1.43	-1.21	-0.13	-2.66	-0.42	-1.56	0.04	-0.06	1.18	1.14	0.49
sig_775	EPHEDRINE	ADRENERGIC RECEPTOR AGONIST	ADRB2; ADRA1A; ACHE; SLC6A2; SLC18A2	-0.04	0.99	-0.03	0.49	-1.35	0.16	-1.36	0.18	0.84	-1.07	-0.66	0.59	-0.19	-0.86	0.03	-0.06	-0.65	0.58	-2.59	0.39	0.61	-1.11	0.47
sig_7815	INDATRALINE	NOREPINEPHRINE TRANSPORTER INHIBITOR	MAOB; MAOA	-1.14	-2.08	2.26	1.9	0.54	0.06	1.84	-1.13	-2.46	1.39	1.33	-0.52	-0.59	0.27	0.3	1.69	0.21	0.02	1.24	-0.96	-1.65	0.08	0.45
sig_7976	CT-200783			0.36	-2.4	0	-2.28	-0.24	2.22	1.2	-0.49	-5.16	-1.74	0.97	0.01	-1.22	-2.05	-0.4	4.48	-0.33	1.3	1.88	-0.99	2	0.53	0.59
sig_8005	EMETINE	PROTEIN SYNTHESIS INHIBITOR	RPS2	-3.18	-0.81	-2.33	0.05	-0.29	1.43	-0.28	-2.38	-5.85	-1.5	3.27	-0.74	3.8	0.35	-0.03	-3.58	-2.14	-0.25	1.2	-3.26	3.16	-0.05	0.5
sig_8027	TRIFLURIDINE	DNA DIRECTED DNA POLYMERASE INHIBITOR; THYMIDYLATE SYNTHASE INHIBITOR	TYMS	-2.03	-1.04	4.22	-0.44	0.54	2.61	1.68	0.39	0.44	-3.78	0.19	-0.44	-1.83	0.77	0.65	3.21	0.49	-1.79	-1.53	-1.49	-1.93	-1.29	0.42
sig_817	OCTOPAMINE	TRACE AMINE ASSOCIATED RECEPTOR AGONIST	F10; TAAR1	0.28	1.42	-2.32	-0.53	-0.77	1.13	-0.99	1.13	-0.39	3.14	0.69	0.51	1.33	-1.1	-0.14	-2.26	-0.78	0.95	-0.87	-0.53	0.05	-1.03	0.53
sig_818	LARIXINIC-ACID			0.36	0.47	-1.11	-0.94	1.28	0.98	0.75	0.78	-3.89	0.26	0.75	0.39	-1.57	-0.49	-0.13	0.02	0.22	0.11	1.99	-0.73	-0.75	-1.46	0.52
sig_8216	CEFIXIME	BACTERIAL CELL WALL SYNTHESIS INHIBITOR		-1.08	-0.7	0.23	-0.96	1.07	-0.18	1.76	-0.29	-1.17	0.5	-1.31	-0.25	0.81	0.8	0.02	-0.65	1	-1.66	0.04	-0.5	0.9	-3.6	0.52
sig_828	PARTHENOLIDE	NFKB PATHWAY INHIBITOR		-0.44	-0.89	5.93	2.37	-0.42	-1.88	1.24	-0.8	2	-10.09	-0.96	0.28	-0.16	-0.62	-0.89	4.9	1.3	-0.86	-3.39	2.54	-0.38	3.05	0.57
sig_8360	ISOROTENONE			-1.28	-0.85	2.98	1.78	-2.17	-3.44	0.78	0.2	-0.14	-1.71	0.26	0.1	1.25	1.62	-0.07	-0.73	-1.88	-1.74	-3.89	0.06	2.27	-0.44	0.51
sig_8547	SPARFLOXACIN	BACTERIAL DNA GYRASE INHIBITOR	TOP2A	0.23	0.08	0.85	-1.08	0.66	0.4	-0.93	2.23	-0.52	0.81	0.4	0.36	-1.84	-0.26	-0.46	3.39	0.75	-0.85	-0.42	0.3	0.17	-0.76	0.51
sig_8578	DANUSERTIB	GROWTH FACTOR RECEPTOR INHIBITOR; AURORA KINASE INHIBITOR	AURKA; FGFR1; NTRK1; RET; AURKB; SLK; AURKC	-1.69	-2.16	8.71	3.61	-6.47	-3.83	0.39	2.66	5.79	-5.48	1.33	0.78	0.49	-0.1	0.78	1.46	-1.95	-0.14	-8.17	0.14	-1.73	3.84	0.41
sig_8639	BUTYLPARABEN			-1.75	-1.43	4.5	0.63	-2.58	-1.21	1.06	-0.12	3.52	-1.44	-0.26	0.47	-1.26	-0.3	-0.04	2.02	-0.42	1.44	-4.45	-0.16	0.41	1.38	0.41
sig_8645	XYLOMETAZOLINE	ADRENERGIC RECEPTOR AGONIST	ADRA1A; ADRA2B; ADRA2A; ADRA1B; ADRA1D; ADRA2C	-0.8	-1.26	-0.88	-0.8	0.11	-0.42	0.74	-1.7	-0.81	-1.72	-0.32	-0.44	1.55	-0.43	0.15	-2.25	0.35	-1.69	-1.67	0.36	2.76	-1.67	0.46
sig_8819	MD-II-008-P			-1.16	-1.57	2.54	1.32	-1.02	0.25	1.89	-1.24	-2.54	-4.51	2.48	0.01	-0.07	-0.71	-0.18	1.28	-1.58	0.56	-1.1	-2.89	0.63	1.83	0.43
sig_8855	LASALOCID	BACTERIAL PERMEABILITY INDUCER		-2.13	-0.67	7.7	3.12	-6.55	-2.98	1.66	2.38	-7.98	0.26	0.12	1.51	-1.64	-1	1.63	2.67	-1.63	2.56	-13.25	-2.01	-4.13	2.88	0.4
sig_886	SC-I-004			0.99	-2.14	1.29	-0.06	-1.01	-0.66	0.59	-1	-3.94	0.93	0.57	0.11	0.04	-1.13	-0.29	3.67	-0.15	2.24	2.22	0.49	0.19	3.31	0.57
sig_9022	PYROXAMIDE	HDAC INHIBITOR	HDAC1	-1.24	-2.72	7.11	0.67	-1.79	1.71	2.67	1.93	-0.24	-2.55	1.09	0.07	-1.93	-1.32	0.73	0.2	-0.74	-0.01	-2.7	-2.56	-2.69	0.69	0.42
sig_904	AZACITIDINE	DNA METHYLTRANSFERASE INHIBITOR	DNMT3A; DNMT1	-2.45	-0.79	-3.02	1.29	0.09	-0.28	1.06	-1.86	-4.66	1.65	1.54	-0.58	3.37	0.58	-0.62	-1.46	-0.02	1.12	0.31	-1.46	1.55	0.87	0.52
sig_911	BUDESONIDE	GLUCOCORTICOID RECEPTOR AGONIST	NR3C1	-0.97	-2.1	4.67	2.28	-3.76	-1.93	1.62	-0.41	3.48	-2.22	1.08	-0.21	-0.38	0.59	-0.02	1.53	-1.55	-0.38	-2.89	-0.62	1.71	2.05	0.4
sig_9157	THM-I-94			-1.65	-1.52	5.01	1.53	-3.56	0.4	1.07	0.51	-2.1	0.71	1.63	0.39	1.51	0.03	1.05	-0.02	-1.26	2.06	-5.25	-1.71	-3.42	0.41	0.41
sig_9232	THONZONIUM	ATPASE INHIBITOR		-2.06	-0.5	3.65	2.15	-2.15	-1.52	1.1	1.7	-0.95	-0.45	0.72	0.45	-1.41	-0.79	-0.39	2.15	-1.72	0.94	-2.04	-1	0.46	0.76	0.42
sig_9263	ESEROLINE			-0.28	-1.22	4.06	2.39	-0.56	0.86	0.54	-0.85	0.19	-0.3	-0.85	-0.26	0.66	1.46	0.22	2.64	-0.77	-1.17	-1.37	0.33	-1.79	1.88	0.44
sig_934	REMOXIPRIDE	DOPAMINE RECEPTOR ANTAGONIST	SIGMAR1; DRD3; HTR2A; DRD2; DRD4	-0.99	-1.25	2.66	0.73	-0.32	0.23	-0.3	-0.85	2.1	-1.77	-0.59	0.14	0.91	0.19	-0.29	-1.58	-0.06	-0.64	-3.06	0.15	0.77	1.14	0.43
sig_9412	IKK-16	IKK INHIBITOR	IKBKB	-3.21	-1.61	10.18	2.3	-5.24	-1.64	2.1	2.59	-3.61	-1.98	1.94	0.84	0.57	-0.74	0.68	1.33	-1.81	0.57	-8.09	-2.92	-2.21	0.83	0.45
sig_9554	Z-LEU3-VS			-0.71	-1.5	2.97	-0.77	-0.52	0.55	1.53	-0.92	-9.25	-3.96	1.55	-0.15	0.47	-1.76	0.07	3.12	-1.01	1.54	0.95	-2.72	0.58	1.13	0.49
sig_9577	FENTIAZAC	CYCLOOXYGENASE INHIBITOR	PTGS1; PTGS2	-0.12	-1.78	2.5	3.46	0.22	-4.52	-1.98	-1.44	5.05	-2.96	-0.03	-0.48	2.42	1.12	-0.46	-1.05	-1.83	-1.75	0.32	1.56	2.5	3.23	0.42
sig_967	MONTELUKAST	LEUKOTRIENE RECEPTOR ANTAGONIST	ALOX5; CYSLTR1	0.36	0.56	-1.85	1.08	0	2.47	-0.01	-1.74	-0.12	-1.06	0.97	-0.5	1.34	1.33	0.05	-1.24	0.05	-0.04	0.43	-0.33	-0.64	-1.4	0.54
sig_9883	MESTANOLONE			-1.36	-1.7	2.06	0.45	-1.58	1.12	1.37	0.1	-0.31	-0.62	0.98	-0.43	0	-1.19	0.79	1.54	-0.79	0.46	-2.52	-1.51	-0.44	-1.99	0.47

## Sheet: S4_ClusterDiffDrugs_PSc
Table S4: Differential sensitivity drugs by cluster for Kinker et al. dataset. PSc collection
signature	Name	MoA	Target	residuals.0	residuals.1	residuals.2	residuals.3	switch.point
sig_10762	CYTOCHALASIN-D			-1.71	7.64	-0.46	-9.56	0.54
sig_11082	KM-03949SC			0.49	8.78	-1.91	-13.5	0.47
sig_11616	CGP-53353	PKC INHIBITOR; EGFR INHIBITOR	EGFR; PRKCB	0.23	7.62	-1.37	-11.78	0.43
sig_11635	MEVASTATIN	HMGCR INHIBITOR	HMGCR	-0.69	8.04	-1.05	-11.28	0.41
sig_1180	GOSSYPOL	BCL INHIBITOR; MCL1 INHIBITOR	BCL2	0.12	10.68	-1	-17.5	0.44
sig_11866	RJC-00245SC			0.34	7.18	-1.41	-11.16	0.44
sig_1219	KB-R7943	SODIUM/CALCIUM EXCHANGE INHIBITOR	TRPC5; TRPC3; SLC8A1; TRPC6	0.14	8.13	-2.09	-11.44	0.41
sig_1229	SALSOLIDINE			-0.59	-1.09	0.66	2.03	0.58
sig_12578	FLUVASTATIN	HMGCR INHIBITOR	HMGCR	-0.07	7.47	-1.18	-11.24	0.43
sig_12804	A-23187			-0.3	6.52	0.5	-11.65	0.59
sig_1296	PENICILLIC-ACID			-0.9	0.52	0.65	-0.22	0.4
sig_13086	CHEMBL-399379			0.43	7.05	-1.34	-11.2	0.47
sig_13646	BX-795	IKK INHIBITOR	GSK3B; KDR; CDK2; PDPK1; PDK1; CHEK1	-0.18	7.41	-0.88	-11.38	0.52
sig_13825	BIBU-1361	EGFR INHIBITOR	EGFR	-0.07	8.19	-1.36	-12.22	0.43
sig_148	PUROMYCIN	PROTEIN SYNTHESIS INHIBITOR	RSL24D1; RPL37; RPL23A; RPL23; RPL15; RPL13A; NHP2L1; RPL10L; RPL8; RPL11; RPL3; RPL19; RPL26L1	0.37	6.61	-0.53	-11.52	0.49
sig_15135	DIGITOXIN	ATPASE INHIBITOR	ATP1A1	-0.99	2.47	0.52	-3.26	0.49
sig_15413	7B-CIS			-0.01	7.77	-1.03	-12.1	0.45
sig_15613	DOCETAXEL	TUBULIN INHIBITOR	TUBB; MAP4; NR1I2; MAPT; TUBB1; MAP2; BCL2	-1.1	-1.41	1.64	2.07	0.43
sig_15766	HELIOMYCIN			-1.35	9.4	0.15	-14.23	0.58
sig_16363	VU-0418939-2			-0.35	9.69	-0.75	-15.27	0.5
sig_16835	BENZETHONIUM	SODIUM CHANNEL BLOCKER	SCN10A	-0.82	9.07	-0.27	-14.02	0.43
sig_17095	APHA-COMPOUND-8			0.3	8.02	-2.21	-11.36	0.4
sig_17379	VU-0418947-2			-0.25	7.79	-0.51	-12.45	0.6
sig_17592	MLN-2238			-0.56	3.45	1.23	-6.84	0.59
sig_18196	MD-040			0.72	-1.31	-0.15	1.19	0.53
sig_18447	DOVITINIB	FLT3 INHIBITOR; PDGFR TYROSINE KINASE RECEPTOR INHIBITOR; EGFR INHIBITOR; VEGFR INHIBITOR; FGFR INHIBITOR	FGFR3; FGFR2; INSR; CSF1R; PDGFRA; PDGFRB; FLT3; FLT1; FLT4; KIT; EGFR; KDR; FGFR1	0.85	6.97	-0.85	-12.58	0.43
sig_18868	BORTEZOMIB	NFKB PATHWAY INHIBITOR; PROTEASOME INHIBITOR	PSMB5; PSMB10; PSMA8; PSMA7; PSMB1; PSMB3; PSMB4; PSMA5; PSMA3; PSMA6; PSMB11; PSMB2; PSMB8; PSMA4; PSMB7; PSMB6; RELA; PSMD2; PSMA1; PSMA2; PSMB9; PSMD1	-0.86	3.43	1.54	-6.72	0.56
sig_18950	VU-0418934-2			-0.41	10.8	-1.46	-16.04	0.48
sig_19062	AG-592			0.05	6.48	0.27	-11.89	0.54
sig_19560	I-505056			0.68	9.44	-1.28	-15.95	0.49
sig_19595	MEVASTATIN	HMGCR INHIBITOR	HMGCR	-0.34	8.5	-1.29	-12.38	0.53
sig_19816	CAFFEIC-ACID-PHENETHYL-ESTER	HIV INTEGRASE INHIBITOR	RELA	0.15	7.75	-0.88	-12.59	0.52
sig_2010	VERRUCARIN-A			1.58	3.14	-1.1	-6.82	0.4
sig_20287	PYRVINIUM			0.64	7.89	-2.17	-11.82	0.43
sig_20311	VINORELBINE	TUBULIN INHIBITOR	TUBA1B; TUBB4B; TUBA4A; TUBA1C; TUBB6; TUBA3D; TUBA1A; TUBB2B; TUBB2A; TUBB; TUBA3E; TUBB8; TUBB3; TUBB1; TUBB4A; TUBA3C	-1.67	3.78	0.76	-4.68	0.4
sig_20421	NIACIN	VITAMIN B; NAD PRECURSOR WITH LIPID LOWERING EFFECTS	DGAT2; QPRT; HCAR3; NNMT; HCAR2; HCAR1	0.28	-1.55	0.31	1.74	0.56
sig_20447	TACROLIMUS	CALCINEURIN INHIBITOR	FKBP1A	-0.34	8.81	-0.83	-13.61	0.5
sig_20455	QUINPIROLE			0	-1.23	0.37	1.6	0.58
sig_20459	ISOXSUPRINE	ADRENERGIC RECEPTOR AGONIST	ADRB2	0.61	-1.15	-0.63	1.82	0.47
sig_20488	SULOCTIDIL	ADRENERGIC RECEPTOR ANTAGONIST		-0.59	8.83	-1.26	-12.54	0.41
sig_20523	ARTESUNATE	DNA SYNTHESIS INHIBITOR		1.2	6.96	-1.24	-12.62	0.45
sig_20548	ORCIPRENALINE			0.56	-1.25	-0.49	1.9	0.47
sig_20554	AMLODIPINE	CALCIUM CHANNEL BLOCKER	CACNA1S; CACNB2; CACNB1; CACNA2D3; CACNA1F; SMPD1; CACNA2D1; CACNA1C; CA1; CACNA1D; CACNA1B	-0.19	10.04	-1.82	-14.6	0.45
sig_20579	CUCURBITACIN-I			-1.12	7.6	0.49	-12	0.6
sig_20592	ROTTLERIN			0.04	8.76	-0.66	-14.49	0.55
sig_20623	PODOPHYLLOTOXIN	TUBULIN INHIBITOR; MICROTUBULE INHIBITOR	TOP2A; TUBA4A; TUBB; IGF1R	-2.73	2.91	2.27	-3.43	0.53
sig_20645	WH-4023			2.46	1.78	-2.39	-4.12	0.42
sig_20669	TRICIRIBINE	AKT INHIBITOR	AKT2; AKT1; AKT3	0.15	6.54	-0.2	-11.46	0.59
sig_20678	PAROXETINE	SELECTIVE SEROTONIN REUPTAKE INHIBITOR (SSRI)	SLC6A4; CHRM5; CHRM2; CHRM1; HTR2A; SLC6A2; CHRM3; CHRM4	-0.22	8.68	-1.14	-13.15	0.43
sig_20711	LASALOCID	BACTERIAL PERMEABILITY INDUCER		0.18	10.5	-1.23	-16.96	0.47
sig_20714	GELDANAMYCIN	HSP INHIBITOR	HSP90AA1; HSP90AB1	-1.11	6.9	0.96	-11.48	0.51
sig_20728	IVERMECTIN	GABA RECEPTOR AGONIST	CHRNA7; GABRB3; GLRA3; P2RX7	0.88	9.26	-1.67	-15.41	0.45
sig_20749	ALFAXALONE	CHLORIDE CHANNEL AGONIST; GABA RECEPTOR AGONIST	GABBR1	-0.34	-0.5	1.17	-0.23	0.42
sig_20755	A-23187			0.05	7.14	-0.15	-12.43	0.48
sig_20818	NELFINAVIR	HIV PROTEASE INHIBITOR	CYP2B6; CYP1A2; CYP2C19; CYP3A7; CYP2C9; CYP3A4; CYP2D6	0.67	7.37	-1.29	-12.28	0.42
sig_20842	BORTEZOMIB	NFKB PATHWAY INHIBITOR; PROTEASOME INHIBITOR	PSMB5; PSMB10; PSMA8; PSMA7; PSMB1; PSMB3; PSMB4; PSMA5; PSMA3; PSMA6; PSMB11; PSMB2; PSMB8; PSMA4; PSMB7; PSMB6; RELA; PSMD2; PSMA1; PSMA2; PSMB9; PSMD1	-0.57	2.79	1.37	-5.88	0.58
sig_20861	VINORELBINE	TUBULIN INHIBITOR	TUBA1B; TUBB4B; TUBA4A; TUBA1C; TUBB6; TUBA3D; TUBA1A; TUBB2B; TUBB2A; TUBB; TUBA3E; TUBB8; TUBB3; TUBB1; TUBB4A; TUBA3C	-2.47	3.03	1.94	-3.63	0.56
sig_20862	HG-6-64-01			0.79	7.48	-1.94	-11.72	0.54
sig_2123	TACROLIMUS	CALCINEURIN INHIBITOR	FKBP1A	-0.24	8.08	-0.61	-12.85	0.45
sig_2129	GANT-61			0.36	6.49	-0.93	-10.68	0.44
sig_2149	I-070759			0.37	8.44	-0.85	-14.27	0.55
sig_2385	TW-37	BCL INHIBITOR	MCL1; BCL2L1; BCL2	-0.11	10.06	-1.53	-15.2	0.52
sig_2423	AMLODIPINE	CALCIUM CHANNEL BLOCKER	CACNA1S; CACNB2; CACNB1; CACNA2D3; CACNA1F; SMPD1; CACNA2D1; CACNA1C; CA1; CACNA1D; CACNA1B	-0.13	10.61	-2.07	-15.32	0.43
sig_2426	ARECAIDINE			-0.95	1.47	0.29	-1.24	0.59
sig_243	FENBENDAZOLE	TUBULIN INHIBITOR	TUBB	-1.15	1.59	1.26	-2.53	0.49
sig_2438	CCCP			0.19	9.7	-1.23	-15.57	0.4
sig_2440	CLOPERASTINE	ANTITUSSIVE		-1.03	1.46	0.27	-1.05	0.58
sig_2544	PENTAMIDINE	ANTI-PNEUMOCYSTIS AGENT	TRDMT1	-1.06	5.73	0.1	-8.26	0.54
sig_2565	SULOCTIDIL	ADRENERGIC RECEPTOR ANTAGONIST		-0.65	12.3	-1.24	-18.55	0.48
sig_2585	RESERPINE	VESICULAR MONOAMINE TRANSPORTER INHIBITOR	SLC18A2; SLC18A1	0.53	9.83	-2.39	-14.71	0.44
sig_2613	AMYLOCAINE			-0.8	1.14	0.2	-0.8	0.48
sig_2631	ALIMEMAZINE	HISTAMINE RECEPTOR AGONIST	HRH1	-0.98	2.78	0.7	-4.11	0.55
sig_2732	BENZAMIL	SODIUM CHANNEL BLOCKER	PKD2L1; SLC8A1; ASIC1; SCNN1G; SCNN1B; SCNN1A; SCNN1D	-0.81	1.99	0.16	-2.22	0.45
sig_2733	SCH-28080	ATPASE INHIBITOR	ATP4A	-0.98	-1.31	1.52	1.85	0.42
sig_285	CICLOPIROX	MEMBRANE INTEGRITY INHIBITOR	ATP1A1	-0.49	8.74	-1.32	-12.47	0.44
sig_288	GP-42			-0.95	3.43	0.68	-5.27	0.51
sig_304	PAROXETINE	SELECTIVE SEROTONIN REUPTAKE INHIBITOR (SSRI)	SLC6A4; CHRM5; CHRM2; CHRM1; HTR2A; SLC6A2; CHRM3; CHRM4	-0.41	8.63	-1.05	-12.86	0.43
sig_3248	SENECIPHYLLINE			0.13	-1.36	0.33	1.66	0.51
sig_3316	TYRPHOSTIN-AG-556			-0.1	8.69	-1.73	-12.5	0.42
sig_3484	ZK-164015	ESTROGEN RECEPTOR ANTAGONIST	ESR2; ESR1	0.51	9.22	-2.27	-13.77	0.43
sig_3494	T-98475			-0.33	8.62	-1.37	-12.51	0.43
sig_3514	PD-198306	MAP KINASE INHIBITOR; MEK INHIBITOR	MAP2K1; MAP2K2	0.71	8.36	-1.09	-14.39	0.53
sig_4152	NEROL			-0.51	-1.31	0.43	2.61	0.57
sig_4251	KU-C103885			-0.78	2.01	0.19	-2.37	0.47
sig_4337	VU-0410183-2			-0.5	9.46	-1.13	-14.01	0.46
sig_4338	VU-0418946-1			-0.36	9.03	-0.7	-14.15	0.46
sig_460	BRAZILIN			-0.21	8.17	-1.34	-11.98	0.43
sig_501	AG-879			0.09	8.59	-0.88	-13.96	0.6
sig_5662	BG-STK33-03			-1.6	-0.71	1.81	1.54	0.54
sig_5674	MW-STK33-100			-1.71	-1.96	2	3.64	0.58
sig_5690	PERHEXILINE	CARNITINE PALMITOYLTRANSFERASE INHIBITOR	CPT2; CPT1A	-0.28	10.58	-1.18	-16.31	0.46
sig_5704	BJM-CSC-15			0.12	9.74	-1.17	-15.6	0.53
sig_5711	ARTESUNATE	DNA SYNTHESIS INHIBITOR		1.38	7.62	-1.93	-13.08	0.42
sig_5717	SELAMECTIN	NEMATOCIDE		0.16	10.35	-0.69	-17.45	0.5
sig_5748	GSK-690693			-1.15	4.67	0.07	-6.18	0.48
sig_5793	DL-PDMP			0.17	10.34	-1.55	-16.19	0.52
sig_5810	KU-0060648			-0.01	9.08	-1.93	-13.08	0.41
sig_5834	PHLORETIN	SODIUM/GLUCOSE COTRANSPORTER INHIBITOR	SLC23A1; AQP9; CLCN3	1.51	4.24	-2.08	-7.17	0.41
sig_5844	SCH-79797			-0.64	8.36	-1.12	-11.83	0.44
sig_5863	RO-28-1675	GLUCOKINASE ACTIVATOR	GCK	0.37	7.71	-0.64	-13.29	0.5
sig_5898	AKT-INHIBITOR-IV			-0.26	7.19	-0.86	-10.89	0.55
sig_590	JNJ-38877605	TYROSINE KINASE INHIBITOR	MET	1.19	-2.41	0.04	1.97	0.54
sig_5930	NICLOSAMIDE	STAT INHIBITOR; DNA REPLICATION INHIBITOR	STAT3	-0.5	10.6	-0.95	-16.3	0.54
sig_5981	RHODOMYRTOXIN-B			-0.37	8.68	-0.07	-14.47	0.56
sig_6049	CAY-10594			-0.47	11.36	-1.75	-16.49	0.52
sig_6072	KO-143			0.92	7.12	-1.28	-12.32	0.47
sig_6074	EBELACTONE-B			-0.97	4.5	0.72	-7.18	0.42
sig_6105	PHORBOL-MYRISTATE-ACETATE			-1.39	5.22	0.89	-7.91	0.55
sig_6108	L-690488			0.33	7.69	-1.51	-11.89	0.47
sig_6165	MENADIONE	PHOSPHATASE INHIBITOR; MITOCHONDRIAL DNA POLYMERASE INHIBITOR	F2; VKORC1; BGLAP; NQO1; F9; AOX1; PROC; PROS1; PROZ; GGCX; NQO2; F10; F7; VKORC1L1	1.39	5.9	-2.19	-9.69	0.45
sig_6175	TRIACSIN-C			-0.84	0.19	0.52	0.44	0.45
sig_6229	ABT-751	TUBULIN INHIBITOR	TUBB	-3.07	2.17	2.58	-1.96	0.49
sig_6238	PAC-1	CASPASE ACTIVATOR	CASP3	-0.21	8.25	-1.3	-12.17	0.51
sig_6291	VEMURAFENIB	RAF INHIBITOR	BRAF; RAF1	1.42	4.53	-2.55	-6.81	0.44
sig_6298	ORCIPRENALINE			0	-2	0.33	3.02	0.59
sig_6312	PIRLINDOLE	MONOAMINE OXIDASE INHIBITOR	MAOA	-0.85	0.92	0.45	-0.71	0.57
sig_6381	IVERMECTIN	GABA RECEPTOR AGONIST	CHRNA7; GABRB3; GLRA3; P2RX7	0.75	7.69	-1.12	-13.24	0.52
sig_6456	PU-H71	HSP INHIBITOR	HSP90AA1	0.12	7.41	-0.88	-11.95	0.43
sig_6461	BITHIONOL	AUTOTAXIN INHIBITOR	MCL1; ESR1; ESR2	-0.21	9.75	-0.69	-15.72	0.43
sig_6462	ROTTLERIN			1.15	7.26	-1.82	-12.2	0.44
sig_6477	WH-4023			2.03	-0.51	-1.44	-0.73	0.57
sig_6653	TERFENADINE	HISTAMINE RECEPTOR ANTAGONIST	KCNH1; CHRM2; HRH1; CHRM3; KCNH2; CHRM1; CHRM4; CHRM5	-0.06	10.26	-1.76	-15.31	0.49
sig_6669	PHORBOL-12-MYRISTATE-13-ACETATE			-1.43	6.82	0.53	-10.13	0.6
sig_6672	BAX-CHANNEL-BLOCKER	CYTOCHROME C RELEASE INHIBITOR	BAX	0.04	9.99	-1.66	-15.15	0.41
sig_6674	GELDANAMYCIN	HSP INHIBITOR	HSP90AA1; HSP90AB1	-1.12	6.84	0.98	-11.4	0.57
sig_6677	TENIPOSIDE	TOPOISOMERASE INHIBITOR	TOP2B; TOP2A	2.38	8.52	-2.98	-14.97	0.41
sig_6683	CYCLOSPORIN-A	CALCINEURIN INHIBITOR	PPP3CA	0.01	9.52	-0.83	-15.5	0.59
sig_6700	CUCURBITACIN-I			-1.05	7.4	0.41	-11.65	0.58
sig_6702	FENOLDOPAM	DOPAMINE RECEPTOR AGONIST	ADRA2A; DRD1; ADRA1D; ADRA1A; ADRA1B; ADRA2C; DRD4; DRD5; ADRA2B	-0.74	-1.35	1.06	2.15	0.53
sig_6703	CGK-733	ATR KINASE INHIBITOR; ATM KINASE INHIBITOR	ATR; ATM	-0.12	9.47	-0.46	-15.74	0.56
sig_6706	EQUOL	ESTROGEN RECEPTOR AGONIST	ESR2; ESR1	0.77	-1.71	0.35	1.05	0.57
sig_6708	INGENOL			-1.13	7.53	0.05	-11.21	0.46
sig_6732	IDARUBICIN	TOPOISOMERASE INHIBITOR	TOP2A	1.49	7.86	-2.47	-12.9	0.4
sig_6737	WORTMANNIN	PI3K INHIBITOR	PIK3CA; PI4KA; PIK3R1; PRKDC; PIK3CG; PLK1; PI4KB; PIK3CD	0.18	12.67	-3.1	-17.98	0.41
sig_6784	ROTTLERIN			-0.08	9.18	-0.81	-14.78	0.57
sig_6788	GSK-3-INHIBITOR-IX	LIPOXYGENASE INHIBITOR; GLYCOGEN SYNTHASE KINASE INHIBITOR	GSK3A; GSK3B	1.62	-0.21	-0.95	-1.21	0.6
sig_6792	LE-135	RETINOID RECEPTOR AGONIST	RARB	-0.19	8.65	-0.8	-13.66	0.5
sig_681	SPIRAMIDE			0.15	7.57	-0.16	-13.34	0.56
sig_6815	DABRAFENIB	RAF INHIBITOR	SIK1; NEK11; LIMK1; RAF1; BRAF	2	4.45	-2.78	-7.39	0.42
sig_6822	GW-405833	CANNABINOID RECEPTOR AGONIST	CNR2	0.39	9.84	-1.39	-15.96	0.52
sig_6823	VINORELBINE	TUBULIN INHIBITOR	TUBA1B; TUBB4B; TUBA4A; TUBA1C; TUBB6; TUBA3D; TUBA1A; TUBB2B; TUBB2A; TUBB; TUBA3E; TUBB8; TUBB3; TUBB1; TUBB4A; TUBA3C	-1.75	5.54	0.44	-7.14	0.4
sig_6837	TG-101348	FLT3 INHIBITOR; JAK INHIBITOR	TYK2; BRD4; JAK3; JAK2; JAK1	-0.32	8.07	-0.8	-12.39	0.47
sig_6838	VALDECOXIB	CYCLOOXYGENASE INHIBITOR	PTGS2; CA12	0.43	9.9	-2.28	-14.8	0.45
sig_6927	CD-1530	RETINOID RECEPTOR AGONIST	RARG	0.27	8.98	-1.47	-14.09	0.44
sig_6957	PNU-74654	BETA-CATENIN INHIBITOR	CTNNB1; TCF4	-0.36	6.91	-0.53	-10.7	0.47
sig_6967	CGP-71683			-0.01	11.83	-1.21	-18.98	0.58
sig_6977	AG-370			-0.75	-0.69	0.66	1.63	0.49
sig_7007	LY-2183240	FAAH INHIBITOR	FAAH	-2.71	4.54	2.15	-6.13	0.55
sig_7018	TYRPHOSTIN-A9	TYROSINE KINASE INHIBITOR; PROTEIN TYROSINE KINASE INHIBITOR		-0.58	10.31	-0.65	-16.07	0.5
sig_7068	PODOPHYLLOTOXIN	TUBULIN INHIBITOR; MICROTUBULE INHIBITOR	TOP2A; TUBA4A; TUBB; IGF1R	-3.06	2.98	2.59	-3.42	0.58
sig_7073	CGS-15943	ADENOSINE RECEPTOR ANTAGONIST	ADORA2B; ADORA3; ADORA1; ADORA2A	-0.15	10.2	-1.03	-16.11	0.47
sig_7121	CHEMBL-374350			0.28	9.32	-1.87	-14.11	0.46
sig_7127	SB-225002	CC CHEMOKINE RECEPTOR ANTAGONIST	CXCR2	-1.67	2.83	1.11	-3.51	0.52
sig_7156	AZD-8055			0.31	10.71	-2.49	-15.68	0.4
sig_7168	IKK-2-INHIBITOR-V	NFKB PATHWAY INHIBITOR; IKK INHIBITOR	IKBKB	-0.64	9.8	-0.46	-15.35	0.51
sig_7202	NERATINIB	EGFR INHIBITOR	ERBB2; KDR; EGFR	-0.02	8.55	-1.67	-12.5	0.44
sig_7215	GW-843682X	PLK INHIBITOR	PLK1; PLK3	-1.7	0.58	1.78	-0.51	0.56
sig_7220	TOSEDOSTAT	PEPTIDASE INHIBITOR	LAP3; ANPEP; NPEPPS	0.1	9.11	-0.86	-14.91	0.51
sig_7221	GSK-461364	PLK INHIBITOR	PLK1	-1.19	4.34	0.33	-5.91	0.44
sig_7230	TWS-119	GLYCOGEN SYNTHASE KINASE INHIBITOR	JUN; GSK3B; MYC	2.65	1.7	-2.3	-4.48	0.43
sig_7244	PD-173074	VEGFR INHIBITOR; FGFR INHIBITOR	PDGFRA; FGFR1; FLT4; FLT1; KDR; PDGFRB; FGFR3; FGFR2; FGFR4	0.19	7.87	-1.58	-11.83	0.47
sig_7310	RALOXIFENE	SELECTIVE ESTROGEN RECEPTOR MODULATOR (SERM); ESTROGEN RECEPTOR ANTAGONIST	ESR2; ESR1	0.48	6.63	-0.99	-11.06	0.43
sig_7345	VINBLASTINE	MICROTUBULE INHIBITOR; TUBULIN INHIBITOR	TUBE1; TUBG1; TUBA1A; JUN; TUBD1; TUBB	-2.33	3.24	2.47	-5.03	0.52
sig_7393	TRICIRIBINE	AKT INHIBITOR	AKT2; AKT1; AKT3	0.45	8.58	-1.38	-13.86	0.57
sig_7396	NIGULDIPINE			-0.53	10.23	-0.79	-15.81	0.48
sig_7454	CYCLOSPORIN-A	CALCINEURIN INHIBITOR	PPP3CA	1.26	10.87	-2.53	-17.69	0.44
sig_7485	LASALOCID	BACTERIAL PERMEABILITY INDUCER		-0.37	8.97	-0.68	-14.06	0.49
sig_7512	HYPERFORIN			-0.29	10.26	-1.61	-15.09	0.46
sig_7535	YOHIMBINE	ADRENERGIC RECEPTOR ANTAGONIST	DRD3; ADRA2B; DRD2; ADRA2C; KCNJ1; HTR1E; ADRA2A; HTR7; HTR2A; KCNJ11; HTR1D; HTR2B; KCNJ8; HTR1A; KCNJ10; KCNJ14; KCNJ12; HTR1F; HTR5A; KCNJ15; HTR1B; HTR2C	0.06	-1.23	0.01	2.04	0.48
sig_7976	CT-200783			-0.94	2.07	0.82	-3.11	0.59
sig_8547	SPARFLOXACIN	BACTERIAL DNA GYRASE INHIBITOR	TOP2A	-0.9	0.18	0.89	0.02	0.51
sig_8855	LASALOCID	BACTERIAL PERMEABILITY INDUCER		0.91	11.14	-2.36	-17.75	0.4
sig_9412	IKK-16	IKK INHIBITOR	IKBKB	0.18	10.68	-1.89	-16.29	0.45
sig_967	MONTELUKAST	LEUKOTRIENE RECEPTOR ANTAGONIST	ALOX5; CYSLTR1	0.19	-1.32	0.43	1.35	0.54

## Sheet: S4_TissueDiffDrugs_SSc
Table S4: Differential sensitivity drugs by tissue type for Kinker et al. dataset. SSc collection
signature	Name	MoA	Target	residuals.Bile.Duct.Cancer	residuals.Bladder.Cancer	residuals.Bone.Cancer	residuals.Brain.Cancer	residuals.Breast.Cancer	residuals.Colon.Colorectal.Cancer	residuals.Endometrial.Uterine.Cancer	residuals.Esophageal.Cancer	residuals.Fibroblast	residuals.Gallbladder.Cancer	residuals.Gastric.Cancer	residuals.Head.and.Neck.Cancer	residuals.Kidney.Cancer	residuals.Liver.Cancer	residuals.Lung.Cancer	residuals.Neuroblastoma	residuals.Ovarian.Cancer	residuals.Pancreatic.Cancer	residuals.Prostate.Cancer	residuals.Sarcoma	residuals.Skin.Cancer	residuals.Thyroid.Cancer	switch.point
sig_20879	ERLOTINIB	EGFR INHIBITOR	NR1I2; EGFR	2.28	8.55	-11.02	-8.8	3.44	5.58	-0.7	6.96	-14.58	17.75	-0.08	2.97	-3.51	-2.49	-0.13	-3.51	2.01	5.04	-2.04	-4.02	-4.44	-10.56	0.59
sig_20886	AZ-628; AZ628	RAF INHIBITOR	RAF1; BRAF	1.61	-0.61	0.5	0.57	-3.63	-1.35	-3.34	-1.12	0.44	-2.18	1.79	-0.39	0.05	-0.89	-0.55	0.9	-2.41	2.41	-3.82	2.98	4.99	2.25	0.44
sig_20890	NVP-TAE684; TAE684	ALK TYROSINE KINASE RECEPTOR INHIBITOR	ALK; INSR	1.26	1.04	-2.37	1.15	-1.3	-1.61	-1.93	-1.47	0.33	-0.94	0.34	-0.17	2.46	0.39	0.58	-2.38	-0.6	1.46	-2.44	0.41	-0.16	1.05	0.48
sig_20892	SARACATINIB	SRC INHIBITOR	ABL1; SRC; YES1; LCK	2.12	3.58	-1.88	-0.48	-0.07	1.18	-1.33	-0.2	-1.19	2.73	1.38	0.62	0.35	2.1	-0.2	-1.64	0.47	2.35	-3.76	0.08	-2.54	-0.71	0.55
sig_20894	Z-LLNLE-CHO			5.08	2.8	-2.12	7.12	-5.97	-7.57	-2.8	-4.22	11.74	-0.38	-0.33	0.46	5.6	4.86	-0.2	-3.62	-0.13	3.03	-7	4.22	-0.98	4.26	0.45
sig_20895	DASATINIB	SRC INHIBITOR; KIT INHIBITOR; TYROSINE KINASE INHIBITOR; BCR-ABL KINASE INHIBITOR; PDGFR TYROSINE KINASE RECEPTOR INHIBITOR; EPHRIN INHIBITOR	EPHA2; STAT5B; PDGFRB; FRK; YES1; FYN; FGR; ABL2; BLK; LYN; LCK; KIT; SRMS; ABL1; HCK; SRC	4.34	5.2	-2.47	4.7	-3.89	-4.46	-3.5	-2.64	9.88	2.58	0.64	0.45	4.38	4.76	0.23	-4.57	-0.48	4.04	-6.2	3.06	-4.03	4.86	0.4
sig_20898	CGP-082996			2.59	3.45	-2.13	2.47	-0.67	-2.48	-2.67	-0.86	4.99	1.59	-0.16	0.53	1.78	1.64	0.07	-3.05	0.24	2.37	-3.04	-0.38	-2.24	0.67	0.48
sig_20900	WH-4-023			3.19	3.02	-2.91	3.12	-0.78	-0.48	-4.27	-2.31	5.35	0.1	0.79	0.04	3.3	2.75	-0.38	-3.05	-0.57	2.7	-3.93	2.32	-1.68	2.73	0.57
sig_20901	WZ-1-84			3.22	8.14	-7.5	-4	0.87	1.73	-2.49	4.2	-6.22	10.29	-0.18	2.95	-2.11	0.34	-0.19	-5.37	0.06	6.13	-3.8	-2.43	-4.87	-3.71	0.57
sig_20902	BI-2536	PLK INHIBITOR	PLK2; PLK1; BRD4; PLK3	-0.49	0.44	2.77	2.22	-1.68	-0.51	0.87	-0.63	6.88	-1.62	-0.56	0.35	0.34	0.64	0.45	0.55	-0.29	-0.04	-3.26	0.46	-2.52	0.95	0.42
sig_20916	ROSCOVITINE	CDK INHIBITOR	CDK9; CDK2	1.59	-0.16	-1.1	3.32	1.45	-1.23	-1.59	-3.37	2.89	-3.73	0.41	-1.08	3.05	0.98	-0.25	2.03	-0.5	-3.11	2.16	3.36	1.05	2.1	0.57
sig_20918	LAPATINIB	ERBB2 INHIBITOR; EGFR INHIBITOR	ERBB2; EGFR	2.4	8.78	-10.79	-8.49	5.54	5.2	-1.24	6.52	-15.19	16.1	0.65	2.5	-3.27	-0.66	-0.51	-3.31	1.02	3.91	0.09	-3.11	-4.5	-7.86	0.56
sig_20923	MITOMYCIN-C; MITOMYCIN C	DNA SYNTHESIS INHIBITOR; DNA ALKYLATING AGENT		-3.05	-0.3	3.53	-6.04	-0.8	4.87	4.03	2.98	-9.75	1.73	-0.79	0.74	-3.81	-0.16	1.85	4.26	2.23	1.04	-5.46	-2.57	-4.56	-7.45	0.43
sig_20926	BICALUTAMIDE	ANDROGEN RECEPTOR ANTAGONIST	AR	2.34	1.52	-2.72	2.61	-2.72	-4.2	-2.76	-0.76	3.85	0.53	0.85	0.61	3.17	1.52	0.31	-3.1	-0.42	2.47	-2.97	1.93	-1.63	3.23	0.58
sig_20939	FTI-277			3.79	3.06	-5.55	5.82	-4.31	-9.31	-6.8	-2.68	9.18	4.41	-0.07	0.66	7.03	0.55	0.79	-7.15	-3.41	5.21	-0.53	2.49	-0.62	7.2	0.45
sig_20942	AKT-INHIBITOR-VIII; AKT INHIBITOR VIII			-0.04	2.56	-5.42	-1.39	4.11	1.88	-1	0.26	-4.38	4.73	0.96	0.08	0.37	-0.97	0.21	-3.12	-0.09	1.15	1.7	-1.65	-1.85	-3.13	0.5
sig_20946	IPA-3	P21 ACTIVATED KINASE INHIBITOR	PAK1	1.71	-0.83	8.32	2.35	-3.82	-8.38	1.42	0.95	7.31	-6.05	-2.93	0.96	-0.14	0.34	0.46	3.95	1.58	0.08	-2.76	4.35	-2.82	4.78	0.41
sig_20949	5-FLUOROURACIL; FLUOROURACIL	THYMIDYLATE SYNTHASE INHIBITOR	TYMS; DPYD	0.83	-0.29	0.82	-3.15	0.22	5.03	-0.34	1.72	-3.01	-3.13	0.49	0.1	-2.51	-2.5	-0.02	2.89	-0.3	-0.52	0.27	2.27	0.23	-1.73	0.41
sig_20953	LINSITINIB; LISITINIB	IGF-1 INHIBITOR	INSRR; INSR; IGF1R	0.37	0.59	-2.44	-6.26	2.89	5.39	0.62	-0.21	-7.98	-0.04	-0.28	-0.46	-1.77	0.66	0.57	0.88	0.24	0.31	-0.08	-2.35	0.95	-6.22	0.51
sig_20954	BEXAROTENE	RETINOID RECEPTOR AGONIST	RXRG; RXRB; RXRA	0.34	-0.11	-1.2	1.13	-1.61	-1.83	-1.47	-1.45	1	-1.31	1.32	-0.25	1.97	-0.32	0.17	-2.24	-0.31	1.44	-1.48	1.43	0.79	1.91	0.58
sig_20956	LFM-A13	BTK INHIBITOR	BTK	3.36	4.73	-8.89	-2.48	1.42	-1.02	-2.47	-0.16	-6	5.88	0.42	0.54	3.97	1.95	0.33	-3.77	0.75	4.55	-1.57	-1.02	-2.68	-1.66	0.55
sig_20960	BRYOSTATIN-1; BRYOSTATIN 1			0.58	2.73	-4.4	0.08	-1.67	-0.75	-2.95	0.4	-2.01	1.18	1.43	0.5	1.76	0.22	0.39	-3.66	-1.12	3.22	-3.75	-0.17	-0.64	0.56	0.56
sig_20961	PAZOPANIB	VEGFR INHIBITOR; KIT INHIBITOR; PDGFR TYROSINE KINASE RECEPTOR INHIBITOR	FGFR3; FGF1; FGFR1; CSF1R; FLT1; PDGFRA; ITK; KDR; KIT; PDGFRB; FLT4; SH2B3	1.23	-0.37	2.74	5.59	-0.87	-3.12	-2.52	-1.78	7.98	-4.21	1.33	-0.58	1.59	1.12	-0.51	1.59	-0.4	-0.43	-2.5	4.84	-0.81	4.51	0.59
sig_20967	AVAGACESTAT; BMS-708163	GAMMA SECRETASE INHIBITOR	PSEN1	5.4	6.55	-12.33	-1.43	-5.4	-3.5	-3.57	1.63	-4.59	12.86	0.13	2.31	9.11	0.63	-0.22	-9.35	-1.64	9.98	-4.44	-1.1	-2.15	1.4	0.4
sig_20970	ISPINESIB; ISPINESIB MESYLATE	KINESIN INHIBITOR	KIF11	-4.33	-2.64	5.96	-0.35	1.37	2.11	4.44	1.3	4.49	-3.03	-2.65	-0.36	-4.52	-3.06	1.4	8.19	1.84	-6	3.82	1.72	-2.72	-2.53	0.59
sig_20980	ENZASTAURIN; LY317615	PKC INHIBITOR	GSK3B; PRKCB; PRKCG; PRKCD; PRKCA; AKT1	3.05	4.69	-6.32	-1.91	1.24	2.52	-2.49	0.86	-3.62	6.75	0.8	0.8	-0.5	0.07	0.21	-1.17	-0.83	4.43	-2.84	-2.56	-2.36	-3.08	0.4
sig_20983	QL-XII-47			0.83	-1.81	6.18	3.18	2.56	-1.54	3.07	-2.25	6.38	-14.74	-1.8	0.39	-3.63	-0.54	-0.94	7.54	1.72	-2.22	2.02	3.14	-1.93	3.16	0.58
sig_20985	UNC0638			0.44	-3.42	7.19	1.61	2.63	0	-0.81	-0.55	6.57	-6.37	-1.8	-1.19	-5.08	-1.84	-0.27	6.59	-1.27	-5.82	3.74	3.11	3.34	3.03	0.56
sig_20996	VX-11E			2.91	1.68	-3.74	-4.03	-1.55	5.19	-2.37	-0.45	-4.19	2.45	0.94	0.1	-3.73	-0.55	0.17	0.03	-1.45	4.29	-1.42	1.68	1.4	-0.43	0.54
sig_21007	CAY10603			-0.1	-5.09	11.09	0.99	1.7	0.59	3.85	0.53	6.56	-11.85	-1.85	-0.93	-5.6	-1.58	-1.24	13.19	2.78	-6.58	3.6	4.06	1.56	2.52	0.57
sig_21011	PELITINIB; EKB-569	EGFR INHIBITOR	EGFR	1.63	5.14	-5.87	-5.44	2.07	6.18	0.62	2.75	-7.65	8.35	0.59	1.65	-3.29	-0.41	-0.24	-3.55	0.96	3.79	-2.33	-3.35	-3.26	-5.21	0.47
sig_21015	KIN001-055			2.26	9.02	-10.52	-8	0.85	5.05	-0.65	5.37	-14.17	13.96	0.42	3.03	-2.58	-2.38	0.15	-6.38	1.43	7.02	-2.81	-4.25	-4.43	-8.28	0.52
sig_21031	FORETINIB	VEGFR INHIBITOR	KDR; MET; FLT4; FLT1	-0.03	-2.55	6.27	3.94	-3.55	-3.16	1.01	-2.24	9.33	-7.2	-0.34	-0.67	0.2	0.84	0.37	4.17	0.45	-1.14	-1.97	3.89	-0.47	3.9	0.42
sig_21032	Y-39983	RHO ASSOCIATED KINASE INHIBITOR	ROCK2; ROCK1	0.94	-1.86	6.78	5.01	-2.45	-2.4	-0.91	-1.71	9.5	-8.3	-1.18	-0.73	1.85	-0.35	0.05	2.43	-0.51	-3.02	-1.13	4.61	-0.06	5.24	0.59
sig_21047	CAMPTOTHECIN	TOPOISOMERASE INHIBITOR	TOP1	-1.5	-1.43	8.13	-0.01	-6.57	-1.52	1.69	2.02	2.39	-3.58	-0.54	0.8	-2.07	0.83	1.36	8.44	1.05	-0.3	-5.41	4.01	-3.6	2.05	0.41
sig_21054	GEFITINIB	EGFR INHIBITOR	EGFR	1.49	12.01	-13.34	-12.26	3.86	9.99	0.88	10.73	-20.37	19.41	0.38	4.67	-6.06	-3.38	-0.57	-8.04	1.16	6.36	-2.73	-7.76	-6.04	-12.69	0.43
sig_21056	VORINOSTAT	HDAC INHIBITOR	HDAC8; HDAC2; HDAC3; HDAC1; HDAC9; HDAC5; HDAC6; HDAC11; HDAC10	-3.83	-4.53	6.5	-9.17	5.37	8.94	6.84	3.49	-9.77	-4.65	0.84	-1.14	-9.91	-0.05	-0.41	13.89	4.31	-5.88	6.22	-0.63	0.47	-5.5	0.57
sig_21057	NILOTINIB	ABL KINASE INHIBITOR; BCR-ABL KINASE INHIBITOR	KIT; ABL1	0.57	-0.12	0.63	-0.49	-0.66	0.43	-0.21	-0.08	0.47	-1.25	1.13	-0.22	-0.79	0.03	0.2	2.02	0.17	0.59	-0.75	1.04	-0.48	0.45	0.58
sig_21061	OLAPARIB	PARP INHIBITOR	PARP2; PARP1	-0.09	-0.57	5.47	5.22	-5.14	-8.52	-0.1	0.26	11.1	-3.96	-1.3	0.54	2.36	1.26	0.25	2.32	1.88	-2.19	-2.82	6.52	-1.93	5.31	0.55
sig_21063	BOSUTINIB	ABL KINASE INHIBITOR; BCR-ABL KINASE INHIBITOR; SRC INHIBITOR	STK4; MAP3K2; BCR; CDK2; FRK; TXK; FYN; TNK2; MAP2K2; MAP4K5; CAMK2G; MAP2K1; HCK; STK24; STK10; ABL1; SRC; LYN; CAMK1D	-0.7	6.93	-4.48	-2.4	-4.34	-1	-1.91	5.04	-3.14	9.23	1.08	3.26	-0.71	-2.02	0.4	-5.04	-0.64	5.01	-4.13	-1.63	-3.63	-0.99	0.46
sig_21068	111358-88-4; CEP-701			-0.17	-2.8	5.27	3.52	-5.68	-4.4	-2.06	-1.89	5.74	-5.8	0.56	-0.57	2.72	0.36	0.3	3.56	-1.21	-0.62	-4.84	5.71	2.04	6.85	0.4
sig_21072	MOTESANIB; AMG-706	PDGFR TYROSINE KINASE RECEPTOR INHIBITOR; VEGFR INHIBITOR; KIT INHIBITOR	KDR; KIT; FLT4; FLT1	0.82	1.12	-2.33	2.25	0.02	-2.05	-3.35	-0.06	2.61	1.89	1.74	0.11	0.87	0.04	-0.1	-1.9	-1.02	2.03	-1.94	1.88	-0.77	2.4	0.58
sig_21075	AFATINIB	EGFR INHIBITOR	EGFR; ERBB2; ERBB4	1.1	13.07	-12.07	-11.39	4.08	6.82	-1.01	11.48	-18.58	22.84	-0.17	5.72	-5.47	-3.72	-0.93	-7.63	0.27	5.15	-2.99	-7	-5.55	-11.36	0.47
sig_21076	VISMODEGIB; GDC0449	SMOOTHENED RECEPTOR ANTAGONIST; HEDGEHOG PATHWAY INHIBITOR	SMO	-0.74	0.41	2.31	1.45	-2.95	-4.25	-0.1	0.65	0.59	-0.13	-0.51	0.43	0.17	0.62	0.6	0.37	-0.14	1.16	-3.76	1.75	-1.17	2.24	0.46
sig_21078	BX-795	IKK INHIBITOR	GSK3B; KDR; CDK2; PDPK1; PDK1; CHEK1	1.47	-0.58	3.02	5.24	-5.05	-4.45	-2.34	-1.52	9.23	-3.47	0.95	-0.04	2.79	1.32	0.52	1.83	-1.33	1.42	-3.64	3.93	-2.29	8.81	0.47
sig_21079	NU-7441	DNA DEPENDENT PROTEIN KINASE INHIBITOR	PRKDC	1.96	-0.19	-1.17	3.02	-4.55	-3.49	-2.42	-1.7	4.02	-2.64	1.81	-0.06	2.6	1.32	0.13	-2.44	0.35	3.21	-3.35	3.19	-0.87	7.38	0.42
sig_21083	AC1LE7KD; 681640			2.13	4.04	-1.9	2.33	-9.58	-7.05	-2.92	3.8	4.56	6.93	1.27	2.21	3.42	-0.58	0.84	-4.45	-1.45	5.66	-9.73	4.84	-3.86	7.34	0.45
sig_21091	GDC-0941; GDC0941	PI3K INHIBITOR	PIK3CB; PIK3CA; PIK3CD; PIK3CG	2.4	2.31	-3.84	1.23	-2.62	-4.14	-0.04	-1.71	1.69	1.41	0.14	1	7.41	2.02	-0.31	-3.76	1.02	2.36	-2.83	0.74	-1.86	2.03	0.4
sig_21095	SELUMETINIB	MEK INHIBITOR	MAP2K1	8.02	7.31	-15.33	-3.84	-11.69	3.77	-7.45	1.27	-8.58	12.29	3.92	2.88	2.03	-2.12	0.42	-9.42	-5.21	17.89	-6	1.05	-1.03	4.68	0.4
sig_21096	CCT007093			1.46	3.59	-9.31	-1.9	3.96	-1.54	-2.93	0.83	-8.97	5.34	1.1	0.86	2	-1.77	-0.5	-6.31	0.68	2.87	0	-0.39	-0.1	-1.75	0.47
sig_21098	CETUXIMAB			2.35	9.57	-12.8	-7.37	0.13	4.81	-0.75	5.55	-12.85	15.23	-0.36	3.05	0.08	-2.2	-0.17	-6.77	1.25	5.9	-3.96	-2.93	-3.63	-7.79	0.55
sig_21105	ZG-10			-0.03	-3	5.29	3.28	-1.66	-4.33	2.33	-1.28	5.82	-8.5	-1.83	-0.11	-1.08	-1.41	-0.27	3.58	1.98	-3.64	-0.68	3.32	1.47	3.13	0.53
sig_21118	FK-866; FK866	NIACINAMIDE PHOSPHORIBOSYLTRANSFERASE INHIBITOR	NAMPT	-2.66	-8.59	15.27	2.22	-1.27	-2.02	3.44	0.32	7.5	-15.19	-1.35	-1.33	-4.83	-0.77	-0.48	14.79	1.9	-8.01	3.71	5.77	2.98	3.25	0.57
sig_21125	DABRAFENIB	RAF INHIBITOR	SIK1; NEK11; LIMK1; RAF1; BRAF	1.61	-2.74	-0.41	2.2	-6.09	-3.26	-3.94	-3.88	3.23	-6.18	-0.07	-0.93	2.92	1.12	-0.2	0.67	-2.85	2.31	-1.74	5.89	5.73	9.36	0.51
sig_21134	BRD-K89329876			-5.18	0.35	-1.03	-6.87	7.87	8.52	3.95	4.93	-10.73	3.86	-2.68	0.36	-6.34	-3.04	-0.06	2.49	1.58	-4.25	3.95	-3.77	-0.67	-10.33	0.54
sig_21137	PHLORETIN; BRD-K15563106	SODIUM/GLUCOSE COTRANSPORTER INHIBITOR	SLC23A1; AQP9; CLCN3	-5.43	-6.85	11.56	-0.36	4.92	1.22	7.81	0.46	1.63	-8.13	-3.27	-1.94	-5.43	-0.44	-0.36	11.42	5.05	-10.67	4.61	2.09	1.01	-2.24	0.56
sig_21141	FLUOROURACIL; BRD-K24844714			-3.9	-0.77	0.63	-8.97	1.77	11.59	5.08	5.93	-17.4	3.29	0.41	1.24	-5.34	-4.96	0.66	4.16	2.32	0.05	-0.98	-2.5	-3.72	-9.18	0.45
sig_21144	AZACITIDINE; BRD-K03406345	DNA METHYLTRANSFERASE INHIBITOR	DNMT3A; DNMT1	-1.33	1.2	-0.59	-5.75	2.76	5.7	2.56	2.35	-9.3	2.21	0.18	0.83	-1.99	-1.12	0.46	1.33	0.5	2.28	1.3	-2.1	-3.71	-6.29	0.52
sig_21146	PACLITAXEL; BRD-A28746609	TUBULIN INHIBITOR	MAP4; TUBB; MAP2; BCL2; MAPT; TLR4; TUBB1; NR1I2	-6.62	-2.09	11.03	-0.09	0.98	3.79	5.42	4.85	1.22	-3.45	-1.18	0.53	-6.29	-5.4	-0.22	6.43	1.42	-6.67	-0.88	-0.12	-1.08	-3.35	0.43
sig_21148	CARBOPLATIN; BRD-K11626735	DNA INHIBITOR; DNA ALKYLATING DRUG		-0.15	-2.73	1.63	-2.15	2.51	5.95	3.49	-1.44	-1.1	-4.79	-0.78	-1.23	-3.55	0.42	-0.1	6.79	2.51	-4.54	-0.08	0.29	0.81	-1.97	0.5
sig_21149	TENIPOSIDE; BRD-A35588707	TOPOISOMERASE INHIBITOR	TOP2B; TOP2A	-4.42	-4.35	10.34	3.1	-2.32	1.33	4.14	-0.39	3.79	-10.63	-1.62	-0.46	-2.62	-1.31	1.02	7.96	0.83	-4.45	-2.99	1.72	-2.23	1.65	0.49
sig_21152	PARBENDAZOLE; BRD-K02407574	TUBULIN INHIBITOR	TUBB	-9.02	-6.49	13.88	-2.99	2.51	7.79	8.95	4.37	-1.96	-8.11	-1.81	-0.68	-8.23	-3.7	-0.54	10.61	3.23	-9.74	2.16	1.52	0.42	-4.05	0.52
sig_21155	CICLOPIROX; BRD-K13044802	MEMBRANE INTEGRITY INHIBITOR	ATP1A1	-5.99	-3.64	9.01	-8.82	8.7	12.36	10.43	3.77	-11.59	-6.06	-2.69	-0.54	-9.78	-1.14	-1.09	13.98	6.4	-7.58	7.59	-2.71	-2.03	-10.2	0.59
sig_21160	VALDECOXIB; BRD-K12994359	CYCLOOXYGENASE INHIBITOR	PTGS2; CA12	-2.64	-5.38	4.76	-4.02	4.22	6.13	6.06	2.32	-7.23	-4.16	0.45	-1.23	-5.94	-0.11	-1.08	5.98	2.76	-5.29	4.77	-0.68	1.7	-2.16	0.59
sig_21162	DACARBAZINE; BRD-K35520305	DNA ALKYLATING AGENT	PGD; POLA2	-0.9	-0.35	4.68	-1.24	-1.71	4.14	2.42	2.41	-3.19	-1.11	0.8	0.51	-4.1	-3.62	0.03	3.76	1.24	0.95	-2.08	-0.36	-2.48	1.16	0.49
sig_21163	NICLOSAMIDE; BRD-K35960502	STAT INHIBITOR; DNA REPLICATION INHIBITOR	STAT3	-3.42	-6.52	11.29	4.61	-2.83	-11.06	4.72	-0.35	8.52	-15.01	-3.1	-0.52	-2.15	-2.12	0.35	2.94	1.66	-5.29	0.81	2.96	3.41	4.67	0.52
sig_21174	TOPOTECAN; BRD-K55696337	TOPOISOMERASE INHIBITOR	TOP1MT; TOP1	-6.47	-4.66	11.58	-1.26	0.94	6.62	5.49	3.64	-1.22	-7.18	-2.71	-0.13	-7.51	-3	-0.17	11.01	1.53	-6.06	1.02	0.53	-0.43	-3.14	0.53
sig_21177	ETOPOSIDE; BRD-K37798499	TOPOISOMERASE INHIBITOR	TOP2A; TOP2B	-5.26	-5.31	10.66	-1.88	0.74	5.23	7.46	1.63	-1.01	-7.2	-3.43	-0.91	-4.65	-0.02	0.88	11.09	3.5	-8.13	-1.43	1.31	-2.12	-3.02	0.52
sig_21180	BLEBBISTATIN; BRD-A75817871			0.06	-0.24	-2.31	0.29	-0.91	-2.69	-1.37	0.15	-0.72	-2.17	1.01	0.08	1.84	-0.64	-0.49	-2.94	-0.02	1.11	-1.69	0.04	2.81	-0.31	0.49
sig_21184	MITOMYCIN; BRD-K59670716			-6.71	-3.89	9.03	-6.41	5.54	11.19	7.97	3.5	-6.94	-4.34	-2.95	-1.27	-8.06	-2.21	-0.25	11.66	3.58	-8.96	-0.33	-1.45	0.96	-9.15	0.57
sig_21187	SB-431542; BRD-K67298865	TGF BETA RECEPTOR INHIBITOR	TGFBR1; ACVR1C	0.67	0.11	-2.95	-2.28	4.67	4.12	0.78	-1.08	-7.12	-0.58	0.18	-0.08	-1.06	0.87	-0.54	-2.04	0.92	0.83	-0.63	-2.62	-0.08	-4.84	0.59
sig_21188	STAUROSPORINE; BRD-K17953061			1.05	-1.5	4.74	7	-2.27	-6.91	-1.71	-3.03	11.08	-6.8	-0.31	-0.84	3.46	0.69	-0.18	2.1	-0.91	-2.2	-1.35	4.99	0.99	6.11	0.51
sig_21189	SB-225002; BRD-K61323504	CC CHEMOKINE RECEPTOR ANTAGONIST	CXCR2	-7.71	-7.76	11.85	-1.33	3.3	2.21	7.94	1.7	-2.65	-11.43	-3.31	-1.56	-6.4	-1.65	0.03	9.69	3.57	-11.33	4.84	2.2	2.65	-3.07	0.49
sig_21190	BRD-K26603252; PD 153035			2.77	9.37	-12.88	-10.18	4.39	10.52	-0.39	6.82	-17.08	16.39	1.03	2.9	-5.42	-3.56	-0.2	-7.98	1.01	6.12	-0.39	-6.77	-4.52	-10.21	0.45
sig_21195	GEFITINIB; BRD-K64052750	EGFR INHIBITOR	EGFR	2.41	11.11	-13.21	-13.75	4.68	12.65	1.55	9	-22.29	19.51	0.51	3.93	-7.14	-3.13	-0.31	-7.37	1.51	5.29	-1.97	-8.59	-4.84	-14.29	0.48
sig_21196	ERLOTINIB; BRD-K70401845	EGFR INHIBITOR	NR1I2; EGFR	1.24	10.87	-11.69	-9.4	1.8	7.15	0.2	6.99	-15.3	17.45	0.31	3.34	-4.26	-3	0.18	-6.28	0.7	6.88	-2.51	-5.29	-5.3	-9.19	0.42
sig_21215	MERCK60; BRD-K04466929			-2.54	-3.83	5	-4.37	0.38	8.07	6.61	-0.17	-3.06	-10.29	-0.23	-0.79	-5.19	0.42	-0.37	6.68	2.48	-3.6	-1.51	-1.48	1.86	-5.19	0.44
sig_21220	CYTARABINE; BRD-K33106058	RIBONUCLEOTIDE REDUCTASE INHIBITOR	POLB; POLA1; POLE; POLD1	-6.23	-3.94	9.19	-6.29	3.88	10.63	7.87	3.66	-9.28	-5.5	-1.86	-0.9	-6.8	-1.79	0.07	12.63	3.63	-6.32	2.01	-0.4	-2.08	-5.74	0.57
sig_21222	ERASTIN; BRD-A25004090	ION CHANNEL ANTAGONIST	VDAC2	-0.56	-1.38	10.34	3.46	-5.61	-3.67	4.1	0.87	8.19	-6.53	-1.74	0.98	-3.08	1.03	0.57	8.4	2.58	1.13	-1.85	3.38	-6.65	7.52	0.58
sig_21224	CIL56; BRD-K11740178			0.66	0.44	4.64	2.86	-3.25	-5.16	0.73	0.93	6.52	-4.57	-0.27	0.82	-3.01	-1.71	-0.1	2.27	1.07	2.06	-1.56	2.07	-1.76	5.1	0.44
sig_21231	CIL41; BRD-K05392795			0.24	-2.25	7.13	3.02	-1.87	-5.43	2.24	1.22	7.16	-4.6	-1.45	0.01	-2.89	-0.12	-0.23	6.2	1.12	-2.97	1.08	2.2	0.02	4.12	0.56
sig_21241	BRD-A40802033; ML311			-5.15	-4.9	9.41	-4.89	3.79	7.8	8.85	3.35	-7.94	-7.01	-2.05	-0.73	-7.02	-1.44	-0.53	10.83	4.42	-9.05	3.13	0.21	0.06	-5.65	0.57
sig_21247	BI-2536; BRD-K64890080	PLK INHIBITOR	PLK2; PLK1; BRD4; PLK3	-9	-6.34	15.85	-3.47	-0.84	6.7	9.73	5.73	-6.47	-6.56	-1.25	-0.49	-4.74	-2.1	0.24	9.9	1.83	-7.41	-2.52	-0.18	-1.61	-3.63	0.45
sig_21248	BRD-K61166597			-3.41	-3	6.06	-4.73	-0.21	5.68	7.55	1.87	-5.1	-9.11	-1.3	-0.27	-4.97	0.9	-0.13	8.39	2.94	-3.42	-0.03	-1.62	-0.01	-4.49	0.5
sig_21252	GW-843682X; BRD-K90382497	PLK INHIBITOR	PLK1; PLK3	-5.79	-2.78	7.88	-6.98	-0.37	8.23	7.53	7.07	-12.02	-3.03	-1.15	0.36	-6.49	-2.84	0.43	8.67	2.87	-4.31	0.49	-2.6	-1.91	-5.79	0.4
sig_21253	VANDETANIB; BRD-K77625799	EGFR INHIBITOR; VEGFR INHIBITOR; RET TYROSINE KINASE INHIBITOR	PTK6; RET; SRC; EPHA5; EPHA7; EPHA6; EPHA1; KDR; EPHA8; ERBB3; EPHA2; EGFR; EPHA10; EPHA4; TEK; EPHB3; ERBB4; EPHB2; EPHB4; VEGFA; FLT4; EPHB6; EPHA3; EPHB1; FLT1; ERBB2	2.54	9.15	-11.39	-8.62	2.37	7.07	0.61	5.85	-14.3	13.26	-0.24	2.91	-3.44	-2.3	-0.68	-4.99	2.74	6.13	-3.64	-4.29	-3.96	-9.23	0.47
sig_21266	CD-437; BRD-K28907958	RETINOID RECEPTOR AGONIST	RARG	-5.57	-2.76	11.49	-2.36	-1.49	5.35	6.45	5	-4.34	-4.38	-1.08	-0.14	-5.62	-3.69	1.02	8.37	1.16	-4.89	-3.68	-0.69	-2.64	-2.83	0.46
sig_21267	SCH-79797; BRD-K17140735			-7.76	-3.6	7.91	-5.87	1.11	7.6	7.18	5.31	-11.87	-1.25	-0.81	-0.45	-8.56	-3.03	0.37	5.24	1.76	-5.1	0.29	-2.1	1.37	-7.71	0.46
sig_21271	PLATIN; BRD-K69172251			0.84	-0.48	-1.69	-0.08	-0.33	-2.06	-1.77	-0.91	-1.09	-0.81	0.73	-0.3	2.46	0.61	-0.37	-1.55	-1.44	0.58	0.83	-0.18	3.27	0.01	0.49
sig_21276	LY-2183240; BRD-K37865504	FAAH INHIBITOR	FAAH	-7.58	-7.85	14.86	0.67	3	4.27	8	2.54	5.67	-10.36	-2.23	-0.83	-8.43	-3.05	-1.12	12.45	3.56	-11.32	2.7	3.77	1.18	-0.07	0.56
sig_21279	TPCA-1; BRD-K51575138	IKK INHIBITOR	IKBKB	-0.59	-0.55	-0.03	-2.59	-3.26	4.79	1.39	0.38	-1.04	0.32	-0.57	-0.42	-1.86	1.95	1.42	4.26	1.33	-1.65	-2.31	1.56	-1.74	-1.35	0.58
sig_21283	SN-38; BRD-A36630025	TOPOISOMERASE INHIBITOR	TOP1	-3.82	-4.29	10.73	0.04	-0.13	3.71	5.89	2.58	1.28	-5.29	-2.6	-0.08	-7.57	-2.01	-0.13	10.38	2.33	-5.04	0.39	1.38	-1.17	-1.01	0.56
sig_21287	BRD-K05402890			-9.36	-8.91	17.36	3.03	-1.89	3.22	7.24	0.56	7.64	-13.76	-0.77	-1.8	-4.64	-1.57	0.16	11.59	1.35	-10.28	1.03	3.59	1.25	1.96	0.52
sig_21288	BRD-K66453893			-5.15	-2.25	8.06	-1.85	0.58	3.6	6.66	4.44	-1.94	-2.28	-1.05	0.19	-7.18	-4.33	0.32	7.06	2.49	-6.27	0.87	-0.6	-1.05	-4.2	0.44
sig_21290	BRD-K27224038			1.87	-0.59	-4.27	-0.25	0.16	0.79	-1.51	-3.11	0.68	-0.12	0.64	-0.5	1.04	-0.09	0.02	-1.06	0.41	1.72	2.08	0.97	1.31	0.85	0.49
sig_21310	BORTEZOMIB; BRD-K88510285	NFKB PATHWAY INHIBITOR; PROTEASOME INHIBITOR	PSMB5; PSMB10; PSMA8; PSMA7; PSMB1; PSMB3; PSMB4; PSMA5; PSMA3; PSMA6; PSMB11; PSMB2; PSMB8; PSMA4; PSMB7; PSMB6; RELA; PSMD2; PSMA1; PSMA2; PSMB9; PSMD1	-1.81	-3.9	4.03	2.56	-1.75	0.75	2.08	-2.36	6.67	-8.27	-1.21	-0.27	-1.57	-1.39	-1.01	2.65	0.99	-2.16	-0.75	2.35	3.86	-0.34	0.43
sig_21326	BRD-K30064966			-3.13	-4.83	4.59	4.87	0.22	-2.52	0.77	-3.33	5.47	-6.83	0.44	-1.23	1.18	0.66	-0.26	2.93	-0.14	-4.28	3.49	3.82	1.77	4.12	0.46
sig_21333	GEMCITABINE; BRD-K15108141	RIBONUCLEOTIDE REDUCTASE INHIBITOR	RRM2; TYMS; RRM1; CMPK1	-6.52	-3.52	8.56	-7.54	1.64	9.46	9.39	5.26	-13.45	-3.25	-3.02	-0.19	-7.19	-2.28	0.5	7.69	3.07	-5.15	1.07	-3.5	-0.73	-9.62	0.57
sig_21336	OLIGOMYCIN-A; BRD-A81541225	ATPASE INHIBITOR; ATP SYNTHASE INHIBITOR	ATP5A1	-7.16	-8.62	9.45	-6.13	7	8.89	8.55	2.67	-10.06	-9.66	-1.37	-1.92	-5.84	-0.6	-1.38	7.49	2.6	-11.35	6.32	-1.28	5.27	-6.2	0.52
sig_21341	SJ-172550; BRD-K93095519			1.97	-0.53	-2.61	1	-3.08	-3.31	-1.05	-2.61	7.16	-1.09	-0.38	-0.67	3.07	1.16	-0.12	-2.34	-0.4	1.26	1.03	2.47	2.93	3.99	0.4
sig_21349	NAKITERPIOSIN; BRD-K38264551			-8.69	-4.33	9.45	-3.94	0.27	6.48	8.21	5.07	-8.3	-1.65	-1.09	-0.28	-5.32	-4.44	0.49	8.49	1.45	-5.79	-0.52	-0.67	-0.59	-5.2	0.48
sig_21352	MYRIOCIN; BRD-A76279427			2.62	2.74	-4.76	-1.17	-2.34	0.36	-1.21	1.06	-4.29	5.1	1.37	0.98	1.14	-0.94	0.46	-3.67	-1.65	4.01	-1.72	-1.86	-1.17	-0.28	0.43
sig_21357	NERATINIB; BRD-K85606544	EGFR INHIBITOR	ERBB2; KDR; EGFR	2.67	9.4	-12.72	-12.1	8.86	14.6	0.73	5.35	-20.83	15.31	0.83	2.45	-6.1	-2.45	-0.95	-3.49	2.53	3.27	-1.54	-6.2	-4.5	-12.26	0.54
sig_21362	MK-1775; BRD-K54256913	WEE1 KINASE INHIBITOR	WEE1	-4.79	-1.95	9.05	-0.79	-3.97	4.59	5.98	1.95	1.88	-2.81	-3.66	0.34	-3	-0.89	0.81	7.63	3.03	-3.73	-4.17	0.69	-2.95	-2.21	0.51
sig_21366	BRD-K71781559			-0.52	1.1	3.78	0.03	1.07	-0.41	-0.96	4.34	0.01	-0.58	-0.8	0.05	-3.01	-2.2	-0.77	1.9	-0.86	-3.03	-3.08	-0.57	2.52	-1.42	0.46
sig_21374	BRD-K84807411			1.61	-0.58	-3.23	0.13	-0.56	0.49	-1.13	-2.7	1.45	0.27	0.34	-0.16	0.42	-0.24	0.22	-0.4	0.1	1.63	1.85	0.71	0.65	1.06	0.44
sig_21382	BRD-K41334119			1.51	-0.71	-4.18	-1.8	1.08	1.93	-1.54	-2.14	-2.58	-1.31	0.35	-0.42	-0.12	-0.78	-0.4	-2.07	0.21	0.67	1.51	0.1	3.61	-1.03	0.58
sig_21389	BRD-K37390332			-0.39	-3.27	5.97	5.58	-2.67	-6.95	-0.3	-3.92	7.9	-7.6	-0.59	-0.98	1.99	1.29	0.2	2.16	-1.16	-1.66	1.05	2.43	2.51	4.78	0.5
sig_21398	EVODIAMINE; BRD-A68631409	TRPV AGONIST; ATPASE INHIBITOR	TRPV1	-6.84	-3.71	10.09	-2.93	4.19	6.37	8.41	4.29	-4.22	-4.53	-3.08	-0.9	-7.61	-2.36	-0.15	9.05	4.09	-10.09	-0.07	-0.78	-0.11	-6.38	0.55
sig_21406	SARACATINIB; BRD-K19540840	SRC INHIBITOR	ABL1; SRC; YES1; LCK	3.72	8.52	-10.02	-5.36	-1.57	4.96	1.37	3.8	-9.88	12.41	1.11	2.82	-1.5	-0.72	0.02	-5.84	2.39	8.31	-4.54	-2.75	-7.25	-3.41	0.43
sig_21407	AFATINIB; BRD-K66175015	EGFR INHIBITOR	EGFR; ERBB2; ERBB4	3.44	10.6	-14.92	-12.68	7.58	13.76	1.35	7.69	-20.98	17.1	0.81	3.29	-7.46	-4.18	-0.69	-5.46	2.79	4.32	-2.05	-6.96	-5.28	-13.6	0.56
sig_21409	CANERTINIB; BRD-K50168500	EGFR INHIBITOR	ERBB2; EGFR; ERBB4; AKT1	3.47	10.52	-12.59	-10.16	7.11	9.71	0.02	7.12	-15.66	16.69	0.08	3.36	-5.54	-3.15	-0.7	-4.77	1.52	4.09	-0.9	-6.21	-5.7	-9.53	0.49
sig_21413	BRIVANIB; BRD-K28428262	VEGFR INHIBITOR; FGFR INHIBITOR	KCNH2; FGFR1; CYP3A4; FLT1; KDR	-6.69	-5.85	11.34	-1.97	-1.58	1.89	5.18	3.12	-2.42	-8.44	0.47	-1.14	-2.91	0	0.26	5.77	-0.63	-5.05	-1.23	0.33	2.37	-1.83	0.45
sig_21415	NVP-TAE684; BRD-K50140147	ALK TYROSINE KINASE RECEPTOR INHIBITOR	ALK; INSR	1.5	1.3	-1.53	0.01	1.15	2.27	-1.04	-0.04	0.99	-0.61	-0.49	-0.02	-0.38	-0.01	-0.19	0	-0.13	-0.07	-0.22	0.49	-0.49	-1.3	0.52
sig_21418	TGX-221; BRD-A41692738	PI3K INHIBITOR	PIK3CB; PIK3CD	0.84	0.68	3.01	8.13	-1.79	-7.27	-1.86	-3.08	11.21	-2.38	-1.38	-0.05	4.5	1.66	-0.6	-0.7	-1	-0.04	-1.61	2.75	-0.76	6.88	0.4
sig_21422	SU-11274; BRD-K02965346	HEPATOCYTE GROWTH FACTOR RECEPTOR INHIBITOR; TYROSINE KINASE INHIBITOR	MET	-6.21	-6.8	4.68	-4.77	3.37	5.64	6.24	3.72	-10.28	-7.03	-1.49	-0.46	-4.54	-2.87	-0.78	5.71	0.97	-4.59	2.39	-0.97	3.63	-5.91	0.47
sig_21429	BRD-K23853216; 1S,3R-RSL-3			2.55	-2.05	5.58	8.27	-2.62	-6.44	0.08	-3.57	16.16	-8.82	-0.53	0.48	1.06	0.49	-0.84	7.16	1.23	1.31	-0.45	6.73	-4.18	11.8	0.59
sig_21433	BRD-K35498412; FQI-2			-6.16	-4.93	7.98	-4.63	3.26	9.36	7.76	3.76	-6.91	-3.66	-1.05	-0.68	-6.51	-3.56	-0.51	8.24	3.5	-8	1.97	0.35	0.5	-5.84	0.48
sig_21434	TL-HRAS-61; BRD-K01877528			3.07	-3.16	5.35	9.12	-2.21	-6.52	0.95	-4.86	16.8	-11.71	-0.94	0.05	1.64	0.93	-0.57	7.41	2.3	1.04	0.97	6.95	-5.34	13	0.59
sig_21435	DARINAPARSIN; BRD-K35723520			-1.92	-3.03	3.81	1.88	4.95	-1.01	1.89	-1.86	2.71	-5.85	-1.47	-1.22	0.01	-0.04	-0.91	4.14	2.26	-6.69	1.08	1.83	2.09	0.18	0.55
sig_21439	TW-37; BRD-K28360340	BCL INHIBITOR	MCL1; BCL2L1; BCL2	-7.03	-7.21	9.53	-3.39	5.23	2.03	7.12	2.98	-6.9	-12.62	-2.93	-1.01	-5.75	-3.18	-0.44	6.7	2.27	-8.29	2.28	-0.55	4.19	-7.02	0.53
sig_21441	BRD-K94145482; CHM-1			-7.52	-3.89	7.75	-4.81	1.84	8.99	7.87	4.75	-6.65	-2.44	-1.77	-0.11	-6.88	-4.46	-0.13	7.01	0.9	-6.7	2.15	0.27	0.65	-5.85	0.46
sig_21456	WZ8040; BRD-K81728688	EGFR INHIBITOR	EGFR	2.67	8.74	-10.3	-8.03	5.24	8.87	1.62	5.64	-12.98	13.56	-0.01	2.96	-5.66	-3.04	-0.69	-5.68	1.48	4.53	-0.77	-5.69	-5.12	-8.63	0.45
sig_21457	OSI-930; BRD-K25340465	KIT INHIBITOR; VEGFR INHIBITOR	KDR; KIT	-4.3	-2.28	9.31	-1.4	1.48	3.95	5.64	3.97	-1.82	-4.78	-1.49	-0.6	-6.04	0.02	0.47	9.3	1.64	-5.59	0.38	1.76	-3.56	-0.93	0.48
sig_21460	YK-4279; BRD-A62182663			-6.12	-4.14	8.05	-4.42	3.71	8.97	6.82	3.43	-5.8	-5.84	-2.92	-0.63	-8.17	-3.41	-0.56	8.9	2.94	-8.98	1.06	-0.61	2.6	-7.03	0.58
sig_21461	CAY-10618; BRD-K83289131			-6.1	-6.03	13.58	-0.77	0.68	5.23	9.35	1.9	0.7	-12.47	-1.13	-0.76	-6.4	-0.41	-0.69	10.06	4.32	-7.57	0.21	1.3	-1.19	-0.82	0.58
sig_21463	BRD-K06792661; NARCICLASINE			-6.5	-5.36	10.52	-5.32	0.51	9.67	8.29	3.7	-9.16	-5.94	-1.14	-0.45	-8.81	-4.07	-0.55	8.27	3.68	-7.18	2.25	-0.57	2.31	-5.19	0.57
sig_21465	ISOX; BRD-K69840642			-2.74	-5.97	3.6	-5.39	5.23	5.7	5.45	-1.27	-8.35	-9.76	-1.55	-1.37	-5.96	0.1	-1.08	7.85	3.36	-6.91	3.21	-0.34	5.91	-4.91	0.58
sig_21466	LAPATINIB; BRD-K19687926	ERBB2 INHIBITOR; EGFR INHIBITOR	ERBB2; EGFR	1.56	8.73	-14.75	-16.62	11.22	18.22	2.65	7.96	-27.16	17.93	-0.03	2.54	-9.05	-4.44	-0.35	-2.95	2.75	2.44	0.42	-9.35	-3.9	-19.04	0.52
sig_21471	ALISERTIB; BRD-K75295174	AURORA KINASE INHIBITOR	AURKA	-3.29	-3.4	8.87	-1.63	1.34	5.9	4.88	1.65	-1.44	-6.6	-3.06	-0.77	-4.91	-1.18	0.51	14.08	3.68	-6.65	-0.38	1.56	-2.66	-1.11	0.5
sig_21474	BLEOMYCIN A2; BRD-A42083487			0.55	1.32	-0.97	-0.58	-2.81	0.34	1.02	0.62	-2.97	5.45	-0.03	0.65	0.01	-0.74	1.04	1.86	1.4	0.82	-1.16	2.59	-3.67	-0.05	0.55
sig_21475	GDC-0941; BRD-K52911425	PI3K INHIBITOR	PIK3CB; PIK3CA; PIK3CD; PIK3CG	-2.19	-0.37	-1.64	-2.29	6.03	3.26	2.18	-0.31	-5.65	0.25	-0.9	0.05	-2.52	-1	-0.83	2.03	1.98	-2.69	2.13	-0.25	0.26	-2.77	0.51
sig_21477	PHA-793887; BRD-K64800655	CDK INHIBITOR	CDK1; CDK9; CDK4; CDK2; CDK5; CDK7	-5.79	-4.64	6.1	-6.88	3.9	6.79	9.23	6.15	-12.33	-2.89	-1.88	0.05	-10.4	-5.23	-0.04	10.26	4.67	-6.53	5.01	-0.02	-0.05	-8.78	0.58
sig_21480	PAZOPANIB; BRD-K74514084	VEGFR INHIBITOR; KIT INHIBITOR; PDGFR TYROSINE KINASE RECEPTOR INHIBITOR	FGFR3; FGF1; FGFR1; CSF1R; FLT1; PDGFRA; ITK; KDR; KIT; PDGFRB; FLT4; SH2B3	-2.61	-6.87	14.04	7.12	-1.65	-4.7	1.49	-2.25	12.99	-16.23	0.36	-2.08	-0.56	2.36	-0.37	10.44	-0.21	-8.84	0.02	6.89	2.19	7.41	0.56
sig_21483	BRD-K62825658; BRD-K70511574			-6.94	-5.45	10.69	-2.81	2.14	7.06	8.36	2.75	-1.01	-5.35	-1.93	-0.95	-5.16	-1.8	-0.52	9.17	3.06	-9.35	3.83	1.06	0.74	-4.22	0.52
sig_21486	GSK-461364; BRD-K92428232	PLK INHIBITOR	PLK1	-7.01	-5.79	16.45	1.25	-5.12	4.23	6.51	4.41	2.77	-8.36	-0.91	-0.14	-5.64	-0.31	0.78	10.44	-0.09	-5.9	-2.59	2.01	-2.72	0.65	0.49
sig_21491	STF-31; BRD-K22477529			-6.03	-7.55	15.91	2.55	1.2	1.28	6.5	0.43	5.35	-13.03	-2.18	-1.71	-4.24	0.89	-0.29	12.34	3.39	-10.28	1.52	3.41	-0.41	2.86	0.52
sig_21493	BRD-K84964099; SPAUTIN-1			-2.74	-2.03	3.49	-3.95	-0.59	0.88	3.11	3.59	-6.48	-1.9	1.6	0.17	-2.76	1.61	0.2	1.14	0.5	-1.55	0.56	-1.44	0.04	-2.09	0.49
sig_21498	BRD-K34099515			-2.22	-0.4	2.66	-2.67	0.83	1.9	4.7	1.22	-3.77	-0.63	1.15	-0.36	-1.17	1.24	0.7	2.36	1.72	-2.35	3.34	-1.66	-3.01	-2.13	0.5
sig_21501	BRD-K31514534; CERANIB-2			-6.97	-6.84	11.53	-3.17	4.27	6.89	7.8	2.7	-1.37	-8.06	-2.33	-1.26	-8.2	-2.92	-0.66	9.47	3.36	-11.55	2.87	2.03	3.08	-5.2	0.54
sig_21502	BRD-K24784241; FSC231			2.5	-0.99	-4.66	-0.87	0.3	-0.1	-1.65	-1.53	-0.39	1.98	0.83	-0.55	1.45	-0.22	-1.11	-3.02	-0.15	0.23	0.9	-0.6	5.45	0.52	0.58
sig_21518	BRD-K97651142			-5.66	-5.83	6.32	-4.16	0.66	4.72	7.34	3.46	-7	-5.57	-0.48	-0.64	-3.71	-1.05	-0.28	2.19	0.6	-6.01	2.25	-0.63	2.71	-2.82	0.5
sig_21525	ISOX:BORTEZOMIB (250:1 MOL/MOL); BRD-M94091398			-4.61	-6.95	6.62	-1.55	5.65	6	7.69	-0.91	3.44	-8.81	-2.95	-1.79	-5.04	-0.27	-1.39	9.52	3.91	-10.45	2.37	1.62	4.3	-5.77	0.54
sig_21526	BRD-M25329837; SELUMETINIB:GDC-0941 (4:1 MOL/MOL)			0.77	1.57	-6.52	-6.2	1.08	7.89	-1.37	1.04	-11.5	4.29	1.71	0.64	-2.8	-1.23	-0.61	-2.32	-1	3.85	-1.56	-1.99	2.48	-4.68	0.52
sig_21527	BRD-M45185124; SELUMETINIB:TRETINOIN (2:1 MOL/MOL)			1.99	1.68	-4.76	-3.17	-1.29	3.84	-2.29	0.48	-5.35	3.27	0.89	0.78	-0.79	-1.01	-0.4	-2.12	-1.25	4.22	-1.67	-0.52	1.62	-1.43	0.45
sig_21538	PF-184; BRD-K11593101			-3.3	-5.64	10.51	2.98	-1.18	2.67	4.9	0.18	6.4	-10.63	-2.12	-0.8	-4.45	-0.31	0.19	7.93	1.46	-6.73	-0.37	2.46	-0.63	1.26	0.49
sig_21539	TANESPIMYCIN:GEMCITABINE (1:1 MOL/MOL); BRD-M41695494			-7.3	-1.86	7.14	-6.97	3.51	10.75	7.18	5.03	-13.3	-1.49	-1.83	-0.51	-8.46	-2.05	0.97	9	2.84	-4.71	2.1	-2.45	-3.03	-9.12	0.54
sig_21541	BRD-M34300043; SELUMETINIB:MK-2206 (8:1 MOL/MOL)			3.1	4.99	-10.25	-7.42	1.48	9.14	-3.02	2.66	-15.33	6.98	1.69	1.28	-3.81	-2.81	-1.02	-4.94	-1.45	6.63	-1.9	-3.11	2.46	-6.01	0.41
sig_21543	SELUMETINIB:PIPERLONGUMINE (8:1 MOL/MOL); BRD-M89326994			3.38	2.72	-8.39	-8.25	1.85	9.42	-1.64	1.89	-13.43	3.69	1.25	0.95	-4.01	-1.64	-1.07	-1.92	-0.54	5.47	-0.6	-2.69	2.61	-5.64	0.56
sig_21544	BRD-M09675615; TANESPIMYCIN:BORTEZOMIB (250:1 MOL/MOL)			-2.83	-1.22	3.42	-1.63	-1.73	3.45	1.35	1.86	-6.61	-0.9	1.25	-0.25	-0.22	-2.15	0.39	0.25	-1.58	0.3	-2.28	-0.66	0.62	-2.66	0.42
sig_21546	BRD-M63575423; CARBOPLATIN:ETOPOSIDE (40:17 MOL/MOL)			-4.25	-5.7	11.57	0.49	0.19	4.01	6.44	0.44	2.81	-8.92	-4.04	-1.08	-3.62	-1.56	0.36	11.68	3.04	-8.61	-1.15	1.9	-0.23	-1.57	0.56
sig_21548	BRD-M68535767; NAVITOCLAX:GEMCITABINE (1:1 MOL/MOL)			-6.02	-3.36	9.19	-3.47	-1.42	6.39	7.65	4.29	-7.66	-4.69	-1.68	-0.23	-3.38	-2.43	0.44	6.66	1.61	-4.68	-3.25	-2.2	-0.76	-4.76	0.4
sig_21553	SB-743921; BRD-K62358710	KINESIN-LIKE SPINDLE PROTEIN INHIBITOR	KIF11	-8.75	-2.7	8.24	-5.72	4.05	10.93	7.26	4.94	-9.94	-3.77	-1.69	-0.04	-8.03	-4.54	-0.36	7.42	1.87	-7.32	0.47	-2.24	1.19	-10.77	0.49
sig_21568	BRD-M39460218; SELUMETINIB:UNC0638 (4:1 MOL/MOL)			3.37	3.46	-8.57	-4.9	-2.66	7.24	-4.55	0.94	-9.36	4.96	2	1.16	-2.11	-2	-0.57	-3.74	-2.77	7.64	-3.98	-0.27	2.89	-2.58	0.42
sig_21574	CLOFARABINE; BRD-K34022604	RIBONUCLEOSIDE REDUCTASE INHIBITOR	RRM2B; RRM2; RRM1; POLA1; POLD1; POLE	-4.51	-3.84	12.27	1.62	-5.5	2.02	4.03	2.28	1.57	-8.18	-1.37	-0.48	-1.65	-2.13	1.14	7.29	0.3	-2.47	-7.05	0.67	-1.91	1.56	0.42
sig_21576	SAR-245409; BRD-K75308783	PI3K INHIBITOR	MTOR; PIK3CG	0.12	-1.32	4.73	3.78	-1.55	-2.67	0.32	0.88	5.78	-3.45	-1.12	-0.82	-0.56	-0.52	-0.23	2.62	-0.54	-3.35	0.77	1.88	1.6	1.95	0.57
sig_21580	BRD-K59437938; BARDOXOLONE METHYL			-4.95	-1.13	7.04	-3.69	1.69	7.14	6.38	5.56	-7.8	-2.46	-1.31	0.13	-6.2	-2.49	-0.55	2.87	2.31	-6.77	-3.77	-3.41	1.17	-8.38	0.53
sig_21581	BRD-A04287157; ELOCALCITOL			-2.14	-2.86	0.72	-4.65	3.38	5.69	2.33	2.17	-7.54	-4.72	0.71	-0.33	-2.06	-2.63	-0.75	2.78	-0.3	-1.54	1.01	-0.98	2.37	-3.29	0.43
sig_21584	AZD4547; BRD-K28392481	FGFR INHIBITOR	FGFR4; FGFR1; KDR; FGFR3; FGFR2; IGF1R	-1.73	-4.67	7.39	5.36	3.54	0.94	-0.57	-3.36	10.93	-11.39	0.28	-2.45	-1.32	3.15	-0.94	9.14	-0.46	-7.54	0.96	5.48	1.91	4.68	0.54
sig_21588	SEMAGACESTAT; BRD-K65592642	GAMMA SECRETASE INHIBITOR	PSEN1	2.18	1.29	0	2.87	-2.29	-2.78	-1.79	-0.06	6.24	-0.47	-0.58	0.3	1.26	0.69	-0.43	-0.45	-0.84	0.06	-1.44	1.74	0.65	2.63	0.57
sig_21590	BOSUTINIB; BRD-K90746395	ABL KINASE INHIBITOR; BCR-ABL KINASE INHIBITOR; SRC INHIBITOR	STK4; MAP3K2; BCR; CDK2; FRK; TXK; FYN; TNK2; MAP2K2; MAP4K5; CAMK2G; MAP2K1; HCK; STK24; STK10; ABL1; SRC; LYN; CAMK1D	0.08	5.83	-5.83	-7.63	0.01	5.13	-0.07	6.81	-9.5	11.33	0.02	2.7	-4.81	-2.67	0.37	-3.59	1.31	3.84	-2.63	-3.11	-3.47	-6.94	0.4
sig_21595	ON-01910; BRD-K55187425			-7.83	-6.67	13.2	0.11	-1.21	4.26	7.89	2.72	2.07	-6.5	-0.91	-0.74	-5.26	-2.79	0.21	8.56	1.52	-8.93	0.88	1.64	0.35	-0.76	0.41
sig_21596	AT7867; BRD-K12040459	AKT INHIBITOR	AKT2; PKIA; PRKACA; GSK3B	-1.87	-4.62	6.75	4.89	0.46	-1.56	-0.02	-3.76	10.42	-9.65	-1.21	-1.23	-0.01	1	-0.25	6.43	-0.37	-4.3	1.19	4.02	1.39	4.99	0.47
sig_21597	PD318088; BRD-A57798112	MEK INHIBITOR	MAP2K1	2.69	2.36	-6.3	-4.5	-2.76	4.64	-2.81	1.33	-8.87	4.12	1.55	1.12	-2.23	-1.65	-0.35	-4.22	-2.09	5.94	-2.61	-0.95	2.86	-2.33	0.41
sig_21598	KU-60019; BRD-K36016295	ATM KINASE INHIBITOR	ATM	-2.83	-1.34	5.01	-3.54	2.75	4.09	6.49	2.03	-7.08	-0.08	-0.44	-0.19	-3.7	-0.47	0.51	5.56	3.66	-2.92	0.27	-3.53	-3.67	-4.75	0.56
sig_21600	KW-2449; BRD-K21718444	ABL KINASE INHIBITOR; AURORA KINASE INHIBITOR; FLT3 INHIBITOR	AURKB; ABL1; FLT3; AURKA	-4.13	-6.43	11.61	3.93	-0.01	2.27	2.03	-1.56	9.51	-13.05	-0.05	-1.88	-1.03	1.76	-0.1	8.41	-0.42	-6.74	-0.22	3.36	0.57	3.27	0.5
sig_21605	CYT387; BRD-K87737963		JAK3; JAK2; JAK1	0.32	-2.58	8.82	5.02	-6.38	-7.34	0.18	0.62	8.61	-7.77	-0.27	-0.4	1.07	1.46	0.19	6.77	-0.27	-3.01	-3.18	4.95	0.7	6.96	0.58
sig_21615	KX2-391; BRD-K29968218	SRC INHIBITOR; TUBULIN INHIBITOR	SRC	-10.46	-6.56	15.2	-2.48	3.35	9.73	9.66	4.85	-0.93	-8.34	-1.2	-0.86	-9.49	-4.21	-0.56	11.23	2.76	-11.05	2.8	0.74	-0.04	-4.86	0.57
sig_21636	MARINOPYRROLE A; BRD-K57261999			-5.94	-3.55	2.72	-9.5	1.22	5.32	6.21	4.45	-14.2	0.23	-0.57	-0.37	-6.07	-1.09	0.94	5.49	1.76	-3.44	1.93	-2.05	2.2	-8.22	0.47
sig_21643	BRD-K50501969; HBX-41108			-3.14	-3.69	-0.53	-1.63	4.76	2.98	3.98	-3.69	-4.14	-6.98	-0.45	-1.72	-1.21	-0.62	-0.23	1.99	2.53	-2.78	2.59	-0.31	2.65	-3.29	0.44
sig_21648	TIVANTINIB; BRD-K33379087	TYROSINE KINASE INHIBITOR	MET	-8.45	-5.87	10.36	-5.94	2.9	8.12	9.63	3.02	-7.88	-4.53	-1.83	-1.09	-6.17	-1.48	0.2	11.65	3.49	-8.55	0.85	-1.34	0.56	-6.36	0.52
sig_21651	DINACICLIB; BRD-K13662825	CDK INHIBITOR	CDK9; CDK2; CDK1; CDK5	-7.87	-5.22	10.06	-5.44	4.05	7.13	6.97	4.08	-8.94	-5.59	-0.79	-0.5	-8.76	-4.17	-1.05	5.87	1.89	-9.41	0.99	-1.66	5.6	-7.35	0.51
sig_21657	ALVOCIDIB; BRD-K68682020	CDK INHIBITOR	CDK8; CDK6; CDK2; CDK4; CDK1; CDK5; CDK9; PYGM; EGFR; CDK7	-6.56	-5.21	9.89	-3.59	0.41	4.46	5.53	3.6	-4.78	-6.23	-0.04	-0.52	-6.77	-3.37	-0.31	6.28	1.14	-6.62	-1.61	-1.02	4.23	-4.82	0.47
sig_21661	PF-3758309; BRD-K37764012			-5.77	-6.51	8.43	-6.8	4.9	8.74	7.92	2.82	-10.64	-7.22	-2.04	-1.09	-8.11	-3.51	-0.22	13.13	3.78	-7.14	5.2	0.15	1.64	-7.42	0.56
sig_21662	DABRAFENIB; BRD-K09951645	RAF INHIBITOR	SIK1; NEK11; LIMK1; RAF1; BRAF	0.84	-2.38	0.33	-2.73	-1.32	0.31	0.37	-0.48	-5.1	-4.67	-1.07	-0.41	-0.25	-0.69	-0.63	0.01	-0.77	-0.55	-1.46	1.01	6.28	-1.35	0.51
sig_21664	AT13387; BRD-K58435339	HSP ANTAGONIST	HSP90AA1	-4.62	-4.56	9.48	-0.38	-0.2	4.66	4.91	2.15	0.71	-9.52	-0.28	-0.38	-6.31	-2.15	-0.05	5.61	0.7	-3.36	-0.97	1.29	-0.62	0.08	0.51
sig_21671	BRD-K30748066			-4.23	-4.21	7.5	-0.68	1.98	0.18	2.47	2.49	-1.95	-7.25	0.46	-1.2	-2.55	-3.63	-0.16	5.07	1.94	-6.27	0.56	-0.09	2.93	-2.42	0.58
sig_21678	LAPATINIB	ERBB2 INHIBITOR; EGFR INHIBITOR	ERBB2; EGFR	1.89	8.84	-13.16	-13.55	9.7	16.18	1.81	6.39	-24.34	17.31	1.36	2.09	-6.6	-3.26	-0.19	-6.08	1.9	4.1	1.08	-8.78	-5.77	-13.27	0.48
sig_21680	SARACATINIB; AZD0530	SRC INHIBITOR	ABL1; SRC; YES1; LCK	1.88	7.62	-10.13	-5.21	1.34	5.16	1.53	2.34	-10.53	12.5	-0.26	2.05	-0.55	-1.09	0.11	-5.07	2.37	5.71	-1.48	-3.23	-5.59	-5.85	0.4
sig_21683	VANDETANIB; ZD-6474	EGFR INHIBITOR; VEGFR INHIBITOR; RET TYROSINE KINASE INHIBITOR	PTK6; RET; SRC; EPHA5; EPHA7; EPHA6; EPHA1; KDR; EPHA8; ERBB3; EPHA2; EGFR; EPHA10; EPHA4; TEK; EPHB3; ERBB4; EPHB2; EPHB4; VEGFA; FLT4; EPHB6; EPHA3; EPHB1; FLT1; ERBB2	1.84	8.05	-10.84	-7.71	2.78	8.4	0.64	5	-14.34	16.12	0.62	2.71	-3.45	-1.8	-0.03	-4.88	1.19	5.07	-1.5	-5.07	-5.27	-8.11	0.4
sig_21684	PANOBINOSTAT	HDAC INHIBITOR	HDAC1; HDAC3; HDAC2; HDAC9; HDAC4; HDAC7; HDAC6; HDAC8	-4.54	-1.6	-1.07	-10.8	7.13	13.5	5.19	2.4	-13.65	0.79	2.2	-0.38	-7.13	-0.25	-0.03	4.76	1.19	-1.43	3.36	-5.34	-0.32	-10.8	0.58
sig_21688	LBW242; CHEMBL1950720			1.14	1.46	-3.12	0.67	-0.13	2.05	-1.43	-0.24	0.08	1.25	1.36	0.38	0.65	-0.79	-0.28	-2.8	0.45	1.74	-0.08	-0.72	-1.13	-0.08	0.53
sig_21692	SELUMETINIB; AZD6244	MEK INHIBITOR	MAP2K1	1.2	0.94	-7.16	-6.87	-0.26	9.39	-0.9	0.38	-11.23	5.55	1.76	0.23	-2.02	-1.13	-0.69	-3.81	-1.21	4.51	-0.17	-2.53	3.86	-5.05	0.42

## Sheet: S4_ClusterDiffDrugs_SSc
Table S4: Differential sensitivity drugs by tissue type for Kinker et al. dataset. SSc collection
sig	Name	MoA	Target	residuals.0	residuals.1	residuals.2	residuals.3	residuals.4	switch.point
sig_20879	ERLOTINIB	EGFR INHIBITOR	NR1I2; EGFR	-1.08	8.26	-7.26	1.69	-11.09	0.59
sig_20890	NVP-TAE684; TAE684	ALK TYROSINE KINASE RECEPTOR INHIBITOR	ALK; INSR	-0.8	1.61	1.66	-2.86	-1.54	0.48
sig_20892	SARACATINIB	SRC INHIBITOR	ABL1; SRC; YES1; LCK	-1.47	2.99	0	-1.35	-2.51	0.55
sig_20894	Z-LLNLE-CHO			-2.89	3.3	6.52	-8.27	-0.9	0.45
sig_20895	DASATINIB	SRC INHIBITOR; KIT INHIBITOR; TYROSINE KINASE INHIBITOR; BCR-ABL KINASE INHIBITOR; PDGFR TYROSINE KINASE RECEPTOR INHIBITOR; EPHRIN INHIBITOR	EPHA2; STAT5B; PDGFRB; FRK; YES1; FYN; FGR; ABL2; BLK; LYN; LCK; KIT; SRMS; ABL1; HCK; SRC	-3.21	4.17	5.02	-6.78	-2.4	0.4
sig_20898	CGP-082996			-1.92	3.12	2.05	-3.47	-2.6	0.48
sig_20900	WH-4-023			-2.66	2.77	3.2	-3.35	-2.53	0.57
sig_20901	WZ-1-84			-2.04	7.2	-2.63	-1.88	-7.89	0.57
sig_20918	LAPATINIB	ERBB2 INHIBITOR; EGFR INHIBITOR	ERBB2; EGFR	-1.39	7.44	-6.6	2.34	-10.5	0.56
sig_20926	BICALUTAMIDE	ANDROGEN RECEPTOR ANTAGONIST	AR	-1.62	2.75	3.05	-4.86	-1.79	0.58
sig_20942	AKT-INHIBITOR-VIII; AKT INHIBITOR VIII			-0.72	2.39	-1.56	0.58	-4.26	0.5
sig_20956	LFM-A13	BTK INHIBITOR	BTK	-1.75	4.56	-0.15	-2.13	-7.14	0.55
sig_20960	BRYOSTATIN-1; BRYOSTATIN 1			-0.96	2.82	1.16	-3.32	-3.15	0.56
sig_20961	PAZOPANIB	VEGFR INHIBITOR; KIT INHIBITOR; PDGFR TYROSINE KINASE RECEPTOR INHIBITOR	FGFR3; FGF1; FGFR1; CSF1R; FLT1; PDGFRA; ITK; KDR; KIT; PDGFRB; FLT4; SH2B3	-1.08	-1.07	3.66	-2.34	4.73	0.59
sig_20967	AVAGACESTAT; BMS-708163	GAMMA SECRETASE INHIBITOR	PSEN1	-3.11	8.78	2.46	-8.48	-11.11	0.4
sig_20980	ENZASTAURIN; LY317615	PKC INHIBITOR	GSK3B; PRKCB; PRKCG; PRKCD; PRKCA; AKT1	-1.15	4.43	-1.78	-0.89	-6.35	0.4
sig_21007	CAY10603			1.91	-6.68	-2.03	7.26	9.27	0.57
sig_21011	PELITINIB; EKB-569	EGFR INHIBITOR	EGFR	-0.72	4.94	-4.69	1.56	-6.54	0.47
sig_21015	KIN001-055			-1.37	8.87	-6.14	-0.16	-10.88	0.52
sig_21032	Y-39983	RHO ASSOCIATED KINASE INHIBITOR	ROCK2; ROCK1	-0.09	-3.26	3.41	-0.93	6.75	0.59
sig_21054	GEFITINIB	EGFR INHIBITOR	EGFR	-0.95	10.95	-10.38	2.45	-14.5	0.43
sig_21056	VORINOSTAT	HDAC INHIBITOR	HDAC8; HDAC2; HDAC3; HDAC1; HDAC9; HDAC5; HDAC6; HDAC11; HDAC10	4.23	-6.25	-9.16	12.84	6.01	0.57
sig_21061	OLAPARIB	PARP INHIBITOR	PARP2; PARP1	-1.03	-0.51	4.34	-4.09	5.03	0.55
sig_21063	BOSUTINIB	ABL KINASE INHIBITOR; BCR-ABL KINASE INHIBITOR; SRC INHIBITOR	STK4; MAP3K2; BCR; CDK2; FRK; TXK; FYN; TNK2; MAP2K2; MAP4K5; CAMK2G; MAP2K1; HCK; STK24; STK10; ABL1; SRC; LYN; CAMK1D	-1.01	5.53	-0.41	-4.68	-4.36	0.46
sig_21068	111358-88-4; CEP-701			0.57	-2.62	4.11	-3.63	6.08	0.4
sig_21075	AFATINIB	EGFR INHIBITOR	EGFR; ERBB2; ERBB4	-1.23	10.95	-9.19	1.18	-13.41	0.47
sig_21078	BX-795	IKK INHIBITOR	GSK3B; KDR; CDK2; PDPK1; PDK1; CHEK1	-1.11	-0.69	4.95	-4.33	3.7	0.47
sig_21079	NU-7441	DNA DEPENDENT PROTEIN KINASE INHIBITOR	PRKDC	-1.28	1.46	4.26	-5.6	0.73	0.42
sig_21083	AC1LE7KD; 681640			-1.95	4.8	4.73	-9.43	-0.75	0.45
sig_21091	GDC-0941; GDC0941	PI3K INHIBITOR	PIK3CB; PIK3CA; PIK3CD; PIK3CG	-1.64	3.2	2.82	-4.93	-3.21	0.4
sig_21095	SELUMETINIB	MEK INHIBITOR	MAP2K1	-3.65	11.63	2.88	-11.63	-13.77	0.4
sig_21096	CCT007093			-1.49	4.34	-0.63	-1.56	-7.59	0.47
sig_21098	CETUXIMAB			-1.69	9.19	-5.02	-1.36	-12.12	0.55
sig_21106	XMD8-92			-1.08	1.85	2.09	-3.37	-1.04	0.42
sig_21118	FK-866; FK866	NIACINAMIDE PHOSPHORIBOSYLTRANSFERASE INHIBITOR	NAMPT	3	-9.74	0.15	6.05	14.41	0.57
sig_21125	DABRAFENIB	RAF INHIBITOR	SIK1; NEK11; LIMK1; RAF1; BRAF	-0.23	-0.66	5.03	-5.51	1.38	0.51
sig_21134	BRD-K89329876			2.46	-1.29	-8.32	8.86	-0.87	0.54
sig_21137	PHLORETIN; BRD-K15563106	SODIUM/GLUCOSE COTRANSPORTER INHIBITOR	SLC23A1; AQP9; CLCN3	3.37	-9.07	-4.12	10.56	11.5	0.56
sig_21141	FLUOROURACIL; BRD-K24844714			2.87	0.18	-8.82	6.68	0.56	0.45
sig_21146	PACLITAXEL; BRD-A28746609	TUBULIN INHIBITOR	MAP4; TUBB; MAP2; BCL2; MAPT; TLR4; TUBB1; NR1I2	2.98	-5.53	-4.6	7.31	9.82	0.43
sig_21149	TENIPOSIDE; BRD-A35588707	TOPOISOMERASE INHIBITOR	TOP2B; TOP2A	1.78	-5.96	-0.42	4.26	10.09	0.49
sig_21152	PARBENDAZOLE; BRD-K02407574	TUBULIN INHIBITOR	TUBB	4.59	-8.41	-6.85	11.12	12.98	0.52
sig_21155	CICLOPIROX; BRD-K13044802	MEMBRANE INTEGRITY INHIBITOR	ATP1A1	4.14	-6.78	-11.4	16.34	7.72	0.59
sig_21160	VALDECOXIB; BRD-K12994359	CYCLOOXYGENASE INHIBITOR	PTGS2; CA12	3.59	-5.81	-5.52	8.57	5.52	0.59
sig_21163	NICLOSAMIDE; BRD-K35960502	STAT INHIBITOR; DNA REPLICATION INHIBITOR	STAT3	2.08	-5.34	3.27	-1.93	10.68	0.52
sig_21174	TOPOTECAN; BRD-K55696337	TOPOISOMERASE INHIBITOR	TOP1MT; TOP1	3.31	-6.49	-5.35	9.02	9.96	0.53
sig_21177	ETOPOSIDE; BRD-K37798499	TOPOISOMERASE INHIBITOR	TOP2A; TOP2B	3.15	-6.96	-5.08	9.54	10.1	0.52
sig_21184	MITOMYCIN; BRD-K59670716			4.6	-7.37	-9.66	13.95	9.01	0.57
sig_21188	STAUROSPORINE; BRD-K17953061			-0.71	-2.36	5.31	-3.38	5.01	0.51
sig_21189	SB-225002; BRD-K61323504	CC CHEMOKINE RECEPTOR ANTAGONIST	CXCR2	4.02	-8.27	-4.95	9.54	11.67	0.49
sig_21190	BRD-K26603252; PD 153035			-1.15	9.2	-8.96	3.08	-13.2	0.45
sig_21195	GEFITINIB; BRD-K64052750	EGFR INHIBITOR	EGFR	-0.55	9.85	-11.68	4.99	-14.39	0.48
sig_21196	ERLOTINIB; BRD-K70401845	EGFR INHIBITOR	NR1I2; EGFR	-1.25	9.79	-7.69	0.64	-12.21	0.42
sig_21220	CYTARABINE; BRD-K33106058	RIBONUCLEOTIDE REDUCTASE INHIBITOR	POLB; POLA1; POLE; POLD1	4.06	-6.72	-8.52	12.44	8.91	0.57
sig_21241	BRD-A40802033; ML311			4.07	-6.91	-7.91	11.84	9.32	0.57
sig_21247	BI-2536; BRD-K64890080	PLK INHIBITOR	PLK2; PLK1; BRD4; PLK3	5.14	-7.91	-6.25	8.65	14.17	0.45
sig_21252	GW-843682X; BRD-K90382497	PLK INHIBITOR	PLK1; PLK3	4.57	-4.08	-8.94	8.98	6.81	0.4
sig_21253	VANDETANIB; BRD-K77625799	EGFR INHIBITOR; VEGFR INHIBITOR; RET TYROSINE KINASE INHIBITOR	PTK6; RET; SRC; EPHA5; EPHA7; EPHA6; EPHA1; KDR; EPHA8; ERBB3; EPHA2; EGFR; EPHA10; EPHA4; TEK; EPHB3; ERBB4; EPHB2; EPHB4; VEGFA; FLT4; EPHB6; EPHA3; EPHB1; FLT1; ERBB2	-1.36	8.57	-7.15	1.66	-11.57	0.47
sig_21266	CD-437; BRD-K28907958	RETINOID RECEPTOR AGONIST	RARG	3.84	-5.2	-5.98	7.22	10.45	0.46
sig_21267	SCH-79797; BRD-K17140735			4.88	-4.9	-8.4	8.8	7.37	0.46
sig_21276	LY-2183240; BRD-K37865504	FAAH INHIBITOR	FAAH	3.66	-10.24	-3.68	10.67	14.49	0.56
sig_21283	SN-38; BRD-A36630025	TOPOISOMERASE INHIBITOR	TOP1	2.7	-6	-3.77	7.28	9.9	0.56
sig_21287	BRD-K05402890			4.27	-10.92	-1.64	7.58	17.09	0.52
sig_21326	BRD-K30064966			0.25	-4.58	2.94	1.06	5.84	0.46
sig_21333	GEMCITABINE; BRD-K15108141	RIBONUCLEOTIDE REDUCTASE INHIBITOR	RRM2; TYMS; RRM1; CMPK1	4.63	-4.99	-9.54	10.76	7.6	0.57
sig_21336	OLIGOMYCIN-A; BRD-A81541225	ATPASE INHIBITOR; ATP SYNTHASE INHIBITOR	ATP5A1	5.51	-9.37	-7.81	12.81	8.97	0.52
sig_21341	SJ-172550; BRD-K93095519			-0.92	1.2	3.63	-4.68	-1.46	0.4
sig_21342	BRD-K09587429			-1.01	1.91	-0.07	-0.32	-3.86	0.56
sig_21349	NAKITERPIOSIN; BRD-K38264551			4.38	-5.56	-6.66	7.92	9.3	0.48
sig_21352	MYRIOCIN; BRD-A76279427			-0.72	3.76	0.1	-3.36	-4.64	0.43
sig_21357	NERATINIB; BRD-K85606544	EGFR INHIBITOR	ERBB2; KDR; EGFR	-1.01	7.57	-10.95	7.66	-13.36	0.54
sig_21389	BRD-K37390332			0.04	-3.27	4.88	-2.93	6.06	0.5
sig_21398	EVODIAMINE; BRD-A68631409	TRPV AGONIST; ATPASE INHIBITOR	TRPV1	4.22	-6.84	-7.42	10.76	10.13	0.55
sig_21405	VELIPARIB; BRD-K87142802	PARP INHIBITOR	PARP1; PARP2	-0.78	0.01	1.21	-0.35	-0.11	0.51
sig_21406	SARACATINIB; BRD-K19540840	SRC INHIBITOR	ABL1; SRC; YES1; LCK	-2.65	9.46	-3.79	-2.12	-10.1	0.43
sig_21407	AFATINIB; BRD-K66175015	EGFR INHIBITOR	EGFR; ERBB2; ERBB4	-1.12	9.5	-11.64	6.41	-15.1	0.56
sig_21409	CANERTINIB; BRD-K50168500	EGFR INHIBITOR	ERBB2; EGFR; ERBB4; AKT1	-1.6	8.83	-9.29	4.69	-13.14	0.49
sig_21413	BRIVANIB; BRD-K28428262	VEGFR INHIBITOR; FGFR INHIBITOR	KCNH2; FGFR1; CYP3A4; FLT1; KDR	4.38	-6.11	-3.22	4.01	10.44	0.45
sig_21418	TGX-221; BRD-A41692738	PI3K INHIBITOR	PIK3CB; PIK3CD	-1.84	0.09	5.79	-5.17	2.6	0.4
sig_21422	SU-11274; BRD-K02965346	HEPATOCYTE GROWTH FACTOR RECEPTOR INHIBITOR; TYROSINE KINASE INHIBITOR	MET	4.66	-6.28	-6.03	8.13	5.91	0.47
sig_21429	BRD-K23853216; 1S,3R-RSL-3			-2.38	-1.51	5.88	-2.68	5.19	0.59
sig_21433	BRD-K35498412; FQI-2			4	-6.13	-7.81	11	7.77	0.48
sig_21434	TL-HRAS-61; BRD-K01877528			-2.55	-2.17	6.72	-2.7	5.73	0.59
sig_21439	TW-37; BRD-K28360340	BCL INHIBITOR	MCL1; BCL2L1; BCL2	4.51	-6.89	-6.11	8.82	9.06	0.53
sig_21441	BRD-K94145482; CHM-1			4.11	-5.22	-7.54	9.25	7.86	0.46
sig_21456	WZ8040; BRD-K81728688	EGFR INHIBITOR	EGFR	-1.18	7.5	-7.91	3.7	-10.86	0.45
sig_21457	OSI-930; BRD-K25340465	KIT INHIBITOR; VEGFR INHIBITOR	KDR; KIT	2.55	-4.87	-4.61	7.25	8.83	0.48
sig_21460	YK-4279; BRD-A62182663			4.24	-6.45	-8.4	11.77	8.13	0.58
sig_21461	CAY-10618; BRD-K83289131			3.17	-7.76	-3.93	8.81	11.99	0.58
sig_21463	BRD-K06792661; NARCICLASINE			4.55	-5.92	-8.38	10.4	9.27	0.57
sig_21466	LAPATINIB; BRD-K19687926	ERBB2 INHIBITOR; EGFR INHIBITOR	ERBB2; EGFR	0.43	7.86	-15.28	10.92	-15.04	0.52
sig_21471	ALISERTIB; BRD-K75295174	AURORA KINASE INHIBITOR	AURKA	2.47	-6.23	-5.24	10.04	8.68	0.5
sig_21477	PHA-793887; BRD-K64800655	CDK INHIBITOR	CDK1; CDK9; CDK4; CDK2; CDK5; CDK7	4.18	-4.93	-9.1	10.88	7.1	0.58
sig_21480	PAZOPANIB; BRD-K74514084	VEGFR INHIBITOR; KIT INHIBITOR; PDGFR TYROSINE KINASE RECEPTOR INHIBITOR	FGFR3; FGF1; FGFR1; CSF1R; FLT1; PDGFRA; ITK; KDR; KIT; PDGFRB; FLT4; SH2B3	2.04	-9.6	3.71	2.63	15.07	0.56
sig_21483	BRD-K62825658; BRD-K70511574			3.94	-7.3	-6.02	9.99	10.11	0.52
sig_21486	GSK-461364; BRD-K92428232	PLK INHIBITOR	PLK1	3.8	-8.03	-2.59	6.01	14.98	0.49
sig_21491	STF-31; BRD-K22477529			2.94	-9.48	-1.47	7.94	14.22	0.52
sig_21501	BRD-K31514534; CERANIB-2			4.26	-8.68	-6.64	11.94	11.57	0.54
sig_21502	BRD-K24784241; FSC231			0.37	0.47	0.5	-1.37	-3.29	0.58
sig_21518	BRD-K97651142			4.14	-5.69	-4.62	6.15	6.98	0.5
sig_21525	ISOX:BORTEZOMIB (250:1 MOL/MOL); BRD-M94091398			3.17	-7.88	-4.87	10.92	7.12	0.54
sig_21526	BRD-M25329837; SELUMETINIB:GDC-0941 (4:1 MOL/MOL)			0.58	2.58	-4.04	1.66	-5.14	0.52
sig_21527	BRD-M45185124; SELUMETINIB:TRETINOIN (2:1 MOL/MOL)			-0.24	2.74	-1.22	-1.11	-4.12	0.45
sig_21538	PF-184; BRD-K11593101			2.15	-6.84	-1.06	5.68	10.34	0.49
sig_21539	TANESPIMYCIN:GEMCITABINE (1:1 MOL/MOL); BRD-M41695494			4.33	-5.13	-10.04	12.13	7.27	0.54
sig_21541	BRD-M34300043; SELUMETINIB:MK-2206 (8:1 MOL/MOL)			-0.47	6.2	-5.06	0.44	-9.66	0.41
sig_21543	SELUMETINIB:PIPERLONGUMINE (8:1 MOL/MOL); BRD-M89326994			0.43	3.6	-5.62	2.87	-7.18	0.56
sig_21546	BRD-M63575423; CARBOPLATIN:ETOPOSIDE (40:17 MOL/MOL)			2.97	-7.89	-3.35	8.64	11.35	0.56
sig_21548	BRD-M68535767; NAVITOCLAX:GEMCITABINE (1:1 MOL/MOL)			4.14	-5.31	-6.34	7.7	8.19	0.4
sig_21553	SB-743921; BRD-K62358710	KINESIN-LIKE SPINDLE PROTEIN INHIBITOR	KIF11	4.47	-5.49	-9.44	11.59	7.41	0.49
sig_21568	BRD-M39460218; SELUMETINIB:UNC0638 (4:1 MOL/MOL)			-0.73	5.36	-2.15	-2.13	-7.53	0.42
sig_21574	CLOFARABINE; BRD-K34022604	RIBONUCLEOSIDE REDUCTASE INHIBITOR	RRM2B; RRM2; RRM1; POLA1; POLD1; POLE	3	-5.48	-1.22	2.57	11.46	0.42
sig_21580	BRD-K59437938; BARDOXOLONE METHYL			3.54	-3.4	-6.84	7.12	5.49	0.53
sig_21584	AZD4547; BRD-K28392481	FGFR INHIBITOR	FGFR4; FGFR1; KDR; FGFR3; FGFR2; IGF1R	0.96	-7.34	1.62	4.97	8.55	0.54
sig_21590	BOSUTINIB; BRD-K90746395	ABL KINASE INHIBITOR; BCR-ABL KINASE INHIBITOR; SRC INHIBITOR	STK4; MAP3K2; BCR; CDK2; FRK; TXK; FYN; TNK2; MAP2K2; MAP4K5; CAMK2G; MAP2K1; HCK; STK24; STK10; ABL1; SRC; LYN; CAMK1D	-0.02	5.85	-6.29	1.33	-6.41	0.4
sig_21595	ON-01910; BRD-K55187425			4.08	-7.46	-3.62	6.51	12.46	0.41
sig_21596	AT7867; BRD-K12040459	AKT INHIBITOR	AKT2; PKIA; PRKACA; GSK3B	0.38	-5.33	2.63	2.02	7.58	0.47
sig_21597	PD318088; BRD-A57798112	MEK INHIBITOR	MAP2K1	-0.11	4.12	-1.8	-2.2	-5.43	0.41
sig_21600	KW-2449; BRD-K21718444	ABL KINASE INHIBITOR; AURORA KINASE INHIBITOR; FLT3 INHIBITOR	AURKB; ABL1; FLT3; AURKA	2.09	-8.49	1.04	5.03	11.76	0.5
sig_21605	CYT387; BRD-K87737963		JAK3; JAK2; JAK1	1.05	-3.99	3.81	-2.62	9.27	0.58
sig_21615	KX2-391; BRD-K29968218	SRC INHIBITOR; TUBULIN INHIBITOR	SRC	5.15	-9.15	-7.53	11.96	14.09	0.57
sig_21636	MARINOPYRROLE A; BRD-K57261999			4.32	-3.25	-7.71	7.2	3.11	0.47
sig_21648	TIVANTINIB; BRD-K33379087	TYROSINE KINASE INHIBITOR	MET	4.75	-7.85	-7.97	12.02	10.01	0.52
sig_21651	DINACICLIB; BRD-K13662825	CDK INHIBITOR	CDK9; CDK2; CDK1; CDK5	4.82	-6.34	-7.95	10.02	8.81	0.51
sig_21657	ALVOCIDIB; BRD-K68682020	CDK INHIBITOR	CDK8; CDK6; CDK2; CDK4; CDK1; CDK5; CDK9; PYGM; EGFR; CDK7	4.18	-5.13	-5.44	6.18	8.56	0.47
sig_21661	PF-3758309; BRD-K37764012			4.64	-6.93	-8.67	12.13	8.33	0.56
sig_21664	AT13387; BRD-K58435339	HSP ANTAGONIST	HSP90AA1	2.55	-5.11	-2.97	5.45	8.75	0.51
sig_21678	LAPATINIB	ERBB2 INHIBITOR; EGFR INHIBITOR	ERBB2; EGFR	-0.57	8.06	-11.96	7.74	-14.12	0.48
sig_21680	SARACATINIB; AZD0530	SRC INHIBITOR	ABL1; SRC; YES1; LCK	-2.14	7.11	-4.43	1.02	-9.84	0.4
sig_21683	VANDETANIB; ZD-6474	EGFR INHIBITOR; VEGFR INHIBITOR; RET TYROSINE KINASE INHIBITOR	PTK6; RET; SRC; EPHA5; EPHA7; EPHA6; EPHA1; KDR; EPHA8; ERBB3; EPHA2; EGFR; EPHA10; EPHA4; TEK; EPHB3; ERBB4; EPHB2; EPHB4; VEGFA; FLT4; EPHB6; EPHA3; EPHB1; FLT1; ERBB2	-1.44	7.71	-6.85	2.45	-11	0.4
sig_21684	PANOBINOSTAT	HDAC INHIBITOR	HDAC1; HDAC3; HDAC2; HDAC9; HDAC4; HDAC7; HDAC6; HDAC8	2.7	-1.86	-9.69	11.16	-1.82	0.58
sig_21688	LBW242; CHEMBL1950720			-1.24	1.93	0.31	-0.68	-2.56	0.53
sig_21692	SELUMETINIB; AZD6244	MEK INHIBITOR	MAP2K1	0.67	2.56	-3.74	1.28	-6.03	0.42
