# Supplementary material for: Beyondcell: targeting cancer therapeutic heterogeneity in single-cell RNA-seq data
Source: Genome Med. 2021 Dec 16;13:187. doi: 10.1186/s13073-021-01001-x (PMC8675493; doi:10.1186/s13073-021-01001-x)
Supplement: Supplementary file 6 — Additional file 6: Table S5. Beyondcell drug scores correlation modules for Kinker et al. dataset. [file 13073_2021_1001_MOESM6_ESM.xlsx]

## Sheet: S5_correlation_SSc_k4
	Table S5: Beyondcell drug scores correlation modules for Kinker et al. dataset.
	sig_id	Name	MoA	Module	sig_21034	sig_21057	sig_21641	sig_21258	sig_21631	sig_21120	sig_20888	sig_20911	sig_21326	sig_21484	sig_20944	sig_21067	sig_21414	sig_21136	sig_21578	sig_21291	sig_21322	sig_20933	sig_20937	sig_21037	sig_21499	sig_20949	sig_21343	sig_21372	sig_21650	sig_21391	sig_21275	sig_21187	sig_21145	sig_21143	sig_20953	sig_21088	sig_21101	sig_21312	sig_21193	sig_21596	sig_21576	sig_21550	sig_21537	sig_21278	sig_21264	sig_21207	sig_21131	sig_21044	sig_21065
sig_21034	sig_21034	TIVOZANIB	VEGFR INHIBITOR	1	1	0.418586	0.143928	0.152354	0.0934189	-0.129819	0.167988	0.200822	0.16854	0.0170091	-0.0813563	-0.0317274	0.0279975	-0.00114352	0.092129	0.0567444	0.00508484	-0.0950016	0.00286212	0.301479	-0.0638965	0.0423009	0.149847	0.0028122	0.0119532	0.0304052	0.0575539	-0.0943141	-0.0426631	-0.089929	0.0219273	0.0861617	0.141284	-0.0355972	0.182226	0.167728	0.0659404	-0.00423704	0.218012	0.0832754	0.181388	0.0372252	0.140998	0.0553575	0.446724
sig_21057	sig_21057	NILOTINIB	ABL KINASE INHIBITOR, BCR-ABL KINASE INHIBITOR	1	0.418586	1	0.0124061	0.102933	0.0300325	-0.0276876	0.181136	0.11613	0.149803	-0.00622329	0.0259528	0.0427033	0.0964637	0.0594524	0.111825	0.0901144	0.108386	0.0283999	0.0842613	0.22195	0.0047429	0.0385779	0.0947072	-0.0431083	-0.0209484	-0.00563954	0.0605617	-0.0207077	-0.0252906	0.0116649	0.0142791	0.0382069	0.185296	0.0614132	0.293372	0.160815	0.101966	0.0150793	0.100354	0.019859	0.169157	0.00960877	0.136486	0.0553792	0.59647
sig_21641	sig_21641	JW-74	NA	1	0.143928	0.0124061	1	0.476297	0.424152	-0.362575	0.257925	0.243948	0.140319	-0.0394956	-0.363492	-0.184202	-0.299577	-0.437298	-0.296121	0.17182	-0.150879	-0.238822	-0.201675	0.447973	-0.111175	-0.1733	-0.150966	0.177561	-0.212488	-0.0131247	-0.0946115	-0.036837	-0.090263	-0.055302	-0.0673853	-0.111496	-0.0730654	-0.0363237	0.0617453	0.239286	0.0166188	-0.0668709	0.146881	-0.00381202	0.149856	0.0193841	-0.0750192	0.143509	0.00761031
sig_21258	sig_21258	AT1-SHH-09	NA	1	0.152354	0.102933	0.476297	1	0.594949	-0.314156	0.39586	0.350653	0.0890178	-0.194684	-0.342745	-0.326307	-0.254532	-0.390994	-0.257486	0.320447	-0.0174887	-0.132964	-0.0934026	0.543959	-0.0793552	-0.103362	-0.0803065	0.110703	-0.297512	-0.0664117	-0.117896	-0.0918001	-0.0973757	-0.0671963	-0.0779027	-0.197823	0.0423838	0.0940319	0.0472121	0.190428	-0.0592034	-0.206772	0.00869963	-0.178893	0.174505	-0.212295	-0.11295	0.0793488	0.0136347
sig_21631	sig_21631	A-804598	NA	1	0.0934189	0.0300325	0.424152	0.594949	1	-0.264115	0.404503	0.288128	0.0391392	-0.203429	-0.356551	-0.277948	-0.363372	-0.464031	-0.269694	0.253738	-0.0561479	-0.183542	-0.151675	0.437155	-0.0447573	-0.157233	-0.0946202	0.143266	-0.267787	0.00327773	-0.082883	-0.0351053	-0.051368	-0.0453813	-0.0969628	-0.106349	-0.0862836	0.0428712	-0.0151686	0.14059	-0.0744812	-0.220777	-0.0783605	-0.188182	0.0414214	-0.150459	-0.210618	0.0036441	-0.0752721
sig_21120	sig_21120	RTRAIL	NA	2	-0.129819	-0.0276876	-0.362575	-0.314156	-0.264115	1	-0.0760608	-0.0987536	-0.412825	-0.300103	0.493007	0.395578	0.118926	0.411806	0.153672	-0.0220724	0.238624	0.466451	0.385476	-0.301002	0.245517	0.215122	0.186441	-0.104158	0.113821	0.0699864	0.194737	0.0667139	0.184919	0.135955	0.251048	0.132323	0.218441	0.326263	-0.229444	-0.368492	-0.263675	-0.171108	-0.28391	-0.271454	-0.324094	-0.124117	-0.109074	-0.246702	-0.0825241
sig_20888	sig_20888	TOZASERTIB	JAK INHIBITOR, FLT3 INHIBITOR, AURORA KINASE INHIBITOR, BCR-ABL KINASE INHIBITOR	2	0.167988	0.181136	0.257925	0.39586	0.404503	-0.0760608	1	0.390975	-0.0625721	-0.179164	-0.129207	-0.110327	-0.0928633	-0.137769	-0.131605	0.310511	0.14167	0.0438007	0.197991	0.55611	0.220751	0.088995	0.144028	0.25039	0.0127964	0.179886	0.127297	0.0822262	0.137023	0.129775	0.0881079	0.026772	0.24374	0.182727	0.150015	0.11942	-0.0333805	-0.264268	-0.0375592	-0.116491	0.119783	-0.0684848	-0.0651195	-0.0154573	0.0791297
sig_20911	sig_20911	PARTHENOLIDE	NFKB PATHWAY INHIBITOR	2	0.200822	0.11613	0.243948	0.350653	0.288128	-0.0987536	0.390975	1	0.0185363	-0.140822	-0.197004	-0.148814	-0.230574	-0.102104	-0.104594	0.124882	-0.0648843	-0.129914	0.0574555	0.44566	0.0874663	0.146284	0.165556	0.221176	0.0547866	0.200796	0.17126	0.0114015	0.148149	0.103436	0.104366	0.0817315	0.128312	0.0111784	0.159989	0.0893752	0.0265559	-0.10872	0.153502	-0.0637717	0.115279	-0.0187376	-0.0132445	0.0471332	0.0865601
sig_21326	sig_21326	BRD-K30064966	NA	2	0.16854	0.149803	0.140319	0.0890178	0.0391392	-0.412825	-0.0625721	0.0185363	1	0.377518	-0.134421	-0.129674	-0.026348	-0.0833731	-0.0449936	0.15941	-0.149985	-0.144138	-0.207999	0.216551	-0.336085	-0.106534	-0.221884	-0.233898	-0.274066	-0.220113	-0.133911	-0.208869	-0.291224	-0.251224	-0.261965	-0.15358	0.0267827	-0.00287624	0.278076	0.74849	0.497536	0.551087	0.427896	0.434341	0.51695	0.272765	0.471105	0.573604	0.41457
sig_21484	sig_21484	VEMURAFENIB	RAF INHIBITOR	2	0.0170091	-0.00622329	-0.0394956	-0.194684	-0.203429	-0.300103	-0.179164	-0.140822	0.377518	1	-0.110744	-0.085746	0.231217	0.0494922	-0.00107674	-0.0433908	-0.121591	-0.142208	-0.175449	-0.0348748	-0.235109	-0.0136514	-0.182161	-0.12347	0.0025692	-0.179398	-0.179264	-0.174548	-0.188521	-0.138113	-0.212708	-0.112213	-0.0491054	-0.14837	0.235102	0.360346	0.3959	0.398231	0.307034	0.389969	0.364459	0.3313	0.334407	0.333462	0.156463
sig_20944	sig_20944	FH-535	NA	2	-0.0813563	0.0259528	-0.363492	-0.342745	-0.356551	0.493007	-0.129207	-0.197004	-0.134421	-0.110744	1	0.417693	0.359956	0.453451	0.195021	-0.0192239	0.291502	0.601008	0.427313	-0.302155	0.27075	0.239628	0.144185	-0.191131	0.152542	-0.0061642	0.266041	0.128818	0.17091	0.119542	0.283424	0.175597	0.320311	0.314765	-0.162059	-0.13932	-0.217484	0.0168676	-0.219978	-0.0768561	-0.219304	-0.0696646	0.0809175	-0.0141588	0.0978395
sig_21067	sig_21067	GW-441756	NA	2	-0.0317274	0.0427033	-0.184202	-0.326307	-0.277948	0.395578	-0.110327	-0.148814	-0.129674	-0.085746	0.417693	1	0.127491	0.207303	0.142295	0.0706701	0.151222	0.273485	0.187911	-0.190297	0.214024	4.65236e-05	0.102899	-0.0573449	0.11882	0.037797	0.210633	0.249678	0.107213	0.0990635	0.210577	0.213397	0.216487	0.280789	-0.00504391	-0.0850438	0.0105668	0.0487688	-0.0266109	0.00967314	-0.0600683	0.0763524	0.0778636	0.0139758	0.0816601
sig_21414	sig_21414	GDC-0879	RAF INHIBITOR	2	0.0279975	0.0964637	-0.299577	-0.254532	-0.363372	0.118926	-0.0928633	-0.230574	-0.026348	0.231217	0.359956	0.127491	1	0.379899	0.158175	-0.151019	0.267681	0.206467	0.194937	-0.162435	0.0638838	0.132872	-0.0337372	-0.22091	0.178746	-0.152973	0.0137139	-0.0465841	-0.0769449	0.045774	0.114892	-0.0457277	0.141752	0.0361638	0.0322741	-0.0134002	-0.00594153	0.0824667	-0.116407	0.0653262	-0.0322076	-0.0387824	0.114983	-0.0426527	0.0586192
sig_21136	sig_21136	BETULINIC-ACID	APOPTOSIS STIMULANT, NFKB PATHWAY INHIBITOR	2	-0.00114352	0.0594524	-0.437298	-0.390994	-0.464031	0.411806	-0.137769	-0.102104	-0.0833731	0.0494922	0.453451	0.207303	0.379899	1	0.263599	-0.13069	0.220642	0.320997	0.302869	-0.27681	0.24179	0.321207	0.244505	-0.0274338	0.302845	0.0963405	0.252889	0.0592442	0.217029	0.171423	0.254632	0.183486	0.248749	0.114271	-0.0218909	-0.149414	-0.00702797	0.0911685	-0.0272706	0.0570181	-0.0839235	0.0454957	0.167194	-0.0371513	0.14747
sig_21578	sig_21578	ML258	NA	2	0.092129	0.111825	-0.296121	-0.257486	-0.269694	0.153672	-0.131605	-0.104594	-0.0449936	-0.00107674	0.195021	0.142295	0.158175	0.263599	1	-0.0835958	0.0962042	0.106746	0.149114	-0.143556	0.170091	0.1629	0.241725	0.00205117	0.255706	0.12947	0.18906	0.0753948	0.178564	0.0249397	0.179503	0.150128	0.110919	0.0121521	0.111016	-0.116495	0.035823	0.0598332	0.048421	0.0452973	-0.0190612	0.00256676	0.0830521	-0.0777466	0.136395
sig_21291	sig_21291	BRD-K33514849	NA	2	0.0567444	0.0901144	0.17182	0.320447	0.253738	-0.0220724	0.310511	0.124882	0.15941	-0.0433908	-0.0192239	0.0706701	-0.151019	-0.13069	-0.0835958	1	0.209596	0.212474	0.194902	0.378092	0.0701939	-0.0516167	0.0406959	0.0420373	-0.172342	0.00353572	-0.078945	0.0435207	-0.0596976	-0.16257	-0.0971445	-0.0103892	0.351096	0.470571	0.190271	0.337628	0.172103	0.107694	0.0846402	0.163416	0.43391	0.110965	0.134515	0.353177	0.209296
sig_21322	sig_21322	VER-155008	NA	2	0.00508484	0.108386	-0.150879	-0.0174887	-0.0561479	0.238624	0.14167	-0.0648843	-0.149985	-0.121591	0.291502	0.151222	0.267681	0.220642	0.0962042	0.209596	1	0.531881	0.414428	0.00700003	0.245172	0.202149	0.182491	-0.0214796	0.109823	-0.0300464	-0.0353315	0.0183914	0.0817165	0.0959742	0.0306571	-0.0287844	0.419844	0.510734	-0.0514497	-0.0634528	-0.0845565	-0.00866203	-0.119008	0.104269	0.118417	0.0104712	0.0720907	0.136247	0.141844
sig_20933	sig_20933	JNK-9L	NA	2	-0.0950016	0.0283999	-0.238822	-0.132964	-0.183542	0.466451	0.0438007	-0.129914	-0.144138	-0.142208	0.601008	0.273485	0.206467	0.320997	0.106746	0.212474	0.531881	1	0.594727	-0.139248	0.217411	0.318483	0.162344	-0.193267	0.0120648	-0.0832174	-0.027799	-0.0388707	0.0667804	0.022488	0.059787	-0.0542793	0.545364	0.634761	-0.166793	-0.0432126	-0.130514	0.0461553	-0.162175	0.0772703	0.046743	0.0224869	0.0791926	0.261668	0.139757
sig_20937	sig_20937	JQ12	NA	2	0.00286212	0.0842613	-0.201675	-0.0934026	-0.151675	0.385476	0.197991	0.0574555	-0.207999	-0.175449	0.427313	0.187911	0.194937	0.302869	0.149114	0.194902	0.414428	0.594727	1	-0.00400956	0.30194	0.282729	0.252623	-0.00697727	0.143059	0.0799703	0.119908	0.0542323	0.160848	0.0832296	0.191746	0.0753716	0.541629	0.481826	-0.0302875	-0.10592	-0.141288	-0.0396922	-0.111012	0.0282028	-0.0302888	0.00467971	0.0418931	0.0771892	0.093487
sig_21037	sig_21037	QL-XI-92	NA	2	0.301479	0.22195	0.447973	0.543959	0.437155	-0.301002	0.55611	0.44566	0.216551	-0.0348748	-0.302155	-0.190297	-0.162435	-0.27681	-0.143556	0.378092	0.00700003	-0.139248	-0.00400956	1	0.0287363	0.0463071	0.0700533	0.203867	-0.0618201	0.136659	0.0192255	0.0166135	0.0206793	-0.0285147	-0.0210304	0.0174279	0.211475	0.0847745	0.333066	0.376427	0.129014	-0.0417972	0.183927	0.0482996	0.373885	0.0407015	0.0619459	0.224731	0.215135
sig_21499	sig_21499	PF-543	NA	2	-0.0638965	0.0047429	-0.111175	-0.0793552	-0.0447573	0.245517	0.220751	0.0874663	-0.336085	-0.235109	0.27075	0.214024	0.0638838	0.24179	0.170091	0.0701939	0.245172	0.217411	0.30194	0.0287363	1	0.40982	0.552708	0.632994	0.6881	0.664501	0.729245	0.56433	0.830469	0.512152	0.694172	0.503111	0.215367	0.247969	-0.110448	-0.245491	-0.176018	-0.199221	-0.146401	-0.163662	-0.11612	-0.0663677	-0.0730468	-0.176435	-0.0142286
sig_20949	sig_20949	5-FLUOROURACIL	THYMIDYLATE SYNTHASE INHIBITOR	2	0.0423009	0.0385779	-0.1733	-0.103362	-0.157233	0.215122	0.088995	0.146284	-0.106534	-0.0136514	0.239628	4.65236e-05	0.132872	0.321207	0.1629	-0.0516167	0.202149	0.318483	0.282729	0.0463071	0.40982	1	0.422272	0.180628	0.421033	0.337729	0.385346	-0.00545553	0.538155	0.261656	0.409276	0.173184	0.387995	0.226594	-0.0435497	-0.0586521	-0.0998605	0.0185374	-0.0112928	-0.0085608	0.00343373	0.00858471	0.0191655	0.0832893	0.148054
sig_21343	sig_21343	PANDACOSTAT	NA	2	0.149847	0.0947072	-0.150966	-0.0803065	-0.0946202	0.186441	0.144028	0.165556	-0.221884	-0.182161	0.144185	0.102899	-0.0337372	0.244505	0.241725	0.0406959	0.182491	0.162344	0.252623	0.0700533	0.552708	0.422272	1	0.352809	0.539108	0.453616	0.461964	0.230055	0.560992	0.206975	0.479955	0.413448	0.283698	0.182282	0.000889095	-0.202856	-0.106734	-0.114812	0.0518609	-0.0395048	0.0299756	-0.0335852	0.0180506	-0.0874833	0.139308
sig_21372	sig_21372	BRD-K19103580	NA	2	0.0028122	-0.0431083	0.177561	0.110703	0.143266	-0.104158	0.25039	0.221176	-0.233898	-0.12347	-0.191131	-0.0573449	-0.22091	-0.0274338	0.00205117	0.0420373	-0.0214796	-0.193267	-0.00697727	0.203867	0.632994	0.180628	0.352809	1	0.49909	0.626867	0.503814	0.495174	0.665888	0.413036	0.41958	0.362795	-0.0393855	-0.0550601	0.00362204	-0.180238	-0.0987684	-0.200562	0.0108768	-0.0652553	-0.0526523	0.0298113	-0.141245	-0.18214	-0.104914
sig_21650	sig_21650	RO4929097	NA	2	0.0119532	-0.0209484	-0.212488	-0.297512	-0.267787	0.113821	0.0127964	0.0547866	-0.274066	0.0025692	0.152542	0.11882	0.178746	0.302845	0.255706	-0.172342	0.109823	0.0120648	0.143059	-0.0618201	0.6881	0.421033	0.539108	0.49909	1	0.597623	0.59748	0.393951	0.686154	0.387858	0.589562	0.52271	0.125829	-0.0527465	0.0546873	-0.272923	-0.0263183	-0.049379	0.0773925	0.0210754	-0.0534459	0.0674907	0.00313899	-0.183635	0.00955249
sig_21391	sig_21391	FULVESTRANT	ESTROGEN RECEPTOR ANTAGONIST	2	0.0304052	-0.00563954	-0.0131247	-0.0664117	0.00327773	0.0699864	0.179886	0.200796	-0.220113	-0.179398	-0.0061642	0.037797	-0.152973	0.0963405	0.12947	0.00353572	-0.0300464	-0.0832174	0.0799703	0.136659	0.664501	0.337729	0.453616	0.626867	0.597623	1	0.634222	0.521176	0.737327	0.425601	0.548048	0.520841	0.0238946	-0.0189598	0.0237689	-0.132293	-0.150899	-0.161352	0.00714047	-0.113846	-0.0739248	-0.00426217	-0.0543778	-0.187219	-0.00160428
sig_21275	sig_21275	RITA	MDM INHIBITOR	2	0.0575539	0.0605617	-0.0946115	-0.117896	-0.082883	0.194737	0.127297	0.17126	-0.133911	-0.179264	0.266041	0.210633	0.0137139	0.252889	0.18906	-0.078945	-0.0353315	-0.027799	0.119908	0.0192255	0.729245	0.385346	0.461964	0.503814	0.59748	0.634222	1	0.523456	0.764101	0.490399	0.751618	0.544796	0.0504564	-0.00901835	-0.01759	-0.118948	-0.143103	-0.143603	-0.0185177	-0.174707	-0.203778	-0.0275612	-0.0203755	-0.239081	0.070829
sig_21187	sig_21187	SB-431542	TGF BETA RECEPTOR INHIBITOR	2	-0.0943141	-0.0207077	-0.036837	-0.0918001	-0.0351053	0.0667139	0.0822262	0.0114015	-0.208869	-0.174548	0.128818	0.249678	-0.0465841	0.0592442	0.0753948	0.0435207	0.0183914	-0.0388707	0.0542323	0.0166135	0.56433	-0.00545553	0.230055	0.495174	0.393951	0.521176	0.523456	1	0.507038	0.351521	0.433843	0.464673	-0.0825055	0.0234793	-0.0263957	-0.156758	-0.135235	-0.168838	-0.0972569	-0.101824	-0.165628	0.0187958	-0.0351296	-0.236	-0.0834784
sig_21145	sig_21145	TRIFLUOPERAZINE	DOPAMINE RECEPTOR ANTAGONIST	2	-0.0426631	-0.0252906	-0.090263	-0.0973757	-0.051368	0.184919	0.137023	0.148149	-0.291224	-0.188521	0.17091	0.107213	-0.0769449	0.217029	0.178564	-0.0596976	0.0817165	0.0667804	0.160848	0.0206793	0.830469	0.538155	0.560992	0.665888	0.686154	0.737327	0.764101	0.507038	1	0.528427	0.689777	0.497611	0.125702	0.0745275	-0.0808283	-0.249799	-0.212801	-0.169298	-0.0473278	-0.161648	-0.170477	-0.046663	-0.0857211	-0.201647	-0.0266078
sig_21143	sig_21143	CIMETIDINE	HISTAMINE RECEPTOR ANTAGONIST	2	-0.089929	0.0116649	-0.055302	-0.0671963	-0.0453813	0.135955	0.129775	0.103436	-0.251224	-0.138113	0.119542	0.0990635	0.045774	0.171423	0.0249397	-0.16257	0.0959742	0.022488	0.0832296	-0.0285147	0.512152	0.261656	0.206975	0.413036	0.387858	0.425601	0.490399	0.351521	0.528427	1	0.432178	0.267942	0.0104896	0.00539992	-0.132521	-0.161805	-0.137686	-0.176036	-0.125852	-0.139007	-0.164172	-0.0504688	-0.130153	-0.192347	-0.0643586
sig_20953	sig_20953	LINSITINIB	IGF-1 INHIBITOR	2	0.0219273	0.0142791	-0.0673853	-0.0779027	-0.0969628	0.251048	0.0881079	0.104366	-0.261965	-0.212708	0.283424	0.210577	0.114892	0.254632	0.179503	-0.0971445	0.0306571	0.059787	0.191746	-0.0210304	0.694172	0.409276	0.479955	0.41958	0.589562	0.548048	0.751618	0.433843	0.689777	0.432178	1	0.475426	0.129589	0.0581811	-0.112898	-0.244705	-0.24515	-0.200424	-0.093377	-0.192209	-0.230054	-0.096693	-0.109764	-0.265262	-0.00530786
sig_21088	sig_21088	MK-2206	AKT INHIBITOR	2	0.0861617	0.0382069	-0.111496	-0.197823	-0.106349	0.132323	0.026772	0.0817315	-0.15358	-0.112213	0.175597	0.213397	-0.0457277	0.183486	0.150128	-0.0103892	-0.0287844	-0.0542793	0.0753716	0.0174279	0.503111	0.173184	0.413448	0.362795	0.52271	0.520841	0.544796	0.464673	0.497611	0.267942	0.475426	1	0.0516055	-0.025322	-0.0170059	-0.129717	-0.0723905	-0.051771	0.0314664	-0.0618084	-0.0574478	0.0298089	0.0202988	-0.150644	0.0759787
sig_21101	sig_21101	HG-5-113-01	NA	2	0.141284	0.185296	-0.0730654	0.0423838	-0.0862836	0.218441	0.24374	0.128312	0.0267827	-0.0491054	0.320311	0.216487	0.141752	0.248749	0.110919	0.351096	0.419844	0.545364	0.541629	0.211475	0.215367	0.387995	0.283698	-0.0393855	0.125829	0.0238946	0.0504564	-0.0825055	0.125702	0.0104896	0.129589	0.0516055	1	0.57114	0.115819	0.155648	0.0986825	0.143939	0.131491	0.203777	0.307822	0.133756	0.174689	0.36275	0.352451
sig_21312	sig_21312	ZEBULARINE	DNA METHYLTRANSFERASE INHIBITOR	2	-0.0355972	0.0614132	-0.0363237	0.0940319	0.0428712	0.326263	0.182727	0.0111784	-0.00287624	-0.14837	0.314765	0.280789	0.0361638	0.114271	0.0121521	0.470571	0.510734	0.634761	0.481826	0.0847745	0.247969	0.226594	0.182282	-0.0550601	-0.0527465	-0.0189598	-0.00901835	0.0234793	0.0745275	0.00539992	0.0581811	-0.025322	0.57114	1	-0.0870101	0.15416	0.0427798	0.114589	-0.0161678	0.154023	0.28983	0.0526534	0.136256	0.402783	0.205823
sig_21193	sig_21193	GSK-3-INHIBITOR-IX	LIPOXYGENASE INHIBITOR, GLYCOGEN SYNTHASE KINASE INHIBITOR	2	0.182226	0.293372	0.0617453	0.0472121	-0.0151686	-0.229444	0.150015	0.159989	0.278076	0.235102	-0.162059	-0.00504391	0.0322741	-0.0218909	0.111016	0.190271	-0.0514497	-0.166793	-0.0302875	0.333066	-0.110448	-0.0435497	0.000889095	0.00362204	0.0546873	0.0237689	-0.01759	-0.0263957	-0.0808283	-0.132521	-0.112898	-0.0170059	0.115819	-0.0870101	1	0.332098	0.31275	0.209212	0.322719	0.257522	0.349774	0.229654	0.237195	0.169399	0.295263
sig_21596	sig_21596	AT7867	AKT INHIBITOR	2	0.167728	0.160815	0.239286	0.190428	0.14059	-0.368492	0.11942	0.0893752	0.74849	0.360346	-0.13932	-0.0850438	-0.0134002	-0.149414	-0.116495	0.337628	-0.0634528	-0.0432126	-0.10592	0.376427	-0.245491	-0.0586521	-0.202856	-0.180238	-0.272923	-0.132293	-0.118948	-0.156758	-0.249799	-0.161805	-0.244705	-0.129717	0.155648	0.15416	0.332098	1	0.501032	0.499872	0.366511	0.422826	0.65229	0.259805	0.469793	0.634744	0.406096
sig_21576	sig_21576	SAR-245409	PI3K INHIBITOR	2	0.0659404	0.101966	0.0166188	-0.0592034	-0.0744812	-0.263675	-0.0333805	0.0265559	0.497536	0.3959	-0.217484	0.0105668	-0.00594153	-0.00702797	0.035823	0.172103	-0.0845565	-0.130514	-0.141288	0.129014	-0.176018	-0.0998605	-0.106734	-0.0987684	-0.0263183	-0.150899	-0.143103	-0.135235	-0.212801	-0.137686	-0.24515	-0.0723905	0.0986825	0.0427798	0.31275	0.501032	1	0.524507	0.46168	0.480003	0.577298	0.346799	0.405255	0.487305	0.293399
sig_21550	sig_21550	BMS-195614	NA	2	-0.00423704	0.0150793	-0.0668709	-0.206772	-0.220777	-0.171108	-0.264268	-0.10872	0.551087	0.398231	0.0168676	0.0487688	0.0824667	0.0911685	0.0598332	0.107694	-0.00866203	0.0461553	-0.0396922	-0.0417972	-0.199221	0.0185374	-0.114812	-0.200562	-0.049379	-0.161352	-0.143603	-0.168838	-0.169298	-0.176036	-0.200424	-0.051771	0.143939	0.114589	0.209212	0.499872	0.524507	1	0.419056	0.559262	0.501222	0.344316	0.375411	0.602474	0.304585
sig_21537	sig_21537	LOMEGUATRIB	O6-ALKYLGUANINE-DNA ALKYLTRANSFERASE INHIBITOR	2	0.218012	0.100354	0.146881	0.00869963	-0.0783605	-0.28391	-0.0375592	0.153502	0.427896	0.307034	-0.219978	-0.0266109	-0.116407	-0.0272706	0.048421	0.0846402	-0.119008	-0.162175	-0.111012	0.183927	-0.146401	-0.0112928	0.0518609	0.0108768	0.0773925	0.00714047	-0.0185177	-0.0972569	-0.0473278	-0.125852	-0.093377	0.0314664	0.131491	-0.0161678	0.322719	0.366511	0.46168	0.419056	1	0.456789	0.459488	0.410884	0.31051	0.385543	0.304653
sig_21278	sig_21278	CD-1530	RETINOID RECEPTOR AGONIST	2	0.0832754	0.019859	-0.00381202	-0.178893	-0.188182	-0.271454	-0.116491	-0.0637717	0.434341	0.389969	-0.0768561	0.00967314	0.0653262	0.0570181	0.0452973	0.163416	0.104269	0.0772703	0.0282028	0.0482996	-0.163662	-0.0085608	-0.0395048	-0.0652553	0.0210754	-0.113846	-0.174707	-0.101824	-0.161648	-0.139007	-0.192209	-0.0618084	0.203777	0.154023	0.257522	0.422826	0.480003	0.559262	0.456789	1	0.520605	0.588698	0.398928	0.525575	0.308224
sig_21264	sig_21264	BENDAMUSTINE	DNA INHIBITOR	2	0.181388	0.169157	0.149856	0.174505	0.0414214	-0.324094	0.119783	0.115279	0.51695	0.364459	-0.219304	-0.0600683	-0.0322076	-0.0839235	-0.0190612	0.43391	0.118417	0.046743	-0.0302888	0.373885	-0.11612	0.00343373	0.0299756	-0.0526523	-0.0534459	-0.0739248	-0.203778	-0.165628	-0.170477	-0.164172	-0.230054	-0.0574478	0.307822	0.28983	0.349774	0.65229	0.577298	0.501222	0.459488	0.520605	1	0.314418	0.394941	0.662555	0.422939
sig_21207	sig_21207	AM-580	RETINOID RECEPTOR AGONIST	2	0.0372252	0.00960877	0.0193841	-0.212295	-0.150459	-0.124117	-0.0684848	-0.0187376	0.272765	0.3313	-0.0696646	0.0763524	-0.0387824	0.0454957	0.00256676	0.110965	0.0104712	0.0224869	0.00467971	0.0407015	-0.0663677	0.00858471	-0.0335852	0.0298113	0.0674907	-0.00426217	-0.0275612	0.0187958	-0.046663	-0.0504688	-0.096693	0.0298089	0.133756	0.0526534	0.229654	0.259805	0.346799	0.344316	0.410884	0.588698	0.314418	1	0.292288	0.303052	0.243029
sig_21131	sig_21131	BRD-K35716340	NA	2	0.140998	0.136486	-0.0750192	-0.11295	-0.210618	-0.109074	-0.0651195	-0.0132445	0.471105	0.334407	0.0809175	0.0778636	0.114983	0.167194	0.0830521	0.134515	0.0720907	0.0791926	0.0418931	0.0619459	-0.0730468	0.0191655	0.0180506	-0.141245	0.00313899	-0.0543778	-0.0203755	-0.0351296	-0.0857211	-0.130153	-0.109764	0.0202988	0.174689	0.136256	0.237195	0.469793	0.405255	0.375411	0.31051	0.398928	0.394941	0.292288	1	0.392385	0.385274
sig_21044	sig_21044	KIN001-270	NA	2	0.0553575	0.0553792	0.143509	0.0793488	0.0036441	-0.246702	-0.0154573	0.0471332	0.573604	0.333462	-0.0141588	0.0139758	-0.0426527	-0.0371513	-0.0777466	0.353177	0.136247	0.261668	0.0771892	0.224731	-0.176435	0.0832893	-0.0874833	-0.18214	-0.183635	-0.187219	-0.239081	-0.236	-0.201647	-0.192347	-0.265262	-0.150644	0.36275	0.402783	0.169399	0.634744	0.487305	0.602474	0.385543	0.525575	0.662555	0.303052	0.392385	1	0.375302
sig_21065	sig_21065	AXITINIB	VEGFR INHIBITOR, PDGFR TYROSINE KINASE RECEPTOR INHIBITOR	2	0.446724	0.59647	0.00761031	0.0136347	-0.0752721	-0.0825241	0.0791297	0.0865601	0.41457	0.156463	0.0978395	0.0816601	0.0586192	0.14747	0.136395	0.209296	0.141844	0.139757	0.093487	0.215135	-0.0142286	0.148054	0.139308	-0.104914	0.00955249	-0.00160428	0.070829	-0.0834784	-0.0266078	-0.0643586	-0.00530786	0.0759787	0.352451	0.205823	0.295263	0.406096	0.293399	0.304585	0.304653	0.308224	0.422939	0.243029	0.385274	0.375302	1
sig_21547	sig_21547	PIPERLONGUMINE:MST-312 (1:1 MOL/MOL)	NA	2	0.152083	0.121669	0.243322	0.23059	0.12255	-0.56085	0.0876032	0.0735922	0.531536	0.351676	-0.227685	-0.149482	-0.0147025	-0.200206	-0.102223	0.387086	0.167753	0.0474458	-0.0194055	0.348858	-0.148097	-0.0880862	-0.0889491	-0.000995455	-0.117925	-0.125778	-0.281204	-0.119823	-0.193598	-0.17781	-0.296821	-0.145887	0.268177	0.258365	0.293785	0.615286	0.487941	0.475538	0.435181	0.579768	0.732483	0.352931	0.378493	0.678557	0.360757
sig_21392	sig_21392	BAFILOMYCIN A1	NA	2	0.107916	0.0879299	0.0685549	0.124673	0.113877	0.0707191	0.301725	0.210415	-0.0284594	-0.135656	0.0967238	0.0408858	-0.00104714	0.0827873	0.0167179	0.215499	0.0362584	-0.0121782	0.146985	0.28651	0.482815	0.205568	0.287852	0.400052	0.323977	0.442182	0.490072	0.359507	0.445943	0.277758	0.448991	0.350219	0.159186	0.105829	0.0686904	0.0441113	-0.105022	-0.160032	-0.0159199	-0.0861355	0.0261251	0.00986841	0.0392368	-0.116755	0.120773
sig_21396	sig_21396	NSC48300	NA	2	0.0950457	0.0482852	0.287365	0.168396	0.114588	-0.565333	0.0173745	0.0838845	0.57308	0.400558	-0.219026	-0.120255	-0.0681684	-0.208463	-0.146601	0.278776	0.00549256	-0.0430367	-0.113616	0.291447	-0.125461	-0.079691	-0.142816	0.0696331	-0.10679	-0.078129	-0.135029	-0.0596126	-0.118215	-0.106127	-0.209869	-0.109899	0.137879	0.143129	0.216664	0.601202	0.458382	0.500343	0.469571	0.601242	0.599784	0.463744	0.364671	0.656572	0.313227
sig_21654	sig_21654	ISTRADEFYLLINE	ADENOSINE RECEPTOR ANTAGONIST	2	-0.221074	-0.105457	-0.0132588	-0.0139824	0.0447049	0.259771	0.10306	-0.0389254	-0.248157	-0.106775	0.13558	0.176613	0.0546116	0.0614721	-0.0296458	0.0819736	0.272984	0.268653	0.191688	-0.105846	0.296918	0.0749814	-0.016048	0.143822	0.0642122	0.0385493	0.104417	0.116515	0.170516	0.210033	0.141238	-0.0369695	0.103422	0.311154	-0.256255	-0.163632	-0.134136	-0.126871	-0.225321	-0.136403	-0.124084	-0.0600184	-0.133334	-0.0150103	-0.144632
sig_21325	sig_21325	CAY-10594	NA	2	-0.0110212	0.0270811	0.0237026	-0.0136837	-0.0312502	0.0187421	0.131346	0.151678	-0.0306142	-0.0265404	0.0210492	0.0174139	0.00317837	0.143583	0.0397429	-0.0643617	-0.0236062	-0.0804015	0.0409703	0.0901898	0.428447	0.264163	0.256663	0.374879	0.381278	0.395744	0.474713	0.260213	0.455329	0.361968	0.440922	0.274893	0.0135259	-0.0215733	0.0570906	-4.06541e-05	-0.0272333	-0.0609521	0.0490645	-0.0667188	-0.0550807	0.00566165	0.0138237	-0.067747	0.0297484
sig_21656	sig_21656	BRD-K42260513	NA	2	0.13437	0.0539255	-0.0831265	-0.0341486	-0.0277399	-0.0835821	0.0737108	0.15458	-0.026689	-0.053568	0.0722805	0.011131	-0.0569224	0.124096	0.158896	-0.0501525	0.0108729	-0.0285259	0.0323271	0.106664	0.426348	0.333309	0.38856	0.338317	0.455118	0.427769	0.426357	0.242837	0.487091	0.206828	0.362851	0.4399	0.122202	-0.0188725	0.0554666	-0.064305	-0.0406014	0.00412701	0.110935	-0.00369621	0.0149563	-0.003407	-0.0125113	-0.0223271	0.127362
sig_21663	sig_21663	SZ4TA2	NA	2	0.0749505	-0.0251856	0.307695	0.376172	0.31978	-0.391705	0.131902	0.227879	0.299804	0.141371	-0.297232	-0.224679	-0.156589	-0.217412	-0.152218	0.0614793	-0.144078	-0.217477	-0.259551	0.303704	-0.111126	0.0644995	-0.0750548	0.00871286	-0.0859757	-0.0874827	-0.0242269	-0.191967	-0.0288367	-0.0162063	-0.053319	-0.113306	0.0210645	-0.0358115	0.150588	0.374303	0.262768	0.1906	0.268959	0.106881	0.317077	-0.0308564	0.0686328	0.320815	0.104436
sig_20973	sig_20973	TAK-715	P38 MAPK INHIBITOR	2	-0.00444724	0.00792545	-0.000861579	-0.0108077	0.0129352	0.17847	0.262774	0.173664	-0.306831	-0.182261	0.184927	0.141002	-0.0702664	0.186886	0.102172	0.139773	0.266576	0.208125	0.291846	0.149399	0.821334	0.43148	0.565468	0.630147	0.64734	0.630255	0.621221	0.476212	0.76179	0.464941	0.627847	0.48944	0.31263	0.281865	-0.0444623	-0.219636	-0.150679	-0.151654	0.00238061	-0.0548698	0.0024548	0.0494857	-0.0687365	-0.0664169	0.0319737
sig_21545	sig_21545	NAVITOCLAX:MST-312 (1:1 MOL/MOL)	NA	2	0.173342	0.101012	0.345089	0.291317	0.254992	-0.622074	0.13395	0.223957	0.564421	0.380732	-0.522372	-0.299495	-0.134858	-0.262209	-0.176131	0.0730791	-0.295558	-0.487555	-0.388067	0.416588	-0.247602	-0.0988667	-0.157731	0.0901587	-0.136103	-0.0559311	-0.099542	-0.146927	-0.153066	-0.0810226	-0.212438	-0.117558	-0.134165	-0.264421	0.332055	0.556779	0.448288	0.316264	0.437679	0.30264	0.464767	0.224243	0.249474	0.341383	0.178933
sig_21508	sig_21508	KH-CB19	NA	2	0.0145521	0.0622443	0.238026	0.0562455	0.0662548	-0.15967	0.0111981	0.0635843	0.183189	0.152496	-0.132325	-0.044153	-0.0874421	-0.107046	-0.123244	-0.00526255	-0.129574	-0.170919	-0.2031	0.0894266	-0.0533312	-0.0206128	-0.0860599	0.0602958	-0.0296465	-0.0367028	0.056982	-0.0366499	0.0225022	0.0376979	-0.00881314	-0.0142346	-0.0919498	-0.0895765	0.0856114	0.20253	0.151898	0.134164	0.192219	0.109396	0.135346	0.114729	0.0824462	0.133837	0.0902538
sig_21519	sig_21519	VORAPAXAR	THROMBIN RECEPTOR ANTAGONIST	2	0.114758	0.0573106	0.307082	0.171223	0.11926	-0.415304	0.0292518	0.165496	0.52027	0.224871	-0.30253	-0.149145	-0.223767	-0.169834	-0.066075	0.019248	-0.370091	-0.430414	-0.325351	0.325226	0.00360836	0.0125105	-0.0609902	0.266443	0.048185	0.218439	0.249129	0.130779	0.170918	0.0875443	0.0896569	0.110393	-0.167779	-0.22849	0.278355	0.502886	0.3435	0.303597	0.367641	0.240297	0.280035	0.230417	0.246429	0.235884	0.205472
sig_21574	sig_21574	CLOFARABINE	RIBONUCLEOSIDE REDUCTASE INHIBITOR	2	0.0447262	0.160088	-0.0727497	-0.0124912	-0.0291274	0.0619717	0.203074	-0.015859	0.284995	0.134715	0.156798	0.234246	0.200795	0.0955113	0.0339407	0.485524	0.406265	0.412087	0.36077	0.18775	0.091951	0.0136962	0.0495808	-0.157181	-0.0410994	-0.125621	-0.11774	0.00766664	-0.138591	-0.0708393	-0.143094	-0.0469775	0.536745	0.635219	0.218931	0.438447	0.477143	0.355422	0.211377	0.4033	0.542175	0.220442	0.349743	0.524058	0.346113
sig_21544	sig_21544	TANESPIMYCIN:BORTEZOMIB (250:1 MOL/MOL)	NA	2	-0.0178618	0.0774771	-0.32564	-0.276772	-0.322309	0.295792	-0.00113525	-0.118116	0.0834292	0.103401	0.361823	0.326781	0.322359	0.34963	0.188926	0.244748	0.37705	0.459682	0.380758	-0.0932146	0.225597	0.124473	0.168105	-0.109119	0.163215	0.00348726	0.0728097	0.157707	0.0579076	0.0194453	0.0398196	0.129757	0.408506	0.538397	0.0643247	0.170347	0.343206	0.27147	0.0939099	0.302655	0.319937	0.142536	0.382528	0.291138	0.274589
sig_21320	sig_21320	MLN-4924	NA	2	0.0229416	0.128494	-0.16993	-0.0703736	-0.0981297	0.196768	0.146486	-0.0263651	0.156313	0.0497152	0.297119	0.243962	0.253729	0.212215	0.102555	0.383977	0.527878	0.610962	0.524413	0.0793166	0.194076	0.223934	0.169118	-0.157237	0.0507803	-0.0981349	-0.0887355	-0.0434308	-0.0270126	-0.0374595	-0.0639529	-0.0193454	0.671014	0.711195	0.073972	0.272863	0.295877	0.299412	0.114975	0.319972	0.419192	0.161597	0.305815	0.49827	0.319947
sig_21464	sig_21464	MLN-2238	NA	2	-0.104661	0.0429084	-0.120704	-0.180298	-0.213876	-0.0366458	-0.00921745	-0.153669	0.257798	0.260432	0.26521	0.153804	0.391574	0.183646	0.0439099	0.122201	0.378642	0.392447	0.29915	-0.06583	0.140342	0.0919326	-0.0845087	-0.0941687	0.0509328	-0.113954	-0.0367573	0.0364262	-0.0240651	0.0932504	-0.0688309	-0.110452	0.259702	0.3845	0.077665	0.336524	0.293983	0.370497	0.0842693	0.378845	0.296609	0.20176	0.351463	0.46169	0.188403
sig_21632	sig_21632	BRD-M23096439	NA	2	0.210138	0.168675	0.251997	0.236732	0.221799	-0.423329	0.23605	0.252589	0.31547	0.111961	-0.386371	-0.22185	-0.118607	-0.15635	-0.00191572	0.0681455	-0.163067	-0.417538	-0.167801	0.412793	0.101498	0.0206532	0.13575	0.279538	0.170439	0.237854	0.174022	0.0881807	0.171654	0.128555	0.0704008	0.122455	-0.0196577	-0.19301	0.369157	0.32785	0.286358	0.129266	0.332639	0.162631	0.343072	0.109337	0.139831	0.0914149	0.192016
sig_21627	sig_21627	PITSTOP2	NA	2	0.0012259	-0.00533172	-0.202968	-0.363641	-0.340348	-0.124166	-0.279537	-0.142975	0.37884	0.36237	0.0595475	0.00739136	0.156846	0.216559	0.195703	-0.147476	-0.0654138	-0.0337207	-0.0677112	-0.200391	-0.0363775	0.127321	0.0286875	-0.082034	0.166288	0.0159628	0.0985289	-0.0763545	0.041548	-0.0408336	0.00189349	0.0767947	-0.0149117	-0.110859	0.138425	0.255908	0.395547	0.448609	0.284099	0.402614	0.189921	0.252343	0.379229	0.263574	0.189741
sig_21420	sig_21420	TG100-115	PI3K INHIBITOR	2	0.144764	0.031735	0.382197	0.268106	0.262112	-0.64999	0.0588304	0.174576	0.525127	0.316758	-0.454773	-0.24291	-0.249607	-0.3748	-0.19266	0.176019	-0.258279	-0.379412	-0.329459	0.356641	-0.19024	-0.189928	-0.154798	0.125509	-0.0997562	0.0124291	-0.11066	-0.0482613	-0.113079	-0.156349	-0.193902	-0.046336	-0.109774	-0.155984	0.268221	0.529191	0.415692	0.373077	0.434467	0.388175	0.503294	0.276611	0.196811	0.453839	0.193294
sig_20945	sig_20945	PAC-1	CASPASE ACTIVATOR	2	0.00825348	0.0373139	0.17786	0.239116	0.261686	-0.0983188	0.43369	0.233543	-0.175307	-0.167991	-0.142785	-0.0303199	-0.184513	-0.120877	-0.018298	0.288028	0.139906	-0.0141011	0.177423	0.37653	0.560426	0.157833	0.352255	0.540929	0.385977	0.47022	0.343725	0.401068	0.481049	0.246163	0.351868	0.286946	0.174535	0.175084	0.11473	-0.0622022	-0.0671485	-0.163418	0.0114726	-0.0666281	0.119322	0.00955474	-0.126905	-0.0657834	-0.0554088
sig_21345	sig_21345	CYANOQUINOLINE-11	NA	2	-0.0435506	-0.0626163	0.0323414	0.0240883	0.046878	-0.116945	0.152993	0.0706958	-0.25188	-0.0628343	0.0311102	0.0560306	0.0359896	0.0217544	0.0641436	0.0418107	0.164838	0.0404535	0.0701084	0.0661075	0.661026	0.219802	0.328399	0.630559	0.535519	0.511718	0.447398	0.480621	0.597421	0.355722	0.410073	0.357053	0.0269125	0.105633	-0.0808197	-0.210306	-0.1069	-0.133931	0.0134846	0.0147159	-0.0278835	0.0412716	-0.0950221	-0.098156	-0.0714217
sig_21592	sig_21592	ABIRATERONE	ANDROGEN BIOSYNTHESIS INHIBITOR	2	0.00325519	0.0189523	0.103818	0.284501	0.370911	0.0500255	0.348821	0.190269	-0.187104	-0.245592	0.047518	0.0251339	-0.0951426	-0.0770135	-0.0491084	0.208663	0.21513	0.144155	0.117688	0.235845	0.597056	0.232965	0.313568	0.419265	0.273262	0.359638	0.401809	0.29274	0.484363	0.304793	0.386332	0.24483	0.14101	0.311734	-0.129003	-0.0518237	-0.145399	-0.21932	-0.142981	-0.222677	-0.00475135	-0.152742	-0.136904	-0.0333777	-0.0443833
sig_21594	sig_21594	NELARABINE	T CELL INHIBITOR, DNA SYNTHESIS INHIBITOR	2	0.304846	0.217549	0.119902	0.192419	0.230468	-0.00275149	0.438531	0.258615	-0.137081	-0.185269	-0.0459538	0.00437069	-0.0395088	-0.0328832	0.0485496	0.23275	0.139411	0.00916727	0.141395	0.353656	0.342487	0.123861	0.284879	0.294559	0.229121	0.309046	0.257397	0.208784	0.263612	0.202132	0.234271	0.252015	0.244122	0.137054	0.147079	-0.00386568	-0.0756356	-0.205023	-0.0195314	-0.0877533	0.110589	-0.0730953	-0.0260058	-0.0938197	0.166342
sig_21142	sig_21142	ISOLIQUIRITIGENIN	GUANYLATE CYCLASE ACTIVATOR	2	0.235166	0.154348	0.0706537	0.0955621	0.0242659	-0.232428	0.0559927	0.0942837	0.507124	0.222294	-0.122133	0.00893342	0.00739731	0.0272576	0.0389845	0.249306	0.010352	-0.0334089	-0.0400684	0.244996	-0.118281	-0.00690967	0.0676506	-0.120497	-0.036131	-0.0449205	-0.0196899	-0.106663	-0.114473	-0.126561	-0.0734283	0.110032	0.234986	0.179906	0.166078	0.541423	0.419506	0.422416	0.375329	0.378997	0.597279	0.148923	0.357908	0.496529	0.397373
sig_21671	sig_21671	BRD-K30748066	NA	2	0.0886461	0.149431	-0.142949	-0.222836	-0.264126	0.000476111	-0.0223372	-0.0104899	0.375348	0.256773	0.224686	0.265919	0.144685	0.29105	0.152058	0.22397	0.246512	0.305897	0.223278	0.0602218	0.300097	0.256529	0.252526	0.0812244	0.308675	0.187658	0.265872	0.138714	0.250571	0.136622	0.161229	0.225892	0.43713	0.408618	0.19375	0.421978	0.430966	0.49546	0.406102	0.503774	0.530778	0.380626	0.45865	0.560247	0.445442
sig_21670	sig_21670	BRD-M80099012	NA	2	0.0468211	0.10786	-0.0287956	-0.0372675	-0.104792	0.0531986	0.129285	0.0621019	0.226607	0.153495	0.197338	0.264389	0.145578	0.212586	0.0632799	0.368662	0.284809	0.314248	0.238724	0.13762	0.399813	0.224714	0.229364	0.14317	0.26182	0.147706	0.277722	0.192864	0.252813	0.196062	0.240075	0.162442	0.453888	0.504889	0.129449	0.328199	0.395921	0.365079	0.25965	0.360446	0.474689	0.280262	0.300028	0.468978	0.31977
sig_21667	sig_21667	BRD-K34222889	NA	2	0.0922787	0.0920085	0.221196	0.204607	0.136332	-0.547779	0.183918	0.138665	0.489819	0.248844	-0.131125	-0.106321	-0.00120138	-0.110502	-0.0312577	0.31104	0.09149	-0.00585977	0.014061	0.372592	0.262573	0.0956001	0.0805242	0.296882	0.177641	0.251433	0.195657	0.195644	0.223162	0.122187	0.0775619	0.119861	0.218812	0.197315	0.24779	0.580295	0.379362	0.396094	0.363998	0.456191	0.563186	0.28135	0.342408	0.559691	0.307154
sig_21666	sig_21666	SKEPINONE-L	P38 MAPK INHIBITOR	2	-0.00562965	0.00613887	-0.049464	-0.0650708	-0.0719237	0.0122903	0.115185	0.108391	0.0354816	0.00724536	0.208684	0.132481	0.0330015	0.227562	0.120756	0.099874	0.176054	0.153518	0.167729	0.0878104	0.773624	0.434805	0.50219	0.515795	0.650302	0.582611	0.699522	0.458624	0.736258	0.45442	0.616079	0.486173	0.263928	0.254459	-0.00380251	0.0982705	0.0761112	0.137769	0.152241	0.117522	0.179976	0.102164	0.160113	0.161687	0.168857
sig_21664	sig_21664	AT13387	HSP ANTAGONIST	2	0.0459011	0.122991	-0.120737	-0.106791	-0.112927	-0.0442252	0.096518	-0.0487691	0.303837	0.212292	0.182934	0.201954	0.210727	0.152995	0.121384	0.427978	0.392311	0.365345	0.296198	0.142432	0.322858	0.134719	0.201255	0.0639729	0.220003	0.119148	0.092502	0.150491	0.130367	0.0139769	0.0454316	0.152176	0.455942	0.51732	0.209009	0.426232	0.455729	0.428383	0.228371	0.440722	0.5632	0.266002	0.404025	0.524547	0.35819
sig_21661	sig_21661	PF-3758309	NA	2	0.0601425	0.0973113	-0.0336787	-0.00998103	-0.0873687	-0.0224417	0.163223	0.0959999	0.239491	0.114375	0.226495	0.190976	0.125363	0.211987	0.105072	0.33515	0.309023	0.324614	0.279388	0.206042	0.604244	0.354003	0.385903	0.332441	0.444131	0.383222	0.46294	0.315798	0.498294	0.282148	0.388644	0.33861	0.485265	0.489745	0.133549	0.373127	0.268591	0.317966	0.248603	0.342575	0.481018	0.222691	0.343432	0.459455	0.342537
sig_21660	sig_21660	BRD-A86708339	NA	2	-0.0562267	-0.00783567	-0.00892088	-0.00734835	0.0115486	0.0667057	0.233156	0.104635	-0.166	-0.12571	0.22644	0.179333	0.0232499	0.162487	0.102166	0.186772	0.268912	0.215657	0.257803	0.113376	0.865671	0.34112	0.482726	0.604268	0.609524	0.613381	0.665837	0.580493	0.763276	0.497499	0.621361	0.479564	0.255513	0.331262	-0.0409679	-0.0593802	-0.0793526	-0.0645222	-0.0130995	-1.36504e-05	0.0562032	0.0374111	0.0237326	0.0137032	0.045544
sig_21659	sig_21659	GSK-J4	HISTONE LYSINE DEMETHYLASE INHIBITOR	2	0.059287	0.080963	0.155848	0.0969387	0.076151	-0.248112	0.189243	0.134895	0.354895	0.175593	0.0620442	0.104533	-0.0178095	0.0211295	-0.0170266	0.341888	0.140584	0.122499	0.102518	0.270088	0.467437	0.182631	0.236762	0.364389	0.311178	0.341841	0.405554	0.328597	0.397424	0.257768	0.287487	0.27852	0.315716	0.373176	0.152033	0.475007	0.33327	0.32575	0.323389	0.355643	0.490854	0.279909	0.337061	0.493134	0.32572
sig_21657	sig_21657	ALVOCIDIB	CDK INHIBITOR	2	0.0075906	0.117789	-0.146206	-0.14964	-0.180205	0.0519204	0.078341	-0.0425025	0.270987	0.204712	0.301228	0.259811	0.258342	0.266047	0.136706	0.280829	0.392468	0.452679	0.340804	0.050302	0.457398	0.286745	0.249384	0.111851	0.322089	0.17784	0.272473	0.177001	0.295155	0.189546	0.220677	0.178993	0.493887	0.550406	0.0917162	0.381384	0.357577	0.37578	0.2326	0.39006	0.472914	0.275242	0.423682	0.518972	0.356858
sig_21655	sig_21655	MI-2	NA	2	-0.0243253	0.0105119	-0.0848469	-0.0954817	-0.100439	0.070953	0.101096	0.118192	-0.025955	-0.0318353	0.221541	0.1661	0.0509751	0.247812	0.142221	0.0528833	0.151963	0.124936	0.163894	0.0534945	0.798443	0.456183	0.507979	0.512347	0.683443	0.617045	0.742209	0.47893	0.768867	0.485808	0.663658	0.520989	0.233526	0.216567	0.00101698	0.0291261	0.0479155	0.10627	0.136029	0.0577299	0.124648	0.0640482	0.0959508	0.0917298	0.129025
sig_21653	sig_21653	BRD-K51831558	NA	2	0.0532546	0.00421678	0.165233	0.0150553	-0.0177473	-0.118289	0.0635819	0.177692	0.0564148	0.14588	-0.127094	-0.0112538	-0.0373524	0.0321863	-0.040427	0.062435	-0.0201819	-0.080853	-0.0387745	0.158574	0.270573	0.220663	0.200872	0.277751	0.334275	0.225961	0.206937	0.0691482	0.282957	0.184397	0.203514	0.188111	0.131591	0.0727387	0.0741879	0.118725	0.21459	0.233904	0.196477	0.128745	0.262609	0.0568873	0.0155553	0.251561	0.0770821
sig_21652	sig_21652	MLN2480	RAF INHIBITOR	2	0.107394	0.0558255	0.0615309	0.0162178	-0.0175696	-0.249523	0.0678627	0.193414	0.236531	0.143507	0.039043	-0.0387976	0.142998	0.0942044	0.0565798	-0.0566416	-0.0504268	-0.141326	-0.0720808	0.196152	0.406869	0.369771	0.279919	0.286869	0.497537	0.376402	0.53805	0.191309	0.455486	0.267969	0.424961	0.308491	0.101386	-0.0641223	0.185084	0.255886	0.156368	0.206462	0.250991	0.116032	0.190069	0.0835112	0.1516	0.179483	0.191808
sig_21651	sig_21651	DINACICLIB	CDK INHIBITOR	2	0.0039304	0.082085	-0.102501	-0.131864	-0.143301	0.000846884	0.0954222	0.00800366	0.258618	0.177542	0.256427	0.216462	0.189474	0.240857	0.135949	0.238375	0.299435	0.338432	0.265278	0.0825245	0.570546	0.315276	0.312431	0.271544	0.42214	0.332972	0.434667	0.297556	0.456217	0.292553	0.349861	0.289031	0.405275	0.452217	0.0854767	0.360536	0.296745	0.328548	0.240436	0.35228	0.423232	0.274993	0.394112	0.437985	0.31995
sig_21648	sig_21648	TIVANTINIB	TYROSINE KINASE INHIBITOR	2	0.060881	0.12081	-0.023567	0.00750562	-0.0346038	-0.00348324	0.196605	0.0750359	0.300821	0.10817	0.22688	0.20976	0.105525	0.186045	0.0871342	0.404394	0.331892	0.342902	0.304173	0.210579	0.525757	0.251875	0.318737	0.237076	0.322301	0.2847	0.385252	0.279703	0.382301	0.224533	0.311594	0.293485	0.492089	0.551934	0.139047	0.430851	0.316849	0.333756	0.261163	0.334932	0.506781	0.231286	0.382336	0.484456	0.382228
sig_21646	sig_21646	BRD-K03536150	NA	2	0.0488949	0.0742496	0.0251822	-0.0260475	-0.0508418	-0.0412008	0.167275	0.144404	0.197798	0.101462	0.0972772	0.152068	-0.0701177	0.164861	0.072436	0.283562	0.159482	0.147403	0.135841	0.231892	0.621389	0.306897	0.433743	0.470493	0.494744	0.494353	0.541497	0.393893	0.581286	0.37539	0.41517	0.434891	0.34672	0.321325	0.148144	0.304469	0.269695	0.2554	0.308216	0.290805	0.437692	0.249383	0.284891	0.337899	0.297171
sig_21643	sig_21643	HBX-41108	NA	2	-0.0189823	0.0167393	-0.0221423	-0.215843	-0.177736	-0.116633	-0.0908156	-0.0244764	0.34312	0.17197	0.211731	0.191594	0.0415993	0.153237	0.119228	0.0617672	-0.0460085	-0.0325159	-0.0324695	-0.0201127	0.38199	0.117105	0.170411	0.25697	0.341	0.328816	0.513729	0.385423	0.387755	0.22913	0.341845	0.347281	0.0610626	0.0990625	0.157926	0.319045	0.283089	0.357901	0.263562	0.318564	0.170549	0.242154	0.308628	0.241216	0.216386
sig_21642	sig_21642	NECROSULFONAMIDE	NA	2	0.0736574	0.057938	0.200909	0.191116	0.125152	-0.550825	0.157889	0.116244	0.409764	0.230664	-0.122639	-0.125976	0.0471174	-0.0883914	-0.0342119	0.262751	0.142699	0.000727473	0.00724062	0.315736	0.296096	0.0962947	0.108709	0.321272	0.20287	0.244965	0.172819	0.209601	0.242067	0.148436	0.075681	0.117693	0.18214	0.194662	0.19351	0.492868	0.303554	0.350118	0.295415	0.420898	0.514251	0.229325	0.307828	0.50919	0.253467
sig_21640	sig_21640	SR8278	NA	2	0.0116422	0.00680599	0.0170913	-0.0849068	-0.113604	0.0254415	0.0396877	0.00205501	-0.0345351	0.0807278	0.311233	0.183551	0.26594	0.199975	0.0103746	0.0329187	0.214133	0.196544	0.180507	0.0151696	0.569121	0.266109	0.303693	0.309933	0.493239	0.335624	0.479548	0.352371	0.485475	0.369018	0.486207	0.340176	0.233192	0.224753	-0.0707787	0.0143151	-0.0420995	0.0171173	0.0719331	0.0675035	0.0574123	0.0955831	0.137871	0.0841879	0.106757
sig_21638	sig_21638	BYL-719	NA	2	0.0477183	-0.00336234	0.151638	0.0909407	0.0889356	0.0323489	0.274681	0.234018	-0.0483343	-0.134497	0.052394	0.107126	-0.175324	0.0881564	0.0563275	0.179204	0.0173041	0.0200287	0.116325	0.234969	0.691171	0.323727	0.445474	0.607411	0.532284	0.646007	0.671897	0.455194	0.709267	0.422366	0.612641	0.49108	0.213892	0.170827	-0.0127745	0.0650253	-0.0139176	-0.0578874	0.128129	0.0133194	0.124363	0.11417	0.0350455	0.0361762	0.105547
sig_21637	sig_21637	METHYLSTAT	NA	2	0.0687417	0.0639601	0.258687	0.222145	0.191606	-0.593077	0.189383	0.111167	0.476808	0.210142	-0.172408	-0.126285	-0.0524665	-0.209544	-0.047328	0.314742	0.0983215	-0.0293477	-0.00709059	0.346416	0.17361	0.0148095	0.014829	0.256173	0.0730609	0.166901	0.080734	0.171802	0.13346	0.0597757	-0.0309121	0.0487546	0.165754	0.20148	0.23186	0.568541	0.372252	0.382106	0.302654	0.450612	0.521887	0.249992	0.302352	0.544362	0.270616
sig_21636	sig_21636	MARINOPYRROLE A	NA	2	-0.0599793	0.0225447	-0.192951	-0.209656	-0.232936	0.224118	0.0780299	-0.0724672	0.0546805	0.0819144	0.401399	0.312355	0.250928	0.36149	0.145086	0.271786	0.432199	0.478261	0.395834	-0.0396279	0.61472	0.378389	0.388961	0.211227	0.445923	0.273868	0.393732	0.277111	0.450391	0.282281	0.385847	0.299419	0.503788	0.578806	-0.039782	0.146536	0.194535	0.272045	0.0966945	0.260418	0.302177	0.166948	0.260422	0.34909	0.225098
sig_21635	sig_21635	ETP-46464	ATR KINASE INHIBITOR	2	-0.0318288	0.0253027	-0.236901	-0.39244	-0.39812	0.00622658	-0.157376	-0.14788	0.368532	0.305073	0.264065	0.273909	0.221698	0.306968	0.252619	0.0838584	0.0719143	0.162668	0.123442	-0.114943	0.182444	0.228517	0.126393	-0.0357012	0.264182	0.11599	0.270061	0.12005	0.166889	0.0221856	0.189439	0.191084	0.225267	0.168621	0.223435	0.369898	0.360664	0.483111	0.248936	0.449372	0.303589	0.343386	0.432424	0.365647	0.292816
sig_21634	sig_21634	ABT-199	NA	2	0.141807	0.12426	0.108636	0.0936565	0.0366129	-0.208106	0.253328	0.215111	0.259143	0.11433	-0.0514107	0.0399579	-0.0373676	0.0918611	0.0678166	0.28367	0.1391	0.0323366	0.110775	0.362057	0.517726	0.321833	0.415023	0.42047	0.460624	0.451291	0.440302	0.252166	0.497452	0.279104	0.326072	0.353157	0.344392	0.250204	0.253721	0.388158	0.307705	0.292598	0.34267	0.299914	0.531036	0.187899	0.260381	0.395776	0.306955
sig_21633	sig_21633	COL-3	NA	2	-0.071101	0.0599988	-0.178449	-0.143058	-0.159813	0.285199	0.168112	-0.0764032	-0.0934894	-0.036358	0.396198	0.326652	0.274697	0.320578	0.145675	0.331576	0.552798	0.588298	0.519092	-0.00984959	0.55323	0.248579	0.305499	0.157726	0.320454	0.179989	0.218101	0.291657	0.307939	0.223202	0.251927	0.191787	0.540726	0.674683	-0.0475255	0.028587	0.124527	0.095139	-0.0093347	0.210062	0.227903	0.12799	0.193261	0.244344	0.172563
sig_21630	sig_21630	SOTRASTAURIN	PKC INHIBITOR	2	0.0041183	0.0149487	0.0483887	-0.0133045	-0.0282267	-0.0378669	0.212165	0.134966	0.0825317	0.0328544	0.108066	0.14047	0.00327357	0.165671	0.07028	0.185571	0.156472	0.100597	0.128374	0.182466	0.714981	0.37177	0.43473	0.517012	0.57641	0.571516	0.621177	0.439446	0.681904	0.454995	0.519317	0.453159	0.276064	0.26769	0.0661527	0.209779	0.167803	0.146368	0.175029	0.14931	0.316326	0.120032	0.182947	0.217158	0.171742
sig_21628	sig_21628	R428	NA	2	0.0421195	0.10961	0.215263	0.207486	0.243896	-0.125755	0.317876	0.0932755	0.283404	0.0590592	-0.00941241	0.125316	-0.0493975	-0.106919	-0.0989555	0.395008	0.104701	0.0340097	0.0786425	0.295022	0.221094	-0.136553	-0.0776273	0.129286	-0.0457166	0.0788193	0.136764	0.230998	0.032701	0.13701	0.0598249	0.0555622	0.1391	0.294521	0.143313	0.414632	0.322438	0.120431	0.108062	0.14136	0.317803	0.113008	0.221963	0.277767	0.194607
sig_21626	sig_21626	KPT185	NA	2	0.0941203	0.0792807	0.202737	0.189061	0.117507	-0.346652	0.225478	0.170754	0.414125	0.211707	-0.0483156	-0.0318334	-0.0132685	-0.0236589	-0.0321657	0.365893	0.177353	0.125507	0.0846837	0.369246	0.395236	0.22389	0.21392	0.332402	0.252343	0.282649	0.273102	0.178478	0.33614	0.20502	0.179567	0.16475	0.34236	0.338325	0.178943	0.535563	0.360911	0.371958	0.340727	0.405283	0.607089	0.268917	0.343593	0.580003	0.338814
sig_21625	sig_21625	BRD-M00053801	NA	2	0.0273296	0.0077507	-0.00812595	-0.104717	-0.0531446	-0.0561674	0.132969	0.120511	0.118431	0.162506	0.0529058	0.102287	0.020218	0.174499	0.0987118	0.0575784	-0.00722711	-0.0550039	-0.000802588	0.12028	0.622875	0.347088	0.403331	0.478031	0.593747	0.514914	0.643125	0.328992	0.611191	0.357908	0.529226	0.446565	0.143462	0.0769477	0.114349	0.185373	0.215028	0.137597	0.211318	0.125669	0.241945	0.160598	0.194715	0.152305	0.170076
sig_21624	sig_21624	CRIZOTINIB:PLX-4032 (2:1 MOL/MOL)	NA	2	0.057037	0.117681	-0.0399358	0.0252082	-0.0205715	0.0457163	0.239004	0.0701717	0.139426	0.14282	0.204855	0.133109	0.290753	0.204742	0.0951586	0.265741	0.267977	0.210062	0.237864	0.214464	0.547236	0.319485	0.265488	0.246012	0.388334	0.293017	0.402274	0.223303	0.388301	0.272995	0.37957	0.254026	0.35209	0.394003	0.111974	0.29944	0.224905	0.167909	0.0923751	0.116845	0.357593	0.0575376	0.238394	0.281039	0.248437
sig_21621	sig_21621	JQ-1:VORINOSTAT (2:1 MOL/MOL)	NA	2	0.0382124	0.0476215	0.0373488	0.00737316	-0.0284625	-0.0910728	0.173065	0.166423	0.176117	0.0928509	0.125437	0.0914108	0.0401669	0.169758	0.0748817	0.11293	0.09775	0.0675179	0.114781	0.174332	0.677309	0.391964	0.401249	0.493262	0.557228	0.560433	0.670451	0.379028	0.680775	0.420982	0.52741	0.426293	0.239443	0.200984	0.0653811	0.266523	0.18315	0.191934	0.22477	0.15709	0.27722	0.1148	0.230495	0.247339	0.21152
sig_21619	sig_21619	KHS101	NA	2	-0.0372858	0.00466368	-0.0785967	-0.118073	-0.11209	0.0875926	0.130342	0.0364823	-0.0304096	-0.0088362	0.291243	0.226961	0.118212	0.255193	0.136461	0.123592	0.241129	0.231387	0.218968	0.0299671	0.814453	0.394789	0.456826	0.521087	0.623442	0.556869	0.687661	0.501424	0.72677	0.479534	0.609841	0.481487	0.266029	0.333673	-0.0493936	0.0463273	0.0364485	0.0878407	0.0811734	0.098134	0.139429	0.105477	0.160024	0.110905	0.143203
sig_21616	sig_21616	3-CL-AHPC	NA	2	-0.0216397	0.0944901	-0.0973079	-0.0457611	-0.0582098	0.126433	0.190098	-0.0551243	0.139713	0.0778113	0.191056	0.270397	0.161102	0.115905	0.0425218	0.480536	0.446944	0.486023	0.390325	0.109901	0.272879	0.0531183	0.15124	-0.0183681	0.100655	-0.00260747	-0.0200477	0.10697	-0.0182339	0.0156884	-0.027555	0.0646206	0.52714	0.682436	0.112163	0.3115	0.388496	0.271287	0.133709	0.354307	0.50052	0.219838	0.296202	0.471239	0.274643
sig_21615	sig_21615	KX2-391	SRC INHIBITOR, TUBULIN INHIBITOR	2	0.0329797	0.108442	-0.0728218	-0.0655484	-0.0775734	0.0226175	0.137642	0.0445841	0.322475	0.121637	0.239274	0.216441	0.0752855	0.192699	0.110011	0.378989	0.361015	0.430132	0.324052	0.160958	0.456659	0.310342	0.298074	0.1625	0.27454	0.244274	0.284744	0.177466	0.338753	0.180152	0.196081	0.214267	0.516719	0.602905	0.109846	0.45944	0.354641	0.407267	0.259577	0.399773	0.547902	0.261398	0.408846	0.585779	0.390674
sig_21610	sig_21610	NVP-BSK805	JAK INHIBITOR	2	0.277968	0.239027	0.15358	0.174887	0.135525	-0.151312	0.259424	0.270009	0.158896	-0.042294	-0.00242093	-0.0433158	-0.0360562	0.00360463	0.0523838	0.061022	-0.0703408	-0.0891366	0.0338946	0.324108	0.403062	0.318889	0.329578	0.329212	0.329514	0.388632	0.492958	0.185704	0.445198	0.239283	0.382316	0.268558	0.161373	-0.00867462	0.164379	0.198507	0.0641632	-0.0574249	0.159238	-0.0126608	0.0962133	0.028383	0.128038	0.0356448	0.300748
sig_21608	sig_21608	WP1130	DEUBIQUITINASE INHIBITOR	2	0.0749832	0.0653514	0.247465	0.271495	0.164323	-0.566871	0.188238	0.172149	0.359916	0.219312	-0.16248	-0.148211	0.0697046	-0.138215	-0.0752556	0.210741	0.0887443	-0.0701141	-0.0219728	0.338931	0.25513	0.0933731	0.0186179	0.33269	0.160548	0.222747	0.188852	0.191084	0.228904	0.153029	0.0948101	0.0558661	0.122962	0.102107	0.191688	0.450854	0.264046	0.285327	0.25734	0.373065	0.412277	0.223109	0.218368	0.407838	0.208026
sig_21603	sig_21603	BRD-K03911514	NA	2	-0.0800047	-0.00887766	-0.0296653	-0.0246892	-0.01866	0.173274	0.182431	0.000285199	-0.115233	-0.0598179	0.254067	0.220572	0.0739454	0.136775	0.096469	0.179776	0.198247	0.233978	0.239019	0.041211	0.689422	0.252419	0.374945	0.388364	0.470583	0.428528	0.537068	0.396218	0.548631	0.363706	0.525552	0.376916	0.257589	0.364444	-0.0912627	-0.00821548	0.0257742	-0.0409659	-0.00722356	-0.0341367	0.101184	0.0535834	0.0777823	0.0425196	0.0677612
sig_21601	sig_21601	RAF265	RAF INHIBITOR, VEGFR INHIBITOR	2	0.146415	0.197182	0.0576536	0.0708354	-0.0303143	-0.103596	0.251294	0.0827961	0.165589	0.229155	0.0850131	0.119462	0.355748	0.187	0.0444505	0.169907	0.130774	-0.0180601	0.0961463	0.244847	0.302009	0.104818	0.120185	0.165316	0.260673	0.151625	0.315304	0.180483	0.199476	0.254667	0.301191	0.142644	0.259804	0.146153	0.252237	0.282017	0.257807	0.0754304	0.190477	0.172772	0.311166	0.123955	0.245316	0.117195	0.239973
sig_21600	sig_21600	KW-2449	ABL KINASE INHIBITOR, AURORA KINASE INHIBITOR, FLT3 INHIBITOR	2	0.167127	0.216656	0.0682791	0.0928535	0.0332682	-0.162314	0.125933	0.0646557	0.651169	0.262357	0.0404246	0.0923101	0.0649585	0.0289437	0.000495195	0.411906	0.175924	0.21797	0.118865	0.306435	-0.0158274	0.074469	0.0133491	-0.138534	-0.0924593	-0.063172	0.00248086	-0.0564377	-0.111265	-0.0906896	-0.100544	0.0103852	0.404292	0.445107	0.265722	0.77439	0.543363	0.564368	0.383569	0.490575	0.706454	0.280016	0.494552	0.711084	0.527953
sig_21598	sig_21598	KU-60019	ATM KINASE INHIBITOR	2	0.0510188	0.133543	0.129072	0.169824	0.148894	0.0161123	0.346721	0.190296	0.044535	-0.0550061	0.0978936	0.223854	-0.0163452	-0.00360946	-0.0267484	0.469341	0.326319	0.28515	0.317808	0.327196	0.514183	0.0321401	0.243039	0.360646	0.230547	0.312341	0.290362	0.402455	0.313151	0.227064	0.25204	0.244196	0.419479	0.530627	0.124014	0.239772	0.206414	0.0809896	0.155044	0.212039	0.380648	0.201973	0.159162	0.283347	0.234959
sig_21595	sig_21595	ON-01910	NA	2	0.0185963	0.11331	-0.0963909	-0.0681234	-0.0975094	0.0257179	0.109179	-0.00176814	0.381379	0.182456	0.232738	0.231672	0.126781	0.187325	0.0972276	0.419269	0.376143	0.47543	0.356916	0.128147	0.271131	0.213399	0.167996	-0.0132685	0.105124	0.0465248	0.0885936	0.0673829	0.121156	0.0305057	0.0308389	0.0796569	0.544854	0.640549	0.126876	0.500143	0.454562	0.476874	0.268679	0.457239	0.584564	0.279368	0.450781	0.654396	0.40061
sig_21586	sig_21586	NVP-231	NA	2	0.0301991	0.155462	-0.0824568	-0.0243447	-0.0532429	0.0678863	0.185183	-0.00366321	0.273075	0.10176	0.243862	0.236303	0.163595	0.175199	0.0929461	0.425396	0.445555	0.470321	0.391347	0.148804	0.368372	0.162596	0.197308	0.0763602	0.150175	0.108708	0.148865	0.165368	0.17622	0.143689	0.10141	0.0994192	0.532389	0.644135	0.135614	0.41622	0.3489	0.34871	0.199087	0.390716	0.497268	0.244909	0.400013	0.518146	0.380848
sig_21585	sig_21585	HYPERFORIN	NA	2	-0.0713878	-0.0155151	-0.167357	-0.234077	-0.229615	0.0911317	-0.0205234	-0.047119	0.0969197	0.0883122	0.353545	0.203968	0.121605	0.322014	0.14467	0.127242	0.259319	0.308424	0.221145	-0.0728661	0.611072	0.38698	0.400105	0.323605	0.521537	0.369468	0.508587	0.357897	0.55981	0.333339	0.446948	0.347662	0.31365	0.367448	-0.0271609	0.106658	0.13507	0.238624	0.169359	0.250557	0.208219	0.222825	0.241156	0.277223	0.189986
sig_21584	sig_21584	AZD4547	FGFR INHIBITOR	2	0.209147	0.155207	0.141285	0.0985894	0.0696137	-0.348753	0.0115541	0.0862989	0.714877	0.27413	-0.11261	-0.0143555	-0.070107	-0.0559743	0.023278	0.217005	-0.145517	-0.118004	-0.150814	0.268871	-0.029279	0.0498341	0.0420911	-0.0296615	-0.0164075	0.0889665	0.165853	-0.0167658	0.0160626	-0.0738972	0.0207288	0.131581	0.115544	0.0853046	0.261895	0.738994	0.467775	0.516298	0.423479	0.353366	0.594325	0.215805	0.456935	0.5724	0.469962
sig_21582	sig_21582	BMS-270394	NA	2	0.118708	0.0845672	0.0970904	-0.01855	-0.0532662	-0.229604	0.04659	0.156144	0.475008	0.212325	-0.0672606	0.0291059	-0.213618	0.0525054	0.00705533	0.214213	0.0110464	0.0335579	-0.0353228	0.245311	0.196837	0.217815	0.270762	0.218382	0.242241	0.261805	0.277464	0.124578	0.278025	0.143373	0.132189	0.233454	0.258557	0.206219	0.218083	0.522591	0.419447	0.431302	0.505723	0.462601	0.563834	0.359465	0.381195	0.520214	0.396952
sig_21581	sig_21581	ELOCALCITOL	NA	2	-0.0218834	-0.000997543	-0.358752	-0.45885	-0.449251	0.225484	-0.170789	-0.113621	0.046178	0.118566	0.382741	0.297645	0.261144	0.461145	0.294826	0.0284999	0.249342	0.32617	0.30403	-0.196786	0.518619	0.421189	0.438338	0.201502	0.577388	0.395716	0.438995	0.282719	0.482609	0.213783	0.415188	0.44456	0.336554	0.299873	0.0410153	0.0444825	0.161427	0.343373	0.152774	0.314326	0.179713	0.205207	0.284321	0.228805	0.236703
sig_21580	sig_21580	BARDOXOLONE METHYL	NA	2	-0.0536052	0.0695016	-0.173372	-0.189944	-0.145173	0.124857	0.105497	0.00512278	0.120442	0.0688913	0.287254	0.280554	0.0993021	0.268372	0.183121	0.22586	0.340694	0.413589	0.32956	0.00244382	0.577528	0.339258	0.344117	0.247101	0.426123	0.312423	0.41272	0.28027	0.444933	0.293986	0.331157	0.288283	0.426511	0.511764	0.0569034	0.200592	0.262652	0.262588	0.174799	0.289638	0.310116	0.269224	0.290669	0.352449	0.273577
sig_21577	sig_21577	AZD1480	JAK INHIBITOR	2	0.113283	0.102414	0.147148	0.109128	0.119331	-0.246525	0.0865779	0.145437	0.375548	0.128223	-0.143725	-0.0438043	-0.137934	-0.0872699	-0.0238889	0.0851333	-0.190415	-0.194202	-0.127798	0.215751	0.10536	0.0950346	0.0323668	0.14958	0.0851179	0.179619	0.255491	0.0765854	0.174074	0.0597528	0.135727	0.0701393	-0.00312768	-0.0664452	0.181701	0.387784	0.230268	0.190849	0.201446	0.108206	0.224002	0.105966	0.240447	0.217269	0.245057
sig_21575	sig_21575	VORINOSTAT:NAVITOCLAX (4:1 MOL/MOL)	NA	2	0.0676598	0.0496863	0.184133	0.132994	0.154241	-0.326631	0.211721	0.259417	0.191921	0.102952	-0.245418	-0.117558	-0.139062	-0.0271071	0.0132698	0.0187211	-0.146194	-0.312361	-0.124996	0.286246	0.486204	0.270483	0.303286	0.558605	0.453168	0.54322	0.56548	0.318561	0.58096	0.394939	0.408888	0.359311	-0.0259121	-0.119	0.143548	0.226608	0.190239	0.123326	0.27261	0.109836	0.215613	0.12122	0.0906825	0.108013	0.105512
sig_21573	sig_21573	NVP-ADW742	INSULIN GROWTH FACTOR RECEPTOR INHIBITOR	2	0.00964194	0.0116212	0.0382675	-0.0122613	-0.0299173	-0.0460851	0.158704	0.184659	-0.0526617	-0.0151189	0.0223304	0.0898727	-0.0392141	0.11459	0.112303	0.0360828	0.0388316	-0.0312865	0.0834345	0.158334	0.757511	0.41813	0.474229	0.672023	0.674891	0.700079	0.719777	0.494068	0.794373	0.463331	0.644705	0.492548	0.132312	0.0737682	0.0271352	0.0154885	0.0207977	0.0320977	0.139547	0.0579915	0.0965975	0.106154	0.0503844	0.0241628	0.0796047
sig_21572	sig_21572	SMER-3	NA	2	0.0788253	0.044005	0.373549	0.294555	0.274766	-0.67057	0.132704	0.102475	0.392204	0.187488	-0.337108	-0.208099	-0.131678	-0.389298	-0.150814	0.249895	-0.0212556	-0.188511	-0.17609	0.335555	-0.0426753	-0.181935	-0.165813	0.209846	-0.093993	0.0558076	-0.104511	0.114109	-0.0660656	-0.0522224	-0.175185	-0.0816681	-0.0477396	0.0115672	0.211476	0.470984	0.241077	0.237791	0.227611	0.385224	0.405851	0.247525	0.16574	0.382522	0.138473
sig_21570	sig_21570	NAVITOCLAX:SORAFENIB (1:1 MOL/MOL)	NA	2	0.197407	0.153422	0.162571	0.0773475	0.0469836	-0.444248	0.0853542	0.170968	0.629937	0.343681	-0.207099	-0.119533	-0.0111598	-0.00312481	0.00476835	0.122586	-0.15267	-0.255543	-0.182122	0.331938	0.115437	0.163021	0.116556	0.181471	0.207483	0.213238	0.291619	0.0511024	0.182847	0.0887891	0.109372	0.18844	0.092418	-0.0494865	0.328379	0.649283	0.504023	0.495837	0.489277	0.40335	0.555394	0.277679	0.396816	0.473714	0.386527
sig_21569	sig_21569	ALISERTIB:NAVITOCLAX (2:1 MOL/MOL)	NA	2	0.0985105	0.13598	0.123913	0.177134	0.137716	-0.0701432	0.384283	0.287691	0.249146	0.0425825	0.000401914	0.0582612	-0.0772844	0.081956	0.0163238	0.320657	0.113918	0.0620437	0.181722	0.401653	0.563254	0.340421	0.340704	0.439902	0.363315	0.467703	0.54846	0.315671	0.530626	0.351109	0.393038	0.310251	0.330588	0.30711	0.19851	0.376416	0.262335	0.171396	0.262186	0.175234	0.370976	0.188853	0.228122	0.294462	0.284649
sig_21567	sig_21567	DOXORUBICIN:NAVITOCLAX (2:1 MOL/MOL)	NA	2	0.102312	0.126863	0.102185	0.0952289	0.064373	-0.22384	0.228848	0.163183	0.50395	0.222313	0.0649043	0.0908533	0.0208864	0.0599531	0.00308822	0.354789	0.122764	0.116607	0.0954735	0.336348	0.384124	0.213095	0.195238	0.233812	0.235778	0.276119	0.390699	0.21453	0.322979	0.202799	0.2156	0.23485	0.336661	0.346529	0.227477	0.629292	0.460581	0.423465	0.364077	0.384668	0.571928	0.264799	0.413966	0.558008	0.390388
sig_21563	sig_21563	BRD-A02303741:NAVITOCLAX (2:1 MOL/MOL)	NA	2	0.110972	0.0624504	0.220397	0.212656	0.226911	-0.312936	0.300119	0.311319	0.142736	0.0405967	-0.286906	-0.195328	-0.127531	-0.0642491	0.00534325	0.0295	-0.178986	-0.376551	-0.130639	0.370679	0.445346	0.266449	0.297473	0.530528	0.430946	0.520646	0.545183	0.266946	0.537493	0.366223	0.395177	0.347161	-0.0105746	-0.186384	0.200057	0.207932	0.133219	0.00988792	0.214943	0.00475768	0.165867	0.0343064	0.031978	-0.00603584	0.0782914
sig_21562	sig_21562	JQ-1:MK-0752 (1:1 MOL/MOL)	NA	2	0.0698235	0.100971	0.0863769	0.112711	0.0439703	-0.0689793	0.265168	0.196915	0.196322	0.0274151	0.120877	0.0971568	0.0785034	0.147504	0.0208953	0.234275	0.19108	0.163331	0.203424	0.270802	0.624387	0.365354	0.351471	0.447338	0.41093	0.473133	0.554968	0.330181	0.572261	0.362199	0.442532	0.306863	0.327881	0.343691	0.0827381	0.345974	0.173284	0.194503	0.172195	0.175333	0.337483	0.0907587	0.237052	0.334206	0.254175
sig_21561	sig_21561	JQ-1:NAVITOCLAX (2:1 MOL/MOL)	NA	2	0.140495	0.0851286	0.19944	0.180445	0.153582	-0.334903	0.202158	0.255873	0.280882	0.135335	-0.201147	-0.141329	-0.037275	-0.009933	-0.0103428	0.041468	-0.134181	-0.318534	-0.127102	0.332692	0.460258	0.251867	0.26365	0.522509	0.387426	0.505864	0.57277	0.294323	0.535745	0.35963	0.413495	0.329595	-0.0118448	-0.130622	0.155243	0.338182	0.154824	0.13064	0.243025	0.108147	0.227767	0.0878347	0.162275	0.113883	0.168074
sig_21560	sig_21560	SNX-2112:BORTEZOMIB (250:1 MOL/MOL)	NA	2	-0.013248	0.0859976	-0.199175	-0.139175	-0.147063	0.126154	0.105164	-0.087464	0.198546	0.133048	0.266958	0.23844	0.226518	0.215799	0.119228	0.414888	0.489176	0.54458	0.427017	0.0412213	0.260723	0.151063	0.169002	-0.065889	0.113987	-0.02034	-0.0278222	0.0666628	0.0426386	0.00623829	-0.0369865	0.0541242	0.529416	0.651894	0.0677996	0.32462	0.389048	0.358734	0.124488	0.399646	0.496201	0.215239	0.373063	0.515784	0.313178
sig_21559	sig_21559	DECITABINE:CARBOPLATIN (1:1 MOL/MOL)	NA	2	0.151807	0.211389	0.06612	0.194152	0.133948	-0.11151	0.365625	0.200008	0.273112	0.020142	0.0823761	0.0909059	0.069425	0.0630519	0.0577479	0.432221	0.283129	0.207387	0.285084	0.39856	0.439984	0.137027	0.258506	0.266797	0.220947	0.281247	0.308994	0.28759	0.288511	0.197168	0.222485	0.204842	0.413475	0.436526	0.275286	0.421446	0.25852	0.187694	0.21918	0.261489	0.452203	0.167645	0.287041	0.361986	0.364865
sig_21556	sig_21556	JQ-1:CARBOPLATIN (1:1 MOL/MOL)	NA	2	0.0583775	0.074534	0.0319693	0.0697287	0.0310826	-0.014238	0.256436	0.133598	0.110163	-0.0208075	0.168976	0.121855	0.0385873	0.186162	0.0787091	0.281341	0.281466	0.238995	0.27263	0.204298	0.722952	0.366823	0.447079	0.492323	0.487424	0.518441	0.575119	0.391372	0.631117	0.381931	0.481559	0.376084	0.378322	0.41285	0.0415872	0.230185	0.137364	0.134661	0.151691	0.174047	0.293216	0.116207	0.226011	0.26004	0.236626
sig_21554	sig_21554	GSK525762A	NA	2	0.050929	0.0693293	-0.0154909	-0.00243892	-0.0394462	-0.0262705	0.172432	0.0912307	0.0855697	0.04044	0.223354	0.103159	0.229066	0.230408	0.0407512	0.110537	0.231125	0.17663	0.249009	0.143153	0.667953	0.376962	0.368935	0.444203	0.494491	0.490163	0.593553	0.376672	0.604268	0.377638	0.507524	0.353968	0.27725	0.268503	0.00304838	0.188864	0.0429386	0.112627	0.085592	0.134523	0.155234	0.0728203	0.204293	0.192455	0.181709
sig_21553	sig_21553	SB-743921	KINESIN-LIKE SPINDLE PROTEIN INHIBITOR	2	-0.00495291	0.0816161	-0.0782252	-0.0717127	-0.0861734	0.102436	0.210152	0.0623134	0.157399	0.0701505	0.265115	0.269546	0.128244	0.212897	0.0997749	0.349615	0.352989	0.39113	0.345534	0.153777	0.621574	0.298323	0.342015	0.310477	0.399203	0.359121	0.435528	0.357325	0.45594	0.309549	0.35979	0.304578	0.456828	0.555106	0.0840504	0.312427	0.281854	0.249394	0.17469	0.295021	0.408098	0.232226	0.332067	0.386748	0.28935
sig_21552	sig_21552	BRD-K35604418	NA	2	0.1491	0.14335	0.187163	0.142118	0.0731733	-0.418057	0.0726761	0.0829978	0.660875	0.326174	-0.0819431	-0.028162	-0.0247884	-0.0600733	-0.000916176	0.356223	0.0566777	0.0357899	-0.030099	0.33718	0.0989787	0.0305249	0.0532444	0.106998	0.0559951	0.105667	0.106742	0.0859561	0.0684768	-0.0159533	-0.0171735	0.110317	0.265461	0.262203	0.26402	0.72591	0.515325	0.555182	0.464418	0.506851	0.691983	0.326611	0.487537	0.693367	0.455793
sig_21548	sig_21548	NAVITOCLAX:GEMCITABINE (1:1 MOL/MOL)	NA	2	-0.0232081	0.0937841	-0.0929107	-0.0668728	-0.0616536	0.101049	0.216254	-0.0135079	0.183132	0.0909327	0.22004	0.251053	0.172546	0.171804	0.0797461	0.442303	0.420982	0.427989	0.394717	0.143223	0.440305	0.175217	0.238085	0.12619	0.232479	0.155635	0.194508	0.224846	0.215584	0.159642	0.149512	0.157392	0.511991	0.635366	0.128029	0.342914	0.36396	0.290489	0.159232	0.351723	0.471642	0.218926	0.324598	0.431886	0.284744
sig_21546	sig_21546	CARBOPLATIN:ETOPOSIDE (40:17 MOL/MOL)	NA	2	0.0842947	0.137352	0.138415	0.201927	0.144106	-0.173496	0.340854	0.179971	0.398835	0.175495	0.0118783	0.108773	0.0297902	-0.0228315	-0.0792354	0.521817	0.255253	0.214268	0.182164	0.41973	0.276378	0.0875658	0.131818	0.133334	0.0910407	0.114538	0.145604	0.13754	0.113024	0.100558	0.0525107	0.113366	0.449321	0.521418	0.26011	0.596948	0.476874	0.342304	0.32081	0.377616	0.666324	0.240673	0.356896	0.586728	0.360098
sig_21540	sig_21540	DOCETAXEL:TANESPIMYCIN (2:1 MOL/MOL)	NA	2	0.0182405	0.11907	-0.114404	-0.0552422	-0.0654224	0.0742531	0.164095	-0.0241469	0.252897	0.131397	0.18983	0.24362	0.155067	0.131221	0.0855146	0.480907	0.44881	0.465506	0.364008	0.14451	0.276551	0.0876546	0.152553	0.00446564	0.101679	0.0280847	0.0140611	0.124714	0.0516655	0.0156338	-0.0156853	0.0750186	0.513243	0.656282	0.141457	0.413005	0.420306	0.355851	0.193058	0.420495	0.57074	0.262564	0.393642	0.518123	0.339632
sig_21539	sig_21539	TANESPIMYCIN:GEMCITABINE (1:1 MOL/MOL)	NA	2	-0.00500157	0.0632736	-0.0643693	-0.0232456	-0.0208026	0.131461	0.250587	0.0581733	0.0849486	0.00603451	0.247442	0.26471	0.0994906	0.165228	0.0896667	0.442987	0.397301	0.394362	0.35871	0.189862	0.620182	0.237519	0.370559	0.286259	0.375879	0.334974	0.368831	0.367883	0.420357	0.245814	0.3205	0.310232	0.482541	0.613716	0.0777871	0.256798	0.251717	0.187444	0.124154	0.236811	0.416143	0.16378	0.261025	0.34269	0.25564
sig_21538	sig_21538	PF-184	NA	2	0.0547949	0.129886	0.0587613	0.0658607	0.0284183	-0.163809	0.189838	0.0454826	0.471722	0.257351	0.0333281	0.123637	0.0709777	0.00579445	-0.00174325	0.491208	0.277579	0.272439	0.202298	0.29565	0.146388	0.0639571	0.0454506	0.0193426	0.012436	0.0205477	-0.00775174	0.059107	0.0106411	-0.0282407	-0.104319	0.00740363	0.446789	0.510599	0.281925	0.636603	0.553784	0.497991	0.340526	0.502528	0.685611	0.306653	0.412048	0.67747	0.395124
sig_21536	sig_21536	I-BET151	BROMODOMAIN INHIBITOR	2	0.0367205	0.0781404	-0.0436442	-0.0565997	-0.10225	-0.00629421	0.138321	0.0627954	0.162101	0.0582402	0.230628	0.184148	0.162345	0.251629	0.0971024	0.200134	0.265358	0.222975	0.2405	0.141	0.684317	0.363678	0.399522	0.414367	0.512484	0.493145	0.586681	0.403257	0.596976	0.368961	0.491146	0.418323	0.346934	0.367912	0.0554207	0.27316	0.163469	0.248915	0.171351	0.224689	0.314879	0.114657	0.272156	0.302002	0.25674
sig_21535	sig_21535	PYR-41	UBIQUITIN ACTIVATING ENZYME INHIBITOR	2	0.0740886	0.0519261	0.0856065	-0.0419092	-0.0253628	-0.323914	0.0764261	0.190866	0.339894	0.291422	-0.107954	-0.0480108	-0.106342	0.0630958	0.0203944	0.111573	-0.0262351	-0.105004	-0.0946442	0.230546	0.370564	0.295553	0.300534	0.40759	0.437376	0.417408	0.394703	0.195274	0.463859	0.267341	0.238688	0.329148	0.161338	0.0418852	0.231022	0.390004	0.356157	0.363716	0.41989	0.356387	0.475621	0.309093	0.297055	0.41063	0.279052
sig_21534	sig_21534	NECROSTATIN-7	NA	2	-0.0451907	0.0039923	0.0294676	0.10799	0.135601	0.178756	0.311054	0.138035	-0.275748	-0.194195	0.0793549	0.142192	-0.180641	0.0754987	0.0465211	0.340295	0.310735	0.280857	0.306848	0.163893	0.616242	0.300284	0.415734	0.453981	0.371507	0.421262	0.344499	0.338936	0.51248	0.314146	0.395213	0.306085	0.368653	0.438205	-0.0654074	-0.132013	-0.0549213	-0.11758	-0.0363256	0.00310896	0.115917	0.0781117	-0.102591	0.0213951	0.0386191
sig_21533	sig_21533	TRETINOIN:CARBOPLATIN (2:1 MOL/MOL)	NA	2	0.126606	0.11556	0.0827328	-0.0122244	-0.056027	-0.11942	0.118073	0.177857	0.29955	0.158825	0.0275552	0.115279	0.000520826	0.133115	0.0399654	0.0987814	0.000438429	6.48465e-05	0.0274087	0.208614	0.390469	0.306013	0.258255	0.329684	0.355977	0.390184	0.495083	0.224683	0.43439	0.277849	0.351258	0.290033	0.209642	0.143489	0.149784	0.354654	0.250445	0.251683	0.298693	0.29111	0.320501	0.266623	0.29205	0.288995	0.31577
sig_21532	sig_21532	DECITABINE:NAVITOCLAX (2:1 MOL/MOL)	NA	2	0.121158	0.12926	0.156267	0.167447	0.168531	-0.215193	0.346903	0.279449	0.146538	0.00317203	-0.105341	-0.0560561	-0.0665715	0.0228898	0.0564292	0.204433	0.0410545	-0.103194	0.0816112	0.382116	0.609772	0.266939	0.380454	0.544388	0.479128	0.568788	0.575414	0.394777	0.59634	0.404767	0.433578	0.391191	0.195859	0.0916796	0.239172	0.261869	0.155012	0.0656637	0.241163	0.113375	0.28726	0.127011	0.137615	0.126526	0.199505
sig_21531	sig_21531	TRETINOIN:NAVITOCLAX (4:1 MOL/MOL)	NA	2	0.164735	0.113608	0.154829	0.0938112	0.0920403	-0.30054	0.186688	0.288432	0.25414	0.135882	-0.252623	-0.0835271	-0.104303	0.0037885	0.048663	0.00424054	-0.190455	-0.370028	-0.15181	0.307942	0.399908	0.278624	0.309666	0.485453	0.453279	0.506802	0.564245	0.253831	0.518537	0.316283	0.387467	0.35237	0.014333	-0.159692	0.246583	0.287046	0.248602	0.14272	0.352584	0.145607	0.266141	0.152995	0.160642	0.0891475	0.182249
sig_21525	sig_21525	ISOX:BORTEZOMIB (250:1 MOL/MOL)	NA	2	0.0378209	0.0764368	0.113942	0.0760561	0.0666873	-0.213405	0.196806	0.157023	0.421696	0.199951	0.0716222	0.0770387	0.00970944	0.0725437	-0.00573924	0.277595	0.0965905	0.108934	0.0871911	0.268148	0.45512	0.254136	0.220637	0.324572	0.289567	0.352586	0.464467	0.250537	0.437999	0.275559	0.288108	0.257717	0.270005	0.292028	0.163583	0.535833	0.355866	0.365665	0.318516	0.326339	0.459875	0.245016	0.360399	0.507619	0.324797
sig_21523	sig_21523	BRD-A71883111	NA	2	0.106992	0.0839497	0.0287105	-0.00882725	-0.0839131	0.0216231	0.178725	0.269843	-0.036329	0.0323731	0.112868	0.0827686	0.106022	0.25426	0.0814438	-0.0013314	0.0591663	-0.0197227	0.116504	0.193063	0.664027	0.442965	0.426917	0.5381	0.635177	0.559234	0.700276	0.373453	0.679947	0.501813	0.612771	0.457214	0.216921	0.0653671	0.0826373	0.0504401	0.0700942	0.00565007	0.146863	0.0341403	0.0934279	0.0907881	0.105004	-0.00326788	0.172355
sig_21520	sig_21520	CH-55	NA	2	0.0858153	0.0376148	0.132226	0.0193604	0.0114764	-0.15626	0.080817	0.116422	0.238683	0.128394	-0.110377	0.00705396	-0.115146	0.0156097	-0.034276	0.0796799	-0.0498288	-0.125783	-0.06759	0.178467	0.201639	0.10832	0.0992012	0.251667	0.163146	0.235741	0.254325	0.135617	0.240099	0.185797	0.168449	0.17973	0.0657651	0.042026	0.121137	0.271341	0.185132	0.178515	0.239359	0.204686	0.251632	0.297049	0.205525	0.20961	0.186174
sig_21518	sig_21518	BRD-K97651142	NA	2	-0.0588652	0.0340427	-0.165896	-0.162133	-0.181174	0.0931526	0.0479964	-0.072035	0.273933	0.176351	0.327363	0.208717	0.22951	0.28895	0.10551	0.299221	0.373427	0.484072	0.335245	0.0038695	0.40677	0.312479	0.253072	0.0538161	0.258635	0.137066	0.223301	0.150664	0.251447	0.158658	0.167804	0.18843	0.493136	0.579948	0.0182457	0.369501	0.354034	0.415423	0.182783	0.369486	0.436617	0.225376	0.388983	0.538043	0.308786
sig_21517	sig_21517	SIROLIMUS:BORTEZOMIB (250:1 MOL/MOL)	NA	2	0.0213783	-0.00761528	0.0898334	-0.0488184	-0.0180079	-0.210891	0.0344225	0.104098	0.443517	0.245683	0.0259241	0.0542043	-0.0832477	0.0749066	0.0278472	0.182941	-0.0552099	-0.023473	-0.0770543	0.19159	0.366853	0.189094	0.180517	0.319895	0.299038	0.375699	0.437551	0.26346	0.394382	0.207168	0.267705	0.328624	0.106864	0.123922	0.148452	0.500653	0.375396	0.417836	0.328699	0.344733	0.438729	0.280569	0.381202	0.452142	0.271947
sig_21515	sig_21515	SERDEMETAN:SCH-529074 (1:1 MOL/MOL)	NA	2	0.002916	0.026405	0.014073	-0.0335749	-0.0422588	-0.0274982	0.161682	0.138272	0.107174	0.0275483	0.172711	0.145517	0.0279128	0.184039	0.0983012	0.116869	0.109578	0.105683	0.128404	0.163686	0.754913	0.396718	0.43444	0.528062	0.604675	0.597008	0.725319	0.46757	0.732429	0.471614	0.595395	0.480203	0.234365	0.222302	0.0405683	0.196321	0.104607	0.139921	0.187748	0.116685	0.209996	0.128716	0.185092	0.197903	0.18044
sig_21514	sig_21514	VORINOSTAT:CARBOPLATIN (1:1 MOL/MOL)	NA	2	0.0429323	0.0660793	0.0751515	0.0438056	0.0502841	-0.0867104	0.216993	0.18367	0.137029	0.0173777	0.088299	0.114451	-0.0711963	0.107332	0.0715499	0.199589	0.126586	0.0973002	0.143838	0.226135	0.728018	0.365954	0.442026	0.557946	0.53479	0.609806	0.666892	0.441583	0.715099	0.441727	0.533257	0.446773	0.256645	0.257375	0.067152	0.250943	0.145213	0.161571	0.207038	0.172587	0.27674	0.171467	0.194621	0.245401	0.217166
sig_21513	sig_21513	CARBOPLATIN:UNC0638 (2:1 MOL/MOL)	NA	2	0.116845	0.113585	0.113663	0.130487	0.104284	-0.237166	0.242304	0.243302	0.23809	0.0525195	-0.013729	0.0159033	0.01895	0.0389774	0.0641862	0.153514	-0.00872192	-0.0992674	0.00112799	0.345195	0.581175	0.316186	0.321595	0.49538	0.468307	0.550066	0.6098	0.396863	0.596786	0.342175	0.458139	0.39644	0.151189	0.0824746	0.205913	0.334586	0.174112	0.173232	0.215825	0.136022	0.284791	0.0926813	0.178422	0.208755	0.220531
sig_21512	sig_21512	JQ-1:UNC0638 (2:1 MOL/MOL)	NA	2	0.0537886	0.0639688	0.0832412	0.0529218	0.0150147	-0.125351	0.186778	0.162425	0.238424	0.0708351	0.073671	0.0757422	-0.0132943	0.128311	0.0626617	0.189432	0.118732	0.0699614	0.105624	0.224916	0.642707	0.343031	0.384348	0.49799	0.482826	0.535316	0.620929	0.368408	0.64001	0.39152	0.470608	0.39139	0.259558	0.243354	0.105008	0.344668	0.21001	0.245145	0.251247	0.217334	0.342708	0.145503	0.262132	0.31931	0.254099
sig_21510	sig_21510	AZ-3146	NA	2	0.0130912	0.0857587	-0.0775065	-0.0958913	-0.104303	0.14518	0.216389	0.110369	-0.0224388	-0.0137888	0.297771	0.213049	0.140865	0.29744	0.157831	0.187325	0.295148	0.292054	0.341265	0.136585	0.798205	0.45204	0.480668	0.484993	0.610944	0.550418	0.661458	0.462858	0.69208	0.447651	0.594581	0.431335	0.405845	0.376067	0.0726297	0.0844013	0.0652592	0.0886436	0.104131	0.133373	0.165985	0.167009	0.166025	0.141076	0.222892
sig_21509	sig_21509	LEPTOMYCIN B	NA	2	-0.0338887	0.112299	-0.0872953	-0.0531416	-0.0876845	0.0965037	0.14593	-0.0488797	0.213797	0.136958	0.268678	0.25556	0.255302	0.167316	0.0831978	0.38507	0.482423	0.527597	0.408171	0.104905	0.304652	0.149748	0.0897506	0.0119306	0.089031	-0.00338022	0.0321785	0.119891	0.085746	0.0796488	0.0265774	-0.00625651	0.502327	0.641159	0.106718	0.349322	0.322668	0.318065	0.125338	0.364415	0.447943	0.239507	0.357963	0.497974	0.303174
sig_21506	sig_21506	HC-067047	NA	2	0.0554924	0.0512461	0.060153	0.0119881	-0.0191828	-0.0317785	0.0793559	0.0761302	0.0266015	0.076914	0.0520885	0.0427352	0.016479	0.122151	0.0616601	0.0485586	0.0160567	-0.0551169	0.00906536	0.115967	0.401336	0.108468	0.226692	0.429234	0.358975	0.341553	0.412744	0.291056	0.432927	0.270428	0.3484	0.257628	0.0687514	-0.0505652	0.135289	0.00769123	0.00972627	-0.00659341	0.194144	0.0656289	0.050961	0.157964	0.0756041	-0.0362484	0.131145
sig_21501	sig_21501	CERANIB-2	NA	2	0.0669676	0.106531	0.0201334	-0.0096699	-0.0174016	-0.109716	0.16459	0.0853573	0.406037	0.199859	0.155708	0.150656	0.066352	0.125402	0.0656777	0.32237	0.238141	0.260421	0.182916	0.224607	0.475233	0.281077	0.284777	0.244836	0.317932	0.293976	0.382428	0.216992	0.383913	0.226528	0.254694	0.244406	0.405367	0.445499	0.142584	0.51329	0.405518	0.39222	0.322635	0.383622	0.53803	0.280232	0.426912	0.552127	0.390103
sig_21500	sig_21500	PF-573228	FOCAL ADHESION KINASE INHIBITOR	2	0.192301	0.218485	-0.0128941	0.0519882	0.00470669	-0.0126446	0.205218	0.136611	0.262634	0.0481047	0.163408	0.14244	0.117729	0.178775	0.120133	0.256337	0.227554	0.206984	0.227364	0.268417	0.529119	0.30952	0.367989	0.282882	0.378077	0.406508	0.493066	0.283134	0.431593	0.241571	0.413552	0.37785	0.407681	0.365909	0.156511	0.384027	0.18626	0.21981	0.234077	0.215936	0.413213	0.15778	0.323159	0.310393	0.420682
sig_21498	sig_21498	BRD-K34099515	NA	2	0.0453235	0.0554704	0.107701	0.184754	0.142935	0.135836	0.24361	0.0915579	0.116754	-0.132231	0.22309	0.201875	-0.0645198	0.0161816	-0.0144014	0.453696	0.336618	0.438063	0.349725	0.214909	0.343231	0.103782	0.206781	0.091253	0.0504142	0.159838	0.15362	0.207424	0.200888	0.104653	0.189066	0.181611	0.47751	0.652828	-0.0546181	0.262377	0.0798022	0.135237	0.107775	0.152981	0.341975	0.0634416	0.15846	0.369478	0.263825
sig_21495	sig_21495	BRD-A02303741	NA	2	0.024941	0.0437077	-0.0113351	-0.0376776	-0.0659346	-0.089229	0.126314	0.115372	0.273971	0.202642	0.136412	0.0810921	0.147863	0.182687	0.0398174	0.155893	0.189591	0.197485	0.129324	0.134605	0.448966	0.341054	0.279079	0.247756	0.369575	0.25732	0.360125	0.160642	0.397082	0.292483	0.269004	0.231342	0.299731	0.301034	0.0471974	0.343577	0.33262	0.344716	0.264614	0.266588	0.428729	0.171329	0.279312	0.467853	0.261092
sig_21493	sig_21493	SPAUTIN-1	NA	2	-0.0175217	0.0919729	-0.194345	-0.202332	-0.225836	0.233786	0.00692306	-0.111026	0.064328	0.0268615	0.401988	0.304311	0.228849	0.301717	0.16445	0.251868	0.485539	0.621541	0.48101	-0.0810183	0.356501	0.288844	0.267349	-0.0293959	0.208723	0.04937	0.118981	0.118023	0.192824	0.128033	0.134216	0.139763	0.532329	0.614102	-0.0778425	0.126622	0.172625	0.293276	0.103332	0.285498	0.286657	0.190808	0.253816	0.425616	0.281672
sig_21491	sig_21491	STF-31	NA	2	0.0992645	0.152932	0.152182	0.185571	0.143876	-0.241138	0.233986	0.105898	0.534409	0.200647	0.0051095	0.0898267	-0.0161858	-0.0735482	-0.0554229	0.5025	0.244065	0.244111	0.153092	0.366752	0.14552	0.0469144	0.0923614	0.0183472	-0.0180739	0.0207957	0.0511117	0.0646779	0.0111095	-0.0134543	-0.0444679	0.0339831	0.434758	0.524841	0.230798	0.678227	0.474267	0.42784	0.350066	0.446412	0.70353	0.28087	0.430569	0.685186	0.425691
sig_21490	sig_21490	BRD-K28456706	NA	2	0.1084	0.0940035	0.0519186	0.0157228	-0.0486693	-0.104982	0.157179	0.182416	0.230415	0.114024	0.0703893	0.0757195	0.0334665	0.174511	0.0921618	0.134376	0.039201	-0.00688521	0.0677519	0.241479	0.63307	0.382796	0.423253	0.486066	0.562673	0.555532	0.676448	0.368546	0.642639	0.390463	0.538653	0.440198	0.235712	0.155058	0.134711	0.297914	0.218645	0.218602	0.289837	0.206498	0.330458	0.174117	0.2547	0.245853	0.272106
sig_21489	sig_21489	BRD-K55473186	NA	2	0.146861	0.118851	0.181656	0.144256	0.169072	-0.195273	0.154159	0.117028	0.383339	0.121596	-0.145575	-0.0733275	-0.159563	-0.0909022	-0.0805877	0.241306	-0.087553	-0.112632	-0.0950358	0.281974	0.0572289	0.0785085	0.076978	0.0954273	0.00924828	0.1155	0.120329	0.0165684	0.0697962	0.0278451	0.0299313	0.0906732	0.0889135	0.0890965	0.154178	0.428014	0.277833	0.278153	0.195617	0.138931	0.372365	0.0937025	0.217874	0.330145	0.303772
sig_21487	sig_21487	YL-54	NA	2	-0.0311868	-0.0216158	0.0450936	0.0252917	0.0127921	-0.0116713	0.198386	0.196872	-0.0523951	-0.0636034	0.0447081	0.0636511	-0.134334	0.124046	0.0462558	0.151031	0.136067	0.0958311	0.153377	0.182525	0.739571	0.378453	0.46893	0.635267	0.583282	0.656911	0.601267	0.476367	0.73453	0.470357	0.525364	0.46918	0.226175	0.244554	-0.00351583	0.0648765	0.0792504	0.0952441	0.128239	0.117747	0.201407	0.106165	0.0684637	0.162717	0.0897879
sig_21486	sig_21486	GSK-461364	PLK INHIBITOR	2	0.0680363	0.155512	-0.0424422	0.0512327	-0.00136437	0.00610695	0.207046	0.0181822	0.378884	0.151229	0.167852	0.188531	0.136283	0.104547	0.0290708	0.514163	0.412645	0.460734	0.348845	0.244901	0.177559	0.119014	0.132934	-0.0819074	0.0101009	-0.050354	-0.0340299	0.005774	-0.0281888	-0.0377549	-0.0651707	0.00539465	0.588208	0.66259	0.18288	0.542903	0.446315	0.415934	0.247929	0.429134	0.64826	0.233582	0.408669	0.644179	0.416207
sig_21483	sig_21483	BRD-K62825658	NA	2	0.0375534	0.106387	-0.0159859	-0.0123462	-0.0291538	-0.0297769	0.195481	0.103118	0.341059	0.143281	0.198893	0.16825	0.0748778	0.153796	0.0651698	0.357899	0.296417	0.360318	0.295184	0.220929	0.482378	0.324222	0.296976	0.214292	0.289854	0.280174	0.348679	0.197501	0.373891	0.218074	0.244927	0.218993	0.486232	0.545744	0.135602	0.480203	0.362343	0.376869	0.286187	0.376652	0.523581	0.263954	0.387054	0.551826	0.37778
sig_21482	sig_21482	BROAD-SAI-609	NA	2	0.0405433	0.0726662	-0.0183751	-0.0737127	-0.0841159	0.0013969	0.100968	0.134	0.215913	0.0571097	0.138971	0.198306	0.0135556	0.204893	0.115658	0.0874234	-0.00408933	0.00907504	0.0710959	0.106854	0.59562	0.294053	0.350627	0.400192	0.478023	0.510258	0.700415	0.407614	0.600902	0.413115	0.535641	0.473241	0.187206	0.1552	0.0912009	0.276645	0.220834	0.242459	0.238461	0.146325	0.24866	0.108131	0.222395	0.205036	0.231094
sig_21479	sig_21479	FINGOLIMOD	IMMUNOSUPPRESSANT, SPHINGOSINE 1 PHOSPHATE RECEPTOR AGONIST	2	0.0965488	0.0680062	0.265042	0.29302	0.212733	-0.473917	0.210368	0.208857	0.170694	0.0272316	-0.208366	-0.106323	-0.0409053	-0.157725	-0.0352361	0.122265	0.0198397	-0.155322	-0.0701029	0.356603	0.439987	0.117879	0.182263	0.510959	0.317325	0.413145	0.355724	0.337696	0.423998	0.223151	0.259069	0.223924	0.0260086	0.00516126	0.106656	0.246473	0.0898287	0.0488653	0.156212	0.117584	0.235294	0.0611473	0.102676	0.168479	0.107246
sig_21476	sig_21476	SB-525334	TGF BETA RECEPTOR INHIBITOR	2	0.00579656	0.0281779	0.00595442	-0.0796051	-0.0686737	-0.0591304	0.113665	0.0913311	0.13137	0.0805919	0.178319	0.149803	0.0493718	0.193398	0.125658	0.107228	0.0651366	0.055088	0.102851	0.119879	0.728993	0.349242	0.407966	0.506447	0.609548	0.587728	0.726605	0.490793	0.70024	0.421845	0.595814	0.49452	0.18198	0.161952	0.0628278	0.190928	0.149011	0.178044	0.197182	0.139632	0.193937	0.15898	0.211529	0.173488	0.188252
sig_21471	sig_21471	ALISERTIB	AURORA KINASE INHIBITOR	2	0.145102	0.189451	0.12131	0.180168	0.099552	-0.10422	0.366013	0.230069	0.340004	0.126924	0.0555645	0.101933	0.00300433	0.0692165	0.018772	0.512155	0.271227	0.23882	0.287432	0.458404	0.426069	0.230204	0.28904	0.273817	0.242154	0.280396	0.294386	0.199102	0.300957	0.160515	0.206498	0.199423	0.522565	0.504528	0.326456	0.52689	0.372276	0.287124	0.308369	0.344253	0.620225	0.264232	0.368617	0.512756	0.41157
sig_21470	sig_21470	ERISMODEGIB	NA	2	0.011669	0.0146505	0.0138186	0.149203	0.0584871	-0.0974086	0.116707	0.0206397	0.16776	0.0480734	0.0178818	0.0248852	0.132772	0.0606854	0.0589277	0.288554	0.215503	0.162149	0.143283	0.171345	0.214869	0.124076	0.172461	0.017794	0.107594	0.0645892	0.0944474	0.0463249	0.103998	0.0204987	0.132363	0.0924227	0.282446	0.364516	0.0344007	0.262545	0.193145	0.218032	0.104151	0.146027	0.3573	-0.0318082	0.159775	0.28951	0.142066
sig_21467	sig_21467	HDAC3-SELECTIVE	NA	2	-1.94781e-05	0.0462885	-0.01647	-0.00466749	-0.00644515	0.053608	0.214232	0.169295	-0.0145387	-0.0512584	0.178545	0.137444	0.0958932	0.175088	0.0969553	0.00453916	0.050499	0.0283719	0.143268	0.122897	0.712028	0.364881	0.319789	0.504052	0.519785	0.575833	0.739553	0.476143	0.696669	0.529182	0.624046	0.428974	0.102559	0.118909	-0.0352752	0.0590459	-0.0113392	-0.0131801	0.0127112	-0.0443268	0.00268016	0.00393892	0.0574244	-0.0216847	0.0743052
sig_21465	sig_21465	ISOX	NA	2	0.0302475	0.0642512	0.0732258	0.0350465	0.00283339	-0.201287	0.166501	0.112613	0.272484	0.178745	0.118821	0.0878538	0.130256	0.119788	0.00391845	0.183032	0.138806	0.0932372	0.125951	0.204186	0.595186	0.269805	0.269968	0.408259	0.433012	0.426995	0.543608	0.363431	0.521	0.350398	0.414375	0.327102	0.209463	0.22363	0.109302	0.369344	0.236991	0.261743	0.225819	0.249499	0.338117	0.202382	0.295349	0.326546	0.233373
sig_21463	sig_21463	NARCICLASINE	NA	2	0.0261529	0.116188	-0.0696052	-0.0276587	-0.0576285	0.000798758	0.205346	0.0461714	0.227226	0.117826	0.220542	0.206411	0.191138	0.186164	0.1053	0.330921	0.376303	0.368694	0.331264	0.169948	0.562466	0.291616	0.312131	0.250795	0.368894	0.288171	0.361012	0.263364	0.395986	0.269388	0.270937	0.236118	0.463073	0.531136	0.124658	0.363096	0.31921	0.274883	0.210179	0.320649	0.445637	0.22349	0.353181	0.430351	0.30966
sig_21462	sig_21462	KU-0060648	NA	2	0.0177496	0.0394713	0.0298884	0.019993	0.0377716	0.0154077	0.258572	0.180145	-0.05882	-0.10784	0.135329	0.153058	-0.0386794	0.10795	0.109106	0.146733	0.109761	0.0843921	0.206397	0.178646	0.75869	0.288425	0.395989	0.594308	0.565705	0.656404	0.690569	0.548807	0.707504	0.417373	0.584173	0.486228	0.182046	0.190901	0.0755182	0.0485108	-0.00786776	-0.0749595	0.101014	0.0200264	0.0426635	0.109574	0.0978013	-0.00992691	0.0941517
sig_21461	sig_21461	CAY-10618	NA	2	0.0527346	0.120816	0.0919471	0.148751	0.110506	-0.187768	0.246117	0.0786167	0.383116	0.139506	0.0749311	0.114015	0.0397534	-0.0110048	-0.000903178	0.490041	0.350916	0.333933	0.248512	0.311616	0.309949	0.111926	0.171105	0.125941	0.102015	0.106818	0.114533	0.159651	0.145039	0.0752047	0.0440457	0.0921765	0.480398	0.582423	0.173181	0.529327	0.391514	0.373092	0.279697	0.426438	0.619039	0.242946	0.357297	0.614271	0.376409
sig_21460	sig_21460	YK-4279	NA	2	0.0376449	0.103439	-0.00973281	-0.0141053	-0.0269923	-0.0213325	0.232166	0.111919	0.246546	0.140777	0.189788	0.19827	0.114333	0.154911	0.072853	0.331526	0.273798	0.28197	0.263638	0.232757	0.593093	0.286496	0.32271	0.331668	0.397225	0.360281	0.450056	0.316004	0.451107	0.291509	0.348491	0.292994	0.415036	0.470699	0.154115	0.396859	0.334562	0.279192	0.243498	0.305596	0.464707	0.246052	0.365792	0.415079	0.315617
sig_21459	sig_21459	LENVATINIB	FGFR INHIBITOR, PDGFR TYROSINE KINASE RECEPTOR INHIBITOR, KIT INHIBITOR, VEGFR INHIBITOR	2	0.16526	0.144098	0.194684	0.0653321	0.0645702	-0.371487	0.0496314	0.139641	0.707494	0.29872	-0.0854434	0.0129333	-0.139495	-0.0465682	-0.0160937	0.239414	-0.110631	-0.0637451	-0.136832	0.294544	0.0335323	0.0517569	0.0523615	0.0761487	0.0227147	0.136946	0.207395	0.0612073	0.0946667	0.0218104	0.00745061	0.152693	0.169758	0.135166	0.270317	0.744584	0.510861	0.531629	0.493391	0.453814	0.602398	0.326595	0.476308	0.630164	0.474412
sig_21458	sig_21458	MGCD-265	VEGFR INHIBITOR	2	0.257755	0.216682	0.0801844	0.0230483	-0.0242688	-0.192561	0.106163	0.220924	0.330339	0.095954	-0.020286	0.00209247	-0.0515206	0.12778	0.0629288	0.142838	0.0315876	-0.0497851	0.0356498	0.27753	0.387229	0.266374	0.355423	0.353829	0.420909	0.446333	0.448137	0.224891	0.408403	0.195063	0.299346	0.37897	0.237216	0.116004	0.300057	0.366343	0.280892	0.296224	0.396743	0.288679	0.397673	0.261535	0.328215	0.31537	0.428349
sig_21455	sig_21455	REGORAFENIB	KIT INHIBITOR, FGFR INHIBITOR, PDGFR TYROSINE KINASE RECEPTOR INHIBITOR, RET TYROSINE KINASE INHIBITOR, RAF INHIBITOR, VEGFR INHIBITOR	2	0.218661	0.204557	0.0545731	-0.00437004	-0.0393165	-0.251518	0.0397085	0.0553012	0.586243	0.346738	0.0174663	-0.00721422	0.106598	0.101443	0.0354781	0.203661	0.152043	0.125491	-0.00994948	0.229996	0.0304849	0.188707	0.088129	-0.0147032	0.075722	0.0369254	0.0749783	-0.0856836	0.0333655	-0.00703967	-0.0388863	0.053756	0.279773	0.250223	0.240068	0.644296	0.461912	0.506145	0.377364	0.495912	0.604848	0.327144	0.501397	0.604501	0.52776
sig_21452	sig_21452	NINTEDANIB	VEGFR INHIBITOR, FGFR INHIBITOR, PDGFR TYROSINE KINASE RECEPTOR INHIBITOR	2	0.138937	0.157827	0.137652	0.019396	0.0672234	-0.284936	0.0884858	0.0423434	0.53364	0.163262	-0.0819582	0.036507	-0.16342	-0.0682867	-0.00704621	0.236228	-0.0726818	-0.0632211	-0.0547707	0.228811	0.0840899	-0.0334456	0.0386223	0.141368	0.0247861	0.180119	0.184991	0.191284	0.0945247	-0.0191891	0.0258548	0.160922	0.104188	0.119992	0.289385	0.558443	0.390104	0.386286	0.346126	0.418523	0.416583	0.334987	0.399329	0.410682	0.388079
sig_21451	sig_21451	BL003-049-HDAC3	NA	2	0.0454264	0.0826663	0.0655269	0.0256154	0.0294714	0.0428098	0.287869	0.199463	0.00451287	-0.0241989	0.148873	0.163098	0.00084145	0.150353	0.0750621	0.201967	0.168755	0.167364	0.21827	0.247017	0.780353	0.452899	0.486885	0.553898	0.591791	0.616605	0.688976	0.427842	0.738019	0.455911	0.579765	0.458306	0.330596	0.303811	0.0502207	0.137157	0.0903156	0.0708576	0.140558	0.079691	0.206406	0.133534	0.13349	0.165018	0.211951
sig_21448	sig_21448	HDAC1-SELECTIVE	NA	2	-0.0517023	-0.0270562	-0.0349214	-0.12638	-0.13929	0.048868	0.0797741	0.105336	0.0702257	0.0822312	0.139756	0.211972	0.069042	0.207617	0.0617552	0.02185	0.0494266	0.0442953	0.129684	0.0239504	0.572865	0.295494	0.290671	0.39417	0.493536	0.47105	0.58369	0.411702	0.543002	0.379565	0.497954	0.3994	0.128648	0.179159	-0.0266969	0.120553	0.201014	0.171613	0.153955	0.139541	0.150901	0.112813	0.185837	0.165264	0.0885832
sig_21447	sig_21447	BRD-K51490254	NA	2	0.0175861	0.0208828	0.0544093	0.0719999	-0.0327462	-0.0750265	0.097046	0.103304	0.268302	0.0889073	0.0824845	0.128268	-0.091303	0.0849012	0.0385562	0.296318	0.160148	0.145301	0.0794065	0.197667	0.426606	0.202609	0.308558	0.274187	0.316794	0.303429	0.350539	0.255652	0.393711	0.213807	0.276535	0.280098	0.306557	0.388947	0.106	0.368318	0.299266	0.344693	0.278132	0.260403	0.534367	0.130391	0.270781	0.468469	0.270504
sig_21446	sig_21446	JQ-1	NA	2	0.0551925	0.0609588	0.0990143	0.0920828	0.0554575	-0.0868072	0.251169	0.169752	0.139338	0.030919	0.128201	0.0948269	0.0408989	0.123185	0.0251267	0.189676	0.122776	0.0940508	0.158475	0.227982	0.72276	0.345162	0.371409	0.551113	0.48895	0.571563	0.664029	0.429912	0.675488	0.425307	0.546299	0.41048	0.238467	0.258366	0.0315004	0.253275	0.0970841	0.120505	0.144139	0.11843	0.229919	0.0962931	0.195889	0.219429	0.198374
sig_21444	sig_21444	SALERMIDE	NA	2	-0.0538993	-0.025395	0.119496	0.0586252	0.0496197	-0.115756	0.13734	0.000409501	0.258061	0.199145	-0.0758762	0.0598932	0.0331109	0.00899289	-0.0402032	0.346697	0.144228	0.106399	0.0622736	0.136427	0.0754669	-0.0316555	-0.0605103	0.0332911	0.000763665	-0.00945991	-0.0484243	0.0211148	-0.0623038	-0.00724115	-0.0730066	-0.0137046	0.255118	0.307345	0.127898	0.388533	0.443827	0.292194	0.181385	0.397811	0.434259	0.29565	0.238466	0.405555	0.150412
sig_21443	sig_21443	BRD-K01121114	NA	2	0.138736	0.162566	0.152117	0.129254	0.114389	-0.248959	0.174411	0.183346	0.473716	0.205676	-0.0479502	0.0692229	-0.108415	-0.0239812	0.0190578	0.33217	0.0928057	0.088702	0.0455487	0.305725	0.282817	0.192531	0.222293	0.189871	0.186008	0.190559	0.259248	0.0870888	0.258219	0.138616	0.125916	0.146019	0.339954	0.329375	0.244346	0.558243	0.458806	0.421106	0.405368	0.376236	0.603634	0.283714	0.387854	0.5863	0.42665
sig_21441	sig_21441	CHM-1	NA	2	-0.00917642	0.0878227	-0.11697	-0.0778453	-0.0907348	0.103802	0.173224	0.0142731	0.194269	0.105169	0.289103	0.228398	0.161384	0.240488	0.112741	0.354902	0.422028	0.464149	0.375896	0.113908	0.56033	0.319367	0.319974	0.225933	0.340448	0.273501	0.322784	0.240841	0.388691	0.248578	0.273199	0.233544	0.499197	0.610357	0.0601646	0.334301	0.282776	0.301895	0.161008	0.320917	0.444543	0.214199	0.354225	0.463026	0.311761
sig_21440	sig_21440	AZD-8055	NA	2	0.00628958	0.096331	-0.187488	-0.24456	-0.255387	0.0630571	-0.0658907	-0.0496791	0.327666	0.22082	0.212945	0.26737	0.139948	0.250188	0.220119	0.267494	0.242193	0.319308	0.236827	0.000386807	0.264426	0.17454	0.181919	0.0404154	0.216333	0.15833	0.18753	0.155859	0.188575	0.0671708	0.128915	0.222868	0.369496	0.406309	0.214955	0.419097	0.410481	0.518254	0.282757	0.468418	0.48592	0.302774	0.428591	0.519007	0.363614
sig_21438	sig_21438	MD-040	NA	2	0.0774553	0.0624043	0.192821	0.149505	0.105085	-0.530145	0.145957	0.110403	0.477561	0.246305	-0.104779	-0.0933574	0.00925055	-0.0944388	-0.00764713	0.236723	0.0720772	-0.0111805	-0.0150184	0.307079	0.304888	0.125902	0.0998218	0.316701	0.208312	0.278177	0.243458	0.21242	0.280745	0.15525	0.11212	0.148465	0.160922	0.164402	0.198433	0.562678	0.344585	0.386394	0.320331	0.418982	0.516821	0.251791	0.347574	0.527617	0.2771
sig_21436	sig_21436	PX-12	THIOREDOXIN INHIBITOR	2	0.113353	0.0949594	0.176519	0.139483	0.0825936	-0.444163	0.16349	0.154047	0.43443	0.167829	-0.0788213	-0.0550695	-0.0348414	-0.0462964	0.0240651	0.251695	0.0715132	-0.0276914	0.00833039	0.336525	0.407457	0.18544	0.224533	0.401241	0.322041	0.404739	0.380546	0.293817	0.407075	0.227558	0.229802	0.271425	0.217869	0.174132	0.216291	0.514759	0.300477	0.356904	0.334918	0.378903	0.500485	0.234312	0.313737	0.484097	0.315918
sig_21435	sig_21435	DARINAPARSIN	NA	2	0.0987239	0.0248993	0.173181	0.0193528	0.0153864	-0.425226	-0.0145217	0.059351	0.576006	0.342195	-0.137171	-0.0419088	-0.116039	-0.0762927	-0.0336338	0.175952	-0.200773	-0.189077	-0.199665	0.218216	0.115838	0.045886	0.0661448	0.173411	0.142114	0.215565	0.262538	0.158111	0.182722	0.0363721	0.114581	0.170106	0.0164105	0.0064036	0.230112	0.569563	0.412344	0.456129	0.46341	0.412116	0.460363	0.334268	0.350219	0.47018	0.303468
sig_21433	sig_21433	FQI-2	NA	2	0.0456661	0.121527	-0.0886369	-0.0822761	-0.0915884	0.0461497	0.178574	0.0811924	0.256302	0.106137	0.251758	0.221028	0.107076	0.233317	0.153856	0.317509	0.295414	0.353339	0.333343	0.163933	0.58894	0.36334	0.378374	0.290783	0.404304	0.367699	0.46043	0.289459	0.46982	0.269008	0.359781	0.306399	0.494876	0.515097	0.132807	0.369428	0.311802	0.303669	0.249649	0.325999	0.426446	0.250521	0.379495	0.421944	0.37121
sig_21432	sig_21432	STEMREGENIN 1	NA	2	-0.000799792	0.0356267	0.00280854	-0.0443481	-0.0483032	0.00220129	0.162544	0.098191	0.139308	0.0517504	0.213409	0.193869	0.0400079	0.193273	0.0706569	0.222267	0.233312	0.239737	0.220889	0.148786	0.718291	0.345647	0.404477	0.463517	0.519406	0.486502	0.588227	0.423444	0.627165	0.398649	0.491068	0.397922	0.341548	0.391025	0.0409116	0.22828	0.198583	0.216026	0.2046	0.22174	0.290983	0.185146	0.24836	0.307134	0.2308
sig_21431	sig_21431	SCH-529074	NA	2	-0.0217479	0.0113572	0.0605477	0.0570634	0.0330974	-0.0590345	0.224746	0.154989	0.0550943	-0.017475	0.0914665	0.13621	-0.0190392	0.113226	0.0336101	0.176554	0.165487	0.127492	0.160656	0.206155	0.741066	0.343185	0.394075	0.548241	0.547013	0.560897	0.609691	0.467539	0.678207	0.46376	0.531594	0.433526	0.249867	0.289427	0.0150416	0.179352	0.126548	0.119218	0.137802	0.104771	0.251832	0.074654	0.133355	0.216798	0.132673
sig_21430	sig_21430	CIL55A	NA	2	0.104878	0.125569	-0.0124341	0.0342906	-0.000848068	0.03005	0.213158	0.0382576	0.0739183	0.011525	0.198745	0.119182	0.172143	0.151906	0.120235	0.275641	0.414832	0.369918	0.333937	0.192146	0.565258	0.306854	0.381863	0.279839	0.374042	0.303959	0.309369	0.212315	0.423807	0.183805	0.278301	0.216822	0.432277	0.448469	0.0261174	0.182534	0.122406	0.140428	0.0877339	0.163664	0.326977	0.0613982	0.190992	0.308521	0.262116
sig_21428	sig_21428	NPC-26	NA	2	-0.131526	-0.0804163	-0.111964	-0.214681	-0.182366	0.140772	-0.0075335	-0.170335	-0.137366	0.0720574	0.165006	0.162291	0.100675	0.188782	0.0680294	0.168441	0.301826	0.346999	0.267858	-0.18741	0.374954	0.122144	0.163702	0.214054	0.262947	0.149648	0.0553118	0.164937	0.223333	0.0725042	0.125412	0.0744274	0.274014	0.357745	-0.0771924	-0.0993245	0.14529	0.119057	-0.0123652	0.248737	0.0979752	0.205449	0.0690528	0.172405	0.0307753
sig_21427	sig_21427	ELCPK	NA	2	0.0434815	0.0626872	0.0893098	0.0258977	0.0188134	-0.0806351	0.19041	0.176427	0.304976	0.113832	0.0902858	0.0921093	-0.105083	0.0863346	0.0596992	0.235909	0.113064	0.172915	0.170373	0.22898	0.547859	0.388906	0.320354	0.403306	0.379077	0.456047	0.5145	0.260589	0.539073	0.294958	0.369712	0.27367	0.314329	0.340298	0.127338	0.393206	0.26847	0.263651	0.284089	0.273494	0.37319	0.259982	0.32275	0.390662	0.295843
sig_21424	sig_21424	XMD-1150	NA	2	0.0449453	0.0544802	0.0621811	0.0262133	0.0164777	-0.0893743	0.185611	0.153759	0.17493	0.0534399	0.0986225	0.102567	-0.0407699	0.134249	0.0840132	0.193741	0.108981	0.096538	0.120823	0.210183	0.710013	0.376951	0.443587	0.531872	0.550439	0.572763	0.656093	0.414444	0.684883	0.395232	0.522342	0.452741	0.268926	0.249908	0.069284	0.267644	0.172236	0.19003	0.227929	0.16807	0.310098	0.153562	0.2204	0.285429	0.23552
sig_21423	sig_21423	BRD-K88742110	NA	2	0.0221426	0.074703	0.0853315	0.16431	0.158679	-0.0838569	0.325013	0.1812	0.163752	-0.00361841	0.130479	0.122618	-0.0376447	0.0339993	0.00949001	0.391435	0.293849	0.253764	0.232161	0.303661	0.600936	0.265277	0.337545	0.379933	0.34699	0.398297	0.443725	0.356393	0.490252	0.326967	0.345423	0.295099	0.386344	0.469947	0.0878448	0.31323	0.180733	0.152892	0.171472	0.169915	0.394551	0.129092	0.182881	0.38069	0.237482
sig_21422	sig_21422	SU-11274	HEPATOCYTE GROWTH FACTOR RECEPTOR INHIBITOR, TYROSINE KINASE INHIBITOR	2	-0.0219752	0.0474414	-0.17368	-0.201571	-0.232411	0.0251533	0.0468896	-0.0646275	0.27855	0.214271	0.268723	0.217867	0.212442	0.294537	0.127198	0.289091	0.324606	0.354727	0.273757	0.0487736	0.476586	0.290322	0.305658	0.182252	0.379471	0.244117	0.316122	0.27188	0.345478	0.216628	0.252299	0.268626	0.425927	0.474256	0.102412	0.348591	0.35876	0.432883	0.249183	0.441746	0.469473	0.284307	0.403467	0.467528	0.32684
sig_21419	sig_21419	KU-0063794	MTOR INHIBITOR	2	0.0727707	0.0682862	-0.0104073	-0.112563	-0.103009	-0.0416972	0.0451386	0.119725	0.268664	0.12714	0.157687	0.138069	-0.0241734	0.169385	0.155311	0.236836	0.127482	0.186184	0.137719	0.159975	0.492191	0.325714	0.3925	0.321868	0.436447	0.447033	0.441446	0.271289	0.478407	0.185471	0.34891	0.406288	0.327401	0.299476	0.160229	0.362081	0.290369	0.381401	0.293059	0.330212	0.424878	0.247419	0.319323	0.423977	0.334928
sig_21416	sig_21416	BMS-387032	CDK INHIBITOR, CELL CYCLE INHIBITOR, MCL1 INHIBITOR	2	0.0303941	0.0663218	-0.0718585	-0.0990622	-0.103094	-0.0226481	0.137832	0.0988136	0.129444	0.128383	0.167995	0.163958	0.105474	0.208353	0.121688	0.152163	0.204645	0.195623	0.164595	0.1238	0.674055	0.385857	0.39055	0.458289	0.570418	0.501603	0.568691	0.347902	0.616463	0.37786	0.467477	0.385094	0.292095	0.278643	0.100588	0.244771	0.194132	0.178962	0.213308	0.240496	0.332716	0.241318	0.295523	0.264995	0.244748
sig_21413	sig_21413	BRIVANIB	VEGFR INHIBITOR, FGFR INHIBITOR	2	0.00266009	0.115497	-0.231513	-0.229085	-0.269323	0.131995	-0.0158522	-0.123411	0.309121	0.210336	0.342254	0.30216	0.272057	0.311472	0.17874	0.312585	0.413506	0.515462	0.386181	-0.0303396	0.259944	0.233404	0.224151	-0.112177	0.177166	0.0113184	0.0992031	0.0546901	0.0928239	0.0250097	0.081237	0.123922	0.556019	0.598668	0.106491	0.38995	0.367876	0.475979	0.235173	0.422938	0.492503	0.243809	0.418263	0.571383	0.411975
sig_21408	sig_21408	CEDIRANIB	VEGFR INHIBITOR, KIT INHIBITOR	2	0.226562	0.129001	0.150063	0.032823	0.0343163	-0.299128	0.0876185	0.183479	0.487802	0.218279	-0.10355	-0.0513677	-0.0762275	0.0259713	0.041653	0.161088	-0.0932386	-0.101585	-0.0706162	0.306939	0.208267	0.193289	0.212654	0.221368	0.286653	0.310472	0.313557	0.104864	0.270972	0.0596299	0.170766	0.250154	0.197849	0.056975	0.308664	0.549868	0.373558	0.377378	0.414137	0.339594	0.481364	0.273447	0.394909	0.437165	0.393229
sig_21403	sig_21403	BARASERTIB	AURORA KINASE INHIBITOR	2	0.140696	0.163584	0.114215	0.151867	0.0857373	-0.0983268	0.374345	0.220829	0.269434	0.0918741	0.0617283	0.0868133	0.0272827	0.103031	0.0359929	0.411678	0.240247	0.189747	0.256711	0.4089	0.556648	0.295039	0.341934	0.386484	0.374441	0.423705	0.444154	0.291689	0.450932	0.284712	0.343774	0.311347	0.456052	0.407687	0.240473	0.462055	0.300669	0.234786	0.27343	0.289795	0.53102	0.226675	0.310326	0.419862	0.360074
sig_21400	sig_21400	CUCURBITACIN-I	NA	2	0.113401	0.0849688	0.245549	0.28856	0.188376	-0.308722	0.306981	0.369294	0.324651	0.0917468	-0.154821	-0.0510469	-0.178551	-0.0357893	-0.045104	0.252024	-0.00680577	-0.101994	-0.0149016	0.442958	0.400711	0.259907	0.248032	0.446291	0.27795	0.408735	0.443098	0.24846	0.475485	0.316748	0.280461	0.258722	0.223873	0.152507	0.218916	0.435071	0.287342	0.228429	0.349313	0.237784	0.446664	0.173201	0.221137	0.360023	0.261255
sig_21398	sig_21398	EVODIAMINE	TRPV AGONIST, ATPASE INHIBITOR	2	0.0361739	0.105522	-0.00654382	-0.0294952	-0.0238739	0.00463909	0.198982	0.0945064	0.271159	0.117914	0.209236	0.241599	0.0451372	0.144732	0.071731	0.391405	0.308197	0.34956	0.285497	0.207158	0.521505	0.239611	0.307132	0.263583	0.318987	0.294163	0.3578	0.284628	0.374222	0.217776	0.263543	0.264424	0.465676	0.561147	0.139506	0.403212	0.360911	0.322694	0.274619	0.357567	0.49153	0.270546	0.38056	0.49294	0.359066
sig_21395	sig_21395	NSC19630	NA	2	0.123008	0.0759593	0.23579	0.249414	0.154201	-0.409013	0.206131	0.211659	0.340729	0.102819	-0.157207	-0.102852	-0.139758	-0.0860536	-0.00450863	0.26094	0.0758123	-0.0326608	-0.00431046	0.382646	0.444551	0.233536	0.297281	0.457119	0.335247	0.433185	0.381477	0.284466	0.465005	0.256389	0.280033	0.260608	0.220379	0.18685	0.150322	0.424284	0.237834	0.265857	0.337948	0.304284	0.493751	0.193198	0.229109	0.423865	0.265463
sig_21394	sig_21394	HLI-373	NA	2	0.0469297	0.0555258	0.0579279	0.0944109	0.0656583	-0.0601983	0.270989	0.195261	0.108446	-0.0679248	0.114189	0.0798845	-0.0435618	0.0944093	0.110692	0.212642	0.162146	0.123424	0.182554	0.280919	0.718507	0.399407	0.433548	0.531322	0.510801	0.60543	0.637073	0.421885	0.713948	0.397066	0.523588	0.400515	0.299324	0.287955	0.100245	0.251257	0.0625656	0.0984671	0.129321	0.100743	0.247648	0.0579954	0.154385	0.220326	0.202171
sig_21393	sig_21393	ISONICOTINOHYDROXAMIC-ACID	NA	2	-0.0461962	0.0017631	-0.164394	-0.138871	-0.134528	-0.0189019	0.00255032	-0.0913096	0.377075	0.17937	0.228222	0.126404	0.070879	0.177516	0.0916824	0.237036	0.211374	0.354131	0.204216	-0.013658	0.139266	0.241535	0.149157	-0.0922696	0.0745163	0.0245749	0.0787701	0.0286066	0.0945455	-0.0105041	0.00679799	0.0846323	0.368484	0.424165	0.0381096	0.41582	0.36772	0.452603	0.172836	0.378023	0.410862	0.155717	0.366288	0.569777	0.306178
sig_21390	sig_21390	TANDUTINIB	PDGFR TYROSINE KINASE RECEPTOR INHIBITOR, KIT INHIBITOR, FLT3 INHIBITOR	2	0.155904	0.13359	0.0280304	-0.0311764	-0.0374928	-0.224063	0.0769161	0.115007	0.477002	0.231142	0.0091313	0.0258263	0.0173268	0.117396	0.100099	0.182801	0.0623389	0.0357072	-0.024112	0.222097	0.377938	0.291396	0.293292	0.290473	0.365928	0.370885	0.428864	0.1719	0.401226	0.196166	0.248193	0.306361	0.244828	0.169052	0.199405	0.538168	0.375894	0.401545	0.35824	0.378927	0.520215	0.256097	0.404409	0.486938	0.403396
sig_21387	sig_21387	BRD-K52037352	NA	2	-0.000372536	-0.0369613	0.0717264	0.00719641	-0.0349801	-0.206512	0.0419677	0.0728552	-0.0149341	0.0767447	-0.187705	0.0340606	-0.07988	-0.00912884	0.0114684	0.0172751	-0.0166987	-0.182359	-0.112033	0.101371	0.335495	0.0629685	0.174583	0.479002	0.352466	0.387266	0.247116	0.338208	0.362906	0.228706	0.191852	0.274365	-0.0609716	-0.0749726	0.0621673	-0.00450838	0.0797859	0.0702	0.15803	0.105038	0.136569	0.083061	0.0198211	0.0520391	-0.00894151
sig_21380	sig_21380	BRD-K02251932	NA	2	0.103326	0.043822	0.0449882	0.0158505	-0.0338271	-0.0215914	0.184071	0.153601	0.0800944	0.0317094	-0.0641486	0.0141733	-0.102214	0.0402772	0.104882	0.280954	0.117107	0.111207	0.168075	0.244854	0.284729	0.221619	0.374733	0.207379	0.317058	0.260534	0.147863	0.0624009	0.26023	0.0234555	0.136468	0.199488	0.321726	0.278308	0.202102	0.137321	0.211534	0.149799	0.293226	0.203192	0.384348	0.120341	0.130251	0.248998	0.214811
sig_21379	sig_21379	BRD-K09344309	NA	2	0.0816069	0.0730167	-0.0189908	0.058154	-0.0107573	0.0669776	0.211028	0.123722	0.0774284	0.0353866	0.198679	0.166724	0.161876	0.188249	0.085963	0.266136	0.269035	0.276798	0.245899	0.147108	0.398693	0.242893	0.309974	0.147151	0.261674	0.180035	0.257388	0.159178	0.283793	0.173746	0.259924	0.215065	0.410763	0.447486	0.007398	0.174032	0.188727	0.18203	0.130514	0.130586	0.333256	0.0162454	0.18318	0.337777	0.231912
sig_21378	sig_21378	EMF-BCA1-57	NA	2	0.0932473	0.0312421	0.122592	0.0705191	0.074655	-0.0634403	0.153933	0.155883	0.0090233	-0.017172	0.0591603	0.0100772	-0.0945839	0.0792262	0.0418029	0.117271	0.052154	0.0587589	0.0620827	0.143751	0.419791	0.279351	0.34065	0.347371	0.317256	0.355182	0.37513	0.190066	0.443753	0.224005	0.355981	0.272251	0.173606	0.148512	-0.0337486	0.0550666	-0.000697875	-0.01881	0.128703	-0.0121781	0.0994227	0.0138305	0.035746	0.116035	0.109464
sig_21375	sig_21375	BRD-K01737880	NA	2	0.0968947	0.135201	0.0201707	0.0184599	-0.0338799	0.0819974	0.29077	0.117568	0.144403	0.0866053	0.114608	0.207014	0.073851	0.160442	0.0286407	0.459229	0.375882	0.346119	0.352112	0.265931	0.306726	0.241156	0.275011	0.136494	0.192537	0.101798	0.125173	0.0453397	0.177516	0.108515	0.130466	0.131202	0.600411	0.587901	0.163467	0.311133	0.36526	0.297492	0.248628	0.37092	0.524461	0.246648	0.270385	0.485607	0.341519
sig_21366	sig_21366	BRD-K71781559	NA	2	-0.0556422	0.0013886	-0.258514	-0.4555	-0.383319	0.155694	-0.125929	-0.122224	0.0192565	0.247353	0.150377	0.32032	0.14089	0.243737	0.227726	0.0131408	0.122007	0.179124	0.154051	-0.171546	0.315139	0.235931	0.234536	0.111682	0.435546	0.243244	0.222877	0.167529	0.279107	0.177638	0.179183	0.273334	0.257555	0.197705	0.128236	0.0737755	0.369652	0.2909	0.259221	0.324792	0.262709	0.323368	0.24916	0.238307	0.178653
sig_21365	sig_21365	CR-1-31B	NA	2	-0.0113765	0.05	-0.0729422	-0.0720695	-0.0804698	0.0192507	0.152133	0.0777046	0.101667	0.0642781	0.197114	0.189229	0.0586311	0.188224	0.11296	0.252392	0.33005	0.329615	0.265852	0.114528	0.678163	0.360462	0.42612	0.405026	0.503957	0.433966	0.466481	0.354824	0.580706	0.363098	0.394798	0.351799	0.405415	0.462964	0.0537352	0.219027	0.218271	0.21917	0.209438	0.27701	0.390002	0.215532	0.272075	0.3413	0.250686
sig_21364	sig_21364	KO-143	NA	2	-0.0215413	0.0367873	-0.0981309	-0.156896	-0.17172	0.067611	0.115192	0.0460635	0.0999139	0.0445549	0.265575	0.234932	0.106477	0.270106	0.140929	0.177088	0.231917	0.228885	0.221947	0.0750074	0.719386	0.30971	0.438153	0.459439	0.577285	0.536505	0.630708	0.509257	0.637655	0.43364	0.509819	0.470403	0.308762	0.352314	0.0535316	0.187761	0.1817	0.191034	0.191367	0.24296	0.274114	0.198403	0.285188	0.221581	0.22978
sig_21362	sig_21362	MK-1775	WEE1 KINASE INHIBITOR	2	0.0511758	0.146494	0.0966517	0.235051	0.184877	-0.0248413	0.389598	0.13862	0.237326	0.0399886	0.0871432	0.156665	0.0528917	-0.0142097	-0.0557597	0.53012	0.408071	0.381143	0.326741	0.355691	0.263289	0.0559409	0.0911432	0.0759958	-0.014982	0.0059183	0.0301486	0.107412	0.0468629	0.0751569	-0.0175661	-0.00139806	0.507177	0.639699	0.158515	0.423264	0.353092	0.223752	0.183052	0.293464	0.51235	0.192446	0.258784	0.492113	0.303559
sig_21360	sig_21360	SERDEMETAN	MDM INHIBITOR	2	0.0587226	0.0595928	0.0569384	0.0162668	-0.00487391	-0.102814	0.207162	0.181876	0.195409	0.0590539	0.0962385	0.116353	-0.0454204	0.132168	0.0971324	0.182955	0.0789858	0.0532153	0.0764687	0.244514	0.686488	0.349556	0.42763	0.526222	0.549077	0.58489	0.684563	0.438491	0.680522	0.419997	0.529758	0.469069	0.24434	0.219376	0.107369	0.298588	0.18944	0.174722	0.25688	0.180536	0.328664	0.175363	0.238456	0.259039	0.246648
sig_21359	sig_21359	BRD-K68548958	NA	2	-0.00944844	0.00332012	-0.165022	-0.163785	-0.239501	0.142275	0.0844176	0.0261514	-0.0880287	0.0209763	0.286768	0.192373	0.200755	0.343423	0.144645	0.118894	0.260597	0.278066	0.304821	-0.0148135	0.616688	0.332184	0.425651	0.370394	0.537246	0.419594	0.464616	0.402514	0.546218	0.310325	0.457235	0.423105	0.337025	0.289017	-0.0610605	-0.054061	0.015197	0.084465	0.0674986	0.130592	0.118355	0.0982763	0.11287	0.0968669	0.110736
sig_21358	sig_21358	BRD-K73261812	NA	2	0.0435938	0.0909997	0.0635169	0.0468226	0.0278268	-0.178192	0.178325	0.0859746	0.377022	0.194751	0.0456322	0.122821	0.00174371	0.0483657	0.0378622	0.398887	0.245288	0.242176	0.165291	0.264899	0.429417	0.222837	0.255223	0.255171	0.274312	0.284553	0.276926	0.213623	0.342928	0.169265	0.171074	0.221763	0.403439	0.451264	0.148463	0.509167	0.433028	0.412397	0.323103	0.401974	0.611253	0.26413	0.381067	0.59426	0.345199
sig_21356	sig_21356	TOSEDOSTAT	PEPTIDASE INHIBITOR	2	-0.0122756	-0.0103496	0.260103	0.295639	0.318781	-0.141691	0.355218	0.134195	-0.00807094	-0.0273746	-0.0535488	0.00574097	-0.0397127	-0.170697	-0.160199	0.347392	0.253273	0.154988	0.137044	0.331327	0.412005	0.120632	0.0937704	0.375938	0.138243	0.200138	0.124594	0.188198	0.234059	0.1631	0.130881	0.00852875	0.170573	0.342908	0.00592813	0.147762	0.0498223	-0.0483541	-0.0343654	0.040681	0.195944	0.0757812	0.00266042	0.215293	-0.00324706
sig_21355	sig_21355	BIBR-1532	TELOMERASE INHIBITOR	2	0.0329149	0.0631004	0.120864	0.0474261	0.0447172	-0.118781	0.204537	0.147059	0.32109	0.130067	0.0847882	0.160203	-0.11885	0.0641469	0.0280859	0.377745	0.142892	0.182874	0.145995	0.272485	0.494259	0.264131	0.322849	0.332504	0.312353	0.355438	0.432304	0.287106	0.454099	0.262708	0.33044	0.30656	0.383659	0.416282	0.153972	0.427186	0.34413	0.341369	0.343495	0.343798	0.495195	0.283533	0.322707	0.50014	0.335177
sig_21350	sig_21350	CCT036477	NA	2	0.190873	0.0929477	0.366439	0.337994	0.271377	-0.665688	0.16317	0.2423	0.676273	0.329258	-0.352324	-0.269913	-0.101652	-0.251344	-0.164309	0.202331	-0.196527	-0.307204	-0.273299	0.475748	-0.121477	-0.0390104	-0.107494	0.100869	-0.0867678	0.0255286	0.0309405	-0.0528124	-0.0492774	-0.0702176	-0.128351	-0.019927	0.0088474	-0.0839506	0.276002	0.714794	0.428877	0.420582	0.441513	0.390603	0.562505	0.237116	0.317848	0.548548	0.294432
sig_21349	sig_21349	NAKITERPIOSIN	NA	2	0.00554175	0.101992	-0.134231	-0.0899662	-0.112565	0.148383	0.15482	-0.00990136	0.217384	0.0863309	0.310296	0.283465	0.168166	0.245422	0.108389	0.423449	0.445753	0.51539	0.416398	0.102554	0.461336	0.266274	0.274298	0.114371	0.246308	0.178389	0.231853	0.195939	0.264448	0.149547	0.190113	0.192926	0.561892	0.685064	0.0706759	0.355652	0.326885	0.325891	0.180642	0.353668	0.475539	0.234479	0.379757	0.494171	0.346931
sig_21348	sig_21348	COMPOUND 23 CITRATE	NA	2	0.0250036	0.0682935	-0.02289	0.0353722	0.0460133	0.0987408	0.268494	0.147142	-0.0933125	-0.140048	0.199221	0.163514	0.0206207	0.176658	0.102028	0.211063	0.27329	0.220896	0.281511	0.176932	0.862211	0.386136	0.542124	0.568551	0.596712	0.611752	0.679637	0.511663	0.754136	0.459752	0.617923	0.491372	0.317155	0.355767	-0.00336786	0.020985	-0.0417228	-0.0382796	0.0362755	0.0149275	0.124794	0.0460246	0.0755082	0.0379506	0.14224
sig_21346	sig_21346	TIPIFARNIB-P2	NA	2	0.126898	0.132374	0.132156	0.0966936	0.0707622	-0.199404	0.227846	0.187155	0.438324	0.177352	0.0093901	-0.00155686	0.0176928	0.0616679	0.0245087	0.247356	0.0523659	0.0218334	0.0527491	0.33311	0.404235	0.275217	0.229911	0.325431	0.278001	0.404432	0.445359	0.210516	0.389194	0.2452	0.279521	0.239786	0.251305	0.212546	0.249975	0.559256	0.318165	0.315569	0.313903	0.307313	0.468433	0.241394	0.356687	0.404229	0.368749
sig_21337	sig_21337	INDISULAM	NA	2	0.106186	0.141597	0.0864469	0.122463	0.0507953	-0.0457629	0.316321	0.235625	0.218008	0.0607469	0.133494	0.114048	0.0120187	0.133987	0.0354077	0.327703	0.184658	0.169228	0.20203	0.345268	0.606425	0.32483	0.387509	0.413324	0.403932	0.439182	0.556147	0.331806	0.535023	0.367793	0.422593	0.337824	0.366673	0.369062	0.178159	0.357949	0.240554	0.163173	0.235544	0.203215	0.424354	0.165783	0.277752	0.307643	0.326432
sig_21336	sig_21336	OLIGOMYCIN-A	ATPASE INHIBITOR, ATP SYNTHASE INHIBITOR	2	0.0285962	0.0710252	-0.0554722	-0.0919176	-0.110111	-0.0240387	0.0951303	0.042333	0.331449	0.172471	0.242431	0.198209	0.117658	0.238368	0.111879	0.264523	0.227876	0.291464	0.208617	0.135137	0.528412	0.338859	0.31507	0.246032	0.38621	0.349842	0.462473	0.302157	0.455221	0.27833	0.359318	0.351241	0.401527	0.430487	0.0885565	0.426575	0.317188	0.386766	0.273003	0.343392	0.45097	0.242183	0.38043	0.492091	0.349285
sig_21334	sig_21334	MST-312	NA	2	0.11502	0.0965469	0.143825	0.0737651	0.0111543	-0.448001	0.00624784	0.0402788	0.642812	0.440407	-0.102386	-0.0548391	0.040751	-0.0573936	-0.0588003	0.309845	0.104893	0.0885015	-0.0568867	0.26727	-0.0388985	0.0350421	-0.0310627	-0.00633719	-0.0242982	-0.0496762	-0.0790462	-0.0754061	-0.0730206	-0.0883287	-0.166283	-0.0337825	0.240022	0.270062	0.243834	0.700688	0.554403	0.584413	0.478785	0.603222	0.73871	0.381696	0.482276	0.74895	0.412725
sig_21331	sig_21331	AVA	NA	2	0.106521	0.0453077	0.29953	0.322184	0.234172	-0.309566	0.373857	0.246005	0.0240095	-0.0451904	-0.0912406	-0.0766774	-0.0528925	-0.105929	-0.0655499	0.279546	0.172412	-0.0195298	0.0920871	0.42207	0.559835	0.199633	0.337304	0.529215	0.379685	0.451714	0.404429	0.376184	0.49719	0.303605	0.374727	0.288098	0.237913	0.206067	0.0957697	0.170531	0.0146912	-0.0413602	0.116215	0.102181	0.282436	0.047852	0.0206653	0.133402	0.11256
sig_21330	sig_21330	GMX-1778	NA	2	0.0911864	0.121764	0.102566	0.0913955	0.053381	-0.207949	0.193881	0.133751	0.414756	0.145377	0.0496963	0.110267	-0.0402431	0.0320797	0.0342618	0.389271	0.216339	0.192608	0.145843	0.311082	0.425513	0.202307	0.281242	0.282559	0.277763	0.303162	0.342631	0.261198	0.358637	0.20574	0.220754	0.254425	0.402765	0.43036	0.202647	0.53626	0.384059	0.386035	0.353097	0.40994	0.603276	0.269223	0.381016	0.5589	0.396098
sig_21327	sig_21327	RG-108	DNA METHYLTRANSFERASE INHIBITOR	2	0.118143	0.151302	0.20905	0.262429	0.207947	-0.225546	0.327859	0.227821	0.371546	0.0872882	-0.0512452	0.0496391	-0.166889	-0.0698381	-0.014414	0.459325	0.169347	0.147909	0.159272	0.422261	0.399078	0.206547	0.276875	0.308579	0.203807	0.299573	0.320384	0.208196	0.344988	0.181252	0.217496	0.187168	0.401768	0.4186	0.221461	0.502722	0.346121	0.266501	0.329869	0.307021	0.574264	0.229845	0.291622	0.517105	0.365707
sig_21324	sig_21324	SRT-1720	NA	2	0.0293443	0.0284175	0.0901349	0.053152	0.0405107	-0.172	0.174413	0.199988	0.234495	0.0511876	0.0290667	0.0549071	-0.103793	0.0886526	0.0587594	0.193456	0.017263	-0.014741	0.0632798	0.262866	0.624233	0.290907	0.384457	0.532229	0.495402	0.583012	0.622114	0.457567	0.637856	0.364226	0.481252	0.453506	0.196445	0.173928	0.133158	0.305975	0.208059	0.236153	0.28325	0.193508	0.306181	0.154667	0.20589	0.280182	0.204556
sig_21323	sig_21323	M2-PK-ACTIVATOR	NA	2	0.183248	0.137402	0.00328235	-0.023933	-0.0334213	-0.0813756	0.0779682	0.190815	0.2691	0.0466142	-0.0184058	0.0772944	-0.161342	0.119925	0.16059	0.157548	-0.0314697	-0.0810623	0.00312252	0.241056	0.382913	0.247371	0.411126	0.321745	0.413	0.430882	0.461671	0.240721	0.439322	0.209662	0.329608	0.427102	0.217461	0.108387	0.252301	0.285903	0.281947	0.265637	0.380867	0.189545	0.397516	0.137073	0.236618	0.240426	0.327249
sig_21321	sig_21321	AZD-7545	NA	2	-0.00490797	0.129363	-0.24355	-0.252605	-0.2663	0.174607	-0.0346028	-0.147075	0.184548	0.146363	0.319939	0.280132	0.289436	0.280946	0.178416	0.236902	0.418272	0.526554	0.400575	-0.0979102	0.163387	0.149163	0.117948	-0.170107	0.0874024	-0.0804162	-0.0666036	0.0417237	-0.0206871	-0.00683117	-0.0703487	0.0255849	0.499644	0.560952	0.0835494	0.25213	0.384915	0.40542	0.152971	0.398602	0.377793	0.23497	0.344403	0.460017	0.330309
sig_21318	sig_21318	7B-CIS	NA	2	0.102351	0.0653342	0.258766	0.245284	0.161332	-0.510459	0.169656	0.205217	0.471537	0.207815	-0.199678	-0.101139	-0.151571	-0.13332	-0.0483482	0.297107	0.0178169	-0.0789295	-0.0472259	0.389298	0.2734	0.0922702	0.141721	0.374143	0.188865	0.298185	0.263511	0.235015	0.300476	0.169796	0.130388	0.168674	0.183564	0.158161	0.222987	0.531517	0.361686	0.374003	0.41521	0.412934	0.555174	0.286766	0.306326	0.528566	0.299337
sig_21315	sig_21315	SR-II-138A	NA	2	-0.0332432	0.0369386	-0.0842801	-0.103559	-0.0876552	0.0552274	0.143372	0.0433287	0.0835422	0.0477658	0.232929	0.218396	0.0806468	0.202664	0.121628	0.244953	0.330554	0.335914	0.282689	0.0852079	0.713765	0.365924	0.433621	0.410172	0.518418	0.452877	0.511307	0.380259	0.598428	0.374768	0.432814	0.366135	0.393141	0.473451	0.0307164	0.194287	0.190004	0.2019	0.170642	0.241429	0.333959	0.198756	0.256513	0.309611	0.229128
sig_21308	sig_21308	CHEMBL-1222381	NA	2	-0.0452469	-0.0138313	-0.106332	-0.168707	-0.154479	0.10167	0.0730349	0.0624346	-0.0370503	0.000754083	0.235655	0.224695	0.0496513	0.267454	0.179074	0.064659	0.129058	0.136051	0.18138	0.00807237	0.809858	0.408699	0.500681	0.556145	0.682413	0.640738	0.751305	0.517298	0.774756	0.468501	0.663465	0.540306	0.209511	0.226068	-0.00464803	0.0233429	0.0642546	0.121128	0.124967	0.100409	0.111965	0.119699	0.138647	0.0853693	0.124554
sig_21305	sig_21305	BRD-K98404142	NA	2	0.0704958	0.0289964	0.160795	0.0877942	0.0584743	-0.261471	0.159067	0.20256	0.255327	0.153099	-0.123628	0.00925871	-0.160162	0.00109214	0.000161645	0.176452	-0.0245107	-0.0619697	-0.0304425	0.297047	0.49173	0.22938	0.323532	0.504056	0.433092	0.505835	0.457649	0.365071	0.535975	0.320195	0.357285	0.361327	0.168369	0.12776	0.111794	0.31288	0.297401	0.253253	0.343476	0.29549	0.405975	0.266329	0.235024	0.320902	0.212772
sig_21304	sig_21304	ARACHIDONYL-TRIFLUORO-METHANE	NA	2	0.157921	0.149893	-0.0296748	0.0926522	-0.0260282	-0.0773001	0.225804	0.119436	0.119295	0.0980307	0.0491505	0.067207	0.102585	0.145222	0.169805	0.3821	0.244153	0.0956245	0.216368	0.334332	0.447138	0.18515	0.384151	0.316622	0.392296	0.334468	0.296339	0.247138	0.354074	0.124165	0.270303	0.277601	0.377114	0.303182	0.346764	0.217632	0.173425	0.117755	0.209541	0.18919	0.464854	0.0813036	0.220332	0.223071	0.287139
sig_21302	sig_21302	TRIPTOLIDE	RNA POLYMERASE INHIBITOR	2	0.0246622	0.0287197	0.0414447	0.0314201	-0.0286545	-0.0706126	0.197874	0.152591	0.134223	-0.0110142	0.172098	0.081964	0.0768136	0.16683	0.076869	0.133032	0.168097	0.170661	0.176566	0.178958	0.662979	0.383014	0.390112	0.462398	0.506712	0.506816	0.596118	0.389368	0.635095	0.394924	0.483855	0.360464	0.273761	0.294328	0.0301869	0.236194	0.0975916	0.115045	0.142292	0.15575	0.228747	0.110556	0.236722	0.224013	0.190594
sig_21301	sig_21301	PF-750	NA	2	0.026252	0.0235596	0.0200907	-0.0478382	-0.0764832	-0.118056	0.111535	0.103956	0.33985	0.173527	0.149617	0.102698	0.0548445	0.19826	0.0501807	0.177647	0.116031	0.141796	0.0859937	0.173475	0.527807	0.332152	0.332474	0.345227	0.440638	0.414756	0.520704	0.327386	0.501702	0.3501	0.379001	0.380864	0.282094	0.277363	0.0778344	0.413263	0.299583	0.343817	0.281453	0.296405	0.410658	0.209272	0.357178	0.423443	0.290955
sig_21298	sig_21298	BREFELDIN-A	PROTEIN SYNTHESIS INHIBITOR	2	0.00524849	0.0251151	-0.0202351	0.0042947	-0.0107051	0.0153934	0.162707	0.109331	0.0130751	-0.0534648	0.198099	0.12445	0.0716812	0.176326	0.118294	0.130238	0.205606	0.166843	0.215761	0.111846	0.780152	0.382132	0.455617	0.498369	0.563627	0.570885	0.66702	0.447638	0.708791	0.462263	0.603715	0.450769	0.264175	0.308239	-0.045286	0.120926	0.0321647	0.0860225	0.0611839	0.063984	0.163941	0.0115078	0.137817	0.136857	0.139404
sig_21296	sig_21296	BRD-K13999467	NA	2	0.148846	0.16929	0.18875	0.195606	0.125162	-0.259758	0.241664	0.1954	0.457441	0.177538	-0.0737625	0.0295491	0.00758349	-0.0218349	-0.0277399	0.318595	0.055528	-0.0399241	0.0123056	0.377719	0.25743	0.0773857	0.127535	0.233186	0.153162	0.206447	0.24529	0.205653	0.187726	0.140321	0.118118	0.152658	0.230572	0.263753	0.266461	0.515727	0.475093	0.322045	0.368879	0.306951	0.53974	0.213121	0.335679	0.393603	0.349859
sig_21294	sig_21294	BRD-K41597374	NA	2	0.0112123	0.0377827	0.00713157	-0.0534859	-0.0518342	0.0143307	0.192023	0.121461	0.0903193	0.0474708	0.175981	0.164641	0.0363298	0.19924	0.114374	0.190682	0.156596	0.146685	0.172816	0.183106	0.749335	0.365409	0.436859	0.545544	0.591392	0.603925	0.660426	0.469379	0.684247	0.453664	0.548981	0.460786	0.275731	0.289898	0.0856429	0.197012	0.168991	0.163502	0.196585	0.16951	0.273171	0.185644	0.21002	0.211854	0.209791
sig_21293	sig_21293	BRD-K62801835	NA	2	-0.0200091	0.0587332	-0.140571	-0.173329	-0.227694	-0.024783	0.0203152	0.0309228	0.233676	0.188983	0.199744	0.161734	0.132524	0.27758	0.144859	0.224835	0.237694	0.237213	0.209084	0.0736473	0.435164	0.238188	0.282433	0.241948	0.41771	0.324881	0.346165	0.34078	0.363936	0.247211	0.258704	0.313752	0.349457	0.343687	0.178295	0.280522	0.330032	0.377574	0.307469	0.41287	0.399425	0.3144	0.328058	0.364606	0.288741
sig_21292	sig_21292	BRD-K14844214	NA	2	0.11908	0.0744117	0.143165	0.142638	0.0784956	-0.18572	0.119106	0.125118	0.285994	0.0166865	-0.143239	-0.112748	-0.291771	-0.113887	-0.0235258	0.259064	-0.0350373	-0.0125622	-0.0197008	0.272045	0.0387091	0.0737879	0.164282	0.141176	0.0287778	0.166327	0.0248038	0.057018	0.083192	-0.0393612	-0.0443528	0.063286	0.14418	0.14338	0.242828	0.312838	0.177916	0.193489	0.27004	0.207816	0.357433	0.117459	0.153076	0.273444	0.22252
sig_21289	sig_21289	BRD-K11533227	NA	2	-0.012733	0.0443975	-0.249172	-0.306054	-0.339461	0.097208	-0.0691846	0.0278455	0.115475	0.157511	0.201526	0.271325	0.1599	0.330855	0.183577	-0.0756536	0.00996194	0.0338841	0.108207	-0.0838026	0.511556	0.327331	0.329855	0.306929	0.542869	0.442874	0.593828	0.353719	0.518203	0.370129	0.480326	0.442642	0.121487	0.0832331	0.0944115	0.138218	0.216754	0.241622	0.18156	0.196168	0.16406	0.16768	0.26143	0.124827	0.182112
sig_21288	sig_21288	BRD-K66453893	NA	2	-0.00631341	0.0930688	-0.0404267	-0.0348899	-0.0424236	0.0589449	0.187381	0.042791	0.195047	0.0938824	0.222702	0.250375	0.0761861	0.127416	0.0689475	0.388757	0.406485	0.458279	0.357841	0.149585	0.471435	0.23014	0.2452	0.214058	0.240447	0.195909	0.22405	0.210761	0.292319	0.188082	0.16152	0.151561	0.502667	0.620952	0.0836996	0.337454	0.347543	0.301649	0.207925	0.365329	0.464487	0.283179	0.334356	0.499954	0.313083
sig_21287	sig_21287	BRD-K05402890	NA	2	0.0767982	0.158167	-0.00725755	0.0298166	-0.0225226	-0.109579	0.117829	0.0395727	0.542131	0.24832	0.123492	0.150979	0.0941064	0.086384	0.026021	0.421357	0.300942	0.339582	0.20978	0.226001	0.145247	0.116554	0.0797956	-0.0478645	0.0107378	-0.00159217	0.0413615	0.0179146	0.0282404	0.00401057	-0.0611689	0.0159434	0.456708	0.545667	0.221754	0.667244	0.527046	0.537416	0.348409	0.495543	0.684717	0.301659	0.502969	0.711638	0.45294
sig_21285	sig_21285	BRD-K66532283	NA	2	0.147963	0.234283	0.0390491	0.0514834	0.0142233	-0.112239	0.164876	0.0438721	0.317284	0.189765	0.0614385	0.154554	0.164651	0.100919	0.0271318	0.296533	0.254656	0.166151	0.231309	0.23677	0.249662	0.0607965	0.156165	0.107253	0.118098	0.116273	0.145943	0.155642	0.135743	0.107996	0.0971858	0.0732228	0.337017	0.354885	0.244738	0.405315	0.325307	0.26381	0.254843	0.332779	0.458582	0.232796	0.365727	0.393385	0.349981
sig_21284	sig_21284	BRD-K80183349	NA	2	-0.02141	0.0112179	0.000794745	-0.0971791	-0.12228	-0.0339535	0.0742654	0.0856864	0.216059	0.163513	0.119986	0.215998	0.0367108	0.187128	0.0665599	0.09832	-0.00802153	0.0270201	0.0663876	0.0739438	0.596329	0.273593	0.297727	0.441643	0.481805	0.500417	0.647177	0.426188	0.581265	0.399645	0.49944	0.423924	0.147788	0.156994	0.0639367	0.297397	0.247261	0.244371	0.234852	0.225449	0.266622	0.212504	0.282359	0.258658	0.195423
sig_21282	sig_21282	PIFITHRIN-MU	HSP INHIBITOR	2	0.0148937	0.0600946	0.0734651	0.0332994	-0.0134475	-0.374802	0.114454	0.101121	0.288099	0.176191	0.0416539	0.0294064	0.0970124	0.0635737	0.0518202	0.140844	0.133146	0.0129169	0.06348	0.181475	0.485572	0.168062	0.190451	0.41272	0.388917	0.396279	0.433989	0.406925	0.449974	0.319748	0.300764	0.271881	0.158865	0.157499	0.172603	0.338924	0.25426	0.291175	0.28046	0.343144	0.321249	0.224037	0.270146	0.336846	0.216831
sig_21281	sig_21281	NSC-632839	UBIQUITIN SPECIFIC PROTEASE INHIBITOR	2	0.0502291	0.0716538	0.0904003	0.129705	0.0912889	-0.214741	0.222663	0.133613	0.376678	0.167667	-0.0149959	0.0295911	-0.0499711	-0.00502999	-0.0213869	0.452091	0.303434	0.28764	0.203092	0.303329	0.287871	0.177276	0.20158	0.168422	0.138416	0.133831	0.0784876	0.0963988	0.176945	0.0845887	0.0105663	0.1051	0.448119	0.530477	0.175131	0.513502	0.448217	0.397812	0.330902	0.454462	0.664858	0.274039	0.36755	0.635555	0.348829
sig_21280	sig_21280	OXALIPLATIN	DNA INHIBITOR	2	0.0492781	0.0455938	0.0195805	-0.0171225	-0.0296694	-0.108213	0.166321	0.135977	0.257361	0.0928718	0.118216	0.0952076	-0.0150826	0.1623	0.0942492	0.197945	0.122712	0.127558	0.0971026	0.208521	0.632884	0.372221	0.431113	0.439648	0.513367	0.513298	0.601499	0.364733	0.622328	0.362241	0.453817	0.434331	0.298668	0.270937	0.09874	0.347281	0.234949	0.262255	0.269616	0.244559	0.395213	0.178691	0.276975	0.350447	0.281332
sig_21277	sig_21277	KI-8751	VEGFR INHIBITOR, PDGFR TYROSINE KINASE RECEPTOR INHIBITOR, KIT INHIBITOR	2	0.270013	0.272374	0.138215	0.132996	0.0589732	-0.264571	0.233594	0.211814	0.624025	0.260126	-0.0416883	0.0148099	0.00644732	0.0597652	0.0393492	0.35607	0.0635659	0.0271896	0.0594652	0.423638	0.130493	0.147632	0.141193	0.0971971	0.0983436	0.153669	0.227371	0.0543342	0.113624	0.0379027	0.0592729	0.142473	0.359584	0.253523	0.397194	0.737139	0.508651	0.470237	0.446927	0.454886	0.649162	0.303099	0.488304	0.586792	0.563911
sig_21276	sig_21276	LY-2183240	FAAH INHIBITOR	2	0.0899829	0.121954	0.0622162	0.0456118	0.0222003	-0.224716	0.141611	0.0696871	0.517417	0.256224	0.0653551	0.0743066	0.0252715	0.047896	0.0300759	0.403191	0.237502	0.255165	0.141227	0.270204	0.289024	0.192231	0.191026	0.142397	0.161732	0.171995	0.177475	0.098646	0.213485	0.090721	0.0587913	0.127382	0.40878	0.461246	0.210141	0.631305	0.459994	0.48996	0.383423	0.483281	0.673041	0.310662	0.452472	0.675684	0.430326
sig_21273	sig_21273	GW-405833	CANNABINOID RECEPTOR AGONIST	2	-0.00246432	0.0458025	-0.060871	-0.088536	-0.0875999	0.111645	0.175385	0.090729	-0.0113779	-0.0352069	0.265057	0.237859	0.0723347	0.254122	0.150207	0.161117	0.209392	0.210456	0.243553	0.107869	0.835359	0.389999	0.491055	0.550984	0.638198	0.616754	0.733578	0.524949	0.753617	0.486136	0.633188	0.515494	0.310894	0.317874	0.0161699	0.086506	0.0625931	0.0721424	0.120855	0.0936494	0.156378	0.130364	0.167403	0.108726	0.182244
sig_21272	sig_21272	NECROSTATIN-1	RIPK INHIBITOR	2	0.0518714	-0.000313943	0.0246461	0.0651869	-0.010518	-0.0827887	0.105662	0.165815	-0.0287587	-0.0417837	0.0597447	0.0324852	0.0612455	0.102539	0.0825488	0.0135707	0.0137653	-0.0327727	0.113048	0.125265	0.458512	0.255897	0.292062	0.368059	0.423156	0.396357	0.450435	0.284146	0.450137	0.232077	0.420647	0.278701	0.101441	0.0141313	0.0502851	-0.0162703	-0.0256158	0.0387513	0.124965	0.0165781	-0.00097607	-0.0169869	0.00550711	0.0247643	0.00742689
sig_21270	sig_21270	CI-976	ACAT INHIBITOR	2	0.0579978	0.0928217	-0.0648998	-0.127262	-0.130817	-0.0428052	0.0633896	0.0639457	0.342057	0.196321	0.101338	0.176256	-0.00831322	0.210223	0.160279	0.260561	0.117723	0.156653	0.11487	0.140618	0.419768	0.311784	0.327479	0.270369	0.394559	0.371039	0.430383	0.208917	0.420341	0.183647	0.29902	0.330536	0.345793	0.310078	0.219176	0.424301	0.38193	0.399638	0.358995	0.388356	0.505538	0.300238	0.359155	0.457419	0.37714
sig_21269	sig_21269	SA-792728	NA	2	0.154348	0.122548	0.21344	0.157646	0.125031	-0.262126	0.282077	0.290297	0.296753	0.0917764	-0.101212	0.036396	-0.168025	0.000272242	0.0027761	0.28058	0.0277318	-0.0584995	0.05315	0.388747	0.476949	0.175797	0.305527	0.487689	0.376049	0.465075	0.492891	0.322268	0.47327	0.285831	0.342593	0.342605	0.251919	0.172592	0.253692	0.386962	0.314511	0.22908	0.400613	0.285947	0.440623	0.263629	0.236147	0.340254	0.313242
sig_21267	sig_21267	SCH-79797	NA	2	-0.0305247	0.0789097	-0.161343	-0.139833	-0.134463	0.16387	0.138957	-0.0379377	0.124358	0.060228	0.334143	0.303571	0.218889	0.256476	0.134389	0.322458	0.42763	0.474873	0.383595	0.0453576	0.584347	0.281878	0.341734	0.197181	0.365473	0.257259	0.354861	0.297015	0.390377	0.25466	0.304823	0.255145	0.494447	0.604941	0.0301639	0.234321	0.256587	0.249663	0.139464	0.279199	0.360653	0.190065	0.301134	0.372391	0.280437
sig_21266	sig_21266	CD-437	RETINOID RECEPTOR AGONIST	2	0.00223626	0.104863	-0.0486998	0.000676246	-0.00919381	0.0956307	0.25637	0.0249458	0.175897	0.0865034	0.168926	0.245662	0.126432	0.110028	0.0239975	0.48614	0.424029	0.432151	0.372489	0.195839	0.384693	0.134988	0.222416	0.0976891	0.18063	0.111771	0.117761	0.176012	0.126199	0.103425	0.0863426	0.11975	0.522008	0.669628	0.133608	0.350664	0.389132	0.265667	0.168291	0.346126	0.523395	0.219744	0.310238	0.466944	0.292572
sig_21265	sig_21265	HOMOHARRINGTONINE	PROTEIN SYNTHESIS INHIBITOR	2	0.0621975	0.0966461	0.0100597	-0.0143333	-0.0309233	-0.0732098	0.165925	0.127601	0.380786	0.138564	0.185532	0.167732	-0.00174734	0.172022	0.0826581	0.324815	0.217107	0.269352	0.191894	0.217914	0.511984	0.311257	0.333371	0.295244	0.342631	0.349144	0.446074	0.258378	0.457215	0.251745	0.297129	0.294757	0.422097	0.453819	0.136037	0.476705	0.364293	0.369067	0.319737	0.363099	0.495818	0.26839	0.405836	0.532292	0.392843
sig_21257	sig_21257	QW-BI-011	NA	2	0.100707	0.0829943	0.278722	0.193326	0.163216	-0.305398	0.267704	0.243252	0.35513	0.136202	-0.103594	0.00560251	-0.189459	-0.0820346	-0.0432065	0.30058	-0.0257614	-0.0467871	-0.0238184	0.394422	0.362954	0.147942	0.207879	0.414731	0.246089	0.428293	0.400526	0.285697	0.398649	0.276789	0.248568	0.275387	0.210387	0.182939	0.187719	0.461161	0.319467	0.256654	0.365175	0.295351	0.463947	0.266618	0.238195	0.409821	0.295772
sig_21255	sig_21255	CHEMBL-374350	NA	2	0.0175986	0.0468827	-0.0123839	-0.0913279	-0.0634258	-0.0681315	0.112589	0.124874	0.174132	0.0909192	0.139847	0.124275	-0.00548455	0.190936	0.110832	0.0888279	0.0792788	0.0932447	0.0826542	0.121636	0.680042	0.407802	0.421735	0.528157	0.564864	0.584329	0.680955	0.427719	0.706687	0.435559	0.517121	0.447129	0.216501	0.187227	0.0532389	0.252965	0.171946	0.194602	0.224513	0.191632	0.239906	0.193967	0.252835	0.239398	0.236389
sig_21248	sig_21248	BRD-K61166597	NA	2	0.0217072	0.137027	-0.0096344	0.0555454	0.00754568	-0.00068397	0.259979	0.061005	0.141093	0.0143979	0.204462	0.22573	0.139897	0.118899	0.0673079	0.3987	0.44944	0.420185	0.439339	0.210558	0.522609	0.195447	0.261578	0.229711	0.278676	0.234161	0.259648	0.283882	0.313954	0.220521	0.216942	0.184519	0.499133	0.587434	0.119983	0.289293	0.233497	0.22963	0.148905	0.289882	0.412412	0.191789	0.261389	0.417011	0.277373
sig_21245	sig_21245	DECITABINE	DNA METHYLTRANSFERASE INHIBITOR	2	0.112272	0.191085	0.0833909	0.181158	0.131392	-0.0960661	0.364726	0.153457	0.23943	0.0390231	0.0760232	0.114525	0.0822642	0.0495598	0.0452945	0.441735	0.339308	0.245223	0.297217	0.370037	0.453479	0.130788	0.232541	0.262375	0.23314	0.273848	0.282584	0.279193	0.294424	0.208953	0.193807	0.201072	0.437233	0.476824	0.253224	0.41197	0.283187	0.194063	0.22177	0.272828	0.475602	0.175726	0.288404	0.38768	0.338747
sig_21241	sig_21241	ML311	NA	2	0.0374265	0.103318	0.00779848	0.0157906	0.0035796	-0.0509885	0.224754	0.110286	0.276596	0.100571	0.182663	0.174748	0.0592208	0.122967	0.0703164	0.36667	0.331959	0.335531	0.2847	0.239803	0.554373	0.309056	0.33782	0.293948	0.354187	0.33474	0.390306	0.28074	0.43363	0.272728	0.289297	0.267337	0.473548	0.536215	0.123271	0.414594	0.320497	0.307709	0.264574	0.350965	0.490133	0.24633	0.351465	0.47976	0.348781
sig_21240	sig_21240	DEXAMETHASONE	GLUCOCORTICOID RECEPTOR AGONIST	2	0.0423474	-0.0136931	0.18533	0.136125	0.0959758	-0.309791	0.102197	0.107647	0.246648	0.172765	-0.206169	-0.0660124	-0.0519589	-0.111334	-0.0975671	0.0985728	-0.107344	-0.214081	-0.123593	0.211323	-0.0158982	-0.116829	-0.0516085	0.148224	0.0326947	0.0737288	0.027334	0.0883173	0.00682475	0.0877024	-0.0346066	0.0545534	-0.018658	-0.0398149	0.150407	0.306946	0.234943	0.209233	0.258498	0.216719	0.306296	0.140088	0.136007	0.221519	0.0429469
sig_21239	sig_21239	IU1	USP14 INHIBITOR	2	0.148856	0.0986037	0.0592024	-0.0066571	-0.0771859	-0.188639	0.0149792	0.16689	0.380247	0.186635	-0.0185149	0.0873338	-0.116296	0.0947213	0.0836345	0.194727	-0.0316791	0.00180054	0.0393513	0.186313	0.172991	0.112068	0.231761	0.203271	0.2108	0.202287	0.258979	0.14951	0.229539	0.042471	0.131905	0.25911	0.267701	0.157314	0.211573	0.370481	0.395752	0.429556	0.459545	0.405102	0.401876	0.290534	0.330051	0.447864	0.340612
sig_21236	sig_21236	MDIVI-1	DYNAMIN INHIBITOR	2	0.0102358	0.14308	-0.180753	-0.168111	-0.183981	0.251656	0.114729	-0.0837186	0.138012	0.0683043	0.410588	0.280697	0.321979	0.33296	0.182063	0.253883	0.433288	0.52441	0.472793	0.0344965	0.414992	0.371751	0.215402	0.0564534	0.242011	0.154759	0.245577	0.170757	0.26125	0.144836	0.207005	0.119478	0.517338	0.569917	0.0944019	0.23006	0.178105	0.23659	0.061992	0.250159	0.230609	0.208133	0.309561	0.338362	0.326363
sig_21235	sig_21235	DBEQ	ATPASE INHIBITOR	2	0.121373	0.106201	0.133973	0.0390085	0.0359921	-0.355946	0.0618256	0.094406	0.598224	0.291863	-0.0441343	0.000213851	-0.0980821	-0.00807915	0.0356985	0.245222	-0.00745409	-0.0165524	-0.0841346	0.273678	0.224344	0.136485	0.159874	0.238642	0.186949	0.253663	0.302179	0.152216	0.26636	0.0982059	0.097835	0.209778	0.198486	0.176361	0.223374	0.647865	0.462704	0.48831	0.416145	0.419869	0.563473	0.311835	0.462722	0.596989	0.41008
sig_21233	sig_21233	CIL70	NA	2	0.115104	0.112422	0.311748	0.254543	0.219123	-0.450039	0.167235	0.136686	0.580047	0.292627	-0.194961	-0.0948232	-0.179531	-0.196665	-0.133465	0.427856	0.0304048	0.0143902	-0.0566432	0.422156	0.00866076	-0.0177309	-0.026201	0.120794	-0.0821939	0.0475774	-0.0219324	0.000755555	-0.00452811	-0.0683567	-0.120878	-0.00736242	0.228441	0.254316	0.294526	0.676275	0.45861	0.47373	0.433511	0.468662	0.661051	0.342742	0.338911	0.679974	0.355557
sig_21229	sig_21229	BRD-A83255679	NA	2	0.0623313	0.0158425	0.199496	0.0616664	0.0409719	-0.443726	0.044142	0.12153	0.511567	0.283643	-0.125154	-0.0231124	-0.153055	-0.0687341	-0.0157286	0.19717	-0.0485792	-0.0847061	-0.120261	0.237617	0.245601	0.126066	0.134484	0.310492	0.238726	0.291591	0.305158	0.220934	0.312601	0.164127	0.151134	0.215728	0.134169	0.124753	0.195769	0.541824	0.422837	0.467194	0.484196	0.466687	0.530602	0.347284	0.35228	0.553694	0.313182
sig_21227	sig_21227	BO2-INHIBITS-RAD51	NA	2	0.062561	0.0673488	0.039848	0.0140572	0.00580037	-0.107331	0.184337	0.149279	0.306361	0.112911	0.109116	0.110316	-0.067874	0.123968	0.0841141	0.320096	0.188188	0.210274	0.14857	0.243537	0.561737	0.330081	0.39558	0.374086	0.407377	0.430271	0.458997	0.282615	0.523788	0.284524	0.3413	0.342711	0.379731	0.402638	0.124751	0.409199	0.294203	0.315388	0.311603	0.310508	0.512208	0.229476	0.324966	0.472064	0.347953
sig_21226	sig_21226	BRD-K92856060	NA	2	0.0236776	0.0135192	0.187629	0.0859996	0.0687453	-0.42464	0.0932682	0.0530457	0.328598	0.23489	-0.0359034	-0.0507247	-0.0103768	-0.0825414	-0.031851	0.224312	0.183908	0.0991542	0.00503308	0.211339	0.365269	0.183898	0.169796	0.357798	0.282854	0.27082	0.228491	0.206523	0.359895	0.222724	0.14598	0.140628	0.207284	0.237126	0.0922246	0.405974	0.264276	0.3475	0.308925	0.421342	0.484422	0.288392	0.257367	0.514649	0.230228
sig_21225	sig_21225	FQI-1	NA	2	0.0367418	0.112923	0.0379398	0.0386687	0.0247458	0.0277246	0.258259	0.111498	0.218921	0.0855689	0.180669	0.199738	0.0465167	0.111106	0.0384424	0.335984	0.29527	0.302324	0.270673	0.235005	0.544741	0.265697	0.282774	0.318524	0.300139	0.326547	0.384698	0.297702	0.410851	0.301214	0.294495	0.224758	0.408766	0.517325	0.120179	0.371069	0.293339	0.241428	0.204775	0.277707	0.4126	0.231656	0.327263	0.386748	0.305402
sig_21223	sig_21223	T-5345967	NA	2	0.0813326	0.0884095	0.186819	0.195029	0.152149	-0.270401	0.24376	0.177616	0.267787	0.0619409	-0.0268651	-0.01142	-0.14895	-0.0540271	-0.00162203	0.426026	0.248995	0.186093	0.133378	0.370513	0.462158	0.183317	0.308462	0.412287	0.275829	0.373686	0.278874	0.281004	0.412736	0.226512	0.191419	0.254783	0.354782	0.399433	0.148578	0.399851	0.219233	0.261715	0.289887	0.338704	0.543676	0.236729	0.232028	0.478803	0.297138
sig_21219	sig_21219	VINCRISTINE	TUBULIN INHIBITOR	2	0.0275422	0.0793137	-0.0393866	-0.0497778	-0.0681261	-0.0169301	0.150994	0.0875678	0.273481	0.132355	0.192547	0.182288	0.0472117	0.180108	0.091398	0.320313	0.288368	0.323943	0.245646	0.181158	0.58396	0.336759	0.363392	0.328288	0.410345	0.391767	0.437697	0.294126	0.496212	0.28927	0.332899	0.319128	0.426613	0.48477	0.110272	0.400937	0.30408	0.339298	0.273151	0.353994	0.49326	0.258361	0.361464	0.480949	0.339034
sig_21216	sig_21216	MERCK-KETONE	NA	2	0.0766033	0.0499877	0.265938	0.234486	0.217978	-0.233482	0.25511	0.263305	0.179664	-0.00819739	-0.0985511	-0.061161	-0.225009	-0.0803301	-0.02297	0.150919	-0.062756	-0.130838	-0.0205957	0.344572	0.55845	0.25	0.335178	0.585214	0.383118	0.581203	0.602936	0.394767	0.64167	0.343745	0.4752	0.341529	0.0649994	0.0478997	0.102955	0.269845	0.061812	0.0429813	0.225301	0.0747206	0.212388	0.102741	0.116249	0.125575	0.146998
sig_21215	sig_21215	MERCK60	NA	2	0.0427467	0.157947	0.0159592	0.0995791	0.0311793	0.0063017	0.304137	0.136274	0.173229	0.0470887	0.218718	0.218143	0.162896	0.152268	0.0412394	0.375072	0.37393	0.350591	0.413698	0.248068	0.533601	0.237777	0.236858	0.26221	0.277373	0.284953	0.372917	0.293983	0.367914	0.284554	0.295917	0.206443	0.465435	0.531195	0.128512	0.347739	0.23377	0.215335	0.147721	0.249786	0.373925	0.168926	0.301664	0.395546	0.305284
sig_21214	sig_21214	APICIDIN	NA	2	0.0587029	0.0670413	0.073825	0.0802225	0.0542627	-0.151246	0.215099	0.173781	0.195483	0.0714238	0.0662824	0.0819692	-0.00068334	0.0872081	0.0615686	0.224561	0.174787	0.107552	0.171143	0.250647	0.669295	0.319017	0.391596	0.502643	0.488243	0.536709	0.582226	0.390261	0.631344	0.373174	0.460909	0.383668	0.261849	0.273543	0.108733	0.300877	0.165312	0.198925	0.231122	0.220506	0.34598	0.167831	0.242928	0.300251	0.223356
sig_21208	sig_21208	DL-PDMP	NA	2	0.0450734	0.0391443	-0.00404244	-0.0444097	-0.0409626	0.00403503	0.180746	0.135199	0.0298704	0.0317135	0.143601	0.121995	0.0295146	0.197153	0.12274	0.100291	0.135704	0.0919672	0.127108	0.156125	0.785592	0.419894	0.503792	0.586786	0.660693	0.619086	0.705337	0.433207	0.75675	0.469456	0.608787	0.480223	0.243757	0.194893	0.0442934	0.115687	0.0904541	0.0652733	0.167217	0.0932483	0.214698	0.13766	0.167193	0.113193	0.171728
sig_21200	sig_21200	PANOBINOSTAT	HDAC INHIBITOR	2	-0.0194021	0.0243236	-0.0345196	-0.0601527	-0.0461294	0.0219911	0.157487	0.102323	0.0317142	-0.0021025	0.212366	0.179339	0.0408501	0.194892	0.117562	0.107156	0.148395	0.139166	0.180019	0.093143	0.800985	0.377157	0.452747	0.541539	0.614446	0.615955	0.739401	0.509618	0.752782	0.476482	0.617908	0.49351	0.213342	0.244555	0.00224716	0.113695	0.055313	0.0762079	0.123228	0.0762154	0.141255	0.106535	0.165961	0.121737	0.14171
sig_21199	sig_21199	TACEDINALINE	HDAC INHIBITOR	2	0.0340628	0.0551278	0.123179	0.140822	0.145749	-0.0812414	0.289876	0.237885	0.0438617	-0.00282928	0.0546276	0.0694219	0.00137509	0.0720244	0.00201932	0.140416	0.0611258	-0.00652558	0.0930508	0.253292	0.717667	0.375767	0.358497	0.552669	0.508824	0.58355	0.697737	0.426346	0.691694	0.470133	0.587008	0.404633	0.154639	0.161294	0.0350509	0.175837	0.0572765	0.0186502	0.0902055	-0.00662528	0.152266	0.0433769	0.0757916	0.120195	0.123167
sig_21198	sig_21198	BIX-01294	HISTONE LYSINE METHYLTRANSFERASE INHIBITOR	2	0.0300899	0.0237242	0.0585066	0.0159145	0.00943266	-0.18102	0.156508	0.164176	0.23857	0.102689	0.0247314	0.0478035	-0.062032	0.096345	0.0610101	0.172782	0.0852067	0.0617029	0.048261	0.224863	0.618647	0.351685	0.396166	0.492519	0.51503	0.530903	0.57444	0.359441	0.629234	0.367242	0.430817	0.40535	0.229278	0.213151	0.106556	0.332049	0.23397	0.261395	0.291499	0.242882	0.394518	0.177054	0.238938	0.359151	0.230339
sig_21192	sig_21192	PURMORPHAMINE	SMOOTHENED RECEPTOR AGONIST	2	0.00209921	0.0410899	-0.112826	-0.164873	-0.209769	0.119872	0.0687666	0.0796502	-0.0964996	0.0290404	0.209669	0.172012	0.137188	0.324616	0.178987	-0.0146357	0.111198	0.0672777	0.136085	0.0322922	0.764465	0.404284	0.492745	0.576021	0.703801	0.645082	0.730334	0.513961	0.763268	0.531681	0.665286	0.522311	0.173291	0.099833	0.0342128	-0.047308	-0.0142934	0.0170391	0.0815492	0.0585642	0.0600959	0.0972133	0.0996887	-0.0594048	0.114992
sig_21191	sig_21191	CERULENIN	FATTY ACID SYNTHASE INHIBITOR	2	0.0889043	0.0556989	0.230319	0.189973	0.133818	-0.611955	0.121321	0.131268	0.469544	0.264429	-0.227219	-0.16101	-0.0694513	-0.144713	-0.039312	0.2522	0.0661829	-0.0845511	-0.0688851	0.332094	0.201065	0.0514121	0.0839925	0.326094	0.166628	0.230609	0.128607	0.185066	0.208717	0.0856296	0.00576889	0.108466	0.138223	0.118601	0.220511	0.515394	0.380339	0.400466	0.386931	0.474933	0.540917	0.311307	0.324278	0.534019	0.279444
sig_21189	sig_21189	SB-225002	CC CHEMOKINE RECEPTOR ANTAGONIST	2	0.0461851	0.0855305	0.0329914	-0.0165114	-0.039611	-0.10766	0.121574	0.0618051	0.44724	0.225818	0.172084	0.154202	0.0559348	0.11803	0.0392464	0.364126	0.255364	0.313574	0.202534	0.194419	0.382437	0.255983	0.217577	0.159394	0.219953	0.200249	0.280064	0.14693	0.291346	0.145685	0.175137	0.154057	0.420327	0.500502	0.146357	0.553218	0.413421	0.45259	0.339031	0.443166	0.569863	0.31262	0.456496	0.63123	0.3954
sig_21185	sig_21185	TACROLIMUS	CALCINEURIN INHIBITOR	2	0.102531	0.147443	0.168962	0.123025	0.118918	-0.241543	0.198719	0.0863986	0.561041	0.260765	-0.109161	0.0413899	-0.0964308	-0.0914922	-0.0228757	0.46419	0.0894523	0.117785	0.0799065	0.320793	0.0331665	0.0138044	-0.00647819	0.0331487	-0.0792956	0.013	-0.0295343	-0.0175982	-0.0325686	-0.0744755	-0.113955	-0.0148097	0.349547	0.384142	0.291904	0.660465	0.547312	0.502806	0.393205	0.478927	0.649375	0.358876	0.39409	0.655747	0.410709
sig_21184	sig_21184	MITOMYCIN	NA	2	0.0234454	0.0956891	-0.00488277	0.000154549	-0.00470412	0.0270062	0.263465	0.101571	0.214773	0.0874202	0.198797	0.227279	0.0866689	0.160937	0.0713797	0.386523	0.275225	0.283722	0.261031	0.23562	0.611977	0.274916	0.353087	0.325994	0.401342	0.379799	0.477375	0.351028	0.464304	0.303914	0.369157	0.335509	0.438308	0.509589	0.142193	0.380959	0.310468	0.24417	0.223057	0.267435	0.454278	0.201637	0.31955	0.391885	0.312999
sig_21183	sig_21183	MANUMYCIN-A	NA	2	0.121515	0.107788	0.17756	0.151364	0.0744203	-0.555097	0.0781674	0.0989534	0.559693	0.338465	-0.197674	-0.131259	-0.0113857	-0.113079	-0.0418628	0.322069	0.115653	0.0148615	-0.0224337	0.32277	0.0551934	0.060231	0.0521558	0.127562	0.0708884	0.0705491	-0.0212133	0.0167285	0.0394208	0.00477491	-0.12854	0.0231812	0.261173	0.221288	0.273354	0.637595	0.511999	0.5321	0.452222	0.56478	0.705064	0.337802	0.39931	0.687322	0.372746
sig_21182	sig_21182	SA-792541	NA	2	0.12155	0.0799138	0.266242	0.246295	0.153509	-0.513493	0.219476	0.197551	0.403884	0.214721	-0.208052	-0.112038	-0.0802961	-0.112678	-0.0325371	0.301347	0.0894156	-0.0293568	0.0180687	0.39928	0.288004	0.127963	0.171714	0.356998	0.220293	0.29889	0.217398	0.200677	0.28449	0.151968	0.115987	0.176693	0.232589	0.188767	0.198364	0.487062	0.337041	0.363896	0.397702	0.425164	0.565917	0.25777	0.262079	0.528356	0.283857
sig_21178	sig_21178	PRIMA1	TP53 INHIBITOR	2	0.0942375	0.0359899	0.357256	0.31117	0.234684	-0.575509	0.188021	0.210449	0.366143	0.125757	-0.256524	-0.160814	-0.202314	-0.227108	-0.0989693	0.248003	-0.0565799	-0.198613	-0.115368	0.392035	0.267219	0.0270858	0.115676	0.411095	0.175947	0.339853	0.25161	0.271828	0.304598	0.168358	0.159587	0.189903	0.0852257	0.0616505	0.162459	0.444615	0.224652	0.260198	0.311129	0.305276	0.435095	0.167813	0.167108	0.400264	0.184378
sig_21176	sig_21176	IMPORTAZOLE	NA	2	0.0835681	0.0640299	0.0848954	0.0132136	-0.0257463	-0.206885	0.0539031	0.0864818	0.106879	0.0667079	-0.0512489	-0.0519323	-0.0356153	0.0467276	0.107003	0.0284715	-0.0375617	-0.214328	-0.093172	0.17815	0.502948	0.20185	0.282166	0.563563	0.494528	0.531342	0.529227	0.406464	0.535099	0.274843	0.454457	0.372518	-0.0274958	-0.094209	0.171043	0.0929363	0.0364726	0.05529	0.153664	0.136409	0.121597	0.17045	0.106881	-0.0390444	0.127268
sig_21175	sig_21175	BRD-K71726959	NA	2	0.128356	0.142737	-0.12128	0.00217546	-0.113286	-0.0189731	0.1376	0.0777511	0.101838	0.0732296	0.198182	0.0906414	0.22819	0.246497	0.164241	0.233036	0.387577	0.34925	0.299158	0.158415	0.553716	0.378314	0.409004	0.289638	0.452428	0.338254	0.343454	0.253207	0.425158	0.243803	0.327194	0.267857	0.450486	0.412551	0.0725667	0.19116	0.105166	0.179997	0.142685	0.250017	0.387472	0.136769	0.232727	0.294078	0.295274
sig_21174	sig_21174	TOPOTECAN	TOPOISOMERASE INHIBITOR	2	0.0180703	0.098185	-0.00352484	0.0337519	0.00600213	-0.0762343	0.243622	0.0444081	0.287828	0.173349	0.100874	0.160973	0.112889	0.0876335	0.0428329	0.477275	0.364913	0.334541	0.270436	0.259502	0.429964	0.197339	0.232516	0.20167	0.246862	0.201127	0.194525	0.206459	0.25596	0.15504	0.129724	0.161968	0.47669	0.560264	0.202714	0.472601	0.414719	0.359951	0.248018	0.405338	0.616409	0.259264	0.348517	0.542866	0.322663
sig_21171	sig_21171	NSC-23766	RAS GTPASE INHIBITOR	2	0.158409	0.06527	0.290098	0.334843	0.26166	-0.527357	0.21089	0.209335	0.34843	0.188613	-0.341283	-0.226527	-0.118447	-0.220801	-0.049584	0.272937	0.0590375	-0.123263	-0.118863	0.428279	0.211598	0.0863814	0.144704	0.385817	0.179003	0.234959	0.0949996	0.0687417	0.212394	0.0363954	0.0535247	0.0682449	0.119291	0.0677856	0.179892	0.422657	0.256357	0.227043	0.359008	0.318387	0.531996	0.195734	0.171537	0.408013	0.209923
sig_21170	sig_21170	BRD-K26531177	NA	2	0.127087	0.0871572	0.339751	0.319547	0.255904	-0.614101	0.184238	0.183458	0.569471	0.211935	-0.249572	-0.201286	-0.131634	-0.243579	-0.136966	0.317762	-0.00182698	-0.116892	-0.0714376	0.426557	0.0403371	-0.0248266	-0.0357128	0.187453	-0.0578331	0.115895	0.0356722	0.0599564	0.0408293	-0.0345848	-0.0837843	-0.0122363	0.127374	0.135934	0.269222	0.642801	0.355437	0.393804	0.349387	0.436918	0.514341	0.248235	0.313341	0.548399	0.276974
sig_21167	sig_21167	OUABAIN	ATPASE INHIBITOR	2	0.106909	0.110547	0.0585125	0.0462667	0.00620549	-0.207214	0.110214	0.109011	0.486963	0.218101	0.106559	0.0616511	0.0337813	0.0832535	0.0435771	0.287934	0.181252	0.217006	0.110631	0.24398	0.35251	0.292044	0.25586	0.152143	0.235505	0.235684	0.302997	0.112195	0.318254	0.155849	0.189838	0.210936	0.382685	0.390003	0.162065	0.590723	0.374639	0.45368	0.352425	0.397796	0.596915	0.235775	0.423469	0.614547	0.418469
sig_21164	sig_21164	PROCHLORPERAZINE	DOPAMINE RECEPTOR ANTAGONIST	2	-0.0318299	0.00507575	-0.061405	-0.098162	-0.086599	0.0212065	0.163005	0.076182	-0.0283952	0.0357878	0.21926	0.140915	0.1663	0.252232	0.132602	0.00621223	0.128271	0.0988939	0.152936	0.062582	0.816143	0.416088	0.416565	0.562736	0.657194	0.602413	0.749641	0.491205	0.778064	0.527559	0.651509	0.474008	0.168719	0.135713	-0.0128082	0.0370422	0.0257132	0.0324982	0.0569283	0.0341716	0.0467455	0.0748697	0.136677	0.0339192	0.096678
sig_21162	sig_21162	DACARBAZINE	DNA ALKYLATING AGENT	2	0.0656446	0.176176	-0.104024	0.0254472	-0.0239794	0.118478	0.254103	0.0132264	0.035321	-0.0348572	0.162116	0.170349	0.176381	0.151069	0.0956919	0.412914	0.503978	0.461593	0.444108	0.180595	0.333622	0.185345	0.242793	0.0982361	0.176808	0.127956	0.0222873	0.127153	0.126151	0.0887721	0.0122191	0.0585882	0.532885	0.606878	0.136624	0.184157	0.178166	0.124735	0.0749972	0.253805	0.395378	0.144648	0.216879	0.330113	0.272861
sig_21160	sig_21160	VALDECOXIB	CYCLOOXYGENASE INHIBITOR	2	0.0682336	0.100877	-0.100991	-0.164099	-0.179403	-0.0395344	0.0480191	0.00707731	0.279401	0.1758	0.219069	0.201443	0.154117	0.249945	0.182474	0.271674	0.260006	0.255686	0.224021	0.121404	0.530385	0.292983	0.378038	0.281148	0.449646	0.396732	0.421751	0.351576	0.440012	0.216961	0.325042	0.383736	0.389315	0.400196	0.185458	0.364206	0.340928	0.402427	0.297497	0.39651	0.473425	0.28702	0.379404	0.427954	0.386954
sig_21157	sig_21157	MYRICETIN	ANDROGEN RECEPTOR AGONIST, CYTOCHROME P450 INHIBITOR	2	0.0253048	-0.00797846	0.0854647	0.0699323	0.0640968	0.00285904	0.202325	0.149754	-0.132196	-0.107006	0.00287156	0.0371274	-0.178597	0.0439027	0.105511	0.262677	0.179878	0.131849	0.210531	0.197817	0.528398	0.268782	0.496049	0.447867	0.451278	0.451483	0.328312	0.267254	0.49694	0.190715	0.346476	0.343064	0.337414	0.297882	0.0625566	-0.0526102	0.00675168	0.0255785	0.153212	0.0961154	0.223645	0.0566085	-0.0179631	0.10443	0.0707575
sig_21156	sig_21156	EPIGALLOCATECHIN	NA	2	0.0477182	0.0461766	0.26998	0.32179	0.269309	-0.447705	0.259081	0.172187	0.319201	0.0869071	-0.231638	-0.136517	-0.124828	-0.215227	-0.0855511	0.368921	0.129205	-0.00821986	0.00241758	0.394725	0.300268	0.0647465	0.139132	0.348426	0.148171	0.231903	0.131433	0.20195	0.230615	0.0995911	0.0834193	0.113732	0.213305	0.253541	0.182164	0.441203	0.320509	0.287887	0.265892	0.307376	0.515284	0.155004	0.173039	0.446407	0.199005
sig_21155	sig_21155	CICLOPIROX	MEMBRANE INTEGRITY INHIBITOR	2	0.00992621	0.0471204	0.0459348	0.0463766	0.036395	-0.0484642	0.250243	0.126145	0.135119	0.0111411	0.150178	0.155041	-0.0255489	0.0982031	0.0730984	0.36996	0.287272	0.269973	0.256271	0.237251	0.678305	0.304024	0.415758	0.448989	0.459447	0.481052	0.502943	0.421195	0.582541	0.341447	0.420815	0.38862	0.410742	0.474065	0.0808875	0.281094	0.193521	0.204123	0.200288	0.247439	0.41379	0.175296	0.211631	0.361281	0.246171
sig_21154	sig_21154	CURCUMIN	CYCLOOXYGENASE INHIBITOR, NFKB PATHWAY INHIBITOR, HISTONE ACETYLTRANSFERASE INHIBITOR, LIPOXYGENASE INHIBITOR	2	0.0657373	0.0861882	0.108174	0.107367	0.0584114	-0.289718	0.211924	0.156416	0.391969	0.226604	-0.00826553	0.00135985	0.0666629	0.0468878	0.024251	0.314979	0.188971	0.139879	0.137652	0.306404	0.435408	0.231927	0.203827	0.338275	0.28769	0.330127	0.313148	0.227512	0.356234	0.221497	0.20745	0.205706	0.316206	0.331504	0.17681	0.524228	0.365263	0.34899	0.322108	0.396501	0.544617	0.293936	0.383205	0.51006	0.323759
sig_21152	sig_21152	PARBENDAZOLE	TUBULIN INHIBITOR	2	0.0500013	0.110499	-0.0595652	-0.0454495	-0.0620213	-0.00376915	0.16254	0.0610988	0.340435	0.155491	0.219783	0.19184	0.093996	0.183621	0.0938682	0.38751	0.344688	0.392125	0.311402	0.190494	0.459673	0.307696	0.299782	0.184242	0.287513	0.252687	0.306001	0.181174	0.34198	0.18211	0.212304	0.217743	0.515348	0.573061	0.13571	0.482162	0.373171	0.392811	0.278968	0.402969	0.551765	0.275199	0.424851	0.561243	0.39042
sig_21149	sig_21149	TENIPOSIDE	TOPOISOMERASE INHIBITOR	2	0.0756843	0.156364	0.104123	0.189093	0.136634	-0.0953851	0.289955	0.0724755	0.399072	0.136877	0.0135631	0.131881	0.0563994	-0.0645855	-0.0718767	0.551145	0.312462	0.282619	0.22974	0.357688	0.0631207	-0.0874033	-0.00624799	-0.0699243	-0.115581	-0.0817893	-0.101653	0.0301035	-0.167803	-0.0604969	-0.16233	-0.0350743	0.440818	0.574504	0.221558	0.59638	0.470132	0.3328	0.239204	0.384408	0.658424	0.21247	0.364678	0.57399	0.336195
sig_21148	sig_21148	CARBOPLATIN	DNA INHIBITOR, DNA ALKYLATING DRUG	2	0.0682248	0.119587	0.223673	0.248519	0.191822	-0.154	0.383734	0.248066	0.231372	0.0659407	0.0537386	0.102219	0.0175662	-0.0327394	-0.0878916	0.420146	0.144224	0.103701	0.169241	0.435273	0.479109	0.185147	0.194249	0.330494	0.238799	0.373327	0.400583	0.294986	0.358583	0.264727	0.296485	0.236705	0.317185	0.348571	0.193473	0.425725	0.236855	0.162153	0.190525	0.160598	0.409532	0.140749	0.19383	0.37251	0.239738
sig_21144	sig_21144	AZACITIDINE	DNA METHYLTRANSFERASE INHIBITOR	2	-0.0952428	-0.039725	-0.154934	-0.089681	-0.139301	0.371592	0.180611	0.049696	-0.341831	-0.253851	0.33806	0.205389	0.0439224	0.286759	0.109617	0.208646	0.425634	0.471329	0.407311	0.0109987	0.576946	0.406585	0.456987	0.293863	0.401924	0.381012	0.317727	0.329118	0.474587	0.280166	0.375387	0.354447	0.43417	0.510095	-0.146637	-0.20685	-0.170546	-0.0895291	-0.154555	-0.0175668	0.0124644	-0.0574763	-0.0674533	0.0064076	0.0239875
sig_21141	sig_21141	FLUOROURACIL	NA	2	-0.0484237	0.0233608	-0.253722	-0.159046	-0.182261	0.413154	0.174621	0.0471392	-0.210043	-0.163693	0.432846	0.250375	0.153329	0.37046	0.200119	0.22526	0.468963	0.575099	0.529532	-0.0166338	0.709322	0.575648	0.532011	0.277752	0.510009	0.417444	0.467393	0.281657	0.582792	0.314665	0.465714	0.339202	0.573241	0.600336	-0.0818809	-0.0869165	-0.0801437	-0.020862	-0.0519233	0.0392052	0.0871991	0.0363128	0.0941088	0.10627	0.158838
sig_21140	sig_21140	CHLORAMBUCIL	DNA INHIBITOR	2	0.0859422	0.169946	0.0797576	0.112669	0.0511819	-0.224473	0.222338	0.0417808	0.500089	0.251137	0.0466058	0.0749154	0.130238	-0.00162985	-0.0120752	0.4898	0.346766	0.328692	0.261616	0.309902	0.0339688	0.04983	-0.0106412	-0.0985049	-0.07204	-0.106619	-0.124037	-0.0597208	-0.132757	-0.0762969	-0.180617	-0.0913513	0.500523	0.529983	0.28077	0.644107	0.514123	0.472365	0.321544	0.529006	0.687978	0.304868	0.415131	0.698897	0.412132
sig_21139	sig_21139	GOSSYPOL	BCL INHIBITOR, MCL1 INHIBITOR	2	-0.0376063	0.0173745	-0.102207	-0.155997	-0.120823	0.0971745	0.138822	0.0427258	0.0742268	0.0574843	0.236346	0.254532	0.0297672	0.242272	0.147992	0.251258	0.273034	0.305713	0.252086	0.0659145	0.720675	0.3645	0.454017	0.443035	0.557162	0.502408	0.557133	0.41667	0.625894	0.379505	0.45595	0.425838	0.377286	0.440237	0.0328992	0.175866	0.237369	0.201626	0.188585	0.254535	0.323445	0.230607	0.266645	0.297451	0.231273
sig_21137	sig_21137	PHLORETIN	SODIUM/GLUCOSE COTRANSPORTER INHIBITOR	2	0.10807	0.123807	0.164301	0.125893	0.0807465	-0.219267	0.185136	0.163931	0.489446	0.193121	0.0400388	0.102572	-0.0645452	0.0244649	-0.0247018	0.403682	0.167322	0.188252	0.122071	0.326027	0.333381	0.18212	0.200849	0.220074	0.176638	0.228995	0.288867	0.179185	0.271964	0.163318	0.16884	0.194571	0.401362	0.435471	0.169849	0.603486	0.446048	0.434279	0.407752	0.440728	0.615856	0.317396	0.412765	0.643691	0.425387
sig_21134	sig_21134	BRD-K89329876	NA	2	-0.122766	-0.0747296	-0.144854	-0.209421	-0.153697	0.223217	0.0759938	-0.0124524	-0.10288	-0.042292	0.322367	0.275903	-0.0185192	0.266248	0.155663	0.149547	0.238915	0.326164	0.248454	-0.0598902	0.774696	0.390187	0.479536	0.47786	0.565987	0.558636	0.613595	0.470561	0.713803	0.429953	0.563904	0.456425	0.271548	0.390642	-0.104613	-0.0173876	0.00486971	0.0685035	0.0254562	0.0893575	0.10529	0.128324	0.1423	0.12856	0.0809963
sig_21133	sig_21133	BAX-CHANNEL-BLOCKER	CYTOCHROME C RELEASE INHIBITOR	2	-0.0041482	0.0401862	0.0785045	0.0558065	0.0533939	-0.037112	0.247525	0.143435	0.0793756	-0.000324586	0.1543	0.159293	0.0424753	0.118036	0.036692	0.236439	0.1838	0.152551	0.16145	0.22026	0.757491	0.299864	0.39326	0.539335	0.521561	0.541999	0.637049	0.48597	0.663262	0.454309	0.527493	0.427049	0.256719	0.311465	0.046801	0.20713	0.131455	0.103584	0.132357	0.11394	0.2532	0.116071	0.165977	0.212665	0.168376
sig_21132	sig_21132	BRD-K89692698	NA	2	0.200867	0.172382	0.00656673	-0.0784943	-0.18051	0.011307	0.00628586	0.112446	0.116723	0.117038	0.0300635	0.0746233	-0.00018708	0.215185	0.199198	0.130856	0.139997	0.0978423	0.105736	0.13928	0.181373	0.168083	0.323942	0.190075	0.300417	0.20858	0.193461	0.0901061	0.223215	0.0608304	0.19669	0.213136	0.324201	0.134685	0.213763	0.137943	0.152826	0.226405	0.353704	0.357067	0.320871	0.276716	0.239289	0.18537	0.394599
sig_21130	sig_21130	BRD-K86574132	NA	2	0.0527813	0.0730234	-0.0681573	-0.119674	-0.161898	-0.151627	0.0540566	0.0430889	0.324818	0.264416	0.136256	0.024812	0.149462	0.252753	0.110116	0.12653	0.181852	0.194565	0.122948	0.109939	0.444235	0.364673	0.318746	0.290517	0.438292	0.310096	0.365813	0.175505	0.408265	0.268537	0.260468	0.254005	0.332708	0.250416	0.12423	0.390214	0.362278	0.385987	0.298704	0.393405	0.452723	0.269749	0.387505	0.450858	0.33843
sig_21118	sig_21118	FK-866	NIACINAMIDE PHOSPHORIBOSYLTRANSFERASE INHIBITOR	2	0.132925	0.151244	0.13236	0.146327	0.0376183	-0.347931	0.11819	0.079212	0.637156	0.354453	-0.0268002	-0.0507531	0.0840145	-0.00767782	-0.0533823	0.383255	0.182222	0.169727	0.0584787	0.327381	0.0072711	0.153498	0.0635932	-0.0692193	-0.020328	-0.0607125	-0.0244202	-0.110571	-0.0373555	-0.0531996	-0.103928	-0.0447011	0.403818	0.382089	0.253932	0.738882	0.523094	0.559371	0.424707	0.507254	0.755213	0.294239	0.485697	0.745897	0.465815
sig_21112	sig_21112	QL-XII-61	NA	2	0.225428	0.159658	0.203376	0.286334	0.145963	-0.283653	0.327814	0.290316	0.126983	0.0167073	-0.119584	-0.0565937	-0.0138258	-0.0624375	0.00272774	0.297445	0.107097	-0.0915893	0.084868	0.497917	0.37704	0.0771067	0.324869	0.387443	0.30896	0.398451	0.302904	0.299247	0.331498	0.185996	0.287346	0.298039	0.273803	0.149992	0.276279	0.256295	0.119458	0.03414	0.236422	0.169683	0.415469	0.0586358	0.141693	0.155513	0.220955
sig_21110	sig_21110	SB-505124	ALK TYROSINE KINASE RECEPTOR INHIBITOR	2	0.156156	0.0692731	0.139161	0.133081	0.0332614	-0.274208	0.00294543	0.138747	0.499157	0.185315	0.0148162	-0.138012	0.0121135	0.0546534	-0.00382392	0.0587664	-0.102336	-0.0838893	-0.104054	0.236616	0.10668	0.189992	0.126672	0.0375876	0.125615	0.172153	0.288331	0.060152	0.197432	0.0899388	0.203442	0.223515	0.0905714	0.00025434	0.114518	0.526316	0.216745	0.375008	0.284033	0.18761	0.377858	0.0415537	0.302525	0.399608	0.332618
sig_21097	sig_21097	EHT-1864	NA	2	0.115485	0.0756089	-0.0569315	-0.195034	-0.198685	0.00374248	-0.0787093	0.0123544	0.245058	0.121215	0.29362	0.170524	0.107684	0.285394	0.171959	0.0300994	0.0329637	0.0904985	0.0995954	0.0263821	0.48897	0.294384	0.359442	0.276751	0.472426	0.438084	0.585148	0.337256	0.496213	0.245741	0.507515	0.477983	0.204429	0.119295	0.0408671	0.235941	0.093626	0.247276	0.2432	0.209005	0.188416	0.164244	0.318342	0.210109	0.327806
sig_21086	sig_21086	ZM-447439	AURORA KINASE INHIBITOR	2	0.202971	0.280944	0.0673445	0.201416	0.112311	0.00948948	0.405834	0.182641	0.213804	0.0227813	0.0795777	0.0886414	0.0650324	0.0803056	0.046098	0.51365	0.40716	0.381784	0.421982	0.448906	0.192479	0.19001	0.200489	0.051489	0.0368176	0.0717154	0.0179826	-0.00498907	0.0622103	0.000220147	-0.000314473	0.052644	0.652828	0.565282	0.290086	0.409845	0.290096	0.247325	0.209171	0.310592	0.52202	0.186068	0.27543	0.470114	0.443264
sig_21071	sig_21071	VX-702	P38 MAPK INHIBITOR	2	0.234287	0.14264	0.0126976	-0.00322794	-0.0592971	0.0448346	0.0589303	0.0915279	0.0492243	0.0431353	0.0658605	0.10993	0.0425899	0.200845	0.0701181	0.0813484	0.0408675	0.0499012	0.120883	0.0733759	0.15987	0.096489	0.235096	0.11523	0.177445	0.145711	0.200696	0.043555	0.164848	0.0967849	0.207874	0.180196	0.246344	0.120322	0.0804336	0.0706628	0.0947055	0.0606983	0.180574	0.111812	0.190426	0.127421	0.0988455	0.0701691	0.239854
sig_21056	sig_21056	VORINOSTAT	HDAC INHIBITOR	2	0.102624	0.128436	0.00571397	0.0203969	-0.0210002	-0.0392335	0.206797	0.0897104	0.190123	0.0629502	0.178962	0.178786	0.0829167	0.159431	0.108047	0.334177	0.29069	0.251024	0.281671	0.235531	0.629758	0.284643	0.43079	0.360977	0.454	0.431181	0.475957	0.357955	0.517957	0.301952	0.41298	0.381897	0.442764	0.442016	0.117095	0.304974	0.218569	0.252261	0.238152	0.272275	0.456916	0.181439	0.289009	0.363865	0.333944
sig_21055	sig_21055	NAVITOCLAX	BCL INHIBITOR	2	0.241652	0.19796	0.210474	0.266266	0.187477	-0.317106	0.363482	0.271751	0.273901	0.100079	-0.242384	-0.04526	-0.0293988	-0.0564835	0.0419162	0.333338	0.0612942	-0.14208	0.038966	0.508648	0.414795	0.161627	0.324656	0.434812	0.340732	0.405929	0.369208	0.287098	0.371831	0.230467	0.275846	0.297587	0.263303	0.161402	0.305182	0.394468	0.293387	0.162718	0.327302	0.236148	0.500201	0.165769	0.210159	0.259998	0.312068
sig_21052	sig_21052	METHOTREXATE	DIHYDROFOLATE REDUCTASE INHIBITOR	2	0.142332	0.136089	0.0563707	0.122511	0.0503578	-0.07579	0.272605	0.211085	0.261902	0.133873	0.010267	-0.0450665	0.0386455	0.125923	0.0188746	0.295096	0.183156	0.14793	0.20274	0.360743	0.440745	0.397717	0.365157	0.321038	0.35734	0.369007	0.360373	0.141032	0.403035	0.214885	0.290497	0.252998	0.408098	0.331534	0.196469	0.383433	0.242575	0.198249	0.238846	0.21304	0.468745	0.181374	0.317309	0.351717	0.350983
sig_21045	sig_21045	THZ-2-102-1	NA	2	0.115271	0.123122	0.148978	0.138739	0.0652021	-0.288798	0.170548	0.11307	0.505502	0.234743	0.0136461	0.00910955	0.0207601	0.00832928	-0.0145269	0.382357	0.222757	0.227724	0.146551	0.323918	0.255992	0.204683	0.146592	0.163537	0.134048	0.156428	0.154332	0.058416	0.190413	0.118058	0.0599639	0.092297	0.41681	0.418169	0.166966	0.621549	0.405732	0.45659	0.362177	0.473304	0.66176	0.298973	0.417482	0.700128	0.41194
sig_21041	sig_21041	T-0901317	LXR AGONIST	2	0.148648	0.0536055	0.382478	0.430996	0.328893	-0.320525	0.29737	0.336087	0.29432	0.106388	-0.278052	-0.253432	-0.19678	-0.274175	-0.19286	0.280377	-0.0113956	-0.0467724	-0.0725355	0.537958	-0.0924184	0.0567756	-0.0182697	0.0554804	-0.0961487	-0.0303678	-0.12337	-0.19681	-0.0804321	-0.0856269	-0.144462	-0.084489	0.155386	0.119612	0.137474	0.40063	0.22717	0.186139	0.25086	0.149378	0.458594	0.0605653	0.0454494	0.474156	0.195511
sig_21039	sig_21039	QL-X-138	NA	2	0.0976829	0.0861448	0.311731	0.271359	0.20804	-0.430988	0.296965	0.228916	0.318313	0.125188	-0.145047	-0.123119	-0.122379	-0.171288	-0.0647038	0.370933	0.135466	0.0483754	0.0752532	0.484859	0.387394	0.177745	0.216008	0.43509	0.243575	0.372083	0.23736	0.22202	0.34303	0.177501	0.151367	0.17278	0.280764	0.258902	0.19598	0.461039	0.245768	0.264903	0.273798	0.342274	0.520568	0.227772	0.218712	0.505094	0.255756
sig_21038	sig_21038	XMD13-2	NA	2	0.119915	0.102654	0.243968	0.268578	0.191217	-0.288756	0.36206	0.249122	0.334216	0.183451	-0.123453	-0.105683	-0.0581579	-0.0726183	-0.071248	0.418208	0.18432	0.135077	0.141134	0.533818	0.378735	0.27189	0.234716	0.362249	0.22871	0.310599	0.205968	0.120588	0.321692	0.167684	0.139711	0.13034	0.387536	0.34087	0.217205	0.511837	0.312021	0.277623	0.28301	0.32063	0.6132	0.217888	0.272024	0.553851	0.308714
sig_21035	sig_21035	GSK690693	AKT INHIBITOR	2	0.0695645	0.0515552	0.127972	0.124941	0.0771695	-0.146138	0.258877	0.205189	0.110839	0.0189476	-0.000193629	0.013637	-0.0895268	0.067592	0.0317179	0.294023	0.174116	0.089705	0.147239	0.338424	0.662203	0.319718	0.440264	0.569	0.525149	0.5759	0.516828	0.407005	0.62126	0.383171	0.436703	0.430535	0.306668	0.285621	0.128013	0.232781	0.156038	0.153274	0.239674	0.205147	0.400062	0.162555	0.164684	0.299781	0.203802
sig_21033	sig_21033	YM-201636	PI3K INHIBITOR	2	0.0752342	0.0793718	0.15149	0.0656248	0.0542307	-0.177072	0.188371	0.194628	0.363622	0.125384	0.050107	0.0740978	-0.0834595	0.0751804	0.0184421	0.272734	0.0550668	0.054772	0.052742	0.315642	0.504648	0.293596	0.305304	0.392004	0.388829	0.444739	0.517407	0.29453	0.498037	0.306274	0.369754	0.386242	0.297046	0.260779	0.15912	0.467641	0.312587	0.340095	0.333886	0.282246	0.46488	0.226405	0.301224	0.473997	0.3118
sig_21030	sig_21030	TG-101348	FLT3 INHIBITOR, JAK INHIBITOR	2	0.356847	0.347023	0.207975	0.249867	0.157401	-0.220967	0.333818	0.225953	0.413114	0.135115	-0.160459	-0.0184945	-0.0298363	-0.0518426	0.00961688	0.323752	0.0576548	-0.00853505	0.0826431	0.496209	0.0217556	0.117935	0.0904638	0.0691397	-0.0397203	0.0934067	0.0543279	-0.0934778	0.00963719	-0.0174972	0.0020049	-0.00551921	0.330819	0.213293	0.319407	0.529989	0.350494	0.23678	0.302976	0.278193	0.521047	0.218325	0.294731	0.392519	0.482481
sig_21029	sig_21029	TPCA-1	IKK INHIBITOR	2	0.116379	0.140719	0.163461	0.237242	0.166087	-0.050545	0.455671	0.253896	0.0822399	-0.0704546	0.0882949	0.0876226	-0.0244511	0.0473485	0.0333985	0.41349	0.329504	0.254058	0.338456	0.438339	0.583206	0.366405	0.387911	0.387177	0.346263	0.387242	0.401862	0.246017	0.460163	0.32574	0.346734	0.241438	0.525825	0.475645	0.131656	0.248811	0.126993	0.0527088	0.142312	0.134897	0.374816	0.0999006	0.140332	0.33056	0.258277
sig_21028	sig_21028	SB52334	NA	2	0.010049	0.0334178	0.0487909	-0.0125995	-0.0395982	-0.0572409	0.12087	0.0991882	0.181841	0.0457018	0.187701	0.122332	0.00765212	0.15887	0.0779102	0.155141	0.120692	0.13483	0.127524	0.156419	0.681645	0.350022	0.389969	0.459301	0.534008	0.531199	0.650143	0.432074	0.644527	0.426824	0.545494	0.451635	0.255405	0.263693	0.0192092	0.247084	0.147934	0.223068	0.20282	0.176198	0.26469	0.144165	0.202239	0.292017	0.222304
sig_21027	sig_21027	PIK-93	PI3K INHIBITOR	2	0.102993	0.0959243	0.22763	0.207205	0.152186	-0.3054	0.315621	0.248827	0.335897	0.124762	-0.0658152	-0.0173095	-0.0941413	-0.0366482	-0.037537	0.36521	0.156776	0.0853016	0.118782	0.43326	0.422066	0.257596	0.249385	0.38279	0.295231	0.38961	0.34624	0.225315	0.399315	0.273039	0.241151	0.267648	0.375267	0.318615	0.197516	0.489134	0.30554	0.29212	0.335515	0.344494	0.553987	0.243911	0.261207	0.514066	0.310942
sig_21026	sig_21026	PI-103	PI3K INHIBITOR, MTOR INHIBITOR	2	0.160456	0.103413	0.371274	0.382186	0.275477	-0.494733	0.288497	0.250766	0.420652	0.181854	-0.279885	-0.232625	-0.155155	-0.231788	-0.134737	0.406516	0.120007	0.0402511	0.0269416	0.538907	0.0658917	0.0618202	0.0509847	0.242715	-0.00801594	0.116618	-0.0644248	-0.00467904	0.0474383	-0.00492557	-0.10254	-0.022284	0.300079	0.240744	0.233868	0.555132	0.317939	0.303888	0.365872	0.429597	0.642302	0.274785	0.257516	0.591714	0.295837
sig_21025	sig_21025	PHA-793887	CDK INHIBITOR	2	0.0434631	0.0785703	0.133468	0.196837	0.146134	-0.0663106	0.368473	0.176377	0.102985	-0.00199049	0.0839243	0.0559582	-0.022228	0.00561784	0.00185129	0.422435	0.362141	0.360991	0.314726	0.372204	0.579941	0.366745	0.344173	0.392243	0.321948	0.376871	0.314881	0.230661	0.45792	0.263759	0.280956	0.2	0.465687	0.536109	0.0495167	0.286701	0.14301	0.144232	0.133533	0.223998	0.451919	0.160022	0.167268	0.440977	0.236714
sig_21024	sig_21024	CX-5461	RNA POLYMERASE INHIBITOR	2	0.174744	0.171714	0.245539	0.373875	0.279071	-0.146489	0.506601	0.312296	0.177347	0.0196305	-0.091977	-0.0515691	-0.107281	-0.06865	-0.0789367	0.502542	0.282726	0.207428	0.229735	0.592706	0.381864	0.295377	0.320971	0.30298	0.181372	0.260334	0.182753	0.0932899	0.278852	0.172224	0.157397	0.133713	0.496035	0.449729	0.215108	0.384701	0.223836	0.114072	0.212315	0.169133	0.563918	0.108176	0.164976	0.439712	0.307152
sig_21023	sig_21023	OSI-027	MTOR INHIBITOR	2	0.105207	0.0930349	0.20837	0.193279	0.121847	-0.375055	0.257333	0.198249	0.321306	0.134313	-0.064958	-0.10052	-0.0438697	-0.0531251	0.00382947	0.335096	0.17978	0.101561	0.134494	0.41231	0.456166	0.2575	0.287295	0.433208	0.338285	0.405395	0.314979	0.234891	0.413741	0.221503	0.223908	0.224301	0.33842	0.273309	0.179099	0.45222	0.252354	0.298395	0.282036	0.359669	0.509103	0.233243	0.261642	0.492388	0.293852
sig_21021	sig_21021	NVP-BHG712	EPHRIN INHIBITOR	2	0.36161	0.319679	0.158522	0.264169	0.195069	-0.0145867	0.393119	0.240043	0.097078	-0.0911947	0.0829756	-0.00450806	0.140112	0.0826818	0.024457	0.167929	0.188061	0.146692	0.213794	0.38563	0.265617	0.321511	0.234944	0.12749	0.14672	0.157282	0.285538	0.00845741	0.241093	0.19231	0.247421	0.108112	0.354496	0.200814	0.0843412	0.215552	-0.0437808	-0.0435594	0.0415536	-0.0375058	0.154902	-0.0424184	0.0596149	0.140997	0.344759
sig_21020	sig_21020	MPS-1-IN-1	NA	2	0.0342613	0.0355859	-0.0643637	-0.0770516	-0.108557	0.217041	0.179705	0.071162	-0.174667	-0.0327553	0.259255	0.181097	0.149758	0.247123	0.0844841	0.152542	0.35882	0.337211	0.319687	0.0768576	0.628089	0.485375	0.461692	0.362798	0.52915	0.37482	0.424544	0.234348	0.542909	0.326653	0.509108	0.349442	0.426559	0.386557	-0.0664457	-0.0796404	-0.0656749	-0.00825471	0.0237084	0.0680792	0.12967	0.0809832	0.033895	0.117746	0.111716
sig_21019	sig_21019	AMUVATINIB	KIT INHIBITOR, PDGFR TYROSINE KINASE RECEPTOR INHIBITOR, RAD51 INHIBITOR, RET TYROSINE KINASE INHIBITOR, FLT3 INHIBITOR	2	0.0716091	0.0481815	0.0226466	-0.053365	-0.062587	-0.130681	0.075473	0.122817	0.251941	0.129114	0.081814	0.125304	-0.0675583	0.114712	0.0865343	0.172557	0.0978335	0.124606	0.0764753	0.175241	0.498326	0.295897	0.381436	0.362545	0.433619	0.44477	0.439212	0.310734	0.498458	0.256571	0.331486	0.431628	0.270625	0.251894	0.0654811	0.311346	0.291695	0.352965	0.323889	0.289024	0.423685	0.18414	0.279675	0.447864	0.298379
sig_21018	sig_21018	MASITINIB	KIT INHIBITOR, SRC INHIBITOR, PDGFR TYROSINE KINASE RECEPTOR INHIBITOR	2	0.490589	0.377206	0.212796	0.200688	0.155513	-0.193415	0.282732	0.285326	0.306899	0.0680057	-0.101525	-0.0837387	-0.111369	0.000968463	0.0495023	0.117468	-0.0208556	-0.0534074	0.0301898	0.414326	0.180849	0.296216	0.230447	0.219623	0.161344	0.262374	0.299218	0.0370986	0.262117	0.118852	0.192528	0.147683	0.211536	0.0629548	0.183867	0.343032	0.168188	0.103361	0.26481	0.167431	0.282545	0.136185	0.221502	0.236914	0.497826
sig_21017	sig_21017	KIN001-266	NA	2	-0.109757	-0.0933601	0.0581769	0.12194	0.0760442	0.165469	0.210703	0.00562745	-0.263751	-0.204546	0.158121	0.025346	0.0696815	0.0641862	-0.0612194	0.13718	0.365227	0.315589	0.307322	0.073813	0.360985	0.18865	0.112988	0.20137	0.125607	0.131794	0.134915	0.143607	0.227677	0.288874	0.196623	0.0300792	0.219092	0.298978	-0.203653	-0.179164	-0.256487	-0.159631	-0.206446	-0.0586673	-0.115827	-0.0694883	-0.186586	0.00459506	-0.124751
sig_21016	sig_21016	KIN001-260	NA	2	0.225859	0.095466	0.150045	0.0720276	0.010085	-0.212643	0.0495574	0.22516	0.380305	0.272342	-0.0919816	-0.100799	-0.00353584	0.0662735	-0.0283479	-0.000831664	-0.0648723	-0.0631747	-0.0938445	0.25602	0.059316	0.321178	0.116608	0.0884238	0.176351	0.1449	0.181251	-0.145907	0.1796	0.11664	0.0962837	0.084028	0.155481	0.0163764	0.165546	0.413767	0.288209	0.333353	0.321175	0.229877	0.37839	0.163085	0.240736	0.447387	0.272373
sig_21014	sig_21014	KIN001-244	NA	2	0.29579	0.213384	0.219725	0.224357	0.148412	-0.24663	0.333281	0.348947	0.274926	0.080583	-0.104135	-0.0587999	-0.0156303	0.000501399	0.0602677	0.196502	0.0980752	-0.00408324	0.0963897	0.49848	0.27391	0.377577	0.255682	0.268912	0.262307	0.275393	0.274945	-0.00176206	0.283715	0.189169	0.187804	0.160431	0.35521	0.17219	0.236124	0.375077	0.257346	0.209029	0.294465	0.211487	0.426563	0.114729	0.178982	0.396656	0.341966
sig_21013	sig_21013	KIN001-236	NA	2	0.0493001	0.0214171	0.194214	0.23709	0.197298	-0.0498779	0.328601	0.2946	-0.0124771	-0.122318	0.00717127	-0.0384795	-0.120544	0.00897206	-0.0593016	0.1476	0.0613768	-0.00556497	0.0769867	0.339437	0.623667	0.369442	0.350429	0.534017	0.440357	0.570833	0.588622	0.362536	0.640626	0.461684	0.500968	0.375339	0.163537	0.156364	-0.00950914	0.127341	-0.0832009	-0.0421634	0.0485665	-0.0630057	0.118108	-0.0472048	-0.0222808	0.101848	0.0579416
sig_21012	sig_21012	GSK2126458	PI3K INHIBITOR, MTOR INHIBITOR	2	0.0628333	0.0512631	0.160009	0.141355	0.147033	-0.0965171	0.333407	0.251684	-0.0111011	-0.0822619	0.0230773	0.0129944	-0.0945499	0.0235839	0.057439	0.245177	0.177864	0.0905484	0.222035	0.357489	0.725691	0.377555	0.452971	0.607421	0.547578	0.630747	0.578403	0.382977	0.684663	0.379636	0.509964	0.418242	0.312203	0.240067	0.0939674	0.135437	0.0270708	0.0148	0.132263	0.0954503	0.207566	0.125146	0.0710728	0.1642	0.140022
sig_21009	sig_21009	BIX-02189	MEK INHIBITOR	2	0.418661	0.240053	0.236333	0.25032	0.168777	-0.247153	0.300778	0.23817	0.332727	0.0717734	-0.172386	-0.0973763	-0.0750851	-0.0380852	0.029524	0.237716	0.0731212	-0.015498	0.0706175	0.445525	0.015879	0.138616	0.173361	0.0816955	0.0363598	0.112922	0.0413449	-0.0845755	0.030755	-0.00341437	0.0297874	0.0971282	0.3042	0.133872	0.229568	0.384739	0.189578	0.167967	0.282924	0.26988	0.421349	0.14324	0.21665	0.351436	0.408
sig_21007	sig_21007	CAY10603	NA	2	0.143693	0.152212	0.239247	0.262474	0.158359	-0.36997	0.277398	0.206346	0.471746	0.242934	-0.122447	-0.10114	-0.00146037	-0.0707205	-0.0917943	0.422111	0.185346	0.116796	0.133127	0.472987	0.201166	0.176447	0.124651	0.19203	0.107037	0.153928	0.0914187	0.0157163	0.145078	0.0924538	0.0124133	0.0471741	0.389469	0.333745	0.257642	0.619569	0.395005	0.406418	0.358504	0.420496	0.688162	0.276734	0.34671	0.661644	0.373723
sig_21006	sig_21006	I-BET-762	BROMODOMAIN INHIBITOR	2	0.17013	0.163312	0.200481	0.186406	0.101777	-0.339054	0.175109	0.14325	0.550749	0.242619	-0.0700226	-0.0335565	0.000329401	-0.0356047	-0.00232509	0.359739	0.0959358	0.0763171	0.0585592	0.389405	0.185966	0.17068	0.110195	0.1558	0.111944	0.191234	0.182513	0.0615667	0.166751	0.0606625	0.0667877	0.139732	0.320162	0.289891	0.22854	0.654868	0.428459	0.469947	0.381422	0.439911	0.64222	0.254189	0.383558	0.656218	0.428285
sig_21005	sig_21005	BELINOSTAT	HDAC INHIBITOR	2	0.104252	0.100182	0.220275	0.229319	0.143858	-0.347729	0.252241	0.176083	0.442046	0.229491	-0.121336	-0.0844146	-0.00536478	-0.056486	-0.0768508	0.39763	0.172432	0.109305	0.123226	0.427177	0.257358	0.215777	0.151137	0.227843	0.16407	0.190479	0.136851	0.0360919	0.204985	0.117632	0.059402	0.0702935	0.361547	0.328459	0.220322	0.575056	0.378042	0.423311	0.339901	0.395666	0.655517	0.25453	0.309809	0.651469	0.321589
sig_21004	sig_21004	CUDC-101	EGFR INHIBITOR	2	0.0654074	0.0731556	0.20758	0.274015	0.200199	-0.301386	0.322353	0.187055	0.142401	0.0371991	-0.131637	-0.0823718	-0.109154	-0.108798	-0.0394469	0.40352	0.272734	0.147226	0.218296	0.405149	0.458979	0.213355	0.265805	0.470622	0.276168	0.368481	0.199771	0.211058	0.385108	0.223892	0.160038	0.154263	0.362616	0.368922	0.128864	0.294901	0.158642	0.179394	0.198904	0.287233	0.480807	0.181238	0.130271	0.432196	0.204441
sig_21003	sig_21003	AR-42	HDAC INHIBITOR	2	0.0776348	0.114691	0.136742	0.152571	0.0933814	-0.211565	0.274227	0.174156	0.293089	0.117939	0.0287739	0.0318925	0.0102919	0.0335672	0.0136489	0.341359	0.210688	0.157007	0.205697	0.357151	0.535977	0.304508	0.313813	0.389063	0.367686	0.405503	0.414228	0.26568	0.468962	0.307089	0.314863	0.273974	0.377844	0.366259	0.158335	0.438694	0.258168	0.293604	0.254797	0.287728	0.507289	0.189516	0.277967	0.487244	0.30241
sig_21001	sig_21001	NSC-207895	NA	2	0.114065	0.110027	0.336894	0.393463	0.289043	-0.448632	0.296512	0.178849	0.420725	0.143758	-0.19709	-0.0918865	-0.0959263	-0.253371	-0.158459	0.480972	0.201848	0.0860769	0.0832313	0.477996	-0.00145206	-0.119698	-0.0679299	0.0900831	-0.160112	-0.0480129	-0.164658	0.0275792	-0.101628	-0.0118783	-0.205463	-0.119645	0.321849	0.371788	0.222565	0.547044	0.366949	0.319106	0.316162	0.398692	0.633502	0.210062	0.243133	0.604882	0.277824
sig_20998	sig_20998	TUBASTATIN-A	HDAC INHIBITOR	2	0.165987	0.13796	0.242413	0.283816	0.221973	-0.251491	0.374789	0.246453	0.276045	0.0777237	-0.0913481	-0.0400281	-0.069758	-0.0490474	-0.0107797	0.375589	0.159518	0.0647733	0.152422	0.48238	0.450719	0.294216	0.300949	0.398869	0.296568	0.398647	0.353556	0.193052	0.411236	0.23046	0.283022	0.24735	0.346456	0.309587	0.190426	0.42493	0.204003	0.215484	0.245648	0.226855	0.51385	0.15297	0.214352	0.437017	0.30465
sig_20995	sig_20995	TL-1-85	NA	2	0.397147	0.317884	0.204539	0.21909	0.12128	-0.271059	0.256234	0.229049	0.388938	0.113205	-0.025686	-0.0623402	0.0677178	0.0233144	-0.000640293	0.153594	0.0868206	0.0122975	0.0441726	0.435251	0.156241	0.204489	0.174237	0.127606	0.163343	0.17242	0.2371	-0.00133921	0.172919	0.124711	0.140957	0.154465	0.274252	0.103056	0.240245	0.446282	0.225102	0.218798	0.315375	0.223757	0.414843	0.145739	0.280168	0.369035	0.454483
sig_20994	sig_20994	NG-25	NA	2	0.279808	0.237587	0.265547	0.269364	0.179046	-0.263001	0.319342	0.272174	0.384439	0.104733	-0.00812147	-0.0471464	-0.00105368	-0.0235818	-0.0425449	0.247351	0.127383	0.0867107	0.0795209	0.48495	0.277575	0.261825	0.202067	0.224127	0.18629	0.226448	0.304932	0.0814078	0.278958	0.193313	0.203285	0.143759	0.325701	0.221859	0.210912	0.490214	0.228738	0.24708	0.289365	0.225995	0.467643	0.152327	0.270291	0.464673	0.414343
sig_20992	sig_20992	NPK76-II-72-1	NA	2	0.0940877	0.128967	0.176493	0.186181	0.159794	-0.231959	0.284877	0.147347	0.427756	0.16222	-0.039791	0.0307462	-0.0518811	-0.0541985	-0.0194107	0.468787	0.24355	0.223765	0.193991	0.376875	0.322764	0.203171	0.17697	0.215283	0.140538	0.213492	0.176697	0.107082	0.231598	0.13647	0.0797696	0.111692	0.441205	0.483939	0.191529	0.585943	0.409551	0.402269	0.313034	0.400001	0.641105	0.255061	0.340899	0.65807	0.376153
sig_20991	sig_20991	JW-7-24-1	NA	2	0.137491	0.131438	0.244692	0.235421	0.147842	-0.370529	0.26343	0.191338	0.468867	0.221839	-0.113946	-0.112081	-0.0236062	-0.0608549	-0.053958	0.367763	0.126143	0.072063	0.0752254	0.481849	0.269811	0.18174	0.171106	0.282492	0.184186	0.255192	0.194024	0.103823	0.229699	0.106402	0.0995347	0.142847	0.324584	0.256081	0.239332	0.605834	0.360329	0.374071	0.349572	0.404275	0.614966	0.259129	0.356288	0.587573	0.354749
sig_20989	sig_20989	QUIZARTINIB	FLT3 INHIBITOR	2	0.443664	0.237313	0.0504161	0.018829	-0.0485115	-0.0217209	0.164748	0.204461	0.0790466	-0.00652813	0.0436364	0.0595421	0.0969621	0.172009	0.134219	0.00105761	0.0231587	-0.0476807	0.0882863	0.220618	0.332196	0.341073	0.403963	0.257819	0.39619	0.386083	0.41521	0.121148	0.352455	0.187444	0.392642	0.306063	0.198145	0.041226	0.139645	0.110305	0.074855	0.0124249	0.19339	0.0922867	0.170456	0.0941201	0.166245	0.0528755	0.351654
sig_20987	sig_20987	WZ-3105	NA	2	0.1244	0.106052	0.14812	0.145166	0.0935123	-0.162401	0.298559	0.182617	0.152533	0.0811887	0.00341948	0.018479	-0.0173508	0.0537223	0.0349001	0.31666	0.229556	0.15201	0.18058	0.360191	0.628038	0.315719	0.397479	0.526176	0.459493	0.512261	0.435699	0.331463	0.559659	0.324141	0.383637	0.353665	0.34671	0.320268	0.111562	0.282063	0.181694	0.178066	0.226333	0.247396	0.456489	0.198385	0.209579	0.355054	0.275234
sig_20985	sig_20985	UNC0638	NA	2	0.127787	0.0968705	0.218548	0.165794	0.0949305	-0.410437	0.0802622	0.106028	0.513779	0.357424	-0.26866	-0.107347	-0.00800308	-0.0961529	-0.0799646	0.191691	-0.0163327	-0.11334	-0.136513	0.338674	0.118117	0.132691	0.0582235	0.174425	0.125009	0.14339	0.106111	0.0117625	0.125186	0.0936421	0.0381558	0.084341	0.123122	0.0991471	0.221228	0.60581	0.440455	0.450241	0.360015	0.380311	0.631434	0.212672	0.343189	0.577936	0.305402
sig_20983	sig_20983	QL-XII-47	NA	2	0.088864	0.0599193	0.438833	0.392809	0.353867	-0.515073	0.323151	0.197098	0.351607	0.139229	-0.27322	-0.232584	-0.192478	-0.390191	-0.203469	0.422962	0.0920002	0.00559584	-0.00504612	0.524775	-0.0418763	-0.020373	-0.0754214	0.133769	-0.168492	0.0435876	-0.176248	-0.0384015	-0.0791057	-0.118374	-0.176424	-0.133589	0.175357	0.219922	0.159925	0.508097	0.208401	0.215959	0.184618	0.315567	0.48845	0.169981	0.147622	0.502433	0.180532
sig_20979	sig_20979	KIN001-102	NA	2	0.0900289	0.0930805	0.0576686	-0.0368838	0.00902717	0.0103646	0.236504	0.205515	0.0294049	-0.0334201	0.105396	0.142352	-0.0681758	0.135239	0.131097	0.15916	0.0780224	0.037575	0.156313	0.229537	0.761018	0.417414	0.504149	0.600351	0.648082	0.680357	0.744406	0.461566	0.743747	0.419202	0.629228	0.565337	0.244308	0.171453	0.0891261	0.113552	0.0681393	0.0471179	0.16498	0.0641804	0.163997	0.141415	0.127117	0.0892411	0.201397
sig_20978	sig_20978	GSK-1070916	AURORA KINASE INHIBITOR	2	0.19513	0.205304	0.199912	0.273433	0.197757	-0.218741	0.423717	0.262755	0.307748	0.101292	-0.110147	0.0217623	-0.0621873	-0.0354977	0.00844499	0.479526	0.195172	0.101212	0.184498	0.512296	0.391997	0.184001	0.270392	0.346821	0.232743	0.32256	0.260891	0.190345	0.308641	0.185674	0.198432	0.229893	0.438428	0.402494	0.301047	0.47618	0.340095	0.269679	0.331463	0.315935	0.621145	0.216284	0.276548	0.460714	0.379933
sig_20977	sig_20977	GENENTECH CPD	NA	2	0.241054	0.239656	0.238762	0.24649	0.193383	-0.316921	0.321179	0.227434	0.535815	0.247677	-0.170198	-0.0353876	-0.038244	-0.0797567	-0.024955	0.417508	0.0674641	0.000535299	0.05284	0.511603	0.146135	0.127314	0.115109	0.170035	0.0755364	0.16585	0.15608	0.0120723	0.101483	0.0506779	0.0527496	0.11651	0.343328	0.28142	0.349492	0.675182	0.481255	0.423923	0.402006	0.406701	0.689349	0.290132	0.395959	0.581508	0.471339
sig_20975	sig_20975	ZSTK-474	PI3K INHIBITOR	2	0.0720825	0.0430997	0.225975	0.167166	0.174546	-0.145014	0.355754	0.304902	-0.0241012	-0.0918451	-0.0638885	-0.00249114	-0.133234	-0.0324174	0.0295035	0.25702	0.0954744	-0.0286485	0.155656	0.420169	0.618837	0.31187	0.385965	0.579633	0.514287	0.58884	0.521605	0.360041	0.602706	0.311791	0.459517	0.431405	0.259891	0.135566	0.151163	0.10536	0.0462653	6.42185e-05	0.151046	0.0714884	0.182602	0.123374	0.00227086	0.116196	0.0893736
sig_20974	sig_20974	BX-912	PYRUVATE DEHYDROGENASE KINASE INHIBITOR	2	0.246509	0.240919	0.281523	0.316108	0.23346	-0.341695	0.354977	0.22986	0.497587	0.19865	-0.18296	-0.0383686	-0.0917513	-0.139156	-0.0488892	0.500473	0.137991	0.0653068	0.0945092	0.530939	0.125344	0.0850719	0.0867471	0.174797	0.00611347	0.128746	0.0491342	-0.000748969	0.0610714	0.0114757	-0.0224651	0.0486951	0.407519	0.352418	0.330121	0.647585	0.437302	0.389832	0.37943	0.418961	0.714575	0.280837	0.339324	0.627712	0.458967
sig_20972	sig_20972	AT-7519	CDK INHIBITOR	2	0.00809568	0.0265725	0.156922	0.225885	0.22571	-0.0813561	0.393553	0.157579	-0.0652886	-0.0774441	-0.0237185	0.025047	-0.110465	-0.103256	-0.00926621	0.446681	0.377659	0.310926	0.311119	0.333078	0.543397	0.24689	0.294601	0.461834	0.258777	0.378742	0.184015	0.270026	0.404977	0.191631	0.19674	0.155247	0.368183	0.479231	0.0297547	0.103239	0.0239654	0.0219525	0.0315696	0.167499	0.319676	0.146651	0.027464	0.2822	0.104333
sig_20971	sig_20971	TL-2-105	NA	2	0.364036	0.281089	0.207071	0.154202	0.14611	-0.269813	0.26269	0.21651	0.411615	0.118073	-0.0939702	-0.0189889	-0.105931	-0.0303144	0.0443992	0.251872	0.00609171	-0.0736333	0.00608088	0.425796	0.330318	0.21621	0.296891	0.336889	0.282779	0.388121	0.391725	0.202602	0.337568	0.161098	0.262639	0.301568	0.240101	0.166513	0.227058	0.468971	0.287924	0.260633	0.337856	0.275637	0.447499	0.206464	0.287935	0.370701	0.477449
sig_20970	sig_20970	ISPINESIB	KINESIN INHIBITOR	2	0.113849	0.11452	0.191924	0.255942	0.177301	-0.0840757	0.379773	0.260146	0.325732	0.0977752	0.0632329	0.00568847	-0.111957	0.00258181	-0.0902248	0.483148	0.261773	0.312177	0.221483	0.44041	0.292064	0.302075	0.190168	0.197663	0.0626969	0.172371	0.15052	0.0400789	0.237036	0.13358	0.0942369	0.0703914	0.465296	0.515973	0.157906	0.488982	0.303418	0.288644	0.23142	0.293644	0.569041	0.204517	0.296866	0.562516	0.357338
sig_20965	sig_20965	BMS-345541	IKK INHIBITOR	2	0.129123	0.152997	0.0993481	0.107349	0.0723902	-0.0848849	0.310142	0.153895	0.1765	0.0494815	0.0591881	0.103212	-0.0270733	0.0721975	0.0787591	0.399462	0.275134	0.232265	0.248441	0.333189	0.601421	0.323354	0.416624	0.43875	0.421029	0.46044	0.413372	0.31539	0.507265	0.294211	0.366391	0.33629	0.448244	0.441163	0.163473	0.331694	0.221007	0.201652	0.226205	0.270321	0.502112	0.222842	0.265015	0.389321	0.352238
sig_20962	sig_20962	DACINOSTAT	HDAC INHIBITOR	2	0.067208	0.132699	0.0255018	0.117376	0.0311628	0.0755197	0.347206	0.0882026	0.00236666	-0.0546523	0.184364	0.134096	0.125736	0.128578	0.0687616	0.440822	0.44391	0.439886	0.542092	0.283159	0.574772	0.298091	0.383907	0.322218	0.353732	0.332389	0.279491	0.277456	0.379527	0.197075	0.331341	0.231463	0.572849	0.565689	0.0810399	0.164021	0.089581	0.121245	0.0900542	0.205586	0.365597	0.130523	0.160513	0.305873	0.240441
sig_20959	sig_20959	PHENFORMIN	AMPK ACTIVATOR	2	0.134805	0.112051	0.0620903	-0.0167357	-0.0356486	-0.176519	0.120635	0.10829	0.409995	0.200936	0.0839367	0.0501324	-0.000436301	0.139129	0.0925765	0.238824	0.113791	0.140254	0.0739808	0.257651	0.441778	0.344027	0.334112	0.303961	0.385051	0.398771	0.419257	0.206736	0.431288	0.19978	0.298883	0.353695	0.334469	0.26714	0.161005	0.509337	0.347824	0.424861	0.353613	0.3628	0.541861	0.257774	0.39494	0.527368	0.417135
sig_20952	sig_20952	BMS-754807	IGF-1 INHIBITOR	2	-0.00595393	0.0568211	-0.015272	0.0713466	0.0207126	0.314512	0.190326	0.0620658	-0.143879	-0.231044	0.355327	0.259818	0.113646	0.161641	0.110942	0.147043	0.155319	0.310047	0.335091	0.0702314	0.52665	0.325737	0.324817	0.190747	0.283951	0.288052	0.519213	0.290048	0.430138	0.271709	0.738774	0.251045	0.31921	0.330725	-0.132247	-0.0508669	-0.184755	-0.131201	-0.131775	-0.149956	-0.0807003	-0.0800983	-0.044898	-0.0578347	0.0714977
sig_20948	sig_20948	DILTIAZEM	CALCIUM CHANNEL BLOCKER	2	0.122817	0.127105	0.112437	0.255096	0.118026	0.0643659	0.312672	0.267482	0.111113	-0.0615712	0.120238	-0.022428	-0.0617464	0.0554822	-0.00921749	0.336561	0.268733	0.439226	0.345897	0.380026	0.136823	0.434113	0.276345	-0.0478534	0.0512249	0.0635738	0.0399712	-0.162731	0.121044	0.0226331	0.106739	0.016817	0.595847	0.466363	0.085925	0.282889	0.080491	0.102148	0.136362	0.145151	0.410552	0.0447057	0.0940706	0.437518	0.290391
sig_20923	sig_20923	MITOMYCIN-C	DNA SYNTHESIS INHIBITOR, DNA ALKYLATING AGENT	2	-0.0412877	0.0879671	-0.0977295	0.00486582	-0.0364073	0.376093	0.309913	0.0420672	-0.153211	-0.164825	0.396704	0.257903	0.103677	0.245748	0.100212	0.423521	0.514221	0.642197	0.586975	0.120304	0.541044	0.361898	0.3729	0.149132	0.26402	0.218933	0.266932	0.222886	0.353512	0.214963	0.317822	0.173719	0.632597	0.701195	-0.00832433	0.0126153	-0.00579766	0.00633893	-0.0384133	0.080919	0.197325	0.0764125	0.0811757	0.190283	0.19199
sig_20928	sig_20928	CP466722	NA	2	0.225883	0.215023	0.293581	0.277521	0.245744	-0.165421	0.462691	0.248952	0.244565	0.0198031	-0.0789188	0.0388245	-0.153189	-0.144327	-0.0426306	0.529525	0.212351	0.161156	0.245779	0.529545	0.188543	0.141038	0.156581	0.179993	0.0248148	0.153843	0.0681404	0.0225197	0.0976049	-0.000987775	0.0244452	0.0700204	0.472966	0.435155	0.25756	0.403903	0.249386	0.158043	0.21402	0.245697	0.466784	0.193053	0.187309	0.42388	0.338753
sig_21048	sig_21048	VINBLASTINE	MICROTUBULE INHIBITOR, TUBULIN INHIBITOR	2	0.0386615	0.0741788	-0.0212204	0.0447027	0.0130906	0.0439149	-0.0580958	-0.148493	0.263069	0.128505	0.0736397	-0.0245867	0.0732122	-0.0535644	-0.0927522	0.201485	0.202751	0.370258	0.148133	-0.0285622	-0.650789	-0.20376	-0.374717	-0.649739	-0.629041	-0.645884	-0.711131	-0.541626	-0.695724	-0.471453	-0.643436	-0.495029	0.254583	0.277842	0.0357982	0.292658	0.157312	0.229237	0.0102758	0.223054	0.260712	0.105184	0.180309	0.393908	0.191051
sig_21115	sig_21115	YK-4-279	NA	2	0.0454184	0.10045	-0.102228	-0.0467755	-0.0891317	0.0774706	-0.0854437	-0.172477	0.237181	0.143327	0.178405	0.00823979	0.201161	0.057577	-0.00727192	0.1532	0.248128	0.435135	0.224111	-0.0853322	-0.570902	-0.0856986	-0.313677	-0.652967	-0.526764	-0.647057	-0.64902	-0.559292	-0.649172	-0.450601	-0.560574	-0.488642	0.316803	0.282726	0.0373692	0.242921	0.179782	0.258755	0.0176459	0.248267	0.220594	0.121733	0.201169	0.386834	0.21776
sig_20946	sig_20946	IPA-3	P21 ACTIVATED KINASE INHIBITOR	2	0.137235	0.0685101	0.321493	0.377067	0.257563	-0.277904	0.196432	0.146683	0.253609	0.128301	-0.229434	-0.287351	-0.0958373	-0.25151	-0.208694	0.30257	0.181807	0.175433	0.117705	0.38952	-0.408825	-0.0543422	-0.158857	-0.236607	-0.380331	-0.36735	-0.556594	-0.430411	-0.430837	-0.327193	-0.443209	-0.387607	0.321553	0.225961	0.122253	0.331497	0.129139	0.169809	0.208158	0.267631	0.428053	0.13506	0.0738272	0.459914	0.167812
sig_21127	sig_21127	SN-38	TOPOISOMERASE INHIBITOR	2	0.0939435	0.108186	0.073094	0.212319	0.125582	-0.0629554	0.181367	0.0495965	0.177101	0.125869	-0.108015	-0.174053	0.0690156	-0.0971185	-0.116927	0.282562	0.228832	0.248497	0.175867	0.213364	-0.447903	-0.00298593	-0.178286	-0.420767	-0.423602	-0.487223	-0.595684	-0.526905	-0.514187	-0.35959	-0.498829	-0.432162	0.375711	0.251226	0.163797	0.254746	0.172005	0.153029	0.0668278	0.170137	0.333749	0.0510103	0.0891059	0.321548	0.17545
sig_21224	sig_21224	CIL56	NA	2	0.0820644	0.0891569	0.0986619	0.0244391	-0.0211649	-0.284591	-0.0809167	-0.118327	0.160494	0.164187	-0.192118	-0.131494	0.0156525	-0.196218	-0.000397523	0.171477	0.208314	0.100195	0.0238261	0.079482	-0.388662	-0.244827	-0.169655	-0.202476	-0.245278	-0.363517	-0.603258	-0.308737	-0.44314	-0.366527	-0.524562	-0.328158	0.103834	0.0798344	0.201798	0.133928	0.19577	0.226573	0.166094	0.374032	0.334716	0.205307	0.101065	0.318161	0.127572
sig_21050	sig_21050	CYTARABINE	RIBONUCLEOTIDE REDUCTASE INHIBITOR	2	0.124279	0.213175	0.0334897	0.157041	0.0946055	0.145023	0.186696	0.0414428	0.174683	-0.00844647	0.247886	0.0874553	0.179654	0.049234	-0.0673134	0.233954	0.263057	0.383112	0.238276	0.15782	-0.286079	-0.0106714	-0.137913	-0.456236	-0.367006	-0.381685	-0.289684	-0.303813	-0.371962	-0.240597	-0.262954	-0.248549	0.402317	0.360368	0.101425	0.285983	0.0914029	0.0904805	-0.00416519	0.0537456	0.215941	-0.0489726	0.169335	0.270187	0.277518
sig_20941	sig_20941	SHIKONIN	NA	2	0.103038	0.0925902	0.138486	0.250774	0.0925836	-0.116685	0.124266	0.10425	0.0891198	0.00224937	0.0288951	-0.112293	0.0528029	-0.109849	-0.113696	0.241553	0.302398	0.345719	0.312504	0.211141	-0.307714	-0.0326301	-0.106015	-0.254473	-0.331845	-0.342181	-0.451804	-0.296164	-0.359583	-0.250257	-0.326379	-0.29978	0.386535	0.321622	0.0667685	0.150817	-0.0147866	0.0860085	0.102476	0.231019	0.224991	0.0974554	0.043149	0.280803	0.164192
sig_21000	sig_21000	YM-155	SURVIVIN INHIBITOR	2	-0.0705209	-0.0149264	0.18387	0.130197	0.0819802	-0.0715621	-0.00882315	-0.113427	0.188278	0.126706	-0.00885207	-0.0284609	-0.029055	-0.200676	-0.199155	0.242921	0.23753	0.371963	0.122839	0.0463582	-0.447854	-0.167896	-0.357534	-0.373908	-0.527335	-0.488644	-0.631094	-0.364669	-0.520865	-0.283122	-0.532802	-0.460749	0.234064	0.364298	-0.0417532	0.266511	0.125546	0.224086	0.0608046	0.298738	0.280415	0.204635	0.100967	0.458021	0.0769528
sig_21074	sig_21074	ELESCLOMOL	OXIDATIVE STRESS INDUCER	2	0.0617247	0.0910094	0.130754	0.0893343	0.0643227	-0.123098	-0.107618	-0.123012	0.404397	0.197965	0.00311389	-0.00209605	0.0247327	-0.199816	-0.149133	0.150391	-0.0109684	0.108247	-0.0797411	0.0312666	-0.745935	-0.41151	-0.510136	-0.655017	-0.692119	-0.704899	-0.633001	-0.472177	-0.771689	-0.48559	-0.634904	-0.475185	0.0369158	0.0696408	0.108763	0.397201	0.228332	0.25951	0.133876	0.239024	0.222856	0.168641	0.195304	0.366121	0.182018
sig_21230	sig_21230	BRD-A36275421	NA	2	0.177951	0.100371	0.3676	0.421528	0.343549	-0.641639	0.0988258	0.137629	0.369368	0.159011	-0.499264	-0.345751	-0.22247	-0.438862	-0.153947	0.302729	-0.062985	-0.280341	-0.22778	0.396692	-0.451373	-0.299168	-0.258421	-0.0357229	-0.382593	-0.242365	-0.492339	-0.246917	-0.416208	-0.392514	-0.506114	-0.300567	-0.0384325	-0.0687443	0.292592	0.374	0.236412	0.207619	0.224425	0.292087	0.41339	0.13302	0.0732294	0.33353	0.128662
sig_21429	sig_21429	1S,3R-RSL-3	NA	2	0.158099	0.0865947	0.324535	0.366433	0.297213	-0.560154	0.047992	0.0875838	0.359735	0.157227	-0.481135	-0.32969	-0.190729	-0.429706	-0.144011	0.233613	-0.105992	-0.273178	-0.23074	0.32382	-0.614335	-0.35682	-0.335747	-0.208371	-0.509664	-0.369243	-0.618603	-0.369181	-0.569717	-0.501774	-0.60462	-0.398939	-0.0850598	-0.119855	0.279842	0.345816	0.213358	0.186439	0.181045	0.242873	0.342748	0.0795381	0.0521605	0.289471	0.103934
sig_21434	sig_21434	TL-HRAS-61	NA	2	0.165391	0.0997519	0.338935	0.404549	0.325862	-0.525847	0.0740833	0.110221	0.390314	0.116684	-0.435085	-0.306765	-0.224313	-0.432895	-0.168268	0.297387	-0.0946917	-0.22767	-0.213271	0.367077	-0.621714	-0.371835	-0.354275	-0.23669	-0.55123	-0.384181	-0.618306	-0.352244	-0.586537	-0.518599	-0.613773	-0.395353	-0.0467195	-0.0583626	0.277148	0.377038	0.204291	0.208665	0.183886	0.238342	0.364734	0.070252	0.055329	0.337259	0.118493
sig_21673	sig_21673	AT-406	NA	2	0.0465407	0.0870842	0.142198	0.123951	0.0670039	-0.124577	0.0485224	0.000101423	0.223562	0.203666	-0.18141	-0.0232336	0.0601853	-0.149272	-0.121141	0.145825	0.0293597	0.00212172	-0.113879	0.152864	-0.440652	-0.21999	-0.322663	-0.323371	-0.375749	-0.455184	-0.510265	-0.372469	-0.506874	-0.253665	-0.501566	-0.402171	0.0798283	0.0858997	0.175473	0.319206	0.375969	0.192703	0.101605	0.177821	0.366682	0.0857121	0.154913	0.303646	0.108412
sig_21579	sig_21579	SR1001	NA	2	-0.0167973	0.0392686	0.221863	0.204832	0.190768	-0.0567724	-0.00390192	-0.0368375	0.226567	0.0881656	-0.0622712	0.042343	-0.0429249	-0.20312	-0.249485	0.118443	-0.0180433	0.0458019	-0.103369	0.0493483	-0.451547	-0.302909	-0.476351	-0.317355	-0.527497	-0.480261	-0.395634	-0.283872	-0.513923	-0.1451	-0.378548	-0.391305	-0.022475	0.109698	-0.00392438	0.26441	0.159924	0.119295	0.0545657	0.0872401	0.110277	0.122147	0.0016734	0.230151	0.0517965
sig_21583	sig_21583	FLUVASTATIN	HMGCR INHIBITOR	2	0.0621069	0.0607003	0.149869	0.127016	0.0895035	-0.26935	-0.123025	-0.0887582	0.499996	0.274553	-0.201853	-0.136014	-0.0480177	-0.236648	-0.170362	0.154823	-0.0628705	-0.0139121	-0.15728	0.0596466	-0.837617	-0.389022	-0.526256	-0.635721	-0.727039	-0.691719	-0.755811	-0.572498	-0.833731	-0.516965	-0.746469	-0.534809	-0.00449091	0.0340216	0.152996	0.472254	0.368789	0.372587	0.189148	0.312116	0.363462	0.152698	0.214038	0.472448	0.181457
sig_21168	sig_21168	BRD-K05649647	NA	2	0.0265819	-0.0185475	0.0873446	0.078254	0.0506825	-0.0955828	0.0218178	0.0239178	-0.01571	0.0746253	-0.173584	-0.107046	-0.0313888	-0.0455398	0.0102959	0.00387687	0.116651	-0.00685977	-0.0288381	0.0542793	-0.154488	0.040467	-0.0572758	-0.0134144	-0.0923275	-0.158338	-0.216799	-0.242658	-0.117983	-0.0284495	-0.196188	-0.236915	0.0923696	-0.0042387	0.0211566	-0.00609093	0.0708164	0.09438	0.0516264	0.0961592	0.0796541	0.0546449	-0.0817725	0.15631	-0.0126195
sig_21274	sig_21274	AC-55649	RETINOID RECEPTOR AGONIST	2	0.148365	0.153621	0.279593	0.269025	0.187078	-0.261421	0.151322	0.0441497	0.343429	0.142737	-0.276077	-0.122678	-0.110802	-0.24571	-0.180933	0.291142	0.00150959	-0.0444398	-0.0635739	0.335233	-0.455263	-0.313489	-0.311853	-0.23776	-0.453595	-0.32044	-0.481488	-0.249874	-0.485837	-0.273661	-0.473594	-0.285773	0.0794174	0.0514493	0.218429	0.415958	0.220837	0.153104	0.179331	0.231097	0.396562	0.161903	0.176035	0.345665	0.216633
sig_21492	sig_21492	BRD-K93367411	NA	2	0.0352183	0.0454092	-0.119018	-0.115976	-0.16545	-0.0115995	-0.226497	-0.220368	0.315164	0.203447	0.0274742	0.0135825	0.067944	0.0799631	0.007118	0.0449632	0.0333775	0.130179	-0.0238603	-0.149935	-0.449943	-0.170308	-0.224609	-0.406974	-0.375744	-0.403015	-0.448513	-0.321642	-0.432652	-0.284715	-0.465886	-0.293199	0.0529457	0.101303	0.0165433	0.261102	0.273486	0.344118	0.110361	0.236328	0.261809	0.0427269	0.231879	0.373199	0.184587
sig_21068	sig_21068	111358-88-4	NA	2	0.237292	0.244209	-0.0375061	0.0297769	-0.0664232	-0.152508	-0.00959965	0.0366873	0.454807	0.302052	-0.0452614	-0.0915628	0.241029	0.0640573	-0.00714121	0.0824335	0.00909148	0.00594262	0.00981772	0.139169	-0.577358	-0.0532106	-0.239011	-0.565557	-0.379879	-0.494221	-0.412938	-0.494299	-0.558276	-0.346228	-0.428217	-0.2907	0.257616	0.0195956	0.307075	0.482222	0.355888	0.320854	0.261931	0.274854	0.380698	0.135538	0.323092	0.324198	0.391814
sig_21389	sig_21389	BRD-K37390332	NA	2	0.0918504	0.0517917	0.212885	0.168077	0.0861958	-0.320796	-0.10835	-0.0849918	0.570943	0.334748	-0.158022	-0.103237	0.043641	-0.213937	-0.19499	0.151199	-0.0924394	-0.0540588	-0.206127	0.110462	-0.677156	-0.324503	-0.49879	-0.523997	-0.607905	-0.584391	-0.533044	-0.410998	-0.686424	-0.396013	-0.540466	-0.428789	-0.0277612	0.0423649	0.122568	0.588341	0.372764	0.421096	0.247337	0.3439	0.42416	0.15055	0.253751	0.495313	0.208319
sig_20981	sig_20981	GSK-429286A	RHO ASSOCIATED KINASE INHIBITOR	2	0.2564	0.15294	0.200124	0.222159	0.149413	-0.345827	0.0391266	0.0636623	0.61965	0.31945	-0.229062	-0.151584	0.00714634	-0.138131	-0.114428	0.203921	-0.118638	-0.117912	-0.158949	0.313235	-0.550693	-0.165252	-0.321681	-0.377819	-0.450075	-0.369786	-0.381265	-0.390585	-0.510335	-0.321563	-0.414597	-0.268351	0.0972896	0.0281724	0.280623	0.659704	0.40326	0.444857	0.320236	0.336461	0.507308	0.151516	0.30637	0.517283	0.35456
sig_21221	sig_21221	ITRACONAZOLE	CYTOCHROME P450 INHIBITOR	2	0.105218	0.182861	0.25567	0.254155	0.232562	-0.175359	0.143522	0.0354917	0.377415	0.0892996	-0.080038	-0.0446354	-0.086892	-0.19331	-0.152836	0.192843	-0.0173526	0.00386512	-0.043609	0.2407	-0.259971	-0.210337	-0.292171	-0.146944	-0.413257	-0.239385	-0.21236	-0.126694	-0.291374	-0.155175	-0.2665	-0.279607	0.0140829	0.0805708	0.133995	0.40116	0.198025	0.143242	0.117228	0.156012	0.185995	0.176364	0.215368	0.267955	0.235829
sig_21064	sig_21064	LENALIDOMIDE	ANTICANCER AGENT	2	0.0221795	0.0309618	-0.289458	-0.342672	-0.389792	0.220166	-0.337192	-0.221877	0.0239757	0.057731	0.289278	0.276408	0.243524	0.276651	0.242045	-0.0508904	0.159569	0.294509	0.234087	-0.303455	-0.115684	-0.101976	0.00818888	-0.254483	-0.0394017	-0.151915	-0.162973	-0.00587013	-0.161976	-0.166902	-0.0929213	0.0177555	0.151084	0.146421	-0.0741312	-0.0580594	0.0580055	0.22972	0.0558602	0.235003	0.0350531	0.145365	0.226731	0.121566	0.151382
sig_21306	sig_21306	PRL-3-INHIBITOR-I	NA	2	-0.0284163	-0.0603728	0.150567	-0.00809465	-0.00514354	-0.299656	-0.132415	-0.126065	0.495683	0.345901	-0.0717111	-0.022059	-0.113503	-0.154448	-0.101554	0.121596	-0.137681	-0.0628396	-0.240193	0.0530027	-0.3974	-0.228068	-0.292762	-0.245852	-0.305951	-0.310004	-0.272398	-0.184396	-0.348691	-0.255346	-0.339694	-0.197688	-0.0513216	0.00950578	0.150585	0.490112	0.371016	0.428111	0.290683	0.384657	0.370073	0.300054	0.310034	0.446122	0.164399
sig_21421	sig_21421	GSK-1059615	PI3K INHIBITOR	2	-0.049407	0.0636304	0.0903337	-0.0169509	0.0498837	-0.0489885	0.0458596	-0.111116	0.127652	0.109541	0.0147325	0.133656	0.0340565	-0.144346	-0.0312349	0.197977	0.0884883	0.0745628	0.0692803	0.0397728	-0.116049	-0.295452	-0.221003	-0.0925619	-0.223107	-0.16436	-0.171439	0.0190429	-0.214841	-0.135531	-0.172253	-0.13832	0.026738	0.103884	0.125086	0.189981	0.141758	0.11078	0.0624818	0.169207	0.100285	0.230789	0.147204	0.125799	0.0888027
sig_20963	sig_20963	EPOTHILONE-B	MICROTUBULE STABILIZING AGENT, TUBULIN INHIBITOR	2	-0.050261	0.0368296	-0.136498	-0.0285624	-0.0625432	0.399472	0.0947583	-0.0620887	-0.115702	-0.141653	0.386762	0.13939	0.134534	0.141057	0.0220812	0.207439	0.454172	0.745606	0.568145	-0.0498937	-0.114462	0.207342	-0.0282381	-0.369734	-0.242959	-0.311399	-0.334642	-0.301949	-0.226743	-0.189494	-0.218835	-0.285544	0.517442	0.548713	-0.0962714	-0.0241692	-0.0876057	0.0530694	-0.149559	0.0528864	0.0402295	0.0234668	0.0215764	0.255982	0.0951686
sig_20940	sig_20940	AR-12	PHOSPHOINOSITIDE DEPENDENT KINASE INHIBITOR	2	-0.0161491	0.038227	0.00903641	0.11681	0.0693469	0.158631	0.125901	-0.0264632	-0.00767872	-0.0886955	0.202984	-0.0284374	0.00826951	-0.0326541	-0.0361039	0.22328	0.355362	0.592079	0.405186	0.0850169	-0.160354	0.19288	-0.00939526	-0.306481	-0.268168	-0.32484	-0.376454	-0.324527	-0.255277	-0.255294	-0.258126	-0.306443	0.39889	0.437382	-0.0677205	0.0564514	-0.0792836	0.0595278	-0.0393045	0.0751228	0.12494	0.0368715	-0.00313646	0.285838	0.117219
sig_20906	sig_20906	PYRIMETHAMINE	DIHYDROFOLATE REDUCTASE INHIBITOR	2	-0.100339	0.0187171	-0.0161024	-0.044741	-0.0172614	0.0299377	-0.0305903	-0.0804036	0.214394	0.131814	0.09779	0.0480428	0.0589028	-0.0137515	-0.085113	0.0818041	0.0338569	0.214273	0.116914	-0.0651201	-0.176331	-0.118758	-0.276951	-0.262564	-0.285072	-0.227806	-0.197277	-0.0768893	-0.266866	-0.12214	-0.239812	-0.246251	-0.0370109	0.177043	0.00520405	0.225438	0.15483	0.104963	-0.00704575	0.090056	0.0869521	0.122197	0.177655	0.216638	0.0695347
sig_20920	sig_20920	DOXORUBICIN	TOPOISOMERASE INHIBITOR	2	0.0101764	0.0685883	-0.00958128	0.109309	0.0453327	0.196907	0.217295	-0.0390416	-0.028756	-0.0578971	0.240552	0.0788816	0.063172	0.0199796	-0.0388544	0.332904	0.440425	0.648631	0.474366	0.101071	-0.0805917	0.161061	-0.0223081	-0.279878	-0.242524	-0.253299	-0.338735	-0.25571	-0.217198	-0.193798	-0.224835	-0.244513	0.502631	0.525546	-0.0370927	0.0897007	-0.03216	0.0360498	-0.0772785	0.0959057	0.180277	0.0465651	0.0301874	0.302095	0.16198
sig_21658	sig_21658	CBB-1007	NA	2	0.0948687	0.0875221	0.262302	0.358224	0.245037	-0.404973	0.0791149	0.150752	0.427538	0.216351	-0.323812	-0.274454	-0.0901936	-0.235649	-0.165144	0.167325	-0.05806	-0.154133	-0.223401	0.28799	-0.404976	-0.100103	-0.211457	-0.261826	-0.327613	-0.348719	-0.35487	-0.413882	-0.354848	-0.199889	-0.350638	-0.31557	0.0772137	-0.00259134	0.238551	0.468893	0.397847	0.331243	0.287608	0.209586	0.440482	0.0269344	0.125771	0.449593	0.186298
sig_21511	sig_21511	VU0155056	NA	2	-0.10362	-0.0801187	0.0125698	-0.125322	-0.174842	0.0682194	-0.143737	-0.140445	0.0297275	0.0818347	0.0442518	0.179467	-0.0189881	0.0223208	0.0648843	0.0785424	0.13927	0.118362	0.0788652	-0.102552	-0.0858372	-0.0569291	-0.0541372	-0.0681273	-0.0618925	-0.115042	-0.143953	0.0159822	-0.108967	-0.129719	-0.109469	-0.106594	0.0690982	0.204599	0.0846296	-0.0131781	0.106772	0.153443	0.102001	0.196659	0.0396391	0.151959	0.0830242	0.163741	-0.0124743
sig_21402	sig_21402	BRD-K17060750	NA	2	-0.0156528	0.0489233	-0.0545765	-0.0141448	-0.0683901	-0.158794	-0.000482375	-0.0745447	0.0748957	0.0990683	-0.135612	0.0284492	0.173086	-0.0415689	0.00457009	0.124584	0.146273	-0.00353065	0.0369698	0.0364782	-0.110147	-0.329605	-0.146035	-0.0203072	-0.102575	-0.122499	-0.243736	0.138749	-0.256246	-0.0876079	-0.240749	-0.0836675	-0.0106716	0.0720176	0.149897	0.0930549	0.21327	0.132477	0.122131	0.278367	0.202848	0.135016	0.0798083	0.101351	0.00858927
sig_21032	sig_21032	Y-39983	RHO ASSOCIATED KINASE INHIBITOR	2	0.14272	0.118451	0.229328	0.313298	0.226778	-0.250427	0.215204	0.191342	0.494275	0.161994	-0.216985	-0.106535	-0.073324	-0.194257	-0.158289	0.331711	0.025201	0.029457	-0.057525	0.389403	-0.444481	-0.0857239	-0.285143	-0.363742	-0.439561	-0.342127	-0.40233	-0.399863	-0.466081	-0.250285	-0.436755	-0.291334	0.235188	0.221187	0.229891	0.606391	0.3916	0.354853	0.252387	0.289425	0.556819	0.106563	0.236644	0.60574	0.283695
sig_20966	sig_20966	TIPIFARNIB	FARNESYLTRANSFERASE INHIBITOR	2	0.0382016	0.0844849	-0.144919	0.00413861	-0.0626501	0.340505	0.0811312	0.0297659	-0.0862388	-0.129465	0.411148	0.0805418	0.164003	0.196773	0.0893247	0.0875146	0.367575	0.630242	0.509229	0.00659344	-0.0208415	0.412373	0.103877	-0.312491	-0.0771409	-0.21298	-0.152898	-0.302305	-0.0766828	-0.0956479	-0.0508575	-0.150361	0.544212	0.403738	-0.0617928	-0.0252137	-0.120421	-0.00725014	-0.104546	-0.0308736	0.0085671	-0.053384	0.000631497	0.174799	0.13783
sig_21031	sig_21031	FORETINIB	VEGFR INHIBITOR	2	0.205206	0.220321	0.294526	0.402622	0.295303	-0.272267	0.289373	0.133678	0.525496	0.150643	-0.136862	-0.104054	-0.0023933	-0.236675	-0.16117	0.414314	0.111855	0.115913	0.0727986	0.44031	-0.379359	-0.147254	-0.287402	-0.321576	-0.517137	-0.377186	-0.36308	-0.336387	-0.456496	-0.253232	-0.379267	-0.353456	0.291107	0.309832	0.228817	0.654529	0.298118	0.287482	0.200511	0.278801	0.51098	0.14836	0.272078	0.568894	0.360102
sig_21696	sig_21696	DOVITINIB	FLT3 INHIBITOR, PDGFR TYROSINE KINASE RECEPTOR INHIBITOR, EGFR INHIBITOR, VEGFR INHIBITOR, FGFR INHIBITOR	2	0.0726972	0.136729	0.0439042	0.0728789	0.0766167	-0.134751	0.0799998	-0.0682288	0.568632	0.230135	0.0487494	0.0887629	0.056707	-0.0820058	-0.0310179	0.42441	0.183773	0.244979	0.144407	0.161792	-0.217482	-0.127651	-0.18511	-0.317951	-0.34299	-0.303852	-0.252872	-0.181141	-0.356396	-0.220922	-0.311681	-0.192699	0.326326	0.436392	0.178322	0.655161	0.500829	0.435435	0.237489	0.406492	0.544767	0.230648	0.442747	0.604971	0.378972
sig_21605	sig_21605	CYT387	NA	2	0.214165	0.224447	0.0875482	0.0920702	0.00609236	-0.236324	-0.00798986	0.0272132	0.593217	0.357264	-0.107692	-0.0612045	0.0903662	-0.0410759	-0.022196	0.241935	0.112355	0.132286	0.0355045	0.213805	-0.500847	-0.1014	-0.199295	-0.462224	-0.377529	-0.460075	-0.469988	-0.473058	-0.520346	-0.358094	-0.489244	-0.353481	0.305966	0.198216	0.348945	0.649781	0.523196	0.4893	0.434829	0.47272	0.61119	0.300906	0.442239	0.610041	0.467126
sig_21307	sig_21307	SID-26681509	NA	2	0.105837	0.101601	0.304854	0.263358	0.211124	-0.554934	0.0540756	0.0134835	0.662699	0.372386	-0.285025	-0.19392	-0.0609398	-0.320042	-0.222364	0.336206	0.00430924	-0.0293991	-0.134344	0.314369	-0.465367	-0.281158	-0.347528	-0.261464	-0.449116	-0.399325	-0.49903	-0.292096	-0.519826	-0.360309	-0.538031	-0.345539	0.108314	0.159426	0.237715	0.700239	0.516441	0.485384	0.383429	0.513144	0.629595	0.31171	0.367992	0.68349	0.299316
sig_21222	sig_21222	ERASTIN	ION CHANNEL ANTAGONIST	2	0.10329	0.14807	0.234776	0.37289	0.286147	-0.317412	0.287184	0.0743484	0.235896	0.0444179	-0.233862	-0.136459	-0.097193	-0.278637	-0.110339	0.524641	0.295223	0.191196	0.172112	0.38889	-0.21019	-0.191045	-0.0877213	-0.126003	-0.336113	-0.287632	-0.491907	-0.211409	-0.348336	-0.318646	-0.433955	-0.315505	0.359732	0.388004	0.241532	0.349048	0.251696	0.194442	0.14352	0.302012	0.516363	0.108996	0.106354	0.463756	0.208058
sig_21186	sig_21186	PIFITHRIN-ALPHA	TP53 INHIBITOR	2	-0.00693534	0.0629944	0.0773154	0.0620205	-0.0632577	-0.0129136	-0.0238394	-0.0922741	0.352761	0.265644	0.0407118	0.101403	0.0997675	0.00971332	-0.0991167	0.292979	0.227715	0.325832	0.157896	0.066511	-0.325699	-0.0753481	-0.256284	-0.355349	-0.393536	-0.447708	-0.426764	-0.309764	-0.409788	-0.222065	-0.378549	-0.383194	0.29793	0.412223	0.112873	0.453561	0.382341	0.383788	0.192464	0.386892	0.479208	0.248087	0.319281	0.565309	0.243938
sig_21163	sig_21163	NICLOSAMIDE	STAT INHIBITOR, DNA REPLICATION INHIBITOR	2	0.0406046	0.093549	0.0659583	-0.0431547	-0.0708406	-0.276618	-0.120279	-0.142962	0.570244	0.431765	0.0407298	0.0262916	0.137191	-0.0375692	-0.0629747	0.257906	0.203579	0.268642	0.0601691	0.0446776	-0.389002	-0.134932	-0.275461	-0.38578	-0.346986	-0.437722	-0.449806	-0.305128	-0.446937	-0.300077	-0.454543	-0.332965	0.264795	0.312535	0.188715	0.571258	0.497224	0.570419	0.354431	0.584548	0.550391	0.386609	0.443448	0.716713	0.357556
sig_21103	sig_21103	TW-37	BCL INHIBITOR	2	0.0737357	0.116786	0.0657784	0.100398	0.02536	-0.121564	-0.0274102	-0.0612718	0.518887	0.251328	0.109051	-0.0156176	0.108234	-0.0251284	-0.109791	0.266515	0.191613	0.364224	0.151271	0.0869974	-0.52558	-0.0884135	-0.296722	-0.596233	-0.514811	-0.596923	-0.516767	-0.492154	-0.581353	-0.401597	-0.4993	-0.412808	0.375067	0.348723	0.11857	0.543348	0.355486	0.445255	0.246593	0.390871	0.440828	0.211721	0.346643	0.637983	0.357914
sig_20902	sig_20902	BI-2536	PLK INHIBITOR	2	0.0423064	0.108695	0.238028	0.359986	0.3802	-0.0844786	0.405534	0.100579	0.101765	-0.0762335	-0.11598	0.059788	-0.08573	-0.311561	-0.203046	0.450358	0.173835	0.160897	0.116876	0.332473	-0.180749	-0.352303	-0.264694	-0.147199	-0.428747	-0.243018	-0.353567	-0.0591445	-0.394919	-0.168297	-0.320581	-0.233089	0.165452	0.347866	0.0708077	0.272816	0.125594	-0.0175959	-0.0447627	0.0611196	0.265235	0.0141893	0.0148679	0.254817	0.0684165
sig_20951	sig_20951	OBATOCLAX	BCL INHIBITOR	2	0.0345973	0.098626	-0.0481345	0.107509	-0.0112505	0.130792	0.091031	-0.0357011	0.0768156	-0.0248356	0.272913	0.0483132	0.157706	0.0764054	-0.00652805	0.265005	0.43489	0.659481	0.488006	0.0775626	-0.193922	0.152361	-0.0487858	-0.369634	-0.279717	-0.383941	-0.424046	-0.361899	-0.30963	-0.248558	-0.311097	-0.314392	0.574842	0.512616	-0.00815613	0.145639	0.0468506	0.168323	0.0033266	0.181392	0.240131	0.043434	0.0992908	0.424034	0.204863
sig_21309	sig_21309	STAT3-INHIBITOR-VI	STAT INHIBITOR	2	-0.0229284	0.0852981	-0.179331	-0.251656	-0.270143	-0.0555602	-0.144957	-0.231165	0.371054	0.342839	0.189483	0.159563	0.3557	0.134219	0.0490217	0.074915	0.208665	0.302607	0.190477	-0.14836	-0.231974	-0.0613451	-0.250067	-0.388256	-0.167515	-0.35501	-0.305627	-0.174727	-0.365033	-0.190286	-0.350526	-0.250479	0.187981	0.232198	0.180007	0.364888	0.47307	0.47241	0.186794	0.4289	0.305157	0.275821	0.375412	0.489631	0.240391
sig_21268	sig_21268	LE-135	RETINOID RECEPTOR AGONIST	2	0.0406692	0.103879	-0.130166	-0.192053	-0.192276	-0.0109941	-0.0871502	-0.139679	0.306207	0.286197	-0.0386329	0.0914133	0.0727184	0.0667422	0.0870652	0.218981	0.232543	0.252477	0.106961	-0.0455166	-0.213816	-0.0442084	-0.0660224	-0.259634	-0.115276	-0.23428	-0.366439	-0.270199	-0.293632	-0.215184	-0.379371	-0.183904	0.281832	0.318255	0.20389	0.339917	0.463764	0.469332	0.311662	0.470586	0.520134	0.310357	0.34538	0.503859	0.305245
sig_21119	sig_21119	TALAZOPARIB	PARP INHIBITOR	2	0.106965	0.155004	0.0801389	0.173318	0.0986687	0.00285514	0.221705	0.11678	0.320641	0.14827	0.077066	0.0121815	0.0506334	0.0282963	-0.077906	0.36789	0.216958	0.313083	0.17815	0.258864	-0.185793	0.189573	-0.00788133	-0.290649	-0.230646	-0.282253	-0.199568	-0.349938	-0.23048	-0.161137	-0.169198	-0.17823	0.484191	0.412229	0.149897	0.432503	0.271222	0.250002	0.189161	0.238255	0.440519	0.134242	0.221192	0.474683	0.339226
sig_21043	sig_21043	THZ-2-49	NA	2	0.00594745	0.117803	-0.022976	-0.0076737	-0.0619798	0.171208	0.0265589	0.00772163	0.195498	0.0303271	0.265921	0.0544845	0.105831	0.127033	0.00437683	0.160071	0.280842	0.465111	0.300319	0.021903	-0.149448	0.176435	-0.073571	-0.334484	-0.183519	-0.268001	-0.223261	-0.336751	-0.203478	-0.0889555	-0.181109	-0.203277	0.397579	0.394522	-0.0254791	0.246558	0.13055	0.239882	0.0283196	0.181958	0.220853	0.0748472	0.192099	0.459514	0.256904
sig_21049	sig_21049	CISPLATIN	DNA ALKYLATING AGENT, DNA SYNTHESIS INHIBITOR	2	0.163085	0.229267	-0.0559217	0.0286496	-0.0436434	0.0109662	0.0696446	0.0421712	0.415913	0.224103	0.195197	0.107197	0.223605	0.106737	0.02968	0.282768	0.252643	0.40812	0.262006	0.154487	-0.308518	0.109821	-0.105628	-0.493602	-0.298281	-0.433315	-0.326046	-0.398545	-0.378528	-0.291758	-0.330894	-0.27231	0.512986	0.405006	0.225289	0.490301	0.372615	0.396694	0.247962	0.338785	0.452238	0.212948	0.352527	0.557278	0.442129
sig_21497	sig_21497	TIGECYCLINE	BACTERIAL 30S RIBOSOMAL SUBUNIT INHIBITOR	2	0.0115498	0.00562877	0.0788314	-0.0507663	-0.0852723	-0.271131	-0.105511	-0.185664	0.425485	0.316796	-0.120058	0.0260211	-0.00665861	-0.127018	-0.0181695	0.290687	0.0513296	0.018824	-0.0964041	0.0764886	-0.237871	-0.247516	-0.156792	-0.143681	-0.169814	-0.18107	-0.272249	0.0116909	-0.302029	-0.24835	-0.313193	-0.132024	0.050641	0.166694	0.231207	0.434592	0.431882	0.398156	0.307061	0.499317	0.480931	0.315376	0.308475	0.427065	0.203719
sig_21368	sig_21368	BRD-K48334597	NA	2	-0.039296	0.0846204	-0.0437083	-0.120075	-0.125352	0.00730576	-0.0503594	-0.16488	0.223014	0.187893	0.095854	0.169573	0.145715	-0.00817971	0.0114701	0.21316	0.163746	0.184861	0.107257	0.0150131	-0.0961457	-0.255261	-0.179141	-0.122456	-0.186853	-0.173761	-0.217234	0.103271	-0.232582	-0.124124	-0.246054	-0.163937	0.0549247	0.225067	0.212623	0.239648	0.27076	0.238321	0.122438	0.291461	0.242909	0.240905	0.269909	0.236055	0.15909
sig_21105	sig_21105	ZG-10	NA	2	0.151332	0.127387	0.33719	0.329232	0.225103	-0.52552	0.195989	0.1302	0.58246	0.314402	-0.236111	-0.158908	-0.0177796	-0.26309	-0.176019	0.292263	0.0316727	-0.0173313	-0.0901785	0.394866	-0.348824	-0.144631	-0.313896	-0.167708	-0.373958	-0.297028	-0.349831	-0.259931	-0.366221	-0.187587	-0.379205	-0.327992	0.242772	0.166406	0.259077	0.648208	0.393286	0.351944	0.349294	0.4481	0.555926	0.286786	0.325655	0.595736	0.317054
sig_21231	sig_21231	CIL41	NA	2	0.113375	0.115027	0.24755	0.256194	0.205998	-0.430212	0.095066	0.0233017	0.477395	0.323735	-0.253679	-0.0863833	-0.0605693	-0.271095	-0.128464	0.384967	0.131247	0.0679978	-0.0632255	0.29434	-0.245064	-0.214236	-0.206884	-0.135006	-0.276898	-0.285396	-0.411488	-0.213475	-0.346557	-0.258501	-0.417982	-0.24514	0.197828	0.258776	0.240862	0.538699	0.50599	0.421581	0.358587	0.45287	0.656056	0.284037	0.27419	0.643433	0.287853
sig_20947	sig_20947	GSK-650394	SERUM/GLUCOCORTICOID REGULATED KINASE INHIBITOR	2	0.105262	0.178748	-0.0938725	0.0205025	-0.0652859	0.246243	0.180506	0.0742091	0.0994136	-0.0686181	0.329328	0.111484	0.0804387	0.19914	0.0893457	0.294531	0.441753	0.687202	0.565423	0.146153	0.106796	0.397302	0.221003	-0.180464	-0.019044	-0.0524394	-0.0946055	-0.181213	0.0119749	-0.0633952	-0.0414886	-0.0603164	0.677989	0.615649	0.0448894	0.207261	0.0955132	0.203902	0.0815241	0.202638	0.318066	0.0977536	0.210268	0.452657	0.361243
sig_21092	sig_21092	AZD8055	MTOR INHIBITOR	2	0.12927	0.155428	-0.138995	-0.14186	-0.131881	0.27417	0.0757654	0.0380662	0.139349	0.00966924	0.346518	0.140777	0.0889845	0.247165	0.15768	0.22669	0.298554	0.518066	0.475038	0.0478073	0.0104417	0.266233	0.190899	-0.247213	0.0133715	-0.0693417	-0.0471029	-0.195694	-0.0528562	-0.16304	-0.0489046	0.0939192	0.559584	0.437812	0.0688038	0.206088	0.158029	0.244768	0.0881226	0.200477	0.246516	0.10056	0.242656	0.380108	0.355559
sig_20950	sig_20950	THAPSIGARGIN	NA	2	-0.0366996	0.0853588	-0.143933	-0.0478928	-0.118986	0.331378	0.0262472	-0.136063	0.0354206	-0.0565819	0.415926	0.184658	0.192599	0.200182	0.0606973	0.286609	0.520445	0.797439	0.543871	-0.0684945	-0.0905047	0.165653	-0.0271815	-0.380302	-0.236161	-0.329189	-0.330571	-0.274047	-0.232833	-0.17488	-0.236027	-0.267206	0.591197	0.645661	-0.088222	0.122273	0.0544547	0.198678	-0.0657969	0.195119	0.203588	0.0683789	0.1479	0.449843	0.22483
sig_20922	sig_20922	GEMCITABINE	RIBONUCLEOTIDE REDUCTASE INHIBITOR	2	-0.0183716	0.0730636	-0.139487	-0.00182916	-0.0618703	0.331541	0.155637	-0.0271957	-0.033377	-0.0883492	0.351255	0.157022	0.167174	0.195046	0.0610394	0.338579	0.550298	0.752555	0.619572	0.0250855	0.0594473	0.272453	0.102587	-0.251305	-0.0960385	-0.20697	-0.235729	-0.216935	-0.107793	-0.126912	-0.149818	-0.176246	0.692158	0.685598	-0.0300689	0.0920524	0.0624103	0.157277	-0.0524132	0.172212	0.23789	0.0642889	0.132164	0.401487	0.204133
sig_20924	sig_20924	VINORELBINE	TUBULIN INHIBITOR	2	-0.084604	0.035364	-0.139056	-0.0831628	-0.0996823	0.302109	0.0817119	-0.152721	0.0288021	-0.0226734	0.368659	0.214709	0.112715	0.132183	0.0361488	0.330049	0.475773	0.766372	0.524334	-0.0680614	-0.0541783	0.118063	-0.0757534	-0.322175	-0.240624	-0.258185	-0.307687	-0.193514	-0.204315	-0.144536	-0.249639	-0.220242	0.496374	0.629706	-0.0973906	0.137832	0.0853898	0.180731	-0.062242	0.216268	0.194931	0.151999	0.177343	0.433098	0.178132
sig_21686	sig_21686	IRINOTECAN	TOPOISOMERASE INHIBITOR	2	-0.0181882	0.102538	-0.08825	-0.0101704	-0.00374724	0.0930295	0.128871	-0.12674	0.18999	0.0562938	0.126526	0.221474	0.121518	-0.00211717	0.00793105	0.475177	0.444884	0.469099	0.384083	0.0738923	-0.0288656	-0.133085	-0.0534648	-0.234634	-0.188345	-0.263599	-0.328482	-0.0519845	-0.302466	-0.188727	-0.291991	-0.145931	0.463494	0.615104	0.0892068	0.302615	0.362361	0.285047	0.0902991	0.342074	0.443679	0.188949	0.266635	0.464188	0.228078
sig_21442	sig_21442	QS-11	NA	2	-0.0408275	0.102531	-0.073844	0.00642069	0.0105557	0.181332	0.0571498	-0.0971987	-0.0285417	-0.105479	0.183524	0.129049	0.0270716	0.00312164	0.0516138	0.19403	0.371612	0.449828	0.292947	-0.0394822	0.0810158	0.0555835	0.0688222	-0.145993	-0.0838498	-0.101378	-0.169482	-0.036175	-0.0427599	-0.0583687	-0.119736	-0.0683121	0.31762	0.448582	-0.0565114	0.060403	0.0581321	0.0782288	-0.0616027	0.0667102	0.180743	0.0245816	0.0661788	0.241945	0.145249
sig_21316	sig_21316	NEOPELTOLIDE	NA	2	0.0188169	0.130732	-0.10289	-0.0355848	-0.0503645	0.0482739	0.0758532	-0.0882119	0.310947	0.150912	0.157159	0.209223	0.158837	0.0530854	0.0721086	0.412842	0.421919	0.492215	0.340526	0.0827014	-0.058779	-0.0262058	-0.0369692	-0.290103	-0.161581	-0.253792	-0.284665	-0.127905	-0.259377	-0.162648	-0.289112	-0.113717	0.508	0.615647	0.111332	0.428628	0.454774	0.410783	0.196802	0.422497	0.547727	0.230547	0.365628	0.593176	0.354295
sig_21295	sig_21295	BRD-K63431240	NA	2	0.0448749	0.142032	-0.0122878	0.191719	0.108021	0.185131	0.301394	-0.00280623	0.0149692	-0.163856	0.212293	0.115859	0.114108	0.0650416	0.0279002	0.431217	0.454565	0.511264	0.512225	0.188339	0.110866	0.112245	0.0695187	-0.125901	-0.165386	-0.107243	-0.147709	-0.0302079	-0.0686205	-0.114268	-0.0741919	-0.146111	0.502235	0.585892	0.0208053	0.159627	-0.0344844	-0.0175872	-0.120548	0.0492005	0.202149	-0.0382252	0.116153	0.232232	0.187581
sig_21047	sig_21047	CAMPTOTHECIN	TOPOISOMERASE INHIBITOR	2	0.118841	0.182361	0.0174626	0.198336	0.0942724	0.0306928	0.307715	0.114788	0.182621	0.0634334	0.0742467	0.0133022	0.0882036	0.041538	-0.00825254	0.466708	0.417474	0.43888	0.368481	0.317073	-0.0802362	0.136225	0.0815788	-0.244913	-0.170033	-0.25958	-0.29599	-0.270277	-0.206742	-0.198521	-0.254319	-0.189949	0.627551	0.5338	0.210537	0.330188	0.253132	0.219986	0.157879	0.235671	0.490851	0.0981159	0.218165	0.451799	0.320822
sig_21036	sig_21036	SNX-2112	HSP INHIBITOR	2	0.0598889	0.123764	0.13285	0.22432	0.179924	-0.0166855	0.247957	0.0256346	0.35156	0.0903906	0.0375811	0.0440861	0.0047327	-0.106195	-0.0747618	0.553996	0.344458	0.439112	0.281381	0.299301	-0.0795644	0.0762366	-0.07728	-0.216827	-0.30244	-0.214215	-0.299014	-0.213045	-0.236667	-0.219882	-0.291583	-0.24227	0.462173	0.617572	0.100495	0.504342	0.301445	0.322694	0.112041	0.297376	0.54149	0.164553	0.28717	0.638639	0.306425
sig_20927	sig_20927	QS11	NA	2	0.0521746	0.187266	-0.0584459	0.0401063	-0.0446173	0.159897	0.162081	0.0131661	0.182914	0.00595136	0.255176	0.192091	0.113073	0.0827138	0.0598906	0.41557	0.434428	0.570222	0.51111	0.173555	0.0410888	0.170915	0.0900632	-0.229468	-0.126004	-0.138272	-0.172933	-0.0873095	-0.137458	-0.114481	-0.114011	-0.108451	0.554967	0.64666	0.143655	0.312812	0.221455	0.288304	0.102307	0.283882	0.412129	0.170868	0.236296	0.49681	0.353459
sig_20909	sig_20909	GW-843682X	PLK INHIBITOR	2	0.00888568	0.111	0.120927	0.219327	0.249921	0.0439412	0.36106	0.00859272	0.10688	-0.0299154	0.0543653	0.169108	0.0169047	-0.172578	-0.096357	0.498451	0.302014	0.371906	0.299971	0.22904	-0.0278732	-0.160613	-0.151294	-0.141696	-0.300093	-0.204918	-0.264427	-0.0428144	-0.265198	-0.135375	-0.224714	-0.185215	0.36078	0.531426	0.0706979	0.283903	0.195831	0.0803357	-0.0111223	0.142479	0.324045	0.101315	0.112807	0.352311	0.138671
sig_20921	sig_20921	ETOPOSIDE	TOPOISOMERASE INHIBITOR	2	0.0472209	0.154391	0.00450715	0.105149	0.0519623	0.102205	0.264406	0.0200469	0.207046	0.0670654	0.187141	0.201297	0.0797743	0.0307488	-0.0354372	0.511402	0.455834	0.576899	0.447311	0.210854	0.0185392	0.0804441	0.0315997	-0.209709	-0.179142	-0.217778	-0.236031	-0.125623	-0.181619	-0.131936	-0.193723	-0.154238	0.606545	0.67704	0.101716	0.361606	0.318883	0.29952	0.12753	0.318492	0.48503	0.179437	0.243633	0.560024	0.326471
sig_21602	sig_21602	SILMITASERTIB	NA	2	-0.0376509	0.00281537	0.155192	0.0471854	0.0629608	-0.182606	0.120242	-0.0444759	0.15215	0.198571	-0.0645362	0.0155271	-0.0223576	-0.150727	-0.0832467	0.243307	0.219382	0.1806	0.0805327	0.0696333	-0.0317956	-0.100327	-0.128032	0.0644627	-0.115958	-0.131004	-0.244476	-0.059648	-0.162659	-0.0669416	-0.217579	-0.210187	0.155071	0.265647	0.0560526	0.226937	0.244844	0.158579	0.182702	0.387886	0.284839	0.359406	0.197828	0.331196	0.0894361
sig_20910	sig_20910	ENTINOSTAT	HDAC INHIBITOR	2	-0.0365561	0.0849158	0.0772534	0.0525352	0.101841	-0.0284242	0.247824	0.0643995	0.141273	0.103274	-0.118443	0.217156	-0.00783279	-0.139188	-0.080437	0.324291	0.0556485	0.0580284	0.174039	0.201632	0.0511271	-0.17498	-0.111537	0.0454666	-0.103915	0.00794433	-0.064117	0.140753	-0.111086	-0.0731546	-0.10875	0.00772192	0.164551	0.286056	0.183612	0.269898	0.353714	0.175422	0.133459	0.201052	0.262456	0.218084	0.166689	0.260565	0.0879924
sig_21300	sig_21300	L-685458	NA	2	-0.0438179	-0.00483062	0.0284988	0.012027	0.0351698	-0.0215728	0.1269	-0.00197692	0.102582	0.158873	-0.151695	0.0690448	-0.0720433	-0.0367253	-0.0284314	0.26149	0.168512	0.115263	0.142732	0.0942381	-0.0359422	-0.0949305	-0.071014	0.0065864	-0.0664675	-0.0779307	-0.210606	-0.0515798	-0.119368	-0.114414	-0.218252	-0.115773	0.203401	0.232224	0.133964	0.188487	0.338591	0.227462	0.172785	0.271232	0.325371	0.208301	0.125256	0.31309	0.0786163
sig_21397	sig_21397	PRIMA-1-MET	NA	3	0.166591	0.0366498	0.166803	0.202012	0.0953975	-0.249041	0.0899964	0.209945	0.11486	0.0251692	-0.2842	-0.199295	-0.089498	-0.0915278	-0.131448	0.0172092	-0.179174	-0.412705	-0.212803	0.281524	-0.0861876	-0.156484	0.00734358	0.206194	-0.00850273	0.121854	0.0237323	0.115392	-0.0232698	-0.0370399	-0.00216976	0.0708516	-0.183499	-0.27064	0.189041	0.042016	-0.0010755	-0.0297196	0.157068	0.0547872	0.0559909	0.0215882	-0.0219278	-0.117028	-0.0426358
sig_21524	sig_21524	NAVITOCLAX:BIRINAPANT (1:1 MOL/MOL)	NA	3	0.131757	0.0461967	0.301174	0.29413	0.363613	-0.45406	0.201802	0.238125	0.098449	0.0535468	-0.558955	-0.342673	-0.155393	-0.329702	-0.122282	-0.16694	-0.40945	-0.696792	-0.47482	0.317323	-0.139088	-0.200185	-0.144623	0.198195	-0.0345366	0.0751291	0.0281376	0.0162098	-0.0456634	0.0509768	-0.0558447	-0.00777495	-0.452698	-0.572704	0.201541	0.0682811	0.094559	-0.150705	0.104018	-0.149101	-0.0389221	-0.0659403	-0.1243	-0.269233	-0.133839
sig_21237	sig_21237	ASN-05257430	NA	3	0.0714733	-0.0709307	0.20069	0.0993554	0.0717368	-0.223316	-0.00397282	0.167155	-0.00513981	-0.00790174	-0.307842	-0.181952	-0.274057	-0.106279	-0.0459136	-0.142239	-0.246941	-0.361778	-0.253006	0.0980787	0.0124194	0.0508932	0.112431	0.265318	0.178788	0.187803	0.14794	0.00226896	0.187543	0.0664068	0.161214	0.116889	-0.191741	-0.302492	0.00411347	-0.0772744	-0.0243633	-0.0413743	0.16648	-0.0359812	0.00512205	-0.00816041	-0.116206	-0.0654775	-0.0796854
sig_21549	sig_21549	JW-480	NA	3	0.097334	0.00876472	0.275171	0.222366	0.238724	-0.237203	0.10718	0.166048	0.181666	0.122139	-0.208112	-0.147076	-0.181073	-0.191307	-0.108409	-0.02328	-0.302102	-0.347526	-0.306452	0.2008	-0.0126454	-0.0455369	-0.143058	0.211448	-0.0660412	0.0982341	0.148058	0.0232002	0.112988	0.130215	0.0560578	-0.046406	-0.218893	-0.248517	0.0631786	0.156806	0.0642829	-0.0458292	0.0751229	-0.0786996	0.004365	0.0419348	-0.00807459	-0.0538745	0.0141156
sig_21129	sig_21129	CIL55	NA	3	0.14495	0.0014679	0.284509	0.330073	0.244886	-0.345669	0.0872868	0.335813	0.271579	7.28567e-05	-0.304078	-0.344521	-0.214601	-0.166244	-0.173126	-0.13263	-0.425129	-0.554701	-0.361671	0.294104	-0.118727	-0.0348335	-0.0712846	0.166074	-0.0557593	0.146452	0.206068	0.00136003	0.0638631	0.0701265	0.100892	0.0485165	-0.320269	-0.422447	0.103869	0.186142	-0.0387025	-0.0649165	0.139169	-0.127987	-0.0516678	-0.136617	-0.0208174	-0.136513	-0.0189106
sig_21425	sig_21425	TUL-XXI039	NA	3	0.142292	0.025189	0.184667	0.136579	0.114658	-0.343624	-0.00915468	0.17968	0.0926073	0.0863327	-0.403746	-0.192555	-0.156524	-0.147145	-0.0618892	-0.24796	-0.386556	-0.687955	-0.50141	0.136251	-0.0402861	-0.150529	-0.0221665	0.307011	0.114374	0.150953	0.204833	0.107796	0.117968	0.145228	0.109684	0.125366	-0.397209	-0.557097	0.147803	-0.0117291	0.0568946	-0.071472	0.173134	-0.0754235	-0.061107	-0.0154258	-0.0707036	-0.291021	-0.0729558
sig_20889	sig_20889	IMATINIB	KIT INHIBITOR, PDGFR TYROSINE KINASE RECEPTOR INHIBITOR, BCR-ABL KINASE INHIBITOR	3	0.599061	0.542094	0.142295	0.239407	0.205884	-0.0344088	0.311274	0.250089	-0.0127847	-0.134186	-0.0679332	-0.0299579	0.00912422	-0.0605817	0.0814271	0.0442865	0.0179132	-0.0618798	0.0409228	0.377375	0.0979307	0.0584462	0.186904	0.142352	0.058253	0.155812	0.19007	0.0834415	0.0965062	0.0763243	0.126368	0.133767	0.110793	-0.0172015	0.172373	0.0477496	-0.0799773	-0.222141	0.0325435	-0.12739	0.0460585	-0.100865	-0.00523102	-0.119674	0.356631
sig_20931	sig_20931	PONATINIB	PDGFR TYROSINE KINASE RECEPTOR INHIBITOR, FLT3 INHIBITOR, BCR-ABL KINASE INHIBITOR	3	0.493592	0.349244	0.265794	0.294342	0.272234	-0.17853	0.351613	0.317031	0.02443	-0.136341	-0.191881	-0.164202	-0.0762043	-0.11263	0.0226246	0.0197539	-0.0935212	-0.214997	-0.0289693	0.393476	0.0202329	0.0417617	0.149616	0.138409	0.0613562	0.128834	0.132032	-0.0301834	0.0601509	0.000477138	0.0764832	0.0772665	0.0418355	-0.203375	0.212312	0.0259218	-0.0852976	-0.250034	0.0814907	-0.126228	0.0118266	-0.0480728	-0.0543051	-0.164958	0.259483
sig_21376	sig_21376	BRD-K44224150	NA	3	0.0331664	0.0126073	-0.0613341	-0.100218	-0.143039	0.00454269	-0.127465	0.0976618	0.00972572	0.151182	-0.065453	-0.0275333	-0.00515701	0.157351	0.0970316	-0.29362	-0.233015	-0.259286	-0.227535	-0.0499245	-0.0154864	0.224627	0.0527166	0.103724	0.170308	0.0849956	0.2355	-0.0746209	0.19841	0.178492	0.164426	0.03966	-0.127738	-0.322598	0.138587	-0.0787457	0.0567811	0.0223211	0.138172	-0.0453721	-0.107833	0.0622099	-0.0234974	-0.14164	-0.00100443
sig_21386	sig_21386	BRD-K33199242	NA	3	0.10821	-0.0277868	0.183035	0.189537	0.193129	-0.00123969	0.0845713	0.28547	-0.259977	-0.195604	-0.213277	-0.20263	-0.314681	-0.10154	-0.0407306	-0.190719	-0.286038	-0.334394	-0.215407	0.162962	0.0873712	0.23612	0.184408	0.304907	0.1269	0.317644	0.271925	0.0460134	0.366029	0.157778	0.25597	0.169856	-0.17264	-0.354544	-0.0476025	-0.248703	-0.355957	-0.324388	-0.10378	-0.331243	-0.282635	-0.178542	-0.324421	-0.369703	-0.12537
sig_21084	sig_21084	NUTLIN-3	MDM INHIBITOR	3	0.0693286	-0.0489529	-0.0427054	-0.0230921	-0.0780431	0.0491434	0.000801639	0.150712	-0.149892	-0.024209	0.0261105	-0.140795	0.0279218	0.175417	0.101593	-0.263375	-0.230372	-0.214456	-0.0834215	0.0191488	0.0390169	0.373857	0.177774	0.0627872	0.206206	0.190735	0.290035	-0.0503609	0.311667	0.105802	0.298625	0.150765	-0.0559108	-0.340924	0.0153688	-0.180487	-0.263072	-0.198156	-0.0417521	-0.228953	-0.274647	-0.170934	-0.149412	-0.30372	-0.0633695
sig_21022	sig_21022	OSI-930	KIT INHIBITOR, VEGFR INHIBITOR	3	0.436558	0.246776	0.0637215	0.118412	0.0393032	-0.000158819	0.185581	0.248446	-0.10008	-0.0903787	0.00302659	-0.096237	0.0623841	0.112811	0.0786231	-0.0751456	0.0464594	-0.0158746	0.112136	0.296217	0.0915727	0.351074	0.272216	0.111696	0.213893	0.153716	0.149122	-0.131156	0.229414	0.068557	0.196946	0.0668521	0.241866	-0.111183	0.101321	-0.0865403	-0.173067	-0.14504	0.0692436	-0.0709891	-0.0237424	-0.0467157	-0.0425856	-0.0915041	0.207541
sig_20986	sig_20986	CABOZANTINIB	VEGFR INHIBITOR, RET TYROSINE KINASE INHIBITOR	3	0.372237	0.230447	0.165775	0.257284	0.166844	-0.0330909	0.308391	0.259143	-0.0953937	-0.145627	-0.118423	-0.208236	0.0772868	-0.0310217	0.000503269	-0.0836293	-0.0319963	-0.124829	0.0356138	0.319425	0.043417	0.229656	0.150121	0.0971491	0.10377	0.12787	0.0883487	-0.158059	0.0868769	0.0577364	0.119807	0.00711392	0.0729232	-0.174997	0.0732795	-0.0300931	-0.154157	-0.283029	-0.0491518	-0.201975	-0.0482154	-0.154849	-0.101066	-0.175175	0.111879
sig_20881	sig_20881	SUNITINIB	PDGFR TYROSINE KINASE RECEPTOR INHIBITOR, FLT3 INHIBITOR, KIT INHIBITOR, RET TYROSINE KINASE INHIBITOR, VEGFR INHIBITOR	3	0.35804	0.259902	0.0504952	0.182341	0.117647	0.0202553	0.290324	0.259824	-0.181455	-0.14807	-0.109096	-0.0345656	0.0912139	-0.0153468	0.0496731	-0.0842718	-0.0413834	-0.139636	0.0565394	0.240271	-0.0105726	0.154829	0.125029	0.0423877	0.0682735	0.0973583	0.1037	-0.0883376	0.028488	0.0341367	0.11979	0.0272962	0.0623599	-0.150768	0.0812669	-0.135821	-0.132665	-0.325077	-0.0623843	-0.184746	-0.109162	-0.106421	-0.134628	-0.255827	0.102337
sig_20912	sig_20912	KIN001-135	NA	3	0.0386854	-0.0794055	0.098106	0.130548	0.0539786	-0.0318537	-0.0506276	0.208152	-0.229665	-0.208804	-0.0793911	-0.183451	-0.189565	-0.0261513	-0.0168501	-0.317014	-0.301389	-0.3142	-0.24393	0.01273	0.0589278	0.105357	0.0727967	0.239288	0.13586	0.268593	0.260842	0.0748355	0.280063	0.167056	0.265647	0.148866	-0.320378	-0.42941	-0.105484	-0.313318	-0.425922	-0.319971	-0.100304	-0.331629	-0.383457	-0.186705	-0.294454	-0.40946	-0.206559
sig_21557	sig_21557	SELUMETINIB:NAVITOCLAX (8:1 MOL/MOL)	NA	3	0.0619639	0.0132929	0.0247689	0.0561412	0.0385926	-0.0258091	0.161206	0.131854	-0.286953	-0.0844262	-0.0714502	-0.167065	0.240671	0.0832933	0.0511374	-0.340835	-0.14871	-0.340343	-0.091326	0.0633401	0.310073	0.234834	0.110843	0.352881	0.363023	0.366248	0.407568	0.190154	0.391058	0.336157	0.397395	0.148733	-0.244328	-0.418147	-0.0177338	-0.277307	-0.281653	-0.400417	-0.187165	-0.358482	-0.378573	-0.204103	-0.20149	-0.537774	-0.211965
sig_21551	sig_21551	BRD-K07442505	NA	3	0.0502969	-0.038595	-0.0301169	-0.101294	-0.091421	0.0686211	-0.0670169	0.169151	-0.169523	-0.0722427	0.00154355	-0.0631112	-0.139836	0.134306	0.107909	-0.333127	-0.33596	-0.336147	-0.184132	-0.0238844	0.290462	0.31818	0.286337	0.39685	0.387668	0.476937	0.537949	0.243895	0.579046	0.277091	0.485215	0.311944	-0.239225	-0.423056	0.00663286	-0.278696	-0.283689	-0.231097	-0.0164373	-0.246034	-0.36257	-0.0544257	-0.115185	-0.430955	-0.0972657
sig_21521	sig_21521	BRD-K79669418	NA	3	-0.0447835	-0.0510399	-0.169737	-0.151128	-0.166199	0.0629931	-0.159578	-0.000994804	-0.0676006	0.0371072	0.0818481	0.0275526	0.0943526	0.125638	0.122017	-0.295174	-0.235893	-0.199505	-0.120096	-0.173136	0.0112887	0.137366	0.069068	-0.0404779	0.185583	0.0667039	0.25255	-0.0165382	0.125359	0.0235836	0.252825	0.135619	-0.157853	-0.297242	-0.0479006	-0.176473	-0.0759072	-0.0750987	1.75333e-06	-0.145638	-0.249054	-0.0921374	-0.0931595	-0.236382	-0.121807
sig_21382	sig_21382	BRD-K41334119	NA	3	0.0520972	-0.0165936	0.0496647	0.021164	-0.0185827	-0.161845	-0.00792877	0.136809	-0.0276351	0.0738491	-0.0850501	-0.228646	0.107973	0.047131	-0.00561926	-0.36635	-0.246516	-0.38823	-0.210909	0.0543383	0.146224	0.175378	0.0525153	0.284108	0.244145	0.295563	0.358062	0.155654	0.336318	0.303847	0.318819	0.1084	-0.342657	-0.46403	0.0457259	-0.109674	-0.208664	-0.208295	0.00217305	-0.170769	-0.274416	-0.0685697	-0.0828747	-0.343037	-0.113009
sig_21217	sig_21217	FGIN-1-27	INOSITOL MONOPHOSPHATASE INHIBITOR	3	-0.0725165	-0.110428	0.0533255	-0.0505055	0.00401058	-0.048171	-0.037248	0.0656741	-0.161241	-0.0375034	-0.12941	-0.116817	-0.148251	-0.0422157	-0.0378166	-0.274996	-0.279787	-0.387448	-0.244784	-0.034326	0.164458	-0.0233373	0.0318774	0.385172	0.227645	0.317802	0.347768	0.254199	0.323588	0.189259	0.262815	0.154435	-0.44001	-0.48003	-0.0238569	-0.272375	-0.248636	-0.246793	-0.0570822	-0.18764	-0.372825	-0.00034372	-0.176154	-0.420033	-0.232998
sig_21161	sig_21161	CYCLOPHOSPHAMIDE	DNA ALKYLATING AGENT	3	0.0452806	-0.0309049	-0.00910031	-0.0383111	-0.00987815	-0.0642877	-0.0111421	0.134381	-0.132184	-0.0578177	-0.052362	-0.102088	-0.0254064	0.0454011	0.0662807	-0.28705	-0.216668	-0.222543	-0.130693	-0.00165855	0.0755406	0.150939	0.0932735	0.139451	0.237992	0.154578	0.215424	-0.0115088	0.201803	0.14006	0.202696	0.11387	-0.161293	-0.382699	-0.00808469	-0.229025	-0.179523	-0.199565	0.00488337	-0.15178	-0.245512	-0.0588222	-0.161413	-0.243897	-0.12043
sig_21121	sig_21121	UNC1215	L3MBTL ANTAGONIST	3	0.118531	-0.0424715	0.190965	0.181028	0.152111	-0.150524	0.00121922	0.250311	-0.0747697	-0.0727079	-0.225727	-0.247815	-0.187288	-0.0997714	0.0111261	-0.266393	-0.435522	-0.541137	-0.321516	0.129473	-0.0261024	0.0618483	0.0443549	0.199761	0.0926314	0.225165	0.278238	0.0144121	0.248708	0.0831876	0.243257	0.098474	-0.332655	-0.528169	0.0296415	-0.149566	-0.257676	-0.261376	-0.0343169	-0.317049	-0.303854	-0.205241	-0.198926	-0.394104	-0.155956
sig_21111	sig_21111	TAMOXIFEN	ESTROGEN RECEPTOR ANTAGONIST, SELECTIVE ESTROGEN RECEPTOR MODULATOR (SERM)	3	0.0805291	-0.0848464	0.107744	0.0816478	0.0522287	-0.108556	-0.0297481	0.216016	-0.181865	-0.103202	-0.161374	-0.28315	-0.171071	-0.0241268	-0.00371295	-0.402843	-0.348148	-0.399361	-0.3024	0.0503722	0.0617373	0.24899	0.151918	0.247294	0.228722	0.277299	0.277554	-0.0286166	0.32251	0.174889	0.271944	0.156746	-0.309399	-0.544763	-0.0460992	-0.272921	-0.348402	-0.283368	-0.0561667	-0.31918	-0.339406	-0.190644	-0.24877	-0.384284	-0.189747
sig_20988	sig_20988	XMD14-99	NA	3	0.139572	-0.0276549	0.0984306	0.083034	0.0493152	-0.0400305	0.0402435	0.196658	-0.0716164	-0.0123953	-0.108088	-0.146114	-0.128217	0.0319185	0.0584881	-0.18274	-0.22895	-0.241315	-0.137668	0.119591	0.11013	0.338598	0.187501	0.198998	0.192875	0.2572	0.273035	-0.00285448	0.359861	0.127416	0.311489	0.113896	-0.0798215	-0.248869	6.22863e-05	-0.0991668	-0.184849	-0.138842	0.0260609	-0.154065	-0.140812	-0.0911115	-0.104103	-0.188646	-0.0257563
sig_20925	sig_20925	NSC-87877	NA	3	0.00695605	-0.0736795	0.10425	0.161399	0.125675	-0.00894483	0.0738907	0.201643	-0.228648	-0.151645	-0.063031	-0.290598	-0.105259	-0.00806382	-0.0130712	-0.294584	-0.194044	-0.222327	-0.134134	0.111107	0.306883	0.309956	0.251409	0.354842	0.301778	0.351919	0.393076	0.101236	0.478773	0.283739	0.398971	0.159837	-0.240672	-0.356312	-0.112414	-0.274429	-0.37362	-0.362953	-0.139261	-0.383287	-0.333526	-0.236001	-0.231901	-0.406846	-0.186582
sig_20880	sig_20880	SIROLIMUS	MTOR INHIBITOR	3	-0.064777	-0.183887	0.114905	0.068205	0.168821	0.0110847	0.0742484	0.168674	-0.378774	-0.212131	-0.0782346	-0.0991068	-0.208496	-0.0986253	-0.0660597	-0.257186	-0.258573	-0.298398	-0.208201	-0.0496243	0.244056	0.0295996	0.0775503	0.343528	0.233444	0.29284	0.309217	0.18873	0.316945	0.23956	0.29144	0.219748	-0.295739	-0.358097	-0.199762	-0.402553	-0.301527	-0.403899	-0.227314	-0.394762	-0.437233	-0.238385	-0.372488	-0.430543	-0.3662
sig_20882	sig_20882	PHA-665752	C-MET INHIBITOR	3	0.173344	0.0792812	-0.0693334	-0.0529015	-0.112138	0.0507955	-0.000163954	0.0382354	-0.117344	-0.0247475	0.0429236	0.0538695	0.249855	0.17559	0.133918	-0.125432	-0.122793	-0.281641	-0.0515369	0.0421537	0.099421	-0.0518149	0.114964	0.0972137	0.245953	0.184315	0.296954	0.129555	0.123085	0.108759	0.281339	0.298117	-0.0782366	-0.311845	0.0788221	-0.110545	-0.133739	-0.124864	-0.0392374	-0.142272	-0.142771	-0.139449	-0.0590385	-0.323657	-0.036479
sig_21373	sig_21373	BRD-K30019337	NA	3	0.130499	0.0337682	0.192482	0.224467	0.158744	-0.275653	0.0804299	0.256334	0.11601	0.0313563	-0.20391	-0.306766	-0.0583576	-0.0986461	-0.0671852	-0.217901	-0.337476	-0.484903	-0.307787	0.254956	0.0665486	0.142569	0.0362852	0.293456	0.112278	0.291309	0.33732	0.0851317	0.291665	0.190459	0.240171	0.0895691	-0.334761	-0.460143	0.133109	0.0450483	-0.176143	-0.166513	0.0580138	-0.196037	-0.160363	-0.0890654	-0.0858205	-0.240196	-0.0258029
sig_20885	sig_20885	CYCLOPAMINE	NA	3	0.0366949	-0.0347587	0.221835	0.32873	0.343606	-0.0716793	0.354419	0.395172	-0.213978	-0.269614	-0.186917	-0.165569	-0.307704	-0.185097	-0.11113	0.0505851	-0.137983	-0.202481	-0.0574462	0.319138	0.245517	0.11809	0.147462	0.393653	0.164286	0.341357	0.274419	0.184333	0.290207	0.202875	0.260689	0.181799	-0.085756	-0.11455	-0.0310086	-0.156593	-0.197668	-0.348022	-0.0840237	-0.274444	-0.167593	-0.10801	-0.249517	-0.237121	-0.140311
sig_20896	sig_20896	GNF-2	BCR-ABL KINASE INHIBITOR	3	0.388337	0.439836	0.128452	0.194071	0.205568	0.00947934	0.280968	0.284378	-0.213128	-0.227185	-0.0744419	0.013255	-0.0834036	-0.080143	0.0613888	-0.0911009	-0.0672961	-0.154222	-0.0101609	0.273196	0.196843	0.0499628	0.204678	0.219794	0.158472	0.246239	0.293585	0.186403	0.212552	0.160376	0.222013	0.216626	-0.037772	-0.168034	0.112971	-0.191819	-0.236325	-0.386754	-0.0336973	-0.300302	-0.203032	-0.141309	-0.180131	-0.351443	0.161099
sig_21597	sig_21597	PD318088	MEK INHIBITOR	3	-0.0486036	-0.0356358	-0.284523	-0.193357	-0.213048	0.341645	-0.00908896	-0.109213	-0.564814	-0.184198	0.230177	0.0736953	0.470749	0.268033	0.171857	-0.341885	0.141182	0.060644	0.163262	-0.251226	0.231034	0.244713	0.134554	0.0594785	0.28651	0.120594	0.166952	0.048698	0.206081	0.181795	0.291346	0.0364552	-0.0924866	-0.175741	-0.183829	-0.577869	-0.460474	-0.459609	-0.433694	-0.380508	-0.545045	-0.276182	-0.28145	-0.59852	-0.278468
sig_21568	sig_21568	SELUMETINIB:UNC0638 (4:1 MOL/MOL)	NA	3	-0.0287269	-0.0528818	-0.22728	-0.113856	-0.133623	0.281248	0.0152955	-0.0600076	-0.577569	-0.218987	0.142606	-0.00147713	0.360324	0.192642	0.149329	-0.379951	0.0256388	-0.0710134	0.0814613	-0.20039	0.235042	0.220252	0.131822	0.129692	0.292954	0.190077	0.221638	0.0789284	0.250469	0.184092	0.325776	0.0714767	-0.189019	-0.293146	-0.181999	-0.592559	-0.519648	-0.526525	-0.43944	-0.468105	-0.581409	-0.319769	-0.33395	-0.671338	-0.320611
sig_21530	sig_21530	BRD-M65857522	NA	3	-0.0668111	-0.0420578	-0.291195	-0.188872	-0.205627	0.325163	-0.0524741	-0.131338	-0.569994	-0.21441	0.215379	0.0768666	0.417432	0.224613	0.175596	-0.378291	0.0662062	-0.0187153	0.106661	-0.29075	0.186473	0.145214	0.089452	0.029709	0.249688	0.108099	0.159028	0.0788012	0.155234	0.154308	0.263876	0.0453433	-0.193804	-0.26074	-0.193135	-0.602568	-0.494959	-0.487497	-0.454829	-0.447216	-0.597742	-0.314987	-0.309436	-0.669125	-0.319454
sig_20901	sig_20901	WZ-1-84	NA	3	-0.019569	-0.0840237	-0.0146921	0.00995824	0.0570774	0.236044	0.120534	0.0959188	-0.705691	-0.400818	-0.0557814	-0.00624565	-0.146269	-0.0615337	0.0585431	-0.197789	-0.00654708	-0.0867896	0.0669353	-0.0590566	0.202313	0.0110344	0.180701	0.292746	0.213515	0.238232	0.0986833	0.161691	0.228923	0.143574	0.207329	0.136104	-0.156801	-0.226714	-0.169077	-0.720624	-0.520297	-0.638591	-0.335881	-0.427776	-0.542519	-0.21071	-0.487292	-0.664248	-0.359204
sig_20980	sig_20980	ENZASTAURIN	PKC INHIBITOR	3	-0.127813	-0.0863766	-0.122757	-0.126959	-0.0231097	0.402667	0.100979	-0.0339411	-0.648641	-0.382799	0.0798606	0.136437	-0.0634034	0.0510854	0.0602466	-0.181215	-0.0435612	-0.0564663	0.125061	-0.167715	0.253261	0.00677238	0.118639	0.215665	0.203425	0.249932	0.202539	0.229746	0.233395	0.153565	0.260355	0.157695	-0.176177	-0.187992	-0.165517	-0.621559	-0.439205	-0.538915	-0.433632	-0.470007	-0.573046	-0.230145	-0.401512	-0.6582	-0.388654
sig_20996	sig_20996	VX-11E	NA	3	0.0497046	0.0234676	-0.170215	-0.0400719	-0.122046	0.27623	0.00896154	0.00251267	-0.378646	-0.183152	0.249512	-0.0365103	0.311649	0.264527	0.152221	-0.272015	0.0787664	0.0821191	0.159035	-0.0889753	0.256433	0.492657	0.262394	0.0799163	0.284189	0.186218	0.279371	-0.0206208	0.380272	0.167774	0.398738	0.0692079	0.0261752	-0.136767	-0.145623	-0.369326	-0.473763	-0.327176	-0.312892	-0.36832	-0.394134	-0.302356	-0.227258	-0.401049	-0.109913
sig_21527	sig_21527	SELUMETINIB:TRETINOIN (2:1 MOL/MOL)	NA	3	-0.00700219	0.000461969	-0.238712	-0.165095	-0.170693	0.299796	0.0156497	-0.0274835	-0.491306	-0.181804	0.181825	0.0196665	0.361407	0.258153	0.153436	-0.35747	0.0697682	-0.0200474	0.11854	-0.194095	0.222982	0.30601	0.143611	0.110216	0.287617	0.190273	0.258447	0.0667501	0.273942	0.239013	0.329217	0.0381711	-0.117231	-0.230676	-0.14845	-0.495944	-0.461373	-0.461202	-0.376631	-0.381803	-0.533119	-0.232944	-0.257037	-0.601221	-0.23802
sig_21622	sig_21622	BRD-K13185470	NA	3	0.00662611	0.0246994	0.00134823	0.24243	0.179065	0.330711	0.295819	0.125116	-0.518348	-0.40359	0.174775	0.0405926	0.0603719	0.0663493	-0.018093	0.0680999	0.20494	0.187117	0.314127	0.0731142	0.275083	0.0302414	0.18477	0.111004	0.0714473	0.0856536	0.114558	0.12571	0.147851	0.145726	0.226462	0.0702871	0.189401	0.168895	-0.231022	-0.450051	-0.420289	-0.501066	-0.364587	-0.476483	-0.343533	-0.383826	-0.317179	-0.415402	-0.172465
sig_21409	sig_21409	CANERTINIB	EGFR INHIBITOR	3	-0.0946921	-0.122491	-0.0713387	-0.0758701	0.0204815	0.261818	0.145429	0.106611	-0.692455	-0.360365	0.0406981	0.0644462	-0.150891	0.0715246	0.0952108	-0.171492	0.0391464	-0.0227158	0.138753	-0.0831981	0.625537	0.244521	0.387214	0.613108	0.523291	0.572451	0.465505	0.40763	0.645646	0.392966	0.511165	0.367415	-0.0757869	-0.100901	-0.20324	-0.674132	-0.481857	-0.563058	-0.302462	-0.389219	-0.498495	-0.154883	-0.388542	-0.597324	-0.339221
sig_21456	sig_21456	WZ8040	EGFR INHIBITOR	3	-0.117745	-0.115079	-0.0817236	-0.0796823	0.00533695	0.273297	0.163149	0.0655234	-0.697316	-0.352185	0.0653096	0.08995	-0.120038	0.0734567	0.10942	-0.0997092	0.106353	0.0185569	0.18212	-0.0906416	0.629304	0.193242	0.357744	0.595036	0.490014	0.536744	0.430699	0.4373	0.612933	0.395249	0.476429	0.342843	-0.0454816	-0.0380259	-0.181498	-0.656464	-0.433347	-0.529478	-0.316675	-0.348603	-0.477174	-0.142491	-0.367356	-0.575255	-0.339721
sig_21611	sig_21611	ERLOTINIB:PLX-4032 (2:1 MOL/MOL)	NA	3	-0.111082	-0.105917	-0.152765	-0.118801	-0.0676995	0.322875	0.121442	0.0116412	-0.73501	-0.293357	0.0866006	0.0704943	0.0346182	0.11065	0.120777	-0.197485	0.127963	0.0740446	0.209965	-0.162287	0.419723	0.162333	0.253274	0.358926	0.379625	0.300952	0.219156	0.215255	0.395992	0.293283	0.341134	0.173629	-0.0342229	-0.0973195	-0.203913	-0.726097	-0.481012	-0.593391	-0.352851	-0.379772	-0.516278	-0.13187	-0.365526	-0.636923	-0.362243
sig_21541	sig_21541	SELUMETINIB:MK-2206 (8:1 MOL/MOL)	NA	3	-0.0845227	-0.116584	-0.235953	-0.205073	-0.171508	0.327818	0.00215119	0.00145015	-0.640777	-0.247568	0.199557	0.0709702	0.215503	0.248248	0.191726	-0.372207	-0.00376829	-0.0505368	0.111356	-0.224604	0.474495	0.333002	0.276503	0.354746	0.504848	0.432728	0.46115	0.283644	0.537615	0.336777	0.525874	0.277195	-0.151114	-0.260672	-0.197791	-0.670623	-0.517482	-0.514241	-0.374049	-0.443288	-0.617716	-0.241588	-0.346677	-0.674078	-0.334429
sig_21253	sig_21253	VANDETANIB	EGFR INHIBITOR, VEGFR INHIBITOR, RET TYROSINE KINASE INHIBITOR	3	-0.0681617	-0.0949939	-0.0770995	-0.0592207	-0.0062299	0.277484	0.126582	0.0993864	-0.708345	-0.371703	0.0687681	0.0530531	-0.0762438	0.0815357	0.112681	-0.215473	0.0581475	-0.0134382	0.15208	-0.108063	0.522058	0.173035	0.323073	0.515029	0.455282	0.462993	0.393437	0.338323	0.542183	0.353455	0.449654	0.270611	-0.0858435	-0.151645	-0.185673	-0.719518	-0.515793	-0.609661	-0.309956	-0.415907	-0.566619	-0.184344	-0.397007	-0.661374	-0.338948
sig_21190	sig_21190	PD 153035	NA	3	-0.111659	-0.120602	-0.133516	-0.133456	-0.046382	0.346036	0.11708	0.0500478	-0.731295	-0.380052	0.130192	0.107362	-0.0634375	0.124949	0.136105	-0.208242	0.0750669	0.0301665	0.178661	-0.152682	0.618392	0.240954	0.382237	0.538818	0.51975	0.517923	0.45156	0.386162	0.614515	0.403464	0.511725	0.348281	-0.0646067	-0.0815314	-0.235867	-0.729133	-0.483587	-0.567673	-0.349549	-0.417654	-0.551033	-0.195965	-0.388082	-0.636464	-0.346688
sig_21075	sig_21075	AFATINIB	EGFR INHIBITOR	3	-0.118306	-0.135792	-0.171391	-0.148825	-0.0697224	0.362942	0.0990342	0.0214312	-0.74676	-0.357881	0.108391	0.0929663	-0.064412	0.125941	0.138002	-0.196817	0.126257	0.0967183	0.198255	-0.179712	0.509928	0.208866	0.34934	0.440204	0.445536	0.418792	0.314295	0.289076	0.507896	0.332573	0.402576	0.289901	-0.0342754	-0.0607808	-0.269967	-0.737316	-0.512207	-0.578441	-0.338124	-0.378055	-0.513756	-0.156986	-0.380532	-0.616913	-0.346905
sig_21054	sig_21054	GEFITINIB	EGFR INHIBITOR	3	-0.118112	-0.121892	-0.182819	-0.151929	-0.0761404	0.389669	0.10476	0.0420757	-0.750921	-0.384644	0.147365	0.132485	-0.0558529	0.165983	0.159243	-0.185192	0.144032	0.1103	0.227925	-0.173553	0.586926	0.256347	0.394491	0.481138	0.495514	0.473445	0.392223	0.340945	0.581121	0.379677	0.468652	0.32858	0.00188451	-0.0267326	-0.249891	-0.739461	-0.499654	-0.565805	-0.339567	-0.383178	-0.519428	-0.167252	-0.376149	-0.608307	-0.323661
sig_21011	sig_21011	PELITINIB	EGFR INHIBITOR	3	-0.0729874	-0.0343954	-0.120789	-0.0649721	0.00890413	0.343596	0.206872	0.0729505	-0.690012	-0.431749	0.134875	0.127653	-0.0693243	0.0790946	0.143784	-0.107627	0.135923	0.0862169	0.253873	-0.0893793	0.572239	0.192539	0.353753	0.470764	0.434357	0.477924	0.409346	0.377387	0.533597	0.353537	0.466396	0.317211	-0.00602596	-0.0158288	-0.184198	-0.663897	-0.494048	-0.573214	-0.373537	-0.407171	-0.5085	-0.195014	-0.376545	-0.606765	-0.289458
sig_20942	sig_20942	AKT-INHIBITOR-VIII	NA	3	-0.0902316	-0.103292	-0.0538644	-0.139017	-0.0280583	0.443252	-0.0169136	0.0253447	-0.452454	-0.338487	0.163058	0.144109	-0.225087	0.0826294	0.0209558	-0.168257	-0.148662	-0.0228339	0.0179755	-0.167008	0.283118	0.0959753	0.175346	0.27952	0.209539	0.372057	0.36267	0.275586	0.379863	0.196746	0.366266	0.299755	-0.214877	-0.144959	-0.256579	-0.466704	-0.421978	-0.415879	-0.299474	-0.419998	-0.510273	-0.168368	-0.282663	-0.492568	-0.266688
sig_20879	sig_20879	ERLOTINIB	EGFR INHIBITOR	3	-0.0774542	-0.110808	-0.12331	-0.105192	-0.0440156	0.34112	0.0830111	0.0895983	-0.720765	-0.378873	0.0898395	0.0682101	-0.0994035	0.121744	0.121338	-0.245076	0.0206347	-0.0136887	0.114071	-0.138957	0.531451	0.247583	0.391189	0.484139	0.498682	0.463402	0.423528	0.310762	0.574772	0.362103	0.495147	0.324263	-0.0833354	-0.155057	-0.216081	-0.735344	-0.508986	-0.585737	-0.294529	-0.43615	-0.545908	-0.199229	-0.420927	-0.657119	-0.32928
sig_20918	sig_20918	LAPATINIB	ERBB2 INHIBITOR, EGFR INHIBITOR	3	-0.0609146	-0.122506	-0.0916732	-0.117127	-0.0419216	0.310666	0.0836735	0.09278	-0.6889	-0.352956	0.066022	0.00532221	-0.131213	0.1077	0.1274	-0.247324	-0.00661143	-0.0443328	0.0993651	-0.118874	0.525566	0.289889	0.402425	0.491148	0.515096	0.506161	0.440606	0.295443	0.613073	0.338323	0.494735	0.344492	-0.0936389	-0.19715	-0.228695	-0.699371	-0.517729	-0.557267	-0.289048	-0.441587	-0.545635	-0.206725	-0.409977	-0.627529	-0.321747
sig_21015	sig_21015	KIN001-055	NA	3	-0.0813834	-0.100835	-0.10827	-0.0727148	-0.0255807	0.362393	0.127083	0.0705173	-0.763452	-0.426637	0.101053	0.0755823	-0.0581074	0.0901684	0.124474	-0.203886	0.0957688	0.0319197	0.193882	-0.147864	0.456208	0.171045	0.32166	0.399184	0.38828	0.373626	0.312715	0.257537	0.459415	0.325401	0.411596	0.250461	-0.0446139	-0.101341	-0.238321	-0.760877	-0.536006	-0.62503	-0.367891	-0.437427	-0.573914	-0.220442	-0.432344	-0.684592	-0.363752
sig_21098	sig_21098	CETUXIMAB	NA	3	-0.0790316	-0.126051	-0.113297	-0.0712649	-0.00784088	0.337825	0.0632382	0.0578767	-0.734763	-0.398282	0.0447985	0.0475017	-0.0717106	0.0814574	0.0936858	-0.294188	0.000536008	-0.0684476	0.0868933	-0.187475	0.335842	0.127236	0.235994	0.330106	0.326141	0.304188	0.263945	0.181037	0.380555	0.268588	0.336901	0.213646	-0.142528	-0.219036	-0.272835	-0.774201	-0.553	-0.630033	-0.359069	-0.488145	-0.634652	-0.262958	-0.460108	-0.729065	-0.401201
sig_21494	sig_21494	VAF-347	NA	3	0.0323989	0.0822517	-0.148866	-0.193851	-0.178862	0.204308	0.0195373	0.0626148	-0.165584	0.00887709	0.0970611	0.163668	0.0621399	0.216825	0.144676	-0.0597014	0.0176236	-0.00574724	0.0981822	-0.028099	0.299005	0.275997	0.370772	0.149284	0.372886	0.273903	0.358119	0.175562	0.360174	0.217644	0.391	0.31713	0.11365	0.0122948	0.0980405	-0.135863	0.0170946	-0.0498547	0.0524966	-0.0369883	-0.0141797	0.039903	-0.0189493	-0.151139	0.0342438
sig_21340	sig_21340	AUSTOCYSTIN D	NA	3	-0.102176	-0.0866717	-0.163813	-0.1557	-0.0889746	0.274601	0.135602	0.0541377	-0.484266	-0.243451	0.226987	0.205336	0.0285719	0.23611	0.171667	-0.0567584	0.171454	0.123818	0.234642	-0.0774255	0.890947	0.392918	0.515456	0.669532	0.716179	0.690007	0.704689	0.57674	0.831921	0.518309	0.686664	0.518537	0.0985374	0.132255	-0.164455	-0.443972	-0.275431	-0.303221	-0.19479	-0.221341	-0.284879	-0.0895954	-0.172705	-0.343366	-0.164104
sig_21629	sig_21629	IBRUTINIB	BTK INHIBITOR	3	-0.0583246	-0.0875666	-0.104026	-0.146307	-0.0550061	0.238354	0.165619	0.0987629	-0.541545	-0.291295	0.143781	0.173665	-0.11095	0.167162	0.158774	-0.0453893	0.140179	0.091366	0.225262	-0.0535487	0.796873	0.310208	0.51491	0.66782	0.681053	0.684653	0.609491	0.539997	0.771512	0.446292	0.612326	0.528337	0.0907943	0.067956	-0.131534	-0.488146	-0.305185	-0.368639	-0.146077	-0.195478	-0.296117	-0.0194266	-0.212265	-0.387022	-0.181272
sig_21529	sig_21529	SELUMETINIB:JQ-1 (4:1 MOL/MOL)	NA	3	0.0158153	0.0333433	-0.169795	-0.0591711	-0.0834668	0.214201	0.192684	0.0985344	-0.389753	-0.193517	0.240955	0.0998626	0.360359	0.307207	0.165336	-0.143175	0.17961	0.067854	0.253215	0.0121257	0.711327	0.43902	0.410807	0.450849	0.63183	0.519051	0.6292	0.36932	0.632713	0.4421	0.642914	0.381433	0.102269	0.02494	-0.0795866	-0.316442	-0.293855	-0.335474	-0.225093	-0.290043	-0.282544	-0.191534	-0.126024	-0.382891	-0.0961866
sig_21558	sig_21558	SELUMETINIB:DECITABINE (4:1 MOL/MOL)	NA	3	-0.0521747	-0.00920274	-0.238899	-0.164623	-0.186029	0.294163	0.158233	-0.0098019	-0.485184	-0.180504	0.323054	0.183368	0.382745	0.361441	0.200381	-0.113506	0.283078	0.176459	0.323219	-0.090442	0.748678	0.362019	0.422827	0.449123	0.6572	0.497817	0.589754	0.463242	0.636966	0.477786	0.638808	0.402508	0.125081	0.0815856	-0.0977573	-0.42983	-0.329401	-0.345339	-0.258979	-0.245611	-0.30259	-0.141505	-0.141986	-0.421617	-0.136334
sig_21202	sig_21202	CYCLOSPORIN-A	CALCINEURIN INHIBITOR	3	-0.017242	-0.0742229	-0.0693046	-0.217456	-0.168403	-0.0305351	-0.109518	0.0485371	-0.0454574	0.0949439	-0.05769	0.0471686	-0.0329692	0.181266	0.163561	-0.246992	-0.264214	-0.325254	-0.15833	-0.0942354	0.390653	0.226711	0.261477	0.446447	0.501528	0.419033	0.520223	0.255702	0.510512	0.283658	0.448648	0.33653	-0.18321	-0.299311	0.0885577	-0.14079	0.0668609	-0.00323344	0.12129	-0.00381306	-0.15038	0.0850411	0.0414381	-0.224555	-0.0571435
sig_21674	sig_21674	NVP-AEW541	IGF-1 INHIBITOR	3	-0.0871153	-0.102972	0.00851059	-0.028474	-0.0201421	0.0695131	-0.012327	0.0202413	-0.209378	-0.120273	0.14287	0.0653979	0.0270718	0.0297772	0.0175157	-0.190588	-0.0700985	-0.0668623	-0.00675724	-0.0988289	0.486898	0.257416	0.236724	0.39844	0.363247	0.419308	0.54704	0.343276	0.55367	0.35094	0.57089	0.262684	-0.141007	-0.0747363	-0.240565	-0.208232	-0.348495	-0.179085	-0.15025	-0.224844	-0.311353	-0.0952345	-0.168126	-0.249506	-0.13837
sig_21528	sig_21528	SELUMETINIB:VORINOSTAT (8:1 MOL/MOL)	NA	3	-0.0718174	-0.062889	-0.196317	-0.162533	-0.151411	0.285063	0.100274	0.0111657	-0.543416	-0.225357	0.266876	0.13097	0.271391	0.298987	0.181515	-0.209731	0.165241	0.0792701	0.24407	-0.131863	0.750882	0.409919	0.431293	0.512276	0.661173	0.568372	0.634264	0.448432	0.708385	0.498664	0.682849	0.414072	0.0122202	-0.0258804	-0.177673	-0.516898	-0.415672	-0.400361	-0.292043	-0.31354	-0.421062	-0.183009	-0.23497	-0.49828	-0.203798
sig_21526	sig_21526	SELUMETINIB:GDC-0941 (4:1 MOL/MOL)	NA	3	-0.0208352	-0.0271033	-0.261351	-0.176649	-0.181542	0.350569	0.0813974	-0.0214843	-0.500032	-0.21893	0.336721	0.170146	0.383626	0.345639	0.1984	-0.222464	0.149018	0.0908984	0.237392	-0.142925	0.623901	0.340596	0.350435	0.357791	0.572308	0.467217	0.587056	0.393722	0.56929	0.424001	0.622461	0.385042	0.00427102	-0.047125	-0.18068	-0.45305	-0.411465	-0.419827	-0.330719	-0.349571	-0.431276	-0.212431	-0.178785	-0.528677	-0.191344
sig_21504	sig_21504	GSK4112	NA	3	0.0355602	-0.0315889	-0.11193	-0.157358	-0.139998	0.097427	0.0150714	0.0572623	-0.211971	-0.0922099	0.120098	0.0639603	0.00891647	0.202917	0.204959	-0.164091	-0.115183	-0.164907	-0.0171107	-0.0478748	0.574681	0.258543	0.382678	0.505347	0.567522	0.550975	0.615802	0.438725	0.622289	0.354346	0.573348	0.425431	-0.0801538	-0.177931	0.00876309	-0.294565	-0.187142	-0.213581	-0.0171205	-0.168159	-0.230458	-0.0461434	-0.0997278	-0.361171	-0.0684253
sig_21481	sig_21481	WZ-4002	EGFR INHIBITOR	3	-0.0279221	-0.0952625	0.0780499	0.0387499	0.0917149	0.0875378	0.171667	0.202727	-0.455967	-0.28282	-0.0224403	-0.000557015	-0.184631	0.0360172	0.0473517	-0.179132	-0.126789	-0.240466	-0.0311341	0.0543765	0.65141	0.252836	0.375257	0.692875	0.551992	0.649783	0.665511	0.485237	0.744065	0.461831	0.632877	0.441043	-0.16546	-0.227488	-0.0999695	-0.443626	-0.376226	-0.447233	-0.172983	-0.361475	-0.419606	-0.144231	-0.298054	-0.531536	-0.247641
sig_20990	sig_20990	CP-724714	RECEPTOR TYROSINE PROTEIN KINASE INHIBITOR, EGFR INHIBITOR	3	-0.0320251	-0.103617	-0.0629727	-0.119455	-0.0636536	0.191147	0.057479	0.122358	-0.482905	-0.277015	0.120124	0.0541945	-0.0902681	0.146316	0.120764	-0.234317	-0.10337	-0.11615	0.032317	-0.0490287	0.6525	0.328506	0.440053	0.580838	0.6299	0.694157	0.658541	0.48105	0.742632	0.404019	0.644536	0.53805	-0.13715	-0.214958	-0.176136	-0.485761	-0.440544	-0.391103	-0.224747	-0.365141	-0.428613	-0.185295	-0.273815	-0.485526	-0.23287
sig_20997	sig_20997	FR-180204	MAP KINASE INHIBITOR	3	0.181575	0.150982	-0.0245994	0.0177464	-0.0355621	0.196149	0.239904	0.196774	-0.35234	-0.258732	0.143927	0.141147	0.122483	0.195848	0.126656	-0.0570395	0.0980923	-0.00829677	0.187769	0.148434	0.546073	0.312634	0.420885	0.421425	0.491524	0.477646	0.55615	0.335431	0.544576	0.393741	0.578703	0.385102	0.143298	-0.0218014	-0.0109328	-0.29619	-0.293073	-0.354897	-0.133542	-0.222451	-0.228004	-0.101789	-0.157938	-0.378964	0.0346094
sig_21617	sig_21617	BRD-K58730230	NA	3	-0.0330725	-0.116477	-0.27737	-0.384819	-0.390359	0.0645126	-0.300536	-0.120593	-0.186697	0.0632509	0.101149	0.0332623	0.159352	0.263537	0.22485	-0.324413	-0.131686	-0.121882	-0.00845371	-0.336056	0.198116	0.24648	0.304197	0.140532	0.495807	0.246423	0.289604	0.0853305	0.307583	0.0396142	0.312108	0.270804	-0.134419	-0.300582	-0.031766	-0.323625	-0.078626	0.00316635	0.0540268	-0.00487036	-0.206929	0.0171597	0.00473354	-0.258514	-0.107593
sig_21381	sig_21381	BRD-K55116708	NA	3	0.0579526	0.126702	0.0669216	0.135899	0.113331	0.00671859	0.28714	0.177237	-0.0737981	-0.105656	0.018942	-0.0529833	0.0903168	-0.0343595	-0.0621588	-0.0298598	0.0480202	-0.0326182	0.123791	0.194105	0.238848	0.109876	0.0664315	0.215361	0.123482	0.205758	0.255787	0.198284	0.184925	0.175428	0.200774	0.0734796	0.0278002	-0.0160136	0.0561453	-0.0269117	-0.108511	-0.241542	-0.087583	-0.135206	-0.148608	0.00698949	-0.0419172	-0.227757	-0.0156228
sig_21234	sig_21234	MI-1	NA	3	-0.0538654	-0.0346148	0.184361	0.0847522	0.130809	0.0717266	0.131203	0.0597592	-0.183209	-0.174564	-0.0127971	0.133331	-0.210712	-0.127302	-0.11229	0.0786274	-0.10336	-0.116616	-0.0266346	0.0585356	0.324546	-0.0757479	0.0135265	0.424973	0.106344	0.355195	0.342058	0.402212	0.336122	0.242942	0.284471	0.195599	-0.164417	-0.0357813	-0.142077	-0.132622	-0.217554	-0.300518	-0.179781	-0.21331	-0.209661	-0.0225913	-0.0939794	-0.246176	-0.135934
sig_21604	sig_21604	BRD-K16130065	NA	3	-0.00187088	-0.0788881	-0.220858	-0.249378	-0.285408	0.0387178	-0.178682	0.00971963	-0.237896	-0.0511475	0.0817398	0.00687077	0.133309	0.237625	0.217772	-0.363282	-0.123368	-0.147123	0.0337454	-0.224807	0.317102	0.261008	0.343563	0.238241	0.512028	0.320407	0.404146	0.165282	0.421519	0.210125	0.393712	0.301929	-0.120915	-0.31923	-0.0855166	-0.329103	-0.211347	-0.132227	-0.00714437	-0.118398	-0.27671	-0.107162	-0.0450353	-0.313384	-0.130546
sig_21543	sig_21543	SELUMETINIB:PIPERLONGUMINE (8:1 MOL/MOL)	NA	3	-0.0344575	-0.039279	-0.196218	-0.156963	-0.162882	0.232519	0.0875127	0.0263847	-0.516263	-0.205582	0.2082	0.0905152	0.307083	0.279953	0.202596	-0.233946	0.117539	-0.0212241	0.177518	-0.0899064	0.670836	0.370774	0.401894	0.486305	0.656681	0.556812	0.589934	0.420264	0.650364	0.44578	0.642537	0.396298	-0.0305234	-0.116335	-0.111506	-0.489777	-0.3949	-0.38841	-0.263937	-0.302999	-0.395564	-0.177618	-0.23072	-0.527646	-0.200915
sig_21522	sig_21522	BRD-K99584050	NA	3	0.00278426	-0.102891	-0.207382	-0.224386	-0.24122	0.0653926	-0.155428	0.0386807	-0.317139	-0.0437847	-0.00386631	-0.0289529	0.0718411	0.208387	0.172909	-0.306841	-0.0964648	-0.160636	-0.0267736	-0.152618	0.312508	0.278938	0.36665	0.314179	0.547439	0.349646	0.329505	0.157713	0.403299	0.191276	0.363504	0.316785	-0.108033	-0.29194	-0.054507	-0.382687	-0.178874	-0.136821	0.0128027	-0.117885	-0.197358	-0.0928966	-0.156444	-0.312327	-0.171454
sig_21357	sig_21357	NERATINIB	EGFR INHIBITOR	3	-0.0787264	-0.0951936	-0.0524464	-0.0541276	0.0176695	0.249375	0.191011	0.13969	-0.636653	-0.3606	0.083225	0.117237	-0.10536	0.0919118	0.111258	-0.130937	0.0497282	-0.0289413	0.146339	-0.0235965	0.740876	0.276275	0.442798	0.662944	0.604812	0.659842	0.605661	0.516954	0.742634	0.474542	0.620316	0.463817	-0.039467	-0.0570921	-0.164383	-0.589687	-0.443559	-0.524174	-0.260485	-0.377981	-0.44178	-0.16281	-0.336457	-0.557506	-0.282594
sig_21238	sig_21238	CID-5951923	NA	3	0.150151	0.0127781	-0.0235397	0.006884	-0.0434211	0.0415898	0.0102829	0.157154	-0.107142	-0.0602989	-0.0512598	-0.0626723	-0.0684307	0.119527	0.105399	-0.0140167	-0.0290445	-0.0303607	-0.0069916	0.0570656	0.138769	0.229501	0.284275	0.186284	0.204818	0.235497	0.146747	0.0053383	0.238015	0.116534	0.161515	0.184935	0.063196	-0.0339414	-0.0304555	-0.104265	-0.0418537	-0.0434891	0.0516197	-0.0255877	0.0300731	-0.0259587	-0.0440992	-0.04435	0.0347113
sig_21150	sig_21150	SILDENAFIL	PHOSPHODIESTERASE INHIBITOR	3	0.0812549	-0.0415995	-0.0879454	-0.0364703	-0.0822844	0.00144558	-0.0294806	0.148952	-0.193332	-0.117132	-0.0816944	-0.102384	-0.0966051	0.14749	0.159873	-0.196484	-0.176904	-0.205876	-0.0108143	0.0228132	0.337071	0.366209	0.391963	0.343402	0.481883	0.437929	0.412135	0.16926	0.490609	0.16177	0.391473	0.315193	-0.0412148	-0.246525	0.0351057	-0.275789	-0.170399	-0.114941	0.0263127	-0.14694	-0.195353	-0.0865979	-0.164963	-0.244177	-0.0698019
sig_21099	sig_21099	PF-4708671	RIBOSOMAL PROTEIN INHIBITOR	3	0.0782613	-0.00294524	-0.133525	-0.157684	-0.164186	0.196454	-0.100086	0.036545	-0.185715	-0.157703	0.25487	0.0621289	0.0650123	0.277414	0.215828	-0.250607	-0.13808	-0.0863703	0.0547288	-0.0990105	0.385712	0.345119	0.322164	0.267954	0.400015	0.431052	0.573693	0.271439	0.56435	0.251714	0.557898	0.367655	-0.0583406	-0.215935	-0.0833538	-0.285697	-0.368549	-0.190576	-0.100734	-0.265261	-0.377499	-0.162937	-0.08217	-0.362689	-0.0163408
sig_21094	sig_21094	SB-590885	RAF INHIBITOR	3	0.023188	-0.0561725	-0.139854	-0.15623	-0.235545	-0.0156679	-0.0989498	0.0156058	-0.0983778	0.0935668	0.168239	-0.0697289	0.330563	0.307877	0.107103	-0.427602	-0.135964	-0.202228	-0.10692	-0.101673	0.353991	0.357256	0.249657	0.24006	0.505729	0.323182	0.530593	0.200399	0.510427	0.376838	0.508961	0.272448	-0.169206	-0.374766	-0.0670199	-0.176624	-0.208104	-0.127414	-0.0303118	-0.168644	-0.268317	-0.124511	-0.0282598	-0.301052	-0.0851179
sig_21053	sig_21053	TRETINOIN	RETINOID RECEPTOR AGONIST, RETINOID RECEPTOR LIGAND	3	0.298759	0.143564	-0.0626003	-0.0213609	-0.0920931	0.0482192	0.102178	0.225581	-0.169022	-0.11323	6.76801e-05	0.0091495	0.103147	0.188857	0.132843	-0.151854	-0.0456625	-0.110745	0.088504	0.113345	0.244464	0.282921	0.346278	0.243349	0.366191	0.344672	0.332445	0.134171	0.30264	0.191912	0.339736	0.299582	0.102342	-0.162092	0.0740628	-0.184058	-0.144551	-0.22732	0.0426008	-0.104855	-0.110423	0.00862685	-0.0451658	-0.269245	0.105676
sig_21008	sig_21008	LINIFANIB	VEGFR INHIBITOR, PDGFR TYROSINE KINASE RECEPTOR INHIBITOR	3	0.47818	0.232568	0.0578604	0.0962976	-0.00851997	-0.00491281	0.174625	0.208936	-0.0581494	-0.0621221	-0.0397341	0.0148679	0.113873	0.116835	0.0931441	-0.0693157	-0.050603	-0.151521	0.0330563	0.228371	0.166689	0.255015	0.291654	0.1833	0.266426	0.258773	0.275884	0.020404	0.231467	0.142883	0.273035	0.207776	0.109873	-0.111808	0.112742	-0.0285013	-0.0562904	-0.144059	0.0902649	-0.0662833	0.0285974	-0.0233046	0.0292177	-0.126592	0.215802
sig_21002	sig_21002	VNLG/124	NA	3	0.328705	0.175914	-0.0506995	-0.0102026	-0.069882	0.081712	0.115473	0.229641	-0.144818	-0.122223	0.0611543	0.0353924	0.125247	0.213645	0.159494	-0.124404	0.0852917	-0.00722964	0.13608	0.144734	0.289859	0.411807	0.3905	0.199295	0.415476	0.339568	0.358783	0.023081	0.348912	0.214386	0.37362	0.237441	0.209648	-0.0292254	0.0506986	-0.120209	-0.125126	-0.127007	0.0765379	-0.0317999	-0.0355162	0.00233019	0.0167146	-0.110759	0.205363
sig_20887	sig_20887	SORAFENIB	PDGFR TYROSINE KINASE RECEPTOR INHIBITOR, KIT INHIBITOR, RAF INHIBITOR, VEGFR INHIBITOR, RET TYROSINE KINASE INHIBITOR, FLT3 INHIBITOR	3	0.341159	0.230856	-0.0436481	0.0306333	-0.0361274	0.145361	0.196306	0.252075	-0.17972	-0.179351	0.092979	0.0954546	0.120697	0.179797	0.138818	-0.0700414	0.0452959	0.0149979	0.192138	0.157376	0.372694	0.375032	0.431411	0.254355	0.426029	0.391685	0.460261	0.127279	0.383956	0.228631	0.458021	0.267738	0.189608	-0.00227482	0.0582444	-0.123934	-0.139889	-0.222668	0.0156566	-0.105001	-0.073221	-0.0107604	-0.010599	-0.172954	0.186123
sig_20976	sig_20976	AS-605240	NA	3	0.132185	0.0816097	-0.0287024	-0.00793768	-0.0625146	0.0317162	0.215194	0.105087	-0.239568	-0.0742194	0.167518	0.0189458	0.290441	0.149378	0.0980314	-0.128749	-0.0102662	-0.0805415	0.114383	0.143259	0.351351	0.28078	0.244066	0.258376	0.398803	0.282689	0.406831	0.191712	0.356037	0.212536	0.439153	0.256677	0.0750231	-0.171011	0.0469589	-0.221382	-0.226381	-0.315647	-0.137606	-0.213472	-0.25639	-0.123606	-0.124702	-0.33194	-0.049357
sig_21564	sig_21564	SALERMIDE:PLX-4032 (12:1 MOL/MOL)	NA	3	0.0949731	-0.0425327	-0.0197518	-0.140184	-0.167681	-0.207106	-0.0841453	0.0306093	0.111418	0.334704	-0.0354545	-0.0798165	0.315491	0.120425	0.0367064	-0.311134	-0.252186	-0.331016	-0.211426	-0.0265719	0.0225702	0.0874659	-0.0589825	0.081255	0.243155	0.0874929	0.238642	0.00939877	0.120887	0.131431	0.181501	0.0638094	-0.207737	-0.41163	0.103444	0.0524205	0.0503663	-0.0240513	0.101345	0.00561836	-0.0999371	0.0592837	0.106963	-0.140059	-0.0253714
sig_21618	sig_21618	BRD-K27188169	NA	3	0.178226	0.0779986	-0.0444888	-0.104364	-0.199331	-0.217606	-0.150612	0.0377172	0.197806	0.250396	-0.144009	-0.0652365	0.154099	0.0569172	0.0986748	-0.247365	-0.211175	-0.321254	-0.211228	0.0104063	-0.052901	0.0353397	0.0485302	0.0435318	0.188844	0.0940137	0.0759286	-0.0616009	0.0488678	-0.0122163	0.0507617	0.0558579	-0.150266	-0.337914	0.175888	0.102879	0.206796	0.167927	0.253939	0.124361	0.146425	0.0608946	0.16763	0.0416145	0.102874
sig_21668	sig_21668	PF-4800567 HYDROCHLORIDE	NA	3	0.191845	0.073556	0.230007	0.182713	0.222887	-0.335323	0.145308	0.244475	0.204539	0.0176362	-0.301543	-0.182763	-0.283168	-0.150598	0.00673131	0.0244928	-0.262198	-0.346856	-0.177058	0.263738	0.082735	-0.0086905	0.171129	0.300426	0.094343	0.203936	0.189222	0.063975	0.184215	-0.000222999	0.0587915	0.160116	-0.059437	-0.258906	0.175545	0.122664	0.122923	-0.0191884	0.212533	0.0455245	0.0736592	0.0984579	0.0573741	-0.00317081	0.094729
sig_21566	sig_21566	BRD-M48845972	NA	3	0.195922	-0.00327611	0.130281	0.111958	-0.0213919	-0.168918	0.055351	0.188487	0.0344427	0.0695794	-0.128338	-0.0808256	-0.00197539	0.0482203	0.0578517	-0.0679229	-0.162344	-0.222673	-0.0518701	0.193536	0.119806	0.180583	0.220216	0.210634	0.265602	0.252896	0.211481	0.0684526	0.229089	0.0535751	0.253471	0.177059	0.00778464	-0.159163	0.139451	0.00772415	-0.040446	-0.0279696	0.232545	-0.0161898	0.0723108	-0.0265055	0.0286649	-0.0361506	0.0380125
sig_21565	sig_21565	UNC0638:NAVITOCLAX (1:1 MOL/MOL)	NA	3	0.148125	0.0619612	0.292674	0.318384	0.305851	-0.492918	0.226673	0.299222	0.210834	0.0901158	-0.491852	-0.301714	-0.208783	-0.207402	-0.0511188	-0.0307053	-0.326884	-0.615699	-0.360848	0.38545	0.187995	0.0194066	0.143832	0.434547	0.235433	0.335123	0.343364	0.165479	0.304521	0.217556	0.21668	0.21299	-0.230656	-0.386702	0.219913	0.216549	0.167047	-0.0126006	0.258893	-0.0154767	0.186801	-0.00393614	-0.0075496	-0.0695183	0.023054
sig_21542	sig_21542	NAVITOCLAX:PLX-4032 (1:1 MOL/MOL)	NA	3	0.132538	0.0678841	0.221474	0.167157	0.200979	-0.442687	0.223112	0.273046	0.171266	0.172366	-0.463869	-0.324574	-0.0545568	-0.10826	-0.00917547	-0.119712	-0.287409	-0.571677	-0.277327	0.322155	0.154976	0.108909	0.116177	0.373588	0.326266	0.317381	0.280719	0.0854224	0.259461	0.19277	0.169578	0.183673	-0.192224	-0.425525	0.265609	0.165928	0.241863	0.033503	0.263555	0.0382474	0.154097	0.0621515	0.0327577	-0.0725143	0.0208495
sig_21371	sig_21371	BRD-K78574327	NA	3	0.17335	0.106111	0.115356	0.111961	0.013807	-0.303136	0.0668953	0.179092	0.205936	0.182365	-0.139782	-0.143546	0.150049	0.00241417	0.0017384	-0.11057	-0.181512	-0.390347	-0.19051	0.276002	0.0985966	0.0428393	0.0390653	0.249158	0.197924	0.208916	0.300393	0.147255	0.187956	0.171222	0.242135	0.169494	-0.157359	-0.332173	0.253209	0.160168	0.0456112	0.000933595	0.215874	0.0394637	0.0564277	0.0528947	0.10011	-0.0887153	0.0978528
sig_21299	sig_21299	AGK-2	NA	3	0.179458	0.156863	-0.00106075	-0.0411752	-0.103474	-0.126748	-0.0837324	0.133012	0.153892	0.0805118	-0.0361321	-0.0183549	-0.0301609	0.128172	0.169492	-0.140455	-0.174275	-0.232058	-0.136247	0.0743029	0.123648	0.175642	0.201165	0.202382	0.27628	0.246738	0.325539	0.0821541	0.27039	0.135097	0.268039	0.232386	-0.00963559	-0.204963	0.218041	0.0651998	0.0579883	0.0817495	0.238854	0.0979991	0.0372657	0.151116	0.108256	-0.0390254	0.221019
sig_21085	sig_21085	PD-173074	VEGFR INHIBITOR, FGFR INHIBITOR	3	0.19603	0.130611	-0.0354055	-0.0703481	-0.0867614	-0.0925526	-0.0827324	0.0618711	0.170299	0.0647141	-0.00523469	-0.00921841	0.00505635	0.0348394	0.136426	-0.131238	-0.213421	-0.197848	-0.142381	0.0449632	0.033287	0.0927563	0.120112	0.0535559	0.161437	0.245321	0.257207	0.106765	0.131511	0.0184266	0.149222	0.21192	-0.0971168	-0.205532	0.121626	0.173828	0.0847281	0.108928	0.11898	0.00962361	0.068682	-0.00583238	0.163879	-0.00400792	0.21532
sig_21042	sig_21042	EX-527	SIRT INHIBITOR	3	0.212034	0.12905	0.095342	0.0486403	-0.0534321	-0.147156	0.0164225	0.208368	0.0878413	0.015636	-0.0517163	-0.0102313	-0.0225413	0.0265288	0.0568498	-0.108572	-0.147675	-0.264558	-0.0309533	0.188901	0.139614	0.0890257	0.199037	0.180713	0.299018	0.204491	0.32657	0.131953	0.227654	0.198137	0.297725	0.247496	0.067379	-0.227147	0.169973	0.00982469	0.0392398	0.0145258	0.252346	0.047343	0.0136975	0.0948775	0.0366185	-0.0681104	0.149317
sig_20993	sig_20993	STF-62247	AUTOPHAGY INDUCER	3	0.210506	0.0686512	0.0179815	-0.0350819	-0.0413299	-0.0840908	0.0504122	0.208023	-0.0410481	-0.0484227	-0.115425	0.0194827	-0.0406972	0.073302	0.0847716	-0.13476	-0.105724	-0.28431	-0.0865596	0.154751	0.112095	0.124137	0.237197	0.207673	0.298387	0.23507	0.256422	0.0937285	0.233732	0.135647	0.186069	0.244249	0.00301618	-0.237939	0.160995	-0.0778963	0.0193217	0.00499956	0.204335	0.0109622	0.0159099	-0.0176963	-0.00268696	-0.107275	0.0622286
sig_20917	sig_20917	SALUBRINAL	EUKARYOTIC TRANSLATION INITIATION FACTOR INHIBITOR	3	0.203858	0.174514	-0.0302553	0.0644783	-0.0137309	-0.00646873	0.0937411	0.213577	0.109897	-0.0132252	0.108711	0.0633724	0.107594	0.16732	0.123564	0.0157573	-0.136647	-0.112172	0.0378167	0.184579	0.193025	0.14746	0.157496	0.147891	0.194136	0.213328	0.382872	0.142825	0.222133	0.0972526	0.35562	0.283537	0.081912	-0.0789984	0.216384	0.108654	0.0057396	0.0176129	0.114844	-0.0483606	0.0336558	-0.0430122	0.102975	-0.0857679	0.193473
sig_20957	sig_20957	870483-87-7	NA	3	0.285123	0.129069	0.344084	0.374184	0.322435	-0.298677	0.321122	0.393104	0.00261937	-0.0670834	-0.353797	-0.153717	-0.167101	-0.227713	-0.073534	-0.0121102	-0.24169	-0.474727	-0.233728	0.480238	0.174058	0.0799685	0.16458	0.372646	0.188975	0.328369	0.308854	0.112814	0.289601	0.19427	0.238067	0.198246	-0.0675849	-0.292759	0.131802	0.0540066	-0.0420228	-0.201778	0.11407	-0.192655	0.0405508	-0.134466	-0.135466	-0.156137	-0.00809011
sig_21571	sig_21571	NAVITOCLAX:PIPERLONGUMINE (1:1 MOL/MOL)	NA	3	0.157429	0.0704382	0.340783	0.335376	0.345771	-0.46195	0.301401	0.347082	0.163372	0.028798	-0.448021	-0.283119	-0.198773	-0.216627	-0.0678137	-0.00378451	-0.261878	-0.556396	-0.262446	0.432746	0.272933	0.0506076	0.167921	0.498576	0.267285	0.404184	0.384446	0.222758	0.367759	0.259459	0.262328	0.24522	-0.174867	-0.333375	0.206766	0.175699	0.0940569	-0.0637836	0.215208	-0.0352133	0.114201	0.00695543	-0.0232671	-0.0932878	0.0194526
sig_21437	sig_21437	GANT-61	NA	3	0.0399231	-0.0256508	0.220871	0.178619	0.209604	-0.34216	0.161078	0.311505	-0.0344268	-0.0359022	-0.33778	-0.22151	-0.264039	-0.142346	-0.034655	-0.108936	-0.307788	-0.479144	-0.255847	0.244042	0.370121	0.146817	0.21722	0.593966	0.414102	0.527253	0.511413	0.322847	0.520997	0.305803	0.403837	0.331041	-0.215089	-0.354888	0.125143	-0.0150905	-0.0339601	-0.14608	0.147603	-0.0705036	-0.0621494	0.0437595	-0.126849	-0.189986	-0.0696883
sig_21228	sig_21228	JMW-MITF1	NA	3	0.0499676	-0.00225561	0.205224	0.0759613	0.104029	-0.321753	0.0176173	0.181574	0.149066	0.0374408	-0.159526	-0.0492758	-0.150082	-0.100879	-0.0181291	-0.0929131	-0.316198	-0.46439	-0.309911	0.161841	0.365683	0.0164885	0.176569	0.46008	0.381107	0.478074	0.572976	0.441875	0.45576	0.30658	0.449816	0.387589	-0.281643	-0.288009	0.102754	0.121537	0.0688807	0.0458756	0.196697	-0.0105918	0.00710737	0.046914	0.0268769	-0.0984473	0.0275151
sig_21311	sig_21311	ABT-737	BCL INHIBITOR	3	0.135274	0.0733996	0.235233	0.226998	0.256599	-0.372641	0.279667	0.31424	0.124645	0.0173201	-0.361348	-0.210133	-0.174955	-0.114687	-0.0082454	-0.021609	-0.269415	-0.507587	-0.247277	0.359419	0.371564	0.11604	0.231068	0.532349	0.371563	0.501918	0.505793	0.29433	0.470311	0.346843	0.352773	0.328899	-0.154704	-0.304391	0.203204	0.151559	0.112541	-0.05237	0.214464	-0.0268235	0.117814	0.0223105	-0.0132147	-0.11295	0.0397566
sig_21173	sig_21173	C6-CERAMIDE	NA	4	-0.114818	-0.0287772	0.0875695	0.0946847	0.0650678	0.0673199	0.109573	0.0646287	-0.228833	-0.136667	-0.0923755	-0.000209107	-0.0358385	-0.0386635	-0.125217	0.0258757	0.0212218	-0.0985494	-0.0227836	0.0391995	0.00936674	-0.126919	-0.101844	0.114697	-0.0615183	0.0125571	-0.033844	0.0994546	-0.0177989	0.155328	-0.00466605	-0.0730834	-0.115093	-0.0728237	-0.00328478	-0.153498	-0.0707039	-0.24309	-0.159363	-0.122482	-0.162702	-0.00307819	-0.140254	-0.260533	-0.203834
sig_21639	sig_21639	GSK2636771	PI3K INHIBITOR	4	0.212113	0.0759245	0.254785	0.162222	0.0873561	-0.42473	0.101272	0.120738	0.307926	0.22206	-0.29003	-0.147367	-0.0107587	-0.155475	-0.0670367	0.0224808	-0.213504	-0.36259	-0.252524	0.237105	-0.314107	-0.253067	-0.220978	-0.0649623	-0.129803	-0.114368	-0.154169	-0.120804	-0.243958	-0.14651	-0.224936	-0.0944894	-0.0768789	-0.280048	0.304399	0.31736	0.286401	0.138043	0.271529	0.195676	0.2368	0.12066	0.130252	0.137322	0.110242
sig_21369	sig_21369	ML312	NA	4	0.0113779	0.0780646	-0.218476	-0.278987	-0.282315	0.0831882	-0.253946	-0.17057	0.109795	0.157152	0.0990172	0.126518	0.160681	0.135	0.0853249	-0.126345	0.0270204	0.0668452	0.027559	-0.210653	-0.298228	-0.166521	-0.210775	-0.2896	-0.165633	-0.25393	-0.236473	-0.0609164	-0.29246	-0.1464	-0.282333	-0.158489	-0.0919673	-0.0568633	0.141956	0.0144023	0.204923	0.153029	0.084957	0.18458	-0.00169752	0.178403	0.216432	0.0303409	0.0966462
sig_21128	sig_21128	MLN4924	NA	4	0.0145042	0.0626903	-0.185608	-0.112752	-0.13931	0.169815	-0.113172	-0.161116	0.0550656	0.0852391	0.211831	0.0303846	0.20807	0.115519	0.00293943	0.0577797	0.276184	0.428697	0.223631	-0.182379	-0.484777	0.0192858	-0.208418	-0.620765	-0.403789	-0.575602	-0.571617	-0.549936	-0.536172	-0.384802	-0.473281	-0.436532	0.297668	0.234653	0.0029507	0.0484679	0.0426731	0.122063	-0.0543797	0.156726	0.0763156	0.0809367	0.0914341	0.207534	0.147537
sig_21066	sig_21066	AZD7762	CHK INHIBITOR	4	0.143644	0.208199	-0.167645	-0.0497347	-0.0327713	0.240656	0.0615147	-0.0138345	0.0153263	-0.029442	0.162534	0.143575	0.268264	0.101947	-0.00398171	0.0485596	0.173516	0.202325	0.159045	-0.0357635	-0.340853	-0.212694	-0.204557	-0.46657	-0.320293	-0.418567	-0.322943	-0.248018	-0.498814	-0.227803	-0.324412	-0.201433	0.137571	0.117279	0.0910761	0.0387959	0.0782854	-0.0771881	-0.0633798	-0.0106192	0.00962165	0.0354546	0.109454	-0.0291805	0.175931
sig_21076	sig_21076	VISMODEGIB	SMOOTHENED RECEPTOR ANTAGONIST, HEDGEHOG PATHWAY INHIBITOR	4	0.0853356	0.0986763	-0.0774826	0.0109813	-0.0253112	0.178589	-0.0340163	-0.0395806	0.00981925	0.0229744	0.104934	-0.0278196	0.0910826	0.0690152	0.0536379	0.0895365	0.201161	0.283777	0.189191	-0.00340694	-0.332145	0.0767001	-0.0959939	-0.373825	-0.285125	-0.360201	-0.358838	-0.384948	-0.298966	-0.279912	-0.280997	-0.324482	0.242492	0.168793	0.0626176	-0.00390843	-0.0789604	0.0214086	-0.0165224	0.0584668	0.0273139	0.0761124	0.040818	0.126708	0.13107
sig_21516	sig_21516	SELUMETINIB:PLX-4032 (8:1 MOL/MOL)	NA	4	-0.0529969	-0.0569548	-0.281058	-0.184332	-0.193134	0.310453	-0.09667	-0.14319	-0.562221	-0.180009	0.183667	0.0349397	0.402604	0.191126	0.153296	-0.392954	0.0544258	-0.0173617	0.0997071	-0.311601	0.018304	0.0745336	-0.0143361	-0.0837088	0.115367	-0.0364499	-0.00652323	-0.048405	0.00419916	0.0430282	0.127287	-0.0712777	-0.200991	-0.275094	-0.171182	-0.614953	-0.48817	-0.458454	-0.448259	-0.419911	-0.609775	-0.294744	-0.318639	-0.653551	-0.338346
sig_21474	sig_21474	BLEOMYCIN A2	NA	4	0.0777094	0.0546141	0.154725	0.315514	0.266325	0.165983	0.380132	0.27347	-0.178702	-0.243599	0.0253495	-0.078041	-0.106269	-0.0570491	-0.108827	0.205456	0.19438	0.202926	0.198671	0.288218	0.0552649	0.103298	0.0767382	0.00855751	-0.127598	-0.040755	-0.104984	-0.14075	-0.00562066	-0.00594022	-0.043389	-0.183327	0.270162	0.258591	-0.0155056	-0.0659857	-0.166012	-0.317194	-0.150674	-0.185415	-0.015623	-0.123487	-0.0948679	-0.0681888	-0.0246296
sig_21046	sig_21046	ACADESINE	AMPK ACTIVATOR	4	0.138933	0.083804	0.00610378	0.131044	0.0624182	0.0896629	0.245978	0.165944	-0.269237	-0.111048	-0.128321	-0.128315	0.00393103	0.00862709	0.00910236	0.0444193	0.210554	0.147854	0.2068	0.190077	0.00505992	0.174785	0.163463	0.0823593	0.033276	0.0167468	-0.163303	-0.160644	0.0152642	-0.0300742	-0.105589	-0.101326	0.286198	0.0896278	0.00873895	-0.186671	-0.150417	-0.289807	-0.0501514	-0.0431079	-0.00313997	0.0191728	-0.0830684	-0.129011	0.0274122
sig_21153	sig_21153	PROCARBAZINE	MONOAMINE OXIDASE INHIBITOR	4	-0.0672671	0.0593112	-0.268613	-0.139196	-0.079667	0.291047	-0.0125423	-0.114502	-0.269814	-0.156944	0.271964	0.0684728	0.195845	0.20013	0.134894	-0.0300538	0.245919	0.331337	0.321962	-0.172919	0.0206996	0.0423129	0.00179599	-0.145795	-0.0238006	-0.0712571	-0.101382	-0.0336791	-0.0748425	-0.0793904	-0.033145	-0.0937599	0.131831	0.139882	-0.0405783	-0.280008	-0.186393	-0.169235	-0.265362	-0.117323	-0.266359	-0.0585645	-0.0895591	-0.205553	-0.0724466
sig_21338	sig_21338	BRD-K49290616	NA	4	0.188867	0.0546124	0.304212	0.265042	0.209691	-0.263503	0.0994266	0.179292	0.0645834	0.0163408	-0.343027	-0.151092	-0.15513	-0.218799	-0.168184	-0.0382488	-0.250402	-0.396263	-0.255602	0.230582	-0.286116	-0.325005	-0.200541	0.0945999	-0.227243	-0.0592738	-0.112122	-0.00425479	-0.195985	-0.0737571	-0.139781	-0.0874902	-0.25207	-0.355814	0.0830406	0.0100441	-0.0761487	-0.188956	0.116529	-0.0301726	-0.0580095	0.0393918	-0.105822	-0.181821	-0.068029
sig_21040	sig_21040	XMD15-27	NA	4	0.221546	0.0614717	0.310892	0.305284	0.264791	-0.165988	0.178284	0.25882	0.0575523	-0.0384932	-0.330712	-0.189442	-0.177367	-0.239905	-0.126066	0.00364354	-0.295296	-0.364072	-0.244252	0.334233	-0.345833	-0.144425	-0.179002	-0.0723862	-0.240561	-0.0921611	-0.158022	-0.204659	-0.229128	-0.181095	-0.170752	-0.107812	-0.157814	-0.297239	0.120895	0.086048	-0.00712277	-0.164463	0.036072	-0.142872	-0.00784877	-0.0813358	-0.112261	-0.11808	-0.010384
sig_20913	sig_20913	TGX-221	PI3K INHIBITOR	4	0.139111	0.00937987	0.256352	0.291266	0.272897	-0.329077	0.0128027	0.24822	0.173704	0.0283469	-0.443651	-0.292612	-0.235239	-0.304301	-0.142889	-0.200259	-0.537467	-0.647931	-0.505981	0.202373	-0.489132	-0.281226	-0.315075	-0.102761	-0.311629	-0.134414	-0.130077	-0.218328	-0.291286	-0.179189	-0.207995	-0.139445	-0.454046	-0.59664	0.150833	0.109933	0.00466088	-0.110042	0.0794011	-0.184139	-0.1001	-0.115095	-0.0966239	-0.213394	-0.0925087
sig_20915	sig_20915	XMD8-85	NA	4	0.168626	0.0841068	0.130196	0.19223	0.169406	-0.170195	0.0630508	0.211453	0.00883272	-0.0614583	-0.358379	-0.200159	-0.229819	-0.239253	0.0272932	-0.153356	-0.38651	-0.433322	-0.257057	0.177625	-0.331459	-0.184967	-0.156094	-0.0351807	-0.169641	-0.000220992	-0.0872568	-0.126654	-0.187535	-0.13256	-0.11523	-0.0676907	-0.290064	-0.447826	0.132272	-0.0266276	-0.0808466	-0.200443	0.0612616	-0.140541	-0.116671	-0.0701841	-0.122967	-0.228584	-0.0541886
sig_21197	sig_21197	BRD-K94991378	NA	4	0.0588763	-0.0517838	0.191668	0.184017	0.158146	-0.588483	-0.103139	0.0809251	0.194617	0.184755	-0.561044	-0.389159	-0.140307	-0.350939	-0.126905	-0.183551	-0.359434	-0.607976	-0.518998	0.132279	-0.407369	-0.224516	-0.274835	0.0231358	-0.178226	-0.085604	-0.282659	-0.176482	-0.254206	-0.18564	-0.341995	-0.160066	-0.478254	-0.520052	0.149215	0.115967	0.127142	0.0534425	0.098267	0.0574704	0.0629385	-0.0451556	-0.062852	-0.0454932	-0.135553
sig_21209	sig_21209	BRD-K71935468	NA	4	0.013823	-0.0948449	0.184913	0.152337	0.139999	-0.513355	-0.129566	0.0307097	0.118028	0.13562	-0.441722	-0.35885	-0.0891012	-0.324026	-0.171351	-0.209391	-0.332059	-0.523879	-0.479099	0.0835304	-0.427362	-0.25201	-0.337846	-0.0258075	-0.243125	-0.119125	-0.327726	-0.158903	-0.283255	-0.177072	-0.349579	-0.201321	-0.489023	-0.501529	0.0604583	0.0576024	-0.00833373	0.0113774	-0.00858886	0.017465	-0.0544119	-0.0731433	-0.109327	-0.0781184	-0.195274
sig_21383	sig_21383	BRD-K34485477	NA	4	-0.0394778	0.0572535	0.1331	0.196083	0.183793	-0.0937094	0.0289663	-0.0485615	0.288683	0.057166	0.0764407	-0.0219814	0.0750893	-0.159011	-0.104415	0.0458488	-0.117933	-0.0365558	-0.108596	0.0494322	-0.368436	-0.256802	-0.42851	-0.366498	-0.505441	-0.398872	-0.202789	-0.167711	-0.378883	-0.176293	-0.233893	-0.335894	-0.123023	-0.0358817	0.0236517	0.26489	0.00493443	0.0622578	-0.0530117	-0.0736667	-0.0454075	-0.0741058	0.0869358	0.092339	0.0313269
sig_21061	sig_21061	OLAPARIB	PARP INHIBITOR	4	0.144504	0.0952184	0.241647	0.281631	0.279496	-0.275787	0.114918	0.130828	0.30577	0.139636	-0.291307	-0.234175	-0.155358	-0.287092	-0.172837	0.109041	-0.104874	-0.0944885	-0.158162	0.232351	-0.668833	-0.163949	-0.329075	-0.441468	-0.581332	-0.531627	-0.541366	-0.600381	-0.577739	-0.416417	-0.522462	-0.495391	0.0407717	-0.0751657	0.185152	0.307036	0.13034	0.0605659	0.167319	0.110865	0.185052	0.0946786	0.0555951	0.212098	0.127152
sig_21181	sig_21181	CYTOCHALASIN-B	MICROTUBULE INHIBITOR	4	0.116853	0.112128	0.288956	0.335594	0.28023	-0.253628	0.115209	0.10656	0.331432	0.111727	-0.397533	-0.213312	-0.236191	-0.352002	-0.236496	0.176446	-0.193127	-0.212995	-0.182836	0.253146	-0.701961	-0.3801	-0.466744	-0.377797	-0.687631	-0.488971	-0.594052	-0.451647	-0.656506	-0.4186	-0.607097	-0.461354	-0.0927888	-0.0950311	0.229352	0.395121	0.258263	0.134842	0.0949012	0.0951436	0.256825	0.0420385	0.0826529	0.227845	0.0957061
sig_21352	sig_21352	MYRIOCIN	NA	4	-0.0756854	-0.0391803	-0.181319	-0.110336	-0.113661	0.363818	-0.0733863	-0.0724242	-0.531313	-0.281891	0.0973168	0.0252192	0.0604268	0.123979	0.0916154	-0.271061	0.0793472	0.0878686	0.143967	-0.265667	-0.104811	-0.0330161	-0.0377605	-0.079617	-0.0794872	-0.0916007	-0.174136	-0.0420178	-0.072943	0.0017353	-0.0466787	-0.11523	-0.121253	-0.115151	-0.231053	-0.584423	-0.435798	-0.410204	-0.380393	-0.342597	-0.505309	-0.215469	-0.329587	-0.498462	-0.296998
sig_21113	sig_21113	PFI-1	BROMODOMAIN INHIBITOR	4	0.052429	-0.000353854	-0.182771	-0.159073	-0.179599	0.211112	-0.208681	-0.0649926	-0.161221	-0.11245	0.196052	-0.0775963	0.196001	0.244082	0.173576	-0.379632	-0.00946769	0.0918026	0.162145	-0.286984	-0.185691	0.240461	-0.01525	-0.243609	-0.0639557	-0.135101	-0.0438961	-0.305071	-0.00803027	-0.0476353	0.0418681	-0.163954	0.0119413	-0.207055	-0.165338	-0.291156	-0.336329	-0.133367	-0.161534	-0.165709	-0.438517	-0.155458	-0.137322	-0.261356	-0.0538258
sig_21095	sig_21095	SELUMETINIB	MEK INHIBITOR	4	-0.0302437	-0.0713047	-0.176275	-0.0305293	-0.069442	0.227016	-0.0901199	-0.114038	-0.506424	-0.222118	0.0409304	-0.158266	0.198413	0.0701092	0.0664854	-0.346462	-0.0159438	-0.0623464	0.0289589	-0.253983	-0.222379	0.0115475	-0.0849919	-0.198456	-0.0962931	-0.19642	-0.235598	-0.25177	-0.176004	-0.112938	-0.0679466	-0.217399	-0.219774	-0.329788	-0.185518	-0.589485	-0.512419	-0.462922	-0.443961	-0.439251	-0.575129	-0.369538	-0.392218	-0.612939	-0.349004
sig_20967	sig_20967	AVAGACESTAT	GAMMA SECRETASE INHIBITOR	4	-0.0410118	-0.09845	-0.0318928	0.0437023	0.06069	0.15945	-0.0178541	-0.0385855	-0.500286	-0.244325	-0.104472	-0.155283	0.00749258	-0.0729095	-0.0176401	-0.300204	-0.154632	-0.20788	-0.0622995	-0.157969	-0.26668	-0.181247	-0.1787	-0.113642	-0.170639	-0.169765	-0.235901	-0.159301	-0.232107	-0.115698	-0.0891703	-0.181131	-0.324912	-0.399054	-0.144042	-0.576901	-0.465255	-0.540043	-0.373459	-0.454106	-0.590303	-0.297874	-0.437772	-0.657323	-0.40169
sig_20903	sig_20903	BMS-536924	NA	4	-0.0719516	-0.0738989	-0.172949	-0.116474	-0.0922746	0.363384	-0.0958051	-0.0841304	-0.477236	-0.276427	0.152812	0.0928942	0.149452	0.106908	0.14136	-0.387406	-0.126722	-0.0746763	0.0373345	-0.300319	-0.0340029	0.0171072	-0.0382975	-0.116676	0.0044682	-0.0268515	0.086636	-0.0363543	0.00353926	0.0520685	0.224364	-0.0213246	-0.19686	-0.265501	-0.229471	-0.543463	-0.436668	-0.444215	-0.391864	-0.464901	-0.635087	-0.317604	-0.37476	-0.624084	-0.301926
sig_20960	sig_20960	BRYOSTATIN-1	NA	4	0.0139275	-0.0194976	-0.131809	-0.0878653	-0.0697185	0.225049	-0.137317	-0.0381191	-0.362143	-0.236976	0.0533122	-0.00429646	-0.00956683	0.00884027	0.107121	-0.343711	-0.165591	-0.161601	-0.0731365	-0.227434	-0.251278	-0.128438	-0.105385	-0.215176	-0.087437	-0.136399	-0.107686	-0.131493	-0.183281	-0.139225	-0.0132944	-0.0582466	-0.270529	-0.371564	-0.138441	-0.492379	-0.372678	-0.396047	-0.257747	-0.373103	-0.49621	-0.237637	-0.335394	-0.536049	-0.240716
sig_21218	sig_21218	COMPOUND 1B	NA	4	0.0399388	0.043199	0.034858	-0.0539838	-0.0339942	-0.131218	-0.0701511	-0.0439657	0.173016	0.215279	-0.0541298	-0.00523141	0.0745959	-0.0598271	-0.0239005	-0.137469	-0.171346	-0.15694	-0.15897	-0.0351808	-0.149413	-0.110636	-0.194249	-0.109047	-0.104811	-0.098302	0.0150907	-0.064888	-0.101035	0.0637819	-0.0473948	-0.0879354	-0.19438	-0.192992	0.0607198	0.148898	0.0965414	0.0607993	0.0350236	0.0241217	0.0106175	0.0555373	0.0934562	0.015015	0.0560743
sig_21507	sig_21507	IPR-456	NA	4	0.028541	-0.0515864	0.0634115	0.0106367	-0.0414483	-0.167943	-0.113516	0.0276162	0.186705	0.2203	-0.176725	-0.0840702	-0.0570053	-0.00927983	-0.0567718	-0.0264796	-0.143039	-0.188928	-0.148567	0.0563198	-0.21775	-0.0676522	-0.0742923	0.00734524	-0.0853982	-0.107484	-0.113443	-0.0808307	-0.118936	-0.0885334	-0.136966	-0.0668843	-0.102274	-0.156582	0.109567	0.0914197	0.149699	0.20223	0.183111	0.232985	0.0970347	0.149801	0.0475996	0.117956	-0.0196739
sig_21089	sig_21089	PALBOCICLIB	CDK INHIBITOR	4	0.172674	0.141901	-0.0294548	0.107887	0.0708198	0.11504	0.121646	-0.00261367	-0.0810382	-0.0896662	0.0270596	-0.190474	0.139802	0.046404	0.0129836	0.0107054	0.146079	0.145761	0.188743	0.0659844	-0.331478	-2.63812e-05	-0.0452323	-0.363003	-0.247609	-0.331294	-0.377602	-0.406204	-0.376126	-0.244127	-0.274898	-0.236491	0.202306	0.0161606	0.0233889	-0.0678855	-0.147332	-0.190497	-0.141722	-0.135974	-0.0397903	-0.174563	-0.0430595	-0.129593	0.0781613
sig_21669	sig_21669	AVICIN-D	NA	4	0.102179	0.0252846	0.195868	0.189289	0.190745	-0.271278	-0.089264	-0.0700646	0.276035	0.142854	-0.301203	-0.285554	-0.121784	-0.301837	-0.160413	0.0148954	-0.202514	-0.207144	-0.266002	0.0502645	-0.840141	-0.403006	-0.493533	-0.532584	-0.68513	-0.598703	-0.711659	-0.557448	-0.766721	-0.549594	-0.678707	-0.507724	-0.193004	-0.242169	0.0970831	0.207297	0.0654107	0.0674416	0.0025176	0.0548243	0.0703391	0.0117513	0.00735595	0.0952178	0.01925
sig_21665	sig_21665	BCL-LZH-4	NA	4	0.0375827	-0.0521688	0.0752437	0.0897958	0.164057	0.0813101	-0.0163376	0.0125988	-0.120845	-0.232399	-0.109424	-0.105527	-0.288126	-0.170637	-0.0154544	-0.0808841	-0.26435	-0.242679	-0.164176	-0.00898501	-0.281093	-0.150059	-0.118836	-0.0964972	-0.293051	-0.108865	-0.125905	-0.131758	-0.17051	-0.284269	-0.121919	-0.128569	-0.270441	-0.286951	-0.0179338	-0.249386	-0.311749	-0.335422	-0.233887	-0.328668	-0.420011	-0.155102	-0.215473	-0.395891	-0.191925
sig_21645	sig_21645	JW-55	NA	4	0.00169275	-0.00472187	0.186811	0.019107	0.00246093	-0.153342	-0.0648033	0.0162046	0.0757702	0.135811	-0.311515	-0.137224	-0.10256	-0.202222	-0.10405	-0.12437	-0.297471	-0.307263	-0.274475	0.0361462	-0.483444	-0.246337	-0.3573	-0.164081	-0.300627	-0.25798	-0.322742	-0.238674	-0.370512	-0.171416	-0.310933	-0.280719	-0.263741	-0.357234	0.108116	0.0501598	0.0921167	-0.00653517	0.0725503	0.0652196	-0.0354457	0.166524	-0.0360893	-0.0815556	-0.0689614
sig_21620	sig_21620	WAY-362450	FXR AGONIST	4	-0.062974	-0.0428549	0.145389	0.219189	0.174942	-0.162721	0.0521924	-0.016192	0.0135615	-0.0396887	-0.217728	-0.197529	-0.0328188	-0.239137	-0.102821	-0.0791784	-0.202716	-0.242498	-0.190663	0.035683	-0.419519	-0.285827	-0.407841	-0.211858	-0.421245	-0.284163	-0.327411	-0.169571	-0.382419	-0.148314	-0.296209	-0.346533	-0.306256	-0.284385	0.00678128	-0.00590134	-0.104724	-0.174078	-0.163518	-0.163944	-0.182591	-0.15023	-0.172428	-0.221649	-0.199049
sig_21614	sig_21614	BIRINAPANT	XIAP INHIBITOR	4	-0.0349569	-0.0249376	-0.0105683	-0.0075547	0.0528955	0.0112106	-0.0520648	-0.0489448	-0.185217	-0.0301076	-0.146325	-0.127879	0.0453028	-0.156618	-0.0852519	-0.20772	-0.112205	-0.138658	-0.130006	-0.112151	-0.514725	-0.249404	-0.384183	-0.336998	-0.387745	-0.43843	-0.494836	-0.346902	-0.511912	-0.274913	-0.444426	-0.441618	-0.282822	-0.307177	-0.00810515	-0.22968	-0.118278	-0.24906	-0.234201	-0.203915	-0.315596	-0.0978395	-0.195212	-0.285397	-0.257529
sig_21607	sig_21607	LY-2157299	NA	4	-0.0410687	-0.0433075	-0.156433	-0.267309	-0.275465	-0.017819	-0.226028	-0.20733	0.17459	0.273559	0.0459556	0.110275	0.235012	0.115868	0.0336353	-0.235446	-0.202603	-0.219784	-0.175115	-0.205915	-0.249604	-0.229525	-0.264563	-0.18306	-0.0758387	-0.148516	-0.018705	0.0397853	-0.229766	-0.070309	-0.0761717	-0.0561824	-0.290354	-0.306797	0.058742	0.0731199	0.142169	0.0677312	0.100267	0.0964749	-0.106279	0.147808	0.206602	-0.138284	-0.0391046
sig_21589	sig_21589	BRD-A05715709	NA	4	0.01038	-0.0655433	0.160898	0.132721	0.14241	-0.130184	-0.110688	-0.0301259	0.277507	0.124894	-0.167873	-0.11601	-0.179253	-0.240222	-0.174483	-0.00130035	-0.273111	-0.170224	-0.248416	0.00495108	-0.624854	-0.356823	-0.413651	-0.384455	-0.551103	-0.474559	-0.434985	-0.37872	-0.55469	-0.401219	-0.453233	-0.353573	-0.202725	-0.195095	0.0220504	0.197788	0.118053	0.0855603	0.0672535	0.0270471	0.0241651	0.0479951	0.0435507	0.112446	-0.0406273
sig_21588	sig_21588	SEMAGACESTAT	GAMMA SECRETASE INHIBITOR	4	0.049106	-0.0258976	0.132945	0.08227	0.0741778	-0.167274	-0.0396747	0.023804	0.056595	0.115414	-0.317454	-0.158144	-0.0551613	-0.211993	-0.0953713	-0.163987	-0.29417	-0.323952	-0.254474	0.0239146	-0.500023	-0.268255	-0.374844	-0.22367	-0.310021	-0.327222	-0.351421	-0.299716	-0.418643	-0.272296	-0.344265	-0.347583	-0.303258	-0.391221	0.158536	0.0107532	0.0805016	-0.0457159	0.0490976	-0.0312067	-0.0947909	0.0240815	-0.0660273	-0.129636	-0.113862
sig_21587	sig_21587	MK-0752	GAMMA SECRETASE INHIBITOR	4	-0.0652667	-0.0335097	0.177424	0.0813785	0.116133	-0.0694658	-0.0506433	-0.0254259	-0.0651959	0.0350818	-0.194516	-0.0487008	-0.217382	-0.247548	-0.11409	-0.126779	-0.329733	-0.302866	-0.281164	-0.0234729	-0.290053	-0.288735	-0.309205	-0.0553362	-0.249528	-0.13631	-0.162543	-0.0278645	-0.179027	-0.153816	-0.177624	-0.157067	-0.369925	-0.333816	-0.0326322	-0.120488	-0.0556411	-0.170792	-0.0612245	-0.192499	-0.20837	-0.0646473	-0.181441	-0.218732	-0.217583
sig_21503	sig_21503	968	NA	4	0.15865	0.228804	-0.0245198	-0.0354389	-0.134105	-0.144527	-0.146479	-0.0119901	0.146061	0.180988	-0.169419	-0.0660049	0.0595902	0.0204768	0.109439	-0.116312	-0.100027	-0.157961	-0.0756172	-0.000987218	-0.27175	-0.113826	-0.0453018	-0.108876	-0.075954	-0.126413	-0.15376	-0.107038	-0.182003	-0.153131	-0.124998	-0.101625	-0.0606553	-0.20421	0.307061	0.071513	0.133474	0.117276	0.205613	0.170522	0.0803477	0.131055	0.101088	-0.00919925	0.156233
sig_21496	sig_21496	ML320	NA	4	0.0109696	0.0994552	0.203865	0.337941	0.290122	-0.232397	0.139592	0.033827	0.143396	-0.0256348	-0.267876	-0.186152	-0.00347586	-0.301834	-0.160316	0.0885189	-0.131549	-0.228057	-0.143786	0.209301	-0.463253	-0.327473	-0.435864	-0.255534	-0.484112	-0.322125	-0.385724	-0.240565	-0.483245	-0.271706	-0.392243	-0.375358	-0.198094	-0.175048	0.186507	0.186288	0.027096	-0.0499433	-0.106504	-0.115211	0.0123278	-0.16122	-0.0761197	-0.0162986	-0.0628731
sig_21488	sig_21488	YL-59	NA	4	0.0496889	0.0909005	0.0461934	0.0407086	0.066372	-0.0249305	0.00254806	-0.0796297	0.162167	-0.00776923	-0.0513428	-0.00934182	-0.101691	-0.117861	0.0194017	-0.0110161	-0.169901	-0.136386	-0.0916877	-0.0147866	-0.135483	-0.0979772	-0.137441	-0.0945213	-0.166686	-0.0535957	-0.00435877	-0.0389103	-0.108319	-0.114154	-0.0706012	-0.081825	-0.129239	-0.0911345	0.0172962	0.137185	0.0456349	-0.00324125	0.0172139	-0.0202792	-0.02579	0.0418545	0.0718396	-0.0560931	0.109488
sig_21485	sig_21485	BRD-K48477130	NA	4	-0.080047	-0.0801519	0.246281	0.17258	0.211878	-0.169478	-0.0285732	0.011824	0.0619445	-0.0517384	-0.109552	-0.16095	-0.274879	-0.312801	-0.216895	-0.17509	-0.398328	-0.296034	-0.330451	0.00632478	-0.31677	-0.254335	-0.34204	-0.0703225	-0.363308	-0.119114	-0.0843789	-0.0301283	-0.185538	-0.124288	-0.146278	-0.159986	-0.446352	-0.378865	-0.0856253	-0.010107	-0.19455	-0.201614	-0.112861	-0.221198	-0.337255	-0.0796119	-0.175495	-0.230073	-0.221283
sig_21472	sig_21472	AZD-6482	NA	4	0.0595032	0.0945528	0.222661	0.0767464	0.0897932	-0.270763	0.0231046	0.0921719	0.121503	0.145101	-0.266551	-0.108096	-0.119269	-0.186804	-0.131424	-0.0360283	-0.149135	-0.226352	-0.21767	0.128973	-0.277853	-0.195925	-0.240599	-0.0211087	-0.142942	-0.0821331	-0.189427	-0.0629495	-0.202925	-0.0975451	-0.223043	-0.0929292	-0.136409	-0.243386	0.165991	0.157649	0.110294	0.042541	0.164158	0.116697	0.0820289	0.158982	0.0453041	0.0365589	0.0300771
sig_21469	sig_21469	SGX523	HEPATOCYTE GROWTH FACTOR RECEPTOR INHIBITOR	4	0.101259	0.0313221	0.168217	0.221603	0.164718	-0.126296	-0.0385342	0.134074	0.212202	0.0233994	-0.312994	-0.247379	-0.242937	-0.194103	-0.143152	0.0596961	-0.244393	-0.257499	-0.245942	0.192268	-0.587627	-0.219576	-0.258275	-0.261225	-0.460312	-0.326787	-0.491143	-0.419182	-0.4682	-0.408929	-0.510405	-0.281422	-0.144979	-0.179028	0.167672	0.163341	0.15743	0.110665	0.0489095	0.000904325	0.120383	-0.0718516	-0.0139569	0.120722	-0.00643232
sig_21401	sig_21401	BRD-K50799972	NA	4	0.00402783	0.114857	0.176575	0.204079	0.177301	-0.102437	0.121279	0.0285188	0.0668335	-0.0617786	-0.0982943	-0.060474	0.0542518	-0.172446	-0.114865	0.0229582	-0.0896003	-0.140116	-0.0407586	0.142816	-0.177343	-0.250191	-0.266379	-0.0765668	-0.318866	-0.181092	-0.147403	-0.00687113	-0.236726	-0.146786	-0.16322	-0.231475	-0.140327	-0.0946863	0.0542315	0.0192017	-0.0699708	-0.144873	-0.119757	-0.113155	-0.166164	-0.071872	-0.0483728	-0.1415	-0.0335476
sig_21385	sig_21385	BRD-K29086754	NA	4	0.159181	0.073012	0.0553694	-0.135946	-0.19194	-0.0803886	-0.245517	0.0351749	0.232399	0.282989	0.0299355	-0.100267	0.114361	0.140833	-0.0131984	-0.303969	-0.139225	-0.096435	-0.097677	-0.0522927	-0.250371	0.128132	-0.0766457	-0.151659	-0.0145005	-0.156712	-0.0344577	-0.311382	-0.0702583	-0.0273249	-0.0437166	-0.128708	-0.0359361	-0.279609	0.0523712	0.135876	0.0748706	0.184401	0.223393	0.164133	0.0130657	0.183325	0.187561	0.132872	0.173663
sig_21377	sig_21377	BRD-K75293299	NA	4	0.021894	-0.00926119	0.0890424	0.0773274	0.0319292	-0.174938	-0.105139	0.00398826	0.0784753	0.0697505	-0.199813	-0.160558	-0.0011627	-0.151611	-0.129207	-0.266509	-0.300849	-0.355983	-0.297859	0.0397166	-0.420644	-0.321243	-0.387745	-0.112341	-0.305326	-0.168873	-0.228581	-0.0553602	-0.323781	-0.142117	-0.269632	-0.200456	-0.449918	-0.460808	0.088143	-0.0257657	-0.0729251	-0.0864523	-0.0129682	-0.0452989	-0.218308	-0.00597085	-0.0536264	-0.226409	-0.163005
sig_21370	sig_21370	BRD-K04800985	NA	4	0.00464705	0.00853449	0.0850649	0.0944096	0.0586196	-0.118913	-0.0174519	-0.0391401	0.000250784	-0.056128	-0.125722	-0.0812385	-0.120515	-0.170856	-0.0069916	-0.11567	-0.27404	-0.217677	-0.154029	0.0236912	-0.31791	-0.254346	-0.235476	-0.163537	-0.292866	-0.127928	-0.178635	0.000112086	-0.251539	-0.169992	-0.188352	-0.11823	-0.260912	-0.310964	0.0251211	-0.0603782	-0.0930695	-0.208682	-0.119874	-0.167458	-0.228477	-0.125936	-0.0696435	-0.260295	-0.126502
sig_21351	sig_21351	FOSTAMATINIB	SYK INHIBITOR	4	0.0752063	0.0466005	0.177994	0.187268	0.197022	-0.0591098	0.0172565	0.0377332	0.0614936	-0.0391829	-0.17756	-0.148284	-0.17643	-0.240443	-0.123843	0.00507725	-0.20165	-0.132319	-0.101546	0.0881647	-0.583654	-0.330173	-0.360088	-0.318679	-0.543205	-0.374333	-0.451869	-0.338643	-0.51692	-0.349278	-0.42309	-0.392778	-0.14297	-0.21074	0.102926	0.0283185	-0.0673823	-0.166074	-0.0538283	-0.0502929	-0.12799	0.0294605	-0.0401316	-0.133881	-0.0355143
sig_21341	sig_21341	SJ-172550	NA	4	0.0269593	-0.0738767	0.0352263	0.0280792	0.0122882	-0.0806813	-0.143761	-0.0208302	-0.0143824	0.0776761	-0.0258037	-0.258787	0.0718592	-0.044981	-0.0922027	-0.326227	-0.282302	-0.202953	-0.218465	-0.0859588	-0.468511	0.047399	-0.256501	-0.342621	-0.298018	-0.301849	-0.250179	-0.39567	-0.267976	-0.241595	-0.188488	-0.280963	-0.290148	-0.42484	-0.0540312	-0.104282	-0.238741	-0.104639	-0.14826	-0.24192	-0.314961	-0.200606	-0.16625	-0.192196	-0.175309
sig_21339	sig_21339	BRD-K02492147	NA	4	-0.0455838	-0.0701879	0.300989	0.144494	0.155461	-0.331816	-0.0702634	0.018552	0.269484	0.234805	-0.319793	-0.220686	-0.215951	-0.3253	-0.281266	-0.106488	-0.256095	-0.238503	-0.295816	0.0664143	-0.531486	-0.30327	-0.493704	-0.183976	-0.444106	-0.358521	-0.426127	-0.269184	-0.439706	-0.18003	-0.439636	-0.387475	-0.296574	-0.256869	0.030525	0.213917	0.16241	0.0807579	0.145012	0.146645	0.0710746	0.178479	0.0459433	0.157939	-0.0734525
sig_21329	sig_21329	PLURIPOTIN	NA	4	0.0985253	0.0966803	0.0167513	0.124629	0.0827369	-0.0434909	-0.021667	-0.0475264	-0.0100893	0.0107494	-0.143877	-0.170627	0.114443	-0.144955	-0.0721725	-0.0302065	0.00489404	-0.0246553	0.00230852	-0.0056423	-0.688233	-0.29265	-0.410274	-0.523137	-0.562322	-0.587961	-0.682027	-0.498125	-0.71055	-0.486999	-0.577046	-0.501013	-0.0695813	-0.135816	0.0970645	-0.0472197	-0.0589793	-0.099049	-0.124004	-0.0538035	-0.0925989	-0.0729854	-0.0740574	-0.105951	-0.0370183
sig_21297	sig_21297	BRD-K96970199	NA	4	-0.00794951	0.04862	0.132706	0.0239869	0.0567769	-0.017908	-0.0576138	-0.0291265	0.0435161	-0.038964	0.00579253	-0.0319249	-0.0745899	-0.156246	-0.107364	-0.0998115	-0.17784	-0.107036	-0.0934962	0.0174973	-0.287742	-0.204775	-0.270083	-0.134443	-0.308688	-0.102864	-0.125048	-0.047344	-0.208937	-0.165472	-0.157924	-0.235288	-0.27247	-0.239506	0.0522824	0.000247171	-0.194209	-0.116358	-0.0783443	-0.0835589	-0.269279	0.0514018	-0.0436537	-0.144888	-0.0432798
sig_21232	sig_21232	NSC30930	NA	4	0.0118686	-0.0693512	-0.0748113	-0.199025	-0.175263	-0.0385944	-0.323803	-0.0399721	0.155173	0.174957	-0.121968	-0.101195	-0.0420762	0.0105301	-0.0251122	-0.389676	-0.34157	-0.26201	-0.237715	-0.21718	-0.530536	-0.123251	-0.2512	-0.323741	-0.262114	-0.299704	-0.260364	-0.323605	-0.336491	-0.229209	-0.308602	-0.226525	-0.295999	-0.440298	0.00776118	-0.0245837	0.101529	0.116696	0.0997777	0.0504457	-0.203727	0.0710038	0.0373175	-0.0564662	-0.0784908
sig_21213	sig_21213	INHIBITOR-BEC	NA	4	0.0571622	-0.022296	-0.0641673	0.0217141	-0.03585	-0.0961498	-0.193614	-0.00807439	0.0371349	0.136141	-0.205634	-0.277713	0.0388448	-0.0592407	-0.0362929	-0.237998	-0.172125	-0.189279	-0.201977	-0.059877	-0.520528	-0.0509144	-0.223736	-0.292483	-0.265337	-0.319608	-0.416587	-0.412453	-0.381048	-0.307203	-0.366797	-0.290071	-0.26047	-0.357398	0.00982493	-0.102991	-0.0612303	-0.00885333	-0.0244893	-0.0427292	-0.0862572	-0.0677418	-0.0873396	-0.0950378	-0.142172
sig_21201	sig_21201	BRD-K75430629	NA	4	-0.0531112	-0.0734118	-0.0283184	-0.0335907	-0.0285972	-0.0764692	-0.184771	-0.123948	-0.00395509	0.0703179	-0.15212	-0.180562	0.0396111	-0.153397	-0.0998334	-0.169573	-0.137649	-0.103837	-0.140574	-0.147625	-0.734939	-0.347391	-0.456199	-0.506613	-0.541119	-0.559092	-0.68196	-0.453628	-0.688495	-0.446513	-0.628918	-0.480363	-0.236252	-0.289608	0.035044	-0.0906624	-0.0152013	-0.0495367	-0.0859272	-0.0132555	-0.192845	-0.0301442	-0.0955557	-0.11362	-0.170391
sig_21172	sig_21172	PYRAZOLANTHRONE	JNK INHIBITOR	4	0.184148	0.198003	-0.00463691	0.0718648	-0.0135128	0.0948908	0.0516101	0.0115065	0.0287317	-0.0432324	0.0389142	-0.00495014	0.158269	0.0368067	0.0197758	-0.0551225	-0.075121	-0.073295	0.0329922	0.0391515	-0.21278	-0.0807507	-0.146924	-0.221718	-0.193647	-0.188936	-0.0761819	-0.141915	-0.233927	-0.0958835	-0.0589236	-0.129964	-0.0286373	-0.0920588	0.0875569	-0.00152843	-0.0663534	-0.162943	-0.0838313	-0.0975799	-0.134467	-0.0288481	0.0602398	-0.228765	0.102324
sig_21165	sig_21165	IFOSFAMIDE	DNA ALKYLATING AGENT	4	-0.0192542	0.0127948	-0.307825	-0.307328	-0.26363	0.297138	-0.256716	-0.201075	-0.201618	-0.152898	0.2662	0.201224	0.159937	0.155691	0.217987	-0.155294	0.061197	0.140625	0.139159	-0.36294	-0.205663	-0.100394	-0.0190877	-0.38523	-0.0913332	-0.212973	-0.152964	-0.111867	-0.232176	-0.244877	-0.0961681	-0.0742679	-0.0341668	-0.0196917	-0.0589664	-0.313569	-0.16536	-0.128336	-0.153529	-0.123457	-0.29626	-0.101745	-0.0739186	-0.266579	-0.052587
sig_21159	sig_21159	LOVASTATIN	HMGCR INHIBITOR	4	0.0631484	0.0422719	0.106166	0.136946	0.0830955	-0.213351	-0.132754	-0.0802188	0.305412	0.17944	-0.247278	-0.211122	-0.0212989	-0.24062	-0.161738	0.0313068	-0.127203	-0.110661	-0.175771	0.0205301	-0.904959	-0.417282	-0.553131	-0.640934	-0.738884	-0.706215	-0.807794	-0.587023	-0.868305	-0.545757	-0.757224	-0.579889	-0.124195	-0.137986	0.12634	0.260858	0.180656	0.178587	0.0612256	0.145377	0.152601	0.0326564	0.0720124	0.21217	0.0398278
sig_21151	sig_21151	SIMVASTATIN	HMGCR INHIBITOR	4	0.0391164	0.0131451	0.145222	0.171589	0.116657	-0.227412	-0.10057	-0.0645702	0.2459	0.173586	-0.266448	-0.221439	-0.00906085	-0.27282	-0.211928	0.00218737	-0.134661	-0.134612	-0.189085	0.0407125	-0.881329	-0.424226	-0.570013	-0.593324	-0.73017	-0.688614	-0.806388	-0.556585	-0.848573	-0.506812	-0.736372	-0.580145	-0.165822	-0.16556	0.0874254	0.209324	0.138677	0.119277	0.0223466	0.0979254	0.103802	0.00652973	0.0096951	0.172019	-0.0253171
sig_21126	sig_21126	TEMOZOLOMIDE	DNA ALKYLATING DRUG	4	-0.0186024	-0.0652458	-0.0792911	-0.0630503	-0.0386741	0.0628777	-0.158612	-0.123117	-0.0477483	0.0692839	-0.103478	-0.101512	0.0454059	-0.0765182	-0.0516905	-0.148983	-0.156905	-0.0934977	-0.110414	-0.160789	-0.577309	-0.198938	-0.331876	-0.481235	-0.414199	-0.470563	-0.52111	-0.475883	-0.559536	-0.355887	-0.443174	-0.403695	-0.179079	-0.212344	-0.00157866	-0.121444	-0.0396565	-0.0771903	-0.146786	-0.147298	-0.167831	-0.0906871	-0.1285	-0.131886	-0.153663
sig_21125	sig_21125	DABRAFENIB	RAF INHIBITOR	4	0.137784	0.0787594	-0.0760086	0.00276683	-0.117108	-0.183843	-0.157246	-0.0988821	0.207799	0.240488	-0.0913445	-0.178748	0.381574	0.0522229	0.00536662	-0.222658	-0.164309	-0.260987	-0.202426	-0.0346389	-0.588653	-0.153739	-0.340706	-0.519028	-0.316325	-0.486887	-0.384665	-0.467671	-0.546491	-0.314562	-0.35527	-0.294379	-0.15073	-0.37085	0.155158	0.139939	0.0899197	0.0887917	-0.00475103	-0.0100842	-0.00313707	-0.134859	0.0745817	-0.0575123	0.0181342
sig_21124	sig_21124	TRAMETINIB	MEK INHIBITOR	4	-0.00299556	-0.0270544	-0.17788	-0.106433	-0.113948	0.201976	-0.177849	-0.186414	-0.323065	-0.0768068	0.0469461	-0.0823558	0.27809	0.0452787	0.0404565	-0.321885	-0.0386141	-0.0669971	-0.0449802	-0.28027	-0.471406	-0.137781	-0.273111	-0.438003	-0.301297	-0.421027	-0.434006	-0.384337	-0.450027	-0.280807	-0.273085	-0.335439	-0.239334	-0.315644	-0.107387	-0.413121	-0.328477	-0.301993	-0.355564	-0.305465	-0.44339	-0.266337	-0.26155	-0.455168	-0.244695
sig_21123	sig_21123	XAV-939	TANKYRASE INHIBITOR	4	-0.10629	-0.0894003	-0.0527657	0.00618376	0.0386557	0.330239	-0.00524085	-0.015154	-0.612891	-0.351678	0.0255059	0.0726473	-0.10027	-0.0651844	0.0017856	-0.182993	0.0279347	0.0356609	0.105415	-0.203851	-0.153704	-0.141569	-0.122416	-0.0922581	-0.172254	-0.184386	-0.229014	-0.105256	-0.14176	-0.0541095	-0.0782651	-0.174959	-0.117334	-0.117064	-0.185832	-0.645478	-0.446318	-0.520262	-0.360904	-0.392365	-0.570326	-0.215616	-0.453521	-0.556348	-0.362306
sig_21117	sig_21117	PIPERLONGUMINE	NA	4	0.0768223	0.0482715	0.147132	0.155591	0.103226	-0.24972	-0.149012	-0.078645	0.327062	0.183679	-0.201493	-0.192171	-9.21703e-05	-0.256735	-0.166205	0.0112661	-0.131874	-0.109436	-0.200415	0.0115451	-0.900277	-0.428972	-0.566064	-0.655139	-0.749207	-0.735154	-0.768468	-0.58585	-0.855343	-0.534198	-0.710798	-0.569753	-0.118454	-0.135382	0.10271	0.263745	0.160918	0.171441	0.0788941	0.145185	0.125671	0.0358039	0.0683289	0.207295	0.0631677
sig_21116	sig_21116	(5Z)-7-OXOZEAENOL	NA	4	0.15638	0.0905884	0.0424407	0.0628975	-0.00999721	-0.196049	-0.167409	-0.0922605	0.248088	0.215913	-0.135721	-0.207169	0.206336	-0.126634	-0.0869794	-0.133717	-0.11448	-0.136109	-0.185099	-0.0258655	-0.835073	-0.283672	-0.479001	-0.651539	-0.584738	-0.677583	-0.680433	-0.61784	-0.781641	-0.495288	-0.611799	-0.519132	-0.11294	-0.260109	0.113321	0.180577	0.096863	0.101941	0.0329117	0.0730164	0.0523068	-0.0207231	0.0563203	0.0744657	0.0665307
sig_21109	sig_21109	RUCAPARIB	PARP INHIBITOR	4	0.111719	0.11677	0.140923	0.211387	0.177155	-0.14502	0.10804	0.0517014	0.224985	0.0691529	-0.099025	-0.178611	0.0343849	-0.151606	-0.0674434	0.0476972	-0.100928	-0.0950325	-0.10675	0.196236	-0.413365	-0.107527	-0.279974	-0.263785	-0.384886	-0.331305	-0.233201	-0.30854	-0.349833	-0.240347	-0.277135	-0.322722	-0.0304112	-0.136666	0.171892	0.218541	-0.0103355	-0.0604099	0.0392473	-0.01508	0.0094629	0.0261409	0.0547105	-0.00806002	0.0990952
sig_21108	sig_21108	CCT018159	HSP INHIBITOR	4	0.0310826	0.0185603	-0.136432	-0.0813279	-0.0750546	0.11835	-0.204965	-0.186475	-0.0553	0.0345998	0.000590931	-0.0841965	0.130162	-0.0549896	0.00571767	-0.0964045	0.00488145	0.0619441	-0.0237434	-0.20106	-0.661543	-0.205864	-0.330379	-0.617031	-0.473375	-0.579322	-0.651128	-0.528225	-0.669051	-0.499195	-0.528835	-0.437326	-0.0748506	-0.108538	-0.00649796	-0.144352	-0.0687137	-0.0712757	-0.156629	-0.0640224	-0.140775	-0.0737841	-0.0857459	-0.111077	-0.0570705
sig_21107	sig_21107	QL-VIII-58	NA	4	0.051642	0.0890631	0.201079	0.173407	0.143552	0.00452399	0.0120479	0.0030139	0.12618	0.0394076	-0.045275	-0.0850761	-0.0674688	-0.218598	-0.165038	0.115521	0.0691131	0.142886	-0.019743	0.0843311	-0.590548	-0.229164	-0.397069	-0.423917	-0.594476	-0.526376	-0.584511	-0.469013	-0.560625	-0.352715	-0.492228	-0.455536	0.0819072	0.0848823	0.0498489	0.154486	-0.0339964	0.0188551	-0.0260429	0.0627278	0.0756315	0.0801998	0.0365827	0.154282	0.0769986
sig_21106	sig_21106	XMD8-92	NA	4	0.00876627	0.00438729	0.106687	0.176697	0.165076	-0.0336895	0.0290636	-0.0406377	-0.156451	-0.138197	-0.110943	-0.125604	-0.0181222	-0.199912	-0.0927125	-0.122356	-0.075521	-0.105842	-0.0430346	-0.00834372	-0.483986	-0.31919	-0.334688	-0.279861	-0.452199	-0.392921	-0.422318	-0.275196	-0.434584	-0.229559	-0.317662	-0.369237	-0.151019	-0.210817	-0.077584	-0.212412	-0.28352	-0.322257	-0.192687	-0.210024	-0.301957	-0.165827	-0.243356	-0.289173	-0.204965
sig_21100	sig_21100	JNJ-26854165	NA	4	0.062306	0.0414068	-0.129663	-0.0939826	-0.0816226	0.0709475	-0.194347	-0.16274	-0.0269066	0.0477781	-0.0799365	-0.115083	0.140016	-0.0207987	-0.0147347	-0.227969	-0.111129	-0.0982656	-0.110593	-0.195014	-0.704012	-0.300161	-0.398016	-0.566697	-0.48946	-0.563538	-0.593618	-0.480504	-0.674454	-0.425753	-0.533972	-0.408908	-0.212362	-0.31788	0.0187768	-0.138721	-0.0591134	-0.110835	-0.139922	-0.0981187	-0.211899	-0.0786596	-0.0624388	-0.231295	-0.0860353
sig_21093	sig_21093	PD-0325901	MEK INHIBITOR	4	0.00989906	0.0111033	-0.208691	-0.193118	-0.181598	0.192567	-0.223982	-0.199753	-0.209047	-0.02242	0.115244	-0.030632	0.340569	0.102682	0.0724488	-0.419473	-0.106146	-0.103306	-0.0904228	-0.317237	-0.468317	-0.102031	-0.276563	-0.475942	-0.25617	-0.407591	-0.314724	-0.355202	-0.424977	-0.229256	-0.230316	-0.293363	-0.272916	-0.379402	-0.0982719	-0.320576	-0.250396	-0.235534	-0.289757	-0.274742	-0.470451	-0.211295	-0.165377	-0.436108	-0.189641
sig_21091	sig_21091	GDC-0941	PI3K INHIBITOR	4	0.0307335	-0.0148612	0.0596638	0.0919788	0.141171	0.134299	0.0440286	0.0769105	-0.249274	-0.228835	-0.0971843	-0.035149	-0.116951	-0.142983	-0.0930058	-0.170479	-0.186415	-0.160009	-0.0341784	-0.0393194	-0.455303	-0.28587	-0.290427	-0.269278	-0.384995	-0.276751	-0.279248	-0.213078	-0.389026	-0.203854	-0.238478	-0.182168	-0.206039	-0.280783	-0.0496076	-0.293595	-0.286266	-0.374285	-0.179402	-0.279077	-0.435034	-0.121328	-0.262673	-0.431814	-0.226051
sig_21090	sig_21090	NVP-BEZ235	PI3K INHIBITOR, MTOR INHIBITOR	4	0.0485586	0.0401459	0.060934	0.0727625	0.069842	-0.0516665	-0.142105	-0.0960871	0.168481	0.101612	-0.147146	-0.153001	-0.0063511	-0.189843	-0.130211	-0.0339785	-0.105734	-0.0493067	-0.140703	-0.0507307	-0.856945	-0.365432	-0.512495	-0.668144	-0.686265	-0.702256	-0.75492	-0.591635	-0.823216	-0.52737	-0.676321	-0.525227	-0.116681	-0.144975	0.0588972	0.115827	0.0680887	0.0675264	-0.0326638	0.0254758	0.0095358	-0.0152506	-0.0170961	0.0870355	-0.000670089
sig_21087	sig_21087	RO-3306	NA	4	0.0115602	-0.00251567	-0.0524929	0.010146	0.0336163	0.211501	-0.0898314	-0.0863698	-0.169121	-0.116247	-0.0344832	-0.0407926	-0.0332731	-0.0891535	-0.0406432	-0.0917036	-0.0553913	0.0278569	-0.0224601	-0.13277	-0.616148	-0.287855	-0.347039	-0.492533	-0.51393	-0.514231	-0.586365	-0.427772	-0.608223	-0.430607	-0.482406	-0.400866	-0.127368	-0.143555	-0.0733668	-0.23333	-0.184274	-0.221044	-0.205353	-0.193918	-0.268498	-0.11208	-0.164635	-0.220923	-0.142646
sig_21083	sig_21083	AC1LE7KD	NA	4	0.0839688	0.0500229	0.0135378	0.148433	0.112247	0.0594608	0.042913	0.0125119	-0.206457	-0.10352	-0.110735	-0.183364	0.0649466	-0.126939	-0.0856856	-0.0549493	0.0586702	0.0486594	0.0523527	-0.0153986	-0.544581	-0.215354	-0.262117	-0.420247	-0.463199	-0.505882	-0.627492	-0.44905	-0.572934	-0.374674	-0.483642	-0.443813	-0.018072	-0.0994039	-0.0124423	-0.240187	-0.19082	-0.292955	-0.167472	-0.19078	-0.184604	-0.14769	-0.182964	-0.224746	-0.107789
sig_21082	sig_21082	JNK INHIBITOR VIII	NA	4	-0.025888	-0.039801	-0.181174	-0.189652	-0.136562	0.339433	-0.199509	-0.165008	-0.257782	-0.157829	0.153223	0.0912056	0.0345431	0.0834006	0.0483989	-0.214781	-0.055364	0.0647631	0.0452581	-0.300928	-0.449826	-0.237731	-0.210399	-0.440363	-0.339292	-0.408383	-0.382742	-0.247173	-0.443934	-0.322526	-0.283974	-0.212439	-0.145019	-0.164835	-0.117969	-0.405662	-0.244008	-0.257999	-0.224337	-0.23691	-0.437133	-0.110162	-0.155761	-0.351017	-0.17506
sig_21081	sig_21081	DORAMAPIMOD	P38 MAPK INHIBITOR	4	-0.058702	-0.0461042	-0.0343094	0.0139918	0.0234326	0.26566	-0.0939089	-0.11955	-0.302415	-0.263807	0.138186	0.111944	-0.0129542	-0.0354238	-0.0269537	-0.114308	-0.0790945	0.0139315	0.00543361	-0.194324	-0.319212	-0.261212	-0.26819	-0.272195	-0.347663	-0.308905	-0.245057	-0.0813993	-0.326994	-0.230059	-0.174583	-0.191678	-0.181369	-0.143416	-0.18914	-0.389521	-0.318883	-0.316107	-0.327808	-0.316066	-0.494325	-0.20417	-0.275126	-0.386261	-0.238119
sig_21079	sig_21079	NU-7441	DNA DEPENDENT PROTEIN KINASE INHIBITOR	4	0.0914572	0.043784	-0.0675252	-0.00388625	-0.0131137	0.0162176	-0.12817	-0.0194688	-0.0237124	-0.0452465	-0.0290751	-0.0890802	0.0882891	-0.0978511	0.0245737	-0.14886	-0.139217	-0.122433	-0.107148	-0.0787123	-0.61922	-0.239153	-0.301373	-0.515253	-0.400947	-0.472426	-0.472552	-0.421631	-0.567449	-0.453529	-0.42777	-0.308431	-0.139789	-0.262096	0.103876	-0.113955	-0.0763659	-0.119571	-0.0772873	-0.128244	-0.17788	-0.121199	-0.101395	-0.191568	-0.0696538
sig_21078	sig_21078	BX-795	IKK INHIBITOR	4	0.269438	0.241867	0.10889	0.214167	0.128898	-0.132601	0.0546336	0.0630292	0.296956	0.0811937	-0.193239	-0.157352	0.00466022	-0.168477	-0.0800919	0.121528	-0.0402215	-0.0541273	-0.0547809	0.207284	-0.728592	-0.261898	-0.344945	-0.554615	-0.603321	-0.54433	-0.622512	-0.547375	-0.707607	-0.483646	-0.58554	-0.429795	0.084483	-0.0317696	0.216748	0.325781	0.174547	0.130315	0.0915225	0.112794	0.242452	0.0197925	0.125873	0.201702	0.256373
sig_21073	sig_21073	KU-55933	ATM KINASE INHIBITOR	4	0.0513727	0.046219	-0.118995	0.00675994	-0.0203965	0.260007	-0.0267074	-0.0127707	-0.318766	-0.177678	0.0589686	0.0332856	0.080413	-0.00147292	0.0284144	-0.0881987	0.0418728	0.0633696	0.116684	-0.114508	-0.415749	-0.193381	-0.180364	-0.367408	-0.3255	-0.41195	-0.421984	-0.28018	-0.444151	-0.282568	-0.297311	-0.282114	-0.00218296	-0.0916209	0.00488947	-0.358847	-0.233321	-0.325883	-0.188489	-0.240165	-0.292001	-0.130898	-0.190227	-0.345749	-0.138416
sig_21072	sig_21072	MOTESANIB	PDGFR TYROSINE KINASE RECEPTOR INHIBITOR, VEGFR INHIBITOR, KIT INHIBITOR	4	0.240644	0.0836216	-0.000161664	0.00962214	-0.00590888	0.0352342	-0.129568	0.0102484	-0.0832551	-0.110998	-0.0697478	-0.0705702	-0.0292597	-0.012992	0.0391164	-0.260434	-0.239652	-0.212934	-0.17128	-0.0309021	-0.421188	-0.145279	-0.133876	-0.258064	-0.223781	-0.193019	-0.213747	-0.218253	-0.294033	-0.258676	-0.190145	-0.107158	-0.202797	-0.395147	-0.00581386	-0.185891	-0.216847	-0.243291	-0.0875443	-0.21599	-0.278566	-0.112069	-0.0920593	-0.31167	0.00566256
sig_21070	sig_21070	TANESPIMYCIN	HSP INHIBITOR	4	-0.0438267	-0.0379456	-0.174383	-0.156384	-0.104673	0.366825	-0.200192	-0.173681	-0.232592	-0.106091	0.101311	0.020122	0.0938007	0.0263459	-0.0195744	-0.234835	-0.114919	-0.0287584	-0.0575003	-0.294128	-0.53505	-0.228461	-0.314857	-0.508904	-0.407687	-0.449152	-0.417266	-0.343577	-0.52335	-0.335165	-0.323797	-0.300084	-0.236422	-0.217571	-0.115712	-0.320729	-0.218679	-0.238191	-0.307543	-0.30106	-0.419466	-0.206742	-0.202012	-0.394369	-0.206533
sig_21069	sig_21069	SB-216763	GLYCOGEN SYNTHASE KINASE INHIBITOR	4	0.0805951	0.0291434	0.00516093	0.0729716	0.0546533	0.106075	-0.0857375	-0.0120844	-0.166	-0.127873	-0.0975586	-0.100484	0.0371785	-0.100752	-0.0547671	-0.182378	-0.180601	-0.194907	-0.0942721	-0.0840552	-0.623537	-0.30234	-0.359024	-0.437748	-0.463932	-0.445657	-0.480702	-0.374968	-0.58199	-0.382687	-0.37889	-0.354481	-0.227151	-0.310273	0.0290552	-0.242187	-0.223277	-0.228521	-0.207541	-0.260006	-0.341933	-0.217505	-0.237429	-0.337165	-0.176431
sig_21063	sig_21063	BOSUTINIB	ABL KINASE INHIBITOR, BCR-ABL KINASE INHIBITOR, SRC INHIBITOR	4	-0.0314173	0.0132407	-0.190686	-0.0723285	-0.0382856	0.356111	0.0766047	-0.107142	-0.527198	-0.278209	0.100663	0.0798686	0.0852437	0.0480716	0.073777	-0.0880254	0.236743	0.220956	0.225348	-0.182725	-0.0862945	-0.0900916	-0.0233891	-0.133827	-0.121305	-0.186038	-0.284699	-0.0986848	-0.164636	-0.053661	-0.143251	-0.129393	0.0459239	0.0335792	-0.171031	-0.543561	-0.362431	-0.458259	-0.344783	-0.286777	-0.374765	-0.141967	-0.258803	-0.467258	-0.201248
sig_21062	sig_21062	VELIPARIB	PARP INHIBITOR	4	0.0257171	0.0313245	-0.309596	-0.301829	-0.266676	0.303078	-0.254272	-0.153414	-0.138707	-0.064331	0.235708	0.19828	0.116236	0.24923	0.205578	-0.150282	0.00737474	0.0866749	0.101559	-0.343746	-0.259197	-0.0692606	-0.0171851	-0.379464	-0.0998057	-0.234052	-0.151061	-0.154356	-0.241485	-0.208664	-0.100747	-0.0488938	0.0186441	-0.0469367	-0.0239423	-0.275146	-0.0401017	-0.0710503	-0.0544125	-0.0739409	-0.239984	-0.0211794	0.0165397	-0.234745	0.00871617
sig_21060	sig_21060	TEMSIROLIMUS	MTOR INHIBITOR	4	-0.0325416	-0.0378121	0.0353126	-0.0326215	0.0224013	-0.0965669	-0.201745	-0.1384	0.283222	0.175902	-0.0934905	-0.111166	-0.0180289	-0.169943	-0.119643	0.00588064	-0.104537	-0.0186032	-0.17118	-0.0998449	-0.728319	-0.349916	-0.484286	-0.608642	-0.590195	-0.597353	-0.632443	-0.510484	-0.713754	-0.452974	-0.635344	-0.399766	-0.0975503	-0.0920951	0.0421099	0.240639	0.15987	0.190447	0.0376001	0.128762	0.103066	0.0746042	0.093501	0.215963	0.0311456
sig_21059	sig_21059	PD-184352	MEK INHIBITOR	4	0.0128197	0.0449908	-0.275876	-0.206059	-0.21021	0.244386	-0.193179	-0.230419	-0.286112	-0.0586551	0.158434	0.0364794	0.387579	0.133629	0.113435	-0.347627	-0.013828	-0.0494462	-0.0234013	-0.328737	-0.373245	-0.12198	-0.20696	-0.419189	-0.193715	-0.36799	-0.283495	-0.278292	-0.379718	-0.20865	-0.18936	-0.24293	-0.216461	-0.300428	-0.079724	-0.372536	-0.280621	-0.288014	-0.337539	-0.285904	-0.443585	-0.220887	-0.166771	-0.486113	-0.17519
sig_21058	sig_21058	REFAMETINIB	MEK INHIBITOR	4	-0.0268199	-0.0491605	-0.214721	-0.0665659	-0.08985	0.252554	-0.0960261	-0.153038	-0.481396	-0.195046	0.0707174	-0.0969939	0.26125	0.0615822	0.0857352	-0.308666	0.0196763	-0.0295183	0.0333868	-0.263479	-0.269921	-0.0546549	-0.140775	-0.273596	-0.150689	-0.268357	-0.30133	-0.263092	-0.275783	-0.173981	-0.13737	-0.24379	-0.211115	-0.286157	-0.16316	-0.547708	-0.440272	-0.430943	-0.449434	-0.41514	-0.532302	-0.352954	-0.353585	-0.57942	-0.321827
sig_21051	sig_21051	DOCETAXEL	TUBULIN INHIBITOR	4	-0.00620221	0.00461025	-0.0365034	0.0159169	0.0305933	0.088195	-0.101977	-0.122349	-0.0760125	-0.0102307	-0.0858081	-0.102803	0.0253461	-0.123508	-0.0944891	-0.0831216	0.00462243	0.059143	-0.0342677	-0.133052	-0.725679	-0.314627	-0.439939	-0.570403	-0.601063	-0.635609	-0.730752	-0.527406	-0.718147	-0.452124	-0.611608	-0.507455	-0.0918119	-0.10956	-0.0162852	-0.116894	-0.0910906	-0.106179	-0.159107	-0.0638519	-0.143053	-0.0465096	-0.128615	-0.0984868	-0.107918
sig_21010	sig_21010	ALECTINIB	ALK TYROSINE KINASE RECEPTOR INHIBITOR	4	0.0594832	0.0796363	-0.0544984	-0.0653423	-0.0611191	0.0671208	-0.131698	-0.0302884	-0.0762625	0.0585721	-0.0602686	-0.0190563	0.0693025	-0.0408164	-0.0123489	-0.200693	-0.141653	-0.172769	-0.133971	-0.0996771	-0.361559	-0.143625	-0.187435	-0.269981	-0.190816	-0.262189	-0.248336	-0.248915	-0.31638	-0.219533	-0.182733	-0.191342	-0.182127	-0.247324	0.0180553	-0.145118	-0.069116	-0.102002	-0.0557558	-0.133495	-0.184142	-0.0959519	-0.115607	-0.202587	-0.073581
sig_20982	sig_20982	KIN001-242	NA	4	0.0572334	0.0893997	0.120164	0.200945	0.171013	-0.0640027	0.106576	-0.015912	-0.102323	-0.126651	-0.123864	-0.0523822	-0.0484038	-0.156712	-0.0723017	-0.00417279	-0.163287	-0.21472	-0.0857205	0.0508448	-0.269631	-0.309872	-0.262383	-0.0910638	-0.303625	-0.149989	-0.19174	-0.0119312	-0.282867	-0.132538	-0.133869	-0.12448	-0.227005	-0.216263	0.00893185	-0.127729	-0.181441	-0.299618	-0.220165	-0.224488	-0.241393	-0.179682	-0.183216	-0.325908	-0.11732
sig_20969	sig_20969	AS-601245	NA	4	-0.0259657	-0.0283349	-0.0512129	0.0210706	0.0251628	0.245025	-0.0854245	-0.0848807	-0.201372	-0.150517	0.072424	-0.0298863	0.0386212	-0.0473071	-0.0667764	-0.162198	-0.0846804	0.0222842	-0.012997	-0.15524	-0.580048	-0.247986	-0.386512	-0.499323	-0.500911	-0.502726	-0.488483	-0.38386	-0.562507	-0.361823	-0.36833	-0.384421	-0.166243	-0.185966	-0.0829734	-0.256953	-0.254749	-0.260203	-0.28594	-0.280263	-0.382191	-0.206546	-0.231634	-0.299255	-0.216328
sig_20968	sig_20968	RUXOLITINIB	JAK INHIBITOR	4	0.0546751	0.0678775	0.0157256	-0.02721	-0.0463314	0.00655483	-0.0834825	-0.066792	0.0661292	0.143711	-0.00216536	0.0279536	-0.0107751	-0.0336513	2.02937e-05	-0.0436625	-0.0933506	-0.0509188	-0.105295	-0.043126	-0.146931	-0.0472414	-0.0828798	-0.126248	-0.106916	-0.127215	-0.097521	-0.114732	-0.121824	-0.15954	-0.0755264	-0.0522564	-0.0500995	-0.060023	0.0238152	0.0202222	0.050154	0.0511343	0.0482661	0.0160286	0.0029356	0.0184222	0.0505714	0.0323963	0.0842742
sig_20964	sig_20964	GSK-1904529A	IGF-1 INHIBITOR	4	-0.012932	-0.0198226	0.0558718	0.0527246	0.024937	0.119604	-0.0868542	-0.104612	-0.210085	-0.241108	0.110765	0.0488233	-0.0615075	-0.090962	-0.0375778	-0.0491705	-0.0397941	-0.0420186	-0.0366693	-0.113408	-0.339576	-0.385541	-0.25895	-0.250797	-0.353696	-0.277193	-0.283137	-0.0159598	-0.342813	-0.182344	-0.179352	-0.154946	-0.172278	-0.101997	-0.114073	-0.298545	-0.301789	-0.251812	-0.220585	-0.225782	-0.334177	-0.183731	-0.242044	-0.333084	-0.184328
sig_20961	sig_20961	PAZOPANIB	VEGFR INHIBITOR, KIT INHIBITOR, PDGFR TYROSINE KINASE RECEPTOR INHIBITOR	4	0.288391	0.162679	0.13632	0.1659	0.118979	-0.240914	-0.0525168	0.0964451	0.364589	0.0803459	-0.207084	-0.192387	-0.119353	-0.160618	-0.0155268	-0.0475437	-0.285946	-0.226678	-0.217427	0.173363	-0.587964	-0.176678	-0.216579	-0.364489	-0.385625	-0.299683	-0.304733	-0.431639	-0.436892	-0.42706	-0.368861	-0.22897	-0.0929861	-0.291582	0.1857	0.298763	0.128891	0.0928076	0.199973	0.0405333	0.126432	-0.00959059	0.139752	0.134985	0.223359
sig_20958	sig_20958	NVP-AUY922	HSP INHIBITOR	4	0.0332943	0.028531	0.0033421	0.0706127	0.049509	0.0478791	-0.0867451	-0.139717	-0.0325286	-0.0156204	-0.0268339	-0.111818	0.0901444	-0.155369	-0.0927335	-0.00101167	0.0706773	0.103646	0.0100407	-0.0874942	-0.706572	-0.321236	-0.4273	-0.595983	-0.619434	-0.654601	-0.733888	-0.511211	-0.734658	-0.49644	-0.605189	-0.528744	-0.0567601	-0.0484708	-0.0276126	-0.0755187	-0.0811782	-0.0834965	-0.178231	-0.0599825	-0.106738	-0.0886016	-0.102027	-0.0564847	-0.0803571
sig_20955	sig_20955	BLEOMYCIN	DNA SYNTHESIS INHIBITOR	4	0.021182	0.0120307	0.00385337	0.0685568	0.0598758	0.028986	-0.0701556	-0.0845344	-0.0268364	0.012872	-0.103911	-0.143744	0.041243	-0.142811	-0.115192	-0.0812063	-0.00597461	0.0388257	-0.0506781	-0.0867733	-0.744866	-0.289526	-0.433596	-0.591638	-0.61712	-0.66937	-0.733451	-0.589295	-0.733917	-0.453818	-0.622543	-0.555505	-0.0770891	-0.121809	0.00403518	-0.0733686	-0.065092	-0.114588	-0.118821	-0.0649327	-0.117607	-0.0650878	-0.1059	-0.0735997	-0.0919092
sig_20954	sig_20954	BEXAROTENE	RETINOID RECEPTOR AGONIST	4	0.140779	0.07287	-0.142787	-0.156077	-0.170238	0.0658145	-0.223896	-0.0457952	0.049027	0.0113622	0.0826982	-0.0102834	0.155607	0.106155	0.0701233	-0.29307	-0.144091	-0.106452	-0.0979679	-0.190818	-0.520465	-0.0920887	-0.249685	-0.44603	-0.265248	-0.351058	-0.262143	-0.355232	-0.42225	-0.288635	-0.244084	-0.212101	-0.129216	-0.305122	0.0211793	-0.102356	-0.0676648	-0.0310779	-0.0286611	-0.0459648	-0.229713	-0.0398259	-0.0254631	-0.177164	0.0323166
sig_20943	sig_20943	EMBELIN	XIAP INHIBITOR, HCV INHIBITOR	4	-0.0651588	-0.0192727	-0.0387177	0.0235329	0.0544882	0.150645	-0.0491599	-0.11636	-0.106299	-0.0466163	0.0132035	-0.0505872	0.0303971	-0.120109	-0.102153	-0.0618391	0.00504227	0.0924538	0.00840094	-0.142553	-0.626774	-0.256649	-0.436301	-0.547948	-0.570901	-0.613623	-0.613872	-0.494109	-0.641524	-0.382137	-0.52351	-0.491528	-0.0853199	-0.0696316	-0.0615687	-0.133868	-0.0764651	-0.123123	-0.224508	-0.137964	-0.209085	-0.107018	-0.173006	-0.0904966	-0.160405
sig_20939	sig_20939	FTI-277	NA	4	-0.00797438	-0.0912367	0.0385251	0.0624457	0.0461464	-0.0350584	-0.20794	-0.056214	-0.127341	-0.0549137	-0.189006	-0.239168	-0.0998512	-0.168586	-0.113902	-0.306966	-0.286675	-0.2492	-0.265202	-0.16549	-0.658759	-0.253349	-0.374981	-0.402486	-0.457694	-0.425704	-0.512931	-0.416638	-0.51021	-0.38138	-0.401351	-0.361374	-0.408544	-0.438931	-0.111854	-0.268165	-0.246585	-0.195254	-0.20207	-0.261163	-0.352471	-0.206747	-0.25349	-0.295129	-0.265833
sig_20938	sig_20938	DMOG	NA	4	-0.0817875	-0.0274222	0.0716407	0.127623	0.158423	0.283743	0.106236	0.0390117	-0.430567	-0.367974	-0.00217609	0.0877311	-0.174624	-0.145236	-0.0799098	0.0356012	0.0693277	0.0832214	0.150157	-0.06157	-0.166824	-0.180852	-0.116124	-0.116817	-0.279936	-0.229935	-0.234678	-0.114789	-0.205994	-0.102665	-0.119928	-0.230615	0.00535846	0.0541564	-0.162664	-0.42657	-0.285591	-0.398153	-0.315119	-0.301218	-0.373523	-0.191948	-0.396813	-0.330486	-0.285854
sig_20936	sig_20936	JQ1	NA	4	0.0101545	0.0108164	-0.171614	-0.148202	-0.139181	0.171938	-0.0229461	-0.102254	-0.316355	-0.0866304	0.00445727	-0.0284429	0.0299394	0.0723563	0.101631	-0.0560774	0.156128	0.219073	0.260331	-0.142178	-0.0945159	-0.0342544	0.049402	-0.0472472	-0.0313342	-0.0578492	-0.257462	-0.11927	-0.107626	-0.0911052	-0.147526	-0.0789193	0.0674578	-0.0205918	-0.065848	-0.32268	-0.221877	-0.232514	-0.114078	-0.00805798	-0.150705	0.0846876	-0.0847635	-0.231884	-0.0710573
sig_20935	sig_20935	HG-6-64-1	NA	4	0.142563	0.117619	0.106586	0.141405	0.130443	-0.141323	-0.0600663	-0.0526795	0.229649	0.0715517	-0.156296	-0.16483	-0.0400649	-0.222614	-0.113136	0.013424	-0.111084	-0.0870274	-0.130205	0.032831	-0.798154	-0.379906	-0.473848	-0.585595	-0.673163	-0.645248	-0.652483	-0.510547	-0.755294	-0.512129	-0.625179	-0.504877	-0.110643	-0.178714	0.153872	0.170399	0.0658727	0.0160909	0.0053506	0.0292124	0.0126508	-0.0208572	0.0256813	0.0565383	0.0809999
sig_20934	sig_20934	PF-562271	FOCAL ADHESION KINASE INHIBITOR	4	0.071782	0.0484765	-0.00603495	0.0755887	0.0307742	0.0150959	-0.0554042	-0.0875641	-0.0860524	-0.0283891	-0.108727	-0.11104	0.126166	-0.122121	-0.0805022	-0.0781943	-0.0603918	-0.0870242	-0.0424251	-0.0719949	-0.67103	-0.350288	-0.416358	-0.489607	-0.532441	-0.543868	-0.619112	-0.414827	-0.67768	-0.451659	-0.508359	-0.433631	-0.141664	-0.201642	0.0457016	-0.126654	-0.121405	-0.182157	-0.184013	-0.112989	-0.189191	-0.130669	-0.133761	-0.225259	-0.109433
sig_20932	sig_20932	AZD6482	PI3K INHIBITOR	4	0.042968	-0.0371415	0.167237	0.154365	0.166327	-0.186461	-0.124538	0.0989315	0.169108	-0.0133198	-0.269288	-0.179594	-0.231264	-0.263226	-0.188965	-0.154368	-0.379799	-0.347354	-0.28944	0.0227598	-0.756289	-0.419505	-0.487679	-0.41548	-0.596071	-0.439517	-0.456051	-0.354165	-0.605302	-0.368564	-0.490848	-0.323453	-0.342796	-0.377384	0.053904	0.057183	-0.024679	-0.0299335	0.05564	-0.0523038	-0.184976	-0.052154	-0.0926403	-0.0882086	-0.12144
sig_20930	sig_20930	CHIR-99021	GLYCOGEN SYNTHASE KINASE INHIBITOR	4	0.095878	0.0372218	0.123537	0.188507	0.138476	-0.183761	-0.086516	0.0429216	0.258708	0.0502224	-0.247135	-0.210097	-0.0631432	-0.202629	-0.163659	-0.0528652	-0.247855	-0.242274	-0.191828	0.0591267	-0.841349	-0.39337	-0.506532	-0.573124	-0.680222	-0.599531	-0.607235	-0.511759	-0.756785	-0.473243	-0.595016	-0.446675	-0.187167	-0.252982	0.128047	0.184234	0.0631471	0.0791031	0.0440058	0.0194275	-0.0289727	-0.0730166	-0.0168593	0.0510102	-0.0148657
sig_20929	sig_20929	MIDOSTAURIN	FLT3 INHIBITOR, KIT INHIBITOR, PKC INHIBITOR	4	0.107151	0.0675872	0.0887326	0.129507	0.112028	-0.107874	-0.107296	-0.0379018	0.157315	0.0581087	-0.239795	-0.159499	-0.0570832	-0.22865	-0.102797	-0.0549072	-0.214045	-0.191905	-0.187123	0.00667463	-0.842852	-0.402257	-0.502615	-0.570811	-0.670566	-0.597258	-0.679714	-0.52512	-0.774355	-0.519394	-0.63615	-0.493646	-0.19262	-0.254113	0.123655	0.102719	0.0784505	0.0040334	-0.0171425	-0.0165755	-0.027831	-0.0525428	-0.0310319	-0.0105554	-0.0080428
sig_20926	sig_20926	BICALUTAMIDE	ANDROGEN RECEPTOR ANTAGONIST	4	0.0221595	-0.044107	0.00994789	0.0187507	0.0629392	0.100033	-0.110096	0.00549403	-0.20759	-0.159821	-0.125258	-0.13151	-0.114894	-0.118666	-0.046663	-0.231605	-0.165839	-0.129099	-0.0951653	-0.0963557	-0.507955	-0.149314	-0.267672	-0.324609	-0.3492	-0.356361	-0.419067	-0.406157	-0.418017	-0.28342	-0.343622	-0.316042	-0.208438	-0.309898	-0.0801902	-0.284199	-0.230755	-0.2722	-0.205025	-0.275376	-0.363504	-0.173114	-0.282069	-0.293227	-0.228916
sig_20914	sig_20914	BORTEZOMIB	NFKB PATHWAY INHIBITOR, PROTEASOME INHIBITOR	4	0.0448705	0.0324764	0.147729	0.123718	0.125836	-0.123896	-0.102464	0.040926	0.121216	0.053965	-0.234359	-0.0868873	-0.0880257	-0.237914	-0.124337	-0.0884499	-0.300663	-0.287902	-0.242518	0.0294571	-0.740354	-0.432103	-0.508085	-0.447013	-0.602433	-0.509766	-0.506448	-0.365104	-0.650333	-0.406877	-0.508945	-0.39114	-0.283225	-0.303985	0.11477	0.0748055	0.0575952	0.00310253	0.0105307	-0.0621702	-0.116804	-0.0548474	-0.0595273	-0.0505282	-0.0818976
sig_20908	sig_20908	A-443654	NA	4	-0.0530074	-0.0437409	0.261309	0.274004	0.359487	-0.0561866	0.257232	0.114602	-0.10027	-0.172391	-0.181928	0.00649203	-0.268208	-0.355161	-0.184047	0.190627	-0.0854449	-0.0732686	-0.0517967	0.15704	-0.232481	-0.333958	-0.28191	-0.0311203	-0.413981	-0.156063	-0.257168	-0.0146056	-0.274057	-0.137334	-0.229278	-0.193902	-0.112072	0.0239951	-0.0281029	-0.0194489	-0.0526049	-0.187227	-0.158831	-0.152496	-0.099612	-0.060315	-0.227919	-0.0502756	-0.178173
sig_20907	sig_20907	URSOLIC-ACID	ATPASE INHIBITOR, STAT INHIBITOR, NFKB PATHWAY INHIBITOR	4	-0.0348901	0.0176128	0.11037	0.113116	0.137396	-0.0302209	-0.0384525	-0.0559402	0.0220122	0.00301401	-0.105748	-0.0371838	0.00382943	-0.217755	-0.110227	-0.0837136	-0.171596	-0.113989	-0.152817	-0.0352537	-0.656328	-0.420641	-0.532019	-0.468607	-0.62104	-0.564921	-0.53855	-0.341984	-0.655952	-0.343934	-0.473917	-0.423338	-0.24779	-0.206433	-0.000437883	-0.00141691	-0.0265454	-0.0939584	-0.144324	-0.114385	-0.180298	-0.0648733	-0.113569	-0.0924996	-0.137768
sig_20905	sig_20905	CMK	NA	4	0.0273071	-0.0683075	0.355612	0.336273	0.39979	-0.243809	0.177299	0.243154	0.0880828	-0.0563398	-0.309734	-0.243679	-0.293639	-0.397729	-0.29042	0.106637	-0.150798	-0.119051	-0.0930229	0.270527	-0.500978	-0.238506	-0.337806	-0.205171	-0.50119	-0.328568	-0.466436	-0.338676	-0.425042	-0.26621	-0.41329	-0.351817	-0.0739338	-0.0991217	-0.00439721	0.103252	-0.0504069	-0.0501178	0.0287209	-0.0146827	0.0156714	0.0222266	-0.176966	0.143494	-0.104956
sig_20904	sig_20904	BMS-509744	NA	4	0.0339952	0.0164819	0.0879642	0.0577598	0.0787012	-0.0938491	-0.144633	-0.07499	0.0294478	0.0041299	-0.216069	-0.0756808	-0.059066	-0.246969	-0.0679286	-0.199098	-0.299467	-0.278376	-0.225323	-0.0903352	-0.702524	-0.43224	-0.501687	-0.426955	-0.552311	-0.469736	-0.496921	-0.323468	-0.63153	-0.367768	-0.437222	-0.357491	-0.324909	-0.348575	0.0245275	-0.0375675	0.00222473	-0.0678581	-0.0877252	-0.0882813	-0.207604	-0.080277	-0.13387	-0.159298	-0.134627
sig_20900	sig_20900	WH-4-023	NA	4	0.146656	0.067883	0.194531	0.231089	0.279513	-0.0939665	0.127451	0.194363	-0.185795	-0.214624	-0.269833	-0.230632	-0.207275	-0.269611	-0.0803043	-0.227897	-0.349365	-0.397027	-0.242822	0.133887	-0.371826	-0.231501	-0.254474	-0.100043	-0.275036	-0.121595	-0.155986	-0.172663	-0.251715	-0.156845	-0.165883	-0.143399	-0.373753	-0.512189	0.0202002	-0.225741	-0.274318	-0.411798	-0.190066	-0.400776	-0.390758	-0.230258	-0.30776	-0.450799	-0.194975
sig_20899	sig_20899	A-770041	NA	4	0.0380129	-0.0246134	0.235106	0.284463	0.366369	-0.145094	0.206897	0.211504	-0.276211	-0.226488	-0.327815	-0.258038	-0.237582	-0.328763	-0.14379	-0.14565	-0.244946	-0.339885	-0.170358	0.182985	-0.262479	-0.234341	-0.19718	0.00095914	-0.209111	-0.114559	-0.207456	-0.150227	-0.204491	-0.124163	-0.191635	-0.158489	-0.292076	-0.416369	0.00955623	-0.284514	-0.252643	-0.424607	-0.155475	-0.358099	-0.33923	-0.206538	-0.390506	-0.397427	-0.288751
sig_20898	sig_20898	CGP-082996	NA	4	0.0356083	-0.0103538	0.164598	0.158672	0.182656	0.0128624	0.028582	0.108397	-0.325683	-0.234963	-0.208696	-0.053175	-0.227567	-0.268188	-0.0708697	-0.169958	-0.258208	-0.275382	-0.151898	0.0282585	-0.351334	-0.330338	-0.258698	-0.0571658	-0.295732	-0.176979	-0.243453	-0.0981772	-0.274389	-0.184287	-0.178254	-0.174944	-0.308275	-0.343919	-0.0485664	-0.379159	-0.30301	-0.40651	-0.178354	-0.31504	-0.417025	-0.153667	-0.353589	-0.417923	-0.279944
sig_20897	sig_20897	CGP-60474	NA	4	-0.0088952	-0.028571	0.145136	0.156009	0.19309	-0.118291	-0.0572055	0.0346739	-0.00083152	-0.0180908	-0.285962	-0.157208	-0.167776	-0.309049	-0.148566	-0.11308	-0.299521	-0.292692	-0.255836	0.0020458	-0.734995	-0.402183	-0.500381	-0.426865	-0.6021	-0.511092	-0.568704	-0.393165	-0.655453	-0.418853	-0.523531	-0.421262	-0.311711	-0.334421	0.0331145	-0.0547347	-0.0191745	-0.11482	-0.0881374	-0.142669	-0.194979	-0.0948454	-0.18844	-0.139183	-0.181961
sig_20895	sig_20895	DASATINIB	SRC INHIBITOR, KIT INHIBITOR, TYROSINE KINASE INHIBITOR, BCR-ABL KINASE INHIBITOR, PDGFR TYROSINE KINASE RECEPTOR INHIBITOR, EPHRIN INHIBITOR	4	0.0764169	0.0441864	0.171064	0.201446	0.26674	-0.012097	0.089752	0.108213	-0.202366	-0.197448	-0.242631	-0.142705	-0.184609	-0.302103	-0.113915	-0.132967	-0.242458	-0.275695	-0.157851	0.0722045	-0.520987	-0.334002	-0.342556	-0.255838	-0.450515	-0.336868	-0.389222	-0.273665	-0.459478	-0.299712	-0.346548	-0.298164	-0.291429	-0.356972	0.0168513	-0.24641	-0.222431	-0.356708	-0.199826	-0.326839	-0.360981	-0.193295	-0.311554	-0.373842	-0.223359
sig_20894	sig_20894	Z-LLNLE-CHO	NA	4	-0.0239008	-0.0460243	0.159236	0.14055	0.168017	-0.109177	-0.0151591	0.077554	-0.0731231	-0.0292104	-0.234568	-0.167185	-0.0907427	-0.253884	-0.149997	-0.170062	-0.263925	-0.273678	-0.203103	0.00862484	-0.630736	-0.296115	-0.447223	-0.339079	-0.48921	-0.463111	-0.471792	-0.386181	-0.547183	-0.320992	-0.454495	-0.437109	-0.28468	-0.352006	0.0502383	-0.129676	-0.0891604	-0.174896	-0.118333	-0.167778	-0.28831	-0.0934672	-0.221598	-0.18774	-0.22468
sig_20893	sig_20893	S-TRITYL-L-CYSTEINE	MITOTIC KINESIN INHIBITOR	4	0.104814	0.118367	0.071953	0.211052	0.223888	0.0838777	0.360935	0.327701	-0.0456088	-0.0824184	-0.0239795	-0.0197599	-0.0452949	-0.0692353	-0.0745634	0.0515016	-0.059137	0.020101	0.0836223	0.234559	-0.133344	0.113854	-0.0703836	-0.107189	-0.19001	-0.0956691	-0.0420687	-0.231523	-0.1108	-0.0467208	-0.0421882	-0.122205	0.124289	-0.00554127	0.0512961	0.0625091	0.00410154	-0.172571	-0.104607	-0.147077	-0.032037	-0.0972525	-0.0793341	-0.033744	0.0316316
sig_20891	sig_20891	CRIZOTINIB	ALK TYROSINE KINASE RECEPTOR INHIBITOR	4	0.0473626	0.103976	-0.0561808	-0.065246	-0.0383417	0.129459	-0.0904584	-0.0475031	-0.126756	0.0172348	-0.043071	0.0520355	0.0871708	-0.0633744	-0.0041551	-0.204573	-0.189451	-0.186997	-0.149628	-0.0874866	-0.364915	-0.214055	-0.237099	-0.28908	-0.233107	-0.252774	-0.220339	-0.170807	-0.323018	-0.202256	-0.176503	-0.147708	-0.227759	-0.297695	0.0167037	-0.175751	-0.119527	-0.192489	-0.141258	-0.244509	-0.274155	-0.136472	-0.158443	-0.301898	-0.103668
sig_20890	sig_20890	NVP-TAE684	ALK TYROSINE KINASE RECEPTOR INHIBITOR	4	0.0296911	0.0303215	-0.0414132	-0.0146456	-0.0127268	0.172043	-0.125536	0.0210085	-0.213391	-0.146671	-0.0363207	0.0356044	-0.016158	-0.0642729	-0.0227074	-0.295905	-0.255102	-0.225262	-0.151528	-0.152353	-0.389353	-0.205911	-0.224832	-0.286033	-0.260446	-0.247115	-0.171783	-0.183793	-0.3103	-0.179519	-0.108407	-0.169217	-0.248084	-0.334371	-0.0779909	-0.297019	-0.18149	-0.281177	-0.166348	-0.300598	-0.421921	-0.178821	-0.256278	-0.423758	-0.173196
sig_20886	sig_20886	AZ-628	RAF INHIBITOR	4	0.2402	0.231234	-0.15301	-0.136041	-0.251752	-0.0437474	-0.132634	-0.113076	0.115516	0.240832	0.0506774	-0.00825673	0.525773	0.185355	0.126523	-0.283187	-0.0654609	-0.149058	-0.0872733	-0.082891	-0.366263	-0.029759	-0.164349	-0.378654	-0.0808782	-0.312838	-0.144629	-0.330025	-0.34492	-0.155166	-0.132439	-0.172279	-0.064165	-0.312584	0.137973	0.0840085	0.0826469	0.0443087	0.0494627	0.0357755	-0.0282021	-0.0138449	0.136336	-0.116475	0.186282
sig_20883	sig_20883	MG-132	PROTEASOME INHIBITOR	4	0.0372331	0.0209365	0.0326801	-0.0182392	-0.0681091	-0.0968794	-0.183815	0.00270028	0.177461	0.0854848	-0.0561179	0.0105439	0.0642681	-0.0844148	-0.0163231	-0.119624	-0.202932	-0.177168	-0.127526	-0.0617796	-0.610946	-0.385655	-0.429654	-0.44965	-0.459903	-0.460532	-0.393385	-0.273967	-0.552209	-0.344304	-0.403738	-0.287041	-0.173183	-0.219535	0.0975994	0.0873471	0.0962194	0.133729	0.0708519	0.066743	-0.0758948	-0.0279497	0.0839503	0.0321073	-0.0115502
sig_20884	sig_20884	PACLITAXEL	TUBULIN INHIBITOR	4	-0.0395308	-0.0061302	0.137496	0.223837	0.266025	0.0322443	0.17679	0.119562	-0.259603	-0.195215	-0.19364	-0.122307	-0.110043	-0.275149	-0.18458	-0.0342379	-0.0629987	-0.0621909	-0.0523251	0.0648537	-0.459091	-0.271649	-0.354984	-0.24433	-0.494766	-0.356735	-0.483337	-0.279869	-0.468481	-0.224422	-0.388992	-0.388614	-0.171504	-0.131818	-0.0465235	-0.201313	-0.236434	-0.334472	-0.277963	-0.256288	-0.268059	-0.163739	-0.317181	-0.252128	-0.243234
sig_21450	sig_21450	IKK3-INHIBITOR-IX	NA	4	0.064936	0.021734	-0.0607107	-0.117078	-0.167488	-0.0701241	-0.267286	-0.0895901	0.351427	0.174828	0.0399859	-0.0268947	-0.0108158	0.0163594	0.0328168	-0.103326	-0.15496	-0.0341402	-0.152293	-0.0424265	-0.383292	-0.0840994	-0.182321	-0.262834	-0.233871	-0.188451	-0.200319	-0.188714	-0.256559	-0.204904	-0.243596	-0.110444	-0.145747	-0.14449	0.131144	0.224765	0.0842953	0.28349	0.173213	0.164572	0.0950811	0.110821	0.15901	0.183838	0.145321
sig_21644	sig_21644	PALMOSTATIN B	NA	4	-0.0445293	-0.023406	-0.0985239	-0.257235	-0.229798	-0.165573	-0.287308	-0.177066	0.363686	0.368784	-0.0101869	-0.0142237	0.197228	0.0434394	0.00547643	-0.268319	-0.230921	-0.146261	-0.185643	-0.250236	-0.417667	-0.102062	-0.348609	-0.359833	-0.202514	-0.344799	-0.180111	-0.260563	-0.348931	-0.172177	-0.26417	-0.219464	-0.21062	-0.269478	0.120769	0.250349	0.35163	0.36158	0.134425	0.261523	0.0244865	0.194756	0.227895	0.163687	0.0646229
sig_21206	sig_21206	SITAGLIPTIN	DIPEPTIDYL PEPTIDASE INHIBITOR	4	-0.0250831	3.66754e-05	-0.0209017	-0.0319841	-0.0663401	-0.181871	-0.164859	-0.119378	0.302081	0.20963	-0.167163	-0.0831187	0.0130863	-0.104347	-0.0596206	-0.00796828	-0.137763	-0.17611	-0.164751	-0.0528296	-0.485169	-0.34193	-0.361991	-0.302038	-0.360029	-0.316729	-0.384823	-0.167909	-0.440553	-0.253654	-0.438123	-0.253902	-0.229016	-0.148542	0.155043	0.235096	0.32237	0.219564	0.10409	0.220316	0.155765	0.081846	0.191719	0.123909	0.00109523
sig_20919	sig_20919	GSK269962A	NA	4	0.163239	0.110258	0.177769	0.176818	0.115544	-0.300966	-0.0929441	0.0289833	0.551115	0.265497	-0.26445	-0.21406	-0.0690535	-0.217918	-0.127753	0.0755415	-0.22872	-0.148498	-0.212379	0.161204	-0.828743	-0.303088	-0.457572	-0.604301	-0.658292	-0.582225	-0.612499	-0.583165	-0.730596	-0.493097	-0.629478	-0.447607	-0.0330149	-0.124017	0.229842	0.52541	0.331942	0.346023	0.253866	0.239546	0.346368	0.104242	0.219115	0.406695	0.229128
sig_21188	sig_21188	STAUROSPORINE	NA	4	0.210562	0.120032	0.174127	0.123142	0.0941735	-0.326427	-0.106428	0.0425287	0.550141	0.314481	-0.269039	-0.180149	-0.0558511	-0.212613	-0.103333	-0.00536978	-0.283875	-0.248592	-0.283058	0.152693	-0.730535	-0.277105	-0.399818	-0.482117	-0.530213	-0.446248	-0.468651	-0.498499	-0.621234	-0.419839	-0.503114	-0.379357	-0.125086	-0.224614	0.275517	0.493141	0.307098	0.32305	0.308826	0.262655	0.282954	0.165146	0.238731	0.307357	0.230061
sig_21180	sig_21180	BLEBBISTATIN	NA	4	-0.136745	-0.0989069	-0.309993	-0.457817	-0.448289	0.126148	-0.427519	-0.2126	-0.0937835	0.123972	0.106322	0.0809496	0.122598	0.185753	0.180888	-0.429076	-0.1381	-0.0539464	-0.050055	-0.425219	-0.15519	0.0876401	-0.01377	-0.13401	0.144641	-0.101622	-0.035492	-0.0796047	-0.017248	-0.141795	-0.0313875	-0.0370559	-0.243926	-0.317733	-0.00980889	-0.312335	-0.0272959	0.0723378	0.0191975	0.0506504	-0.296319	0.0782591	-0.0105435	-0.184149	-0.141987
sig_21077	sig_21077	PLX-4720	RAF INHIBITOR	4	0.0798042	-0.0128567	-0.103004	-0.059947	-0.147037	-0.157477	-0.154025	-0.00856022	0.00613137	0.179967	-0.104286	-0.275841	0.332152	0.0973052	0.00535373	-0.443649	-0.268286	-0.332546	-0.228583	-0.0819667	-0.346675	0.0395751	-0.189082	-0.247003	-0.033404	-0.217879	-0.150157	-0.316086	-0.24718	-0.0957512	-0.119294	-0.185589	-0.274615	-0.531709	0.0809884	-0.0944372	-0.0913254	-0.0945109	-0.0554836	-0.143624	-0.22187	-0.173995	-0.0676925	-0.274502	-0.133302
sig_21468	sig_21468	UNC-0321	NA	4	-0.0200151	-0.112765	0.122947	-0.0459369	-0.00132233	-0.165442	-0.236303	-0.0612302	0.138561	0.0596047	-0.131882	-0.139461	-0.189801	-0.15242	-0.0640856	-0.292985	-0.482427	-0.409799	-0.336791	-0.128049	-0.271489	-0.227436	-0.236004	-0.0138493	-0.187566	-0.0311851	0.00620977	-0.0272011	-0.0903657	-0.136772	-0.0647578	-0.0714453	-0.476589	-0.533056	-0.0703413	-0.0382991	-0.137467	-0.0595513	-0.037794	-0.123477	-0.318603	-0.0242695	-0.030164	-0.208472	-0.160916
sig_21344	sig_21344	BRD-K96431673	NA	4	-0.0708538	-0.0418235	0.153846	-0.0665819	-0.00450668	-0.169455	-0.0956795	-0.0527854	0.0875049	0.113694	-0.103402	-0.11797	-0.0558866	-0.164005	-0.145103	-0.190791	-0.264796	-0.256068	-0.196848	-0.0346058	-0.239062	-0.182652	-0.282643	-0.0267556	-0.181378	-0.0620925	-0.0707507	-0.0219514	-0.141641	-0.109414	-0.130915	-0.153346	-0.387009	-0.386743	0.0829859	0.00876371	-0.0930367	-0.0418253	0.00541396	-0.0130654	-0.256316	0.12296	-0.0377486	-0.115176	-0.122529
sig_21367	sig_21367	BRD-K86535717	NA	4	-0.0670828	-0.067647	0.0459976	-0.0393823	-0.0503584	-0.150807	-0.151623	-0.0202503	0.04309	0.108616	-0.103665	-0.133024	0.0631149	-0.0585354	-0.161213	-0.405863	-0.272031	-0.310393	-0.2548	-0.106223	-0.293682	-0.126723	-0.303826	-0.0952821	-0.158032	-0.135082	-0.0657948	-0.0973423	-0.141858	0.0489462	-0.120393	-0.196237	-0.44045	-0.492147	-0.0167664	-0.0702542	-0.119955	-0.0956786	-0.0361571	-0.0733435	-0.324881	-0.0266807	-0.0745046	-0.185396	-0.206327
sig_21688	sig_21688	LBW242	NA	4	-0.0608559	-0.0674846	0.00748451	-0.0232035	0.113514	-0.0176791	0.0773476	0.130129	-0.249599	-0.187579	-0.117917	-0.15717	-0.122211	-0.107416	-0.0142425	-0.251054	-0.220676	-0.249335	-0.156324	-0.0353625	-0.0016713	0.00487576	-0.080862	0.134505	0.0580213	0.120425	0.0419018	0.0408888	0.0752093	0.0833331	-0.0208637	-0.0409845	-0.289268	-0.371483	-0.00665538	-0.291635	-0.169266	-0.310003	-0.212676	-0.312871	-0.394414	-0.127833	-0.272252	-0.412865	-0.29344
sig_20892	sig_20892	SARACATINIB	SRC INHIBITOR	4	0.143346	0.11917	0.0448924	0.0894032	0.200302	0.106128	0.245964	0.173075	-0.394648	-0.332527	-0.0718895	-0.023682	-0.129309	-0.125495	0.0419259	-0.16925	-0.136792	-0.176034	0.0114391	0.08098	-0.00493462	-0.0879876	0.0207298	0.0848325	0.00832498	0.0735459	0.0876017	0.0590075	0.0291011	0.00337572	0.0806539	0.0529346	-0.163611	-0.311821	-0.025724	-0.427001	-0.327098	-0.524673	-0.26752	-0.431535	-0.482829	-0.211049	-0.323589	-0.567831	-0.194258
sig_20956	sig_20956	LFM-A13	BTK INHIBITOR	4	0.0307506	-0.0445152	-0.00978267	-0.00235852	0.0313109	0.203651	-0.0171551	0.0891817	-0.464637	-0.3091	-0.0377809	-0.0443548	-0.151297	0.00145773	0.0399674	-0.280733	-0.239168	-0.275025	-0.071305	-0.0875742	-0.00247166	-0.0581379	0.0599146	0.140367	0.0943933	0.147558	0.151886	0.100019	0.095024	0.018499	0.225581	0.134802	-0.298489	-0.409945	-0.0789811	-0.574721	-0.478206	-0.528037	-0.256199	-0.445043	-0.592335	-0.226133	-0.385822	-0.68571	-0.293843
sig_21080	sig_21080	SL 0101-1	NA	4	0.0784889	-0.0430797	0.125181	0.2624	0.159164	0.0443493	0.122814	0.139321	-0.370389	-0.248835	-0.118315	-0.30676	-0.0578385	-0.0829977	-0.0402713	-0.134582	-0.102271	-0.164613	-0.00339067	0.138189	0.00582661	0.101763	0.0839499	0.158099	0.0199076	0.123614	0.0138375	-0.0438861	0.116333	0.0215064	0.13084	-0.0447046	-0.12365	-0.261487	-0.0894257	-0.351418	-0.497882	-0.523637	-0.268634	-0.40223	-0.357912	-0.297511	-0.334499	-0.475755	-0.228851
sig_21104	sig_21104	XMD11-85H	NA	4	0.103427	0.0142295	0.137398	0.241307	0.181881	0.0466601	0.144968	0.213575	-0.250489	-0.225398	-0.0386768	-0.0936819	-0.113374	-0.0117565	0.0266668	-0.17853	-0.197527	-0.236857	-0.0605961	0.119505	0.0485822	0.149184	0.0754666	0.184372	-0.0011253	0.131107	0.201703	0.0113922	0.249848	0.137943	0.245604	0.0192133	-0.118692	-0.276687	-0.0746971	-0.284473	-0.437854	-0.429917	-0.176368	-0.414384	-0.399379	-0.265762	-0.29197	-0.422322	-0.167157
sig_21342	sig_21342	BRD-K09587429	NA	4	-0.097607	-0.0971603	0.136079	0.192363	0.154838	-0.122437	0.0610463	0.14051	-0.312215	-0.15593	-0.231477	-0.210654	-0.101072	-0.149215	-0.0997618	-0.315309	-0.308949	-0.42019	-0.245164	0.0451809	0.0271878	-0.0693581	-0.0885407	0.28142	0.0502408	0.18215	0.152007	0.189178	0.156377	0.153994	0.137771	0.0177593	-0.428661	-0.484186	-0.0326821	-0.344866	-0.334188	-0.430713	-0.214243	-0.365687	-0.453205	-0.211335	-0.324379	-0.542187	-0.377601
sig_21096	sig_21096	CCT007093	NA	4	0.00380952	-0.0976636	-0.0475344	-0.138839	-0.0858523	0.143442	-0.149521	-0.0050416	-0.401143	-0.1928	-0.00139852	-0.0500943	-0.0938222	0.0336287	0.0782783	-0.422222	-0.305581	-0.305603	-0.187629	-0.204084	0.0582917	0.00952767	0.0728446	0.192063	0.20595	0.228895	0.242783	0.110965	0.21531	0.103912	0.256521	0.186304	-0.341754	-0.521275	-0.162442	-0.5368	-0.484769	-0.462636	-0.210485	-0.364908	-0.589942	-0.146041	-0.318775	-0.660339	-0.281034
sig_21102	sig_21102	HG-5-88-01	NA	4	0.0577062	-0.0348382	0.0301921	0.0260144	-0.033688	0.112841	0.00145676	0.134218	-0.36913	-0.152439	-0.0429223	0.0258249	0.0258103	0.00603704	0.062507	-0.330732	-0.235727	-0.349163	-0.148629	-0.0156691	0.125761	0.0705347	0.0794454	0.206271	0.204347	0.207909	0.304121	0.125686	0.242897	0.19829	0.3513	0.154044	-0.225093	-0.411261	-0.0556114	-0.399665	-0.36843	-0.413199	-0.167482	-0.394963	-0.456002	-0.212988	-0.297756	-0.56361	-0.246559
sig_20999	sig_20999	ZIBOTENTAN	ENDOTHELIN RECEPTOR ANTAGONIST	4	0.104497	-0.0701348	0.0546715	0.0201586	0.110862	-0.0503056	-0.0186752	0.0716014	-0.264787	-0.134824	-0.236157	-0.147159	-0.144139	-0.0977387	-0.038696	-0.264353	-0.267697	-0.398872	-0.205361	-0.0384761	-0.114169	-0.172828	-0.0134382	0.116694	0.0268896	0.0878598	-0.0235472	0.0198118	-0.00428651	-0.052407	-0.0326605	0.0832616	-0.35608	-0.477337	-0.0370698	-0.364631	-0.230065	-0.35007	-0.140888	-0.295941	-0.373867	-0.173512	-0.253976	-0.451449	-0.247391
sig_21114	sig_21114	IOX2	HYPOXIA INDUCIBLE FACTOR INHIBITOR	4	0.0402022	-0.0802279	-0.0343874	-0.0701348	-0.00583401	-0.0859809	-0.157129	0.0337441	-0.110098	-0.0100562	-0.164128	-0.12418	-0.126642	-0.0251248	0.0192011	-0.313226	-0.255838	-0.37334	-0.373093	-0.0971169	-0.163362	-0.0603399	-0.0187006	0.0153646	0.0586695	-0.013978	0.0018528	-0.0933543	-0.0149611	-0.0127242	-0.051696	0.0812401	-0.333112	-0.415817	-0.0170345	-0.244484	-0.112668	-0.168162	-0.0036339	-0.184222	-0.231824	-0.115465	-0.138783	-0.2908	-0.19429
sig_21445	sig_21445	FUMONISIN-B1	NA	4	0.161403	0.0328683	0.207761	0.234308	0.215272	-0.231267	0.0381469	0.209612	-0.099511	-0.0957039	-0.337659	-0.221283	-0.173687	-0.23463	-0.0742859	-0.283108	-0.416685	-0.543415	-0.363363	0.125353	-0.152712	-0.122313	-0.0891534	0.135015	-0.0104525	0.0433001	0.0813364	-0.0551639	-0.0135258	-0.0166808	0.0328952	0.0101475	-0.404321	-0.593638	0.0482362	-0.206026	-0.189462	-0.321367	-0.020552	-0.346498	-0.307925	-0.174444	-0.263504	-0.407777	-0.195078
sig_21122	sig_21122	SGC0946	NA	4	0.0331331	-0.0707276	-0.0460812	-0.034541	-0.06327	-0.0117792	-0.0985239	0.120892	-0.0834632	-0.0472993	-0.131216	-0.12492	-0.0302965	0.0884589	0.0361518	-0.326864	-0.317842	-0.386645	-0.210205	-0.0654969	-0.179327	0.0496432	-0.048136	-0.0190603	0.048391	0.000610372	0.0686467	-0.130152	-0.0130722	-0.0193592	0.0328638	0.0562856	-0.209131	-0.448199	0.0232857	-0.223003	-0.102664	-0.161432	-0.0258346	-0.184071	-0.317586	-0.139769	-0.123696	-0.320541	-0.160524
sig_21244	sig_21244	O-6-BENZYLGUANINE	NA	4	0.0482668	-0.0243592	0.173234	0.201561	0.232263	-0.0799508	0.066189	0.0783213	-0.121732	-0.103277	-0.165127	-0.148287	-0.128079	-0.152314	-0.0821819	-0.166666	-0.205187	-0.274785	-0.207547	0.0744008	-0.123868	-0.0906431	-0.150478	0.0399449	-0.116489	-0.0424478	-0.0378745	-0.139866	-0.0328993	-0.00812189	-0.0369016	-0.0951776	-0.266397	-0.324734	-0.121855	-0.185596	-0.242277	-0.258513	-0.125665	-0.311667	-0.270014	-0.205486	-0.214807	-0.271803	-0.193841
sig_21505	sig_21505	ETOMOXIR	CARNITINE PALMITOYLTRANSFERASE INHIBITOR	4	0.0324708	0.0111808	-0.17644	-0.222576	-0.273852	-0.0581177	-0.290702	-0.0799904	0.0772749	0.168726	0.0856188	-0.0879004	0.173283	0.161687	0.144534	-0.458008	-0.181069	-0.135539	-0.155676	-0.241845	-0.267146	0.152494	-0.104796	-0.212704	0.00795496	-0.150593	-0.000819496	-0.228477	-0.0263869	0.00557035	-0.0223719	-0.0978042	-0.198677	-0.37969	0.000547183	-0.0848513	-0.0422248	0.0620784	0.0791769	0.0279285	-0.222581	0.00180952	0.0548284	-0.106996	-0.0125584
sig_20916	sig_20916	ROSCOVITINE	CDK INHIBITOR	4	0.0451298	-0.0517575	0.0181556	0.0178107	-0.0498102	-0.0315409	-0.156599	0.16896	0.114144	0.0494814	-0.0140051	-0.0708639	-0.152275	0.0175109	0.0308249	-0.211123	-0.365829	-0.191564	-0.186875	-0.0399142	-0.271549	0.163067	-0.10573	-0.161025	-0.130371	-0.0347257	0.0442133	-0.245993	-0.0492087	-0.145699	0.0308472	-0.0496627	-0.170836	-0.309857	0.0261899	0.00564258	-0.130917	0.0317698	0.0141344	-0.122375	-0.161885	-0.0621186	-0.031528	-0.00947155	-0.0238783
sig_21271	sig_21271	PLATIN	NA	4	-0.0258538	-0.0890085	-0.0741972	-0.148134	-0.222638	-0.00362681	-0.263126	-0.0646784	0.00100435	0.161704	0.0276103	-0.0677317	0.191583	0.106982	0.0229718	-0.402588	-0.365736	-0.28529	-0.215537	-0.189819	-0.227143	0.0153382	-0.125791	-0.152858	0.0311898	-0.083832	0.0917832	-0.157147	-0.0659603	-0.0917445	0.107758	0.00827122	-0.258157	-0.498147	-0.0259235	-0.101931	-0.0946146	-0.0312589	-0.00757148	-0.123258	-0.285617	-0.0614168	-0.0478269	-0.250116	-0.12376
sig_21290	sig_21290	BRD-K27224038	NA	4	0.0895643	-0.000308336	0.0789569	0.0755101	0.0211703	-0.0878644	-0.0331283	0.137591	0.027548	-0.00938276	-0.0812813	-0.276846	-0.0329599	0.00821043	-0.0207907	-0.316702	-0.301143	-0.332161	-0.191947	0.0711061	-0.0646928	0.182999	-0.0139286	0.134349	0.0210479	0.155574	0.20823	-0.0345756	0.206952	0.0903666	0.159966	-0.0355299	-0.317692	-0.464588	0.0518873	-0.0988545	-0.273214	-0.183862	-0.0384181	-0.218715	-0.310757	-0.103853	-0.108519	-0.304626	-0.0780329
sig_21374	sig_21374	BRD-K84807411	NA	4	0.133073	0.0533866	0.147129	0.219751	0.119238	-0.146709	0.0658265	0.164906	0.106268	-0.00215444	-0.140961	-0.286401	0.00841617	-0.0601694	-0.110084	-0.188223	-0.22627	-0.312717	-0.192003	0.20706	-0.168263	0.0359718	-0.0967101	0.0616322	-0.127854	0.030409	0.0469261	-0.0673398	0.00213616	0.0237172	0.024651	-0.113402	-0.282662	-0.376116	0.0929753	0.00904475	-0.223767	-0.180825	-0.0400037	-0.171488	-0.194617	-0.103214	-0.0861272	-0.228897	-0.0290326
sig_21647	sig_21647	BRD-K99006945	NA	4	0.157499	0.0235386	-0.0454023	-0.102054	-0.109254	-0.177634	-0.192939	0.00226822	0.105742	0.184242	-0.131172	-0.113193	0.103516	0.0443994	0.0669162	-0.374079	-0.287656	-0.351864	-0.233871	-0.0906061	-0.191529	-0.0209318	-0.10648	-0.0570627	0.0417647	-0.03215	0.0756742	-0.0924996	-0.0308825	0.0706804	0.0187671	-0.0221194	-0.266982	-0.456323	0.0937627	-0.0043313	0.0054104	0.0292696	0.121681	0.0388218	-0.147742	0.056074	0.0531318	-0.122624	0.0261752
sig_21384	sig_21384	BRD-K16147474	NA	4	-0.0330977	-0.092322	0.144145	0.0314749	-0.0288281	-0.147568	-0.132441	0.0903184	0.0500086	0.08874	-0.140124	-0.116859	-0.100005	-0.0876132	-0.109869	-0.319231	-0.325044	-0.326726	-0.305223	-0.0168802	-0.140459	0.0405471	-0.0926453	0.0297596	-0.00926361	0.025836	0.0972288	0.0151924	0.0267467	0.0862262	0.0540209	0.00516856	-0.259924	-0.32516	-0.0256782	-0.00999699	-0.0757477	-0.0339692	0.112574	-0.0985586	-0.168918	-0.0491182	-0.0787459	-0.134402	-0.13452
sig_21502	sig_21502	FSC231	NA	4	-0.0596859	-0.06884	-0.123423	-0.230525	-0.248587	-0.114301	-0.308277	-0.000614518	-0.0435519	0.153453	-0.0653397	-0.186142	0.108692	0.116005	0.0533501	-0.572552	-0.325429	-0.362297	-0.309012	-0.237609	-0.10356	0.0661393	-0.0485896	0.0211074	0.191277	0.0617436	0.138125	-0.0198764	0.0942725	0.155961	0.0910403	0.0360362	-0.440148	-0.597041	0.0125585	-0.187962	-0.0408231	-0.00804701	0.0316619	-0.0705577	-0.278694	-0.0235696	-0.0597659	-0.292601	-0.172201
sig_21388	sig_21388	BRD-K27986637	NA	4	0.0856336	0.0830028	0.215757	0.242297	0.209357	-0.2742	0.0943029	0.111865	0.131453	-0.00103719	-0.182268	-0.179363	0.00158526	-0.16666	-0.10319	-0.0571815	-0.165784	-0.298309	-0.190127	0.229894	-0.139995	-0.212667	-0.212613	0.0682609	-0.173637	-0.0398349	0.0117575	0.0574548	-0.104094	0.0497332	-0.0747594	-0.115539	-0.24064	-0.294589	0.196967	0.109825	-0.0850142	-0.138923	-0.0246557	-0.0831701	-0.0795975	-0.0444648	-0.0128804	-0.1563	-0.0186444
sig_21555	sig_21555	NAVITOCLAX:PLURIPOTIN (1:1 MOL/MOL)	NA	4	0.224939	0.220538	0.315675	0.48708	0.471645	-0.316105	0.400408	0.283143	0.141498	-0.0465899	-0.385019	-0.365772	-0.0949962	-0.261228	-0.123765	0.11454	-0.115008	-0.32309	-0.105832	0.487676	-0.153573	-0.171012	-0.106932	0.0577599	-0.22379	-0.0660365	-0.11271	-0.119906	-0.152694	-0.0661186	-0.144691	-0.148276	-0.0827457	-0.224639	0.301675	0.200415	0.0424112	-0.192643	0.0509704	-0.134214	0.0861251	-0.0926883	-0.0233621	-0.117975	0.0710745
sig_20984	sig_20984	IDELALISIB	PI3K INHIBITOR	4	0.141229	0.00381472	0.296243	0.433193	0.370087	-0.316199	0.331564	0.349132	-0.0169648	-0.0563054	-0.428835	-0.312152	-0.178394	-0.269535	-0.159826	0.0649195	-0.147655	-0.379912	-0.22596	0.461663	-0.0498086	0.0146498	0.0244072	0.205723	0.0242899	0.104789	-0.0262719	-0.101879	0.0335467	0.0030497	-0.0752137	0.0137016	-0.0606279	-0.255292	0.16859	0.0408087	0.00937544	-0.18645	0.043787	-0.151838	0.0919379	-0.118764	-0.17336	-0.0744078	-0.0893341
sig_21138	sig_21138	THALIDOMIDE	TNF PRODUCTION INHIBITOR	4	0.0637185	-0.0500326	0.455199	0.599235	0.461157	-0.320296	0.186988	0.270726	0.0179571	-0.0981958	-0.369384	-0.380655	-0.26391	-0.389569	-0.264023	-0.0376178	-0.247714	-0.362564	-0.340491	0.345885	-0.186028	-0.0649554	-0.102206	0.0779446	-0.185276	-0.082919	-0.0847913	-0.188138	-0.0760501	-0.0259591	-0.0415589	-0.135715	-0.181825	-0.23498	-0.033743	0.0462634	-0.138865	-0.213992	-0.00344764	-0.251568	-0.0565209	-0.229586	-0.251456	-0.101073	-0.155537
[truncated: 668 more columns]
