# Supplementary material for: Beyondcell: targeting cancer therapeutic heterogeneity in single-cell RNA-seq data
Source: Genome Med. 2021 Dec 16;13:187. doi: 10.1186/s13073-021-01001-x (PMC8675493; doi:10.1186/s13073-021-01001-x)
Supplement: Supplementary file 7 — Additional file 7: Table S6. Differential drug vulnerability analysis for TCs for Kinker et al. dataset using PRISM dataset. [file 13073_2021_1001_MOESM7_ESM.xlsx]

## Sheet: S6_DifferentialDrugsPRISM
Table S6: Differential drug vulnerability analysis for TCs for Kinker et al. dataset using PRISM dataset.
Drug	Mechanism of Action	Differential sensitivity	Differential resistance	Min.samples
KW-2449	Abl kinase inhibitor|Aurora kinase inhibitor|FLT3 inhibitor	TC0	TC2	27
KW-2449	Abl kinase inhibitor|Aurora kinase inhibitor|FLT3 inhibitor	TC1	TC2	38
bosutinib	Abl kinase inhibitor|Bcr-Abl kinase inhibitor|src inhibitor	TC1	TC2	38
ZM-306416	Abl kinase inhibitor|src inhibitor|VEGFR inhibitor	TC1	TC2	38
CGS-15943	adenosine receptor antagonist	TC1	TC2	38
CGS-15943	adenosine receptor antagonist	TC3	TC2	31
MRS-1220	adenosine receptor antagonist	TC3	TC2	31
CCT128930	AKT inhibitor	TC1	TC2	38
GDC-0068	AKT inhibitor	TC3	TC2	31
MK-2206	AKT inhibitor	TC1	TC2	38
uprosertib	AKT inhibitor	TC3	TC2	31
AP26113	ALK tyrosine kinase receptor inhibitor	TC1	TC2	38
fenretinide	apoptosis stimulant|retinoid receptor agonist	TC3	TC2	31
AZ20	ATR kinase inhibitor	TC1	TC2	38
GSK1070916	Aurora kinase inhibitor	TC1	TC2	38
ibrutinib	Bruton's tyrosine kinase (BTK) inhibitor	TC1	TC2	38
cyclosporin-a	calcineurin inhibitor	TC1	TC2	38
afatinib	EGFR inhibitor	TC3	TC2	31
ARRY-334543	EGFR inhibitor	TC1	TC2	38
AST-1306	EGFR inhibitor	TC1	TC2	38
AZD8931	EGFR inhibitor	TC1	TC2	38
AZD8931	EGFR inhibitor	TC3	TC2	31
BIBU-1361	EGFR inhibitor	TC1	TC2	38
canertinib	EGFR inhibitor	TC1	TC2	38
dacomitinib	EGFR inhibitor	TC1	TC2	38
dacomitinib	EGFR inhibitor	TC3	TC2	31
erlotinib	EGFR inhibitor	TC1	TC2	38
gefitinib	EGFR inhibitor	TC1	TC2	38
gefitinib	EGFR inhibitor	TC3	TC2	31
lapatinib	EGFR inhibitor	TC1	TC2	38
lapatinib	EGFR inhibitor	TC3	TC2	31
neratinib	EGFR inhibitor	TC1	TC2	38
osimertinib	EGFR inhibitor	TC1	TC2	38
osimertinib	EGFR inhibitor	TC3	TC2	31
PD-168393	EGFR inhibitor	TC1	TC2	38
pelitinib	EGFR inhibitor	TC1	TC2	38
poziotinib	EGFR inhibitor	TC1	TC2	38
poziotinib	EGFR inhibitor	TC3	TC2	31
rociletinib	EGFR inhibitor	TC1	TC2	38
TAK-285	EGFR inhibitor	TC3	TC2	31
WZ-3146	EGFR inhibitor	TC1	TC2	38
WZ8040	EGFR inhibitor	TC1	TC2	38
BMS-599626	EGFR inhibitor|protein tyrosine kinase inhibitor	TC1	TC2	38
vandetanib	EGFR inhibitor|RET tyrosine kinase inhibitor|VEGFR inhibitor	TC1	TC2	38
AEE788	EGFR inhibitor|VEGFR inhibitor	TC1	TC2	38
BMS-690514	EGFR inhibitor|VEGFR inhibitor	TC1	TC2	38
XL-647	EGFR inhibitor|VEGFR inhibitor	TC1	TC2	38
erteberel	estrogen receptor agonist	TC1	TC2	38
LB42708	farnesyltransferase inhibitor	TC1	TC2	38
VS-4718	focal adhesion kinase inhibitor	TC1	TC2	38
ciclesonide	glucocorticoid receptor agonist	TC1	TC2	38
flumethasone	glucocorticoid receptor agonist	TC1	TC2	38
prednisolone-acetate	glucocorticoid receptor agonist	TC1	TC2	38
AR-42	HDAC inhibitor	TC3	TC2	31
belinostat	HDAC inhibitor	TC3	TC2	31
resminostat	HDAC inhibitor	TC3	TC2	31
pheniramine	histamine receptor antagonist	TC1	TC2	38
BIX-01294	histone lysine methyltransferase inhibitor	TC1	TC2	38
linsitinib	IGF-1 inhibitor	TC1	TC2	38
GSK1904529A	IGF-1 inhibitor|insulin growth factor receptor inhibitor|insulin receptor ligand	TC1	TC2	38
AS-703026	MEK inhibitor	TC1	TC2	38
AZD8330	MEK inhibitor	TC1	TC2	38
AZD8330	MEK inhibitor	TC1	TC3	31
cobimetinib	MEK inhibitor	TC1	TC2	38
cobimetinib	MEK inhibitor	TC1	TC3	31
MEK162	MEK inhibitor	TC1	TC2	38
PD-0325901	MEK inhibitor	TC1	TC2	38
PD-318088	MEK inhibitor	TC1	TC2	38
Ro-4987655	MEK inhibitor	TC1	TC2	38
Ro-4987655	MEK inhibitor	TC1	TC3	31
selumetinib	MEK inhibitor	TC1	TC2	38
trametinib	MEK inhibitor	TC1	TC2	38
ku-0063794	mTOR inhibitor	TC1	TC2	38
WYE-354	mTOR inhibitor	TC1	TC2	38
AP1903	NA	TC1	TC2	38
gastrodin	NA	TC3	TC2	31
isoflupredone-acetate	NA	TC1	TC2	38
Ro-04-5595	NA	TC1	TC2	38
BNTX	opioid receptor antagonist	TC1	TC2	38
taselisib	PI3K inhibitor	TC1	TC2	38
taselisib	PI3K inhibitor	TC3	TC2	31
TG-100713	PI3K inhibitor	TC1	TC2	38
YM-201636	PI3K inhibitor	TC3	TC2	31
ZSTK-474	PI3K inhibitor	TC1	TC2	38
AV-412	protein tyrosine kinase inhibitor	TC1	TC2	38
CD-437	retinoid receptor agonist	TC1	TC2	38
1-phenylbiguanide	serotonin receptor agonist	TC1	TC2	38
repsox	TGF beta receptor inhibitor	TC1	TC2	38
proflavine-hemisulfate	topical anesthetic	TC1	TC2	38
licochalcone-a	topoisomerase inhibitor	TC1	TC2	38
oxibendazole	tubulin polymerization inhibitor	TC3	TC2	31
tyrphostin-AG-99	tyrosine kinase inhibitor	TC3	TC2	31
bis(maltolato)oxovanadium(IV)	tyrosine phosphatase inhibitor	TC1	TC0	27
maxacalcitol	vitamin D receptor agonist	TC1	TC2	38
tacalcitol	vitamin D receptor agonist	TC1	TC2	38
