# Supplementary material for: Beyondcell: targeting cancer therapeutic heterogeneity in single-cell RNA-seq data
Source: Genome Med. 2021 Dec 16;13:187. doi: 10.1186/s13073-021-01001-x (PMC8675493; doi:10.1186/s13073-021-01001-x)
Supplement: Supplementary file 8 — Additional file 8: Table S7. Differential EGFRi vulnerability analysis for cell lines in TC1 in comparison to TC2 for Kinker et al. dataset using PRISM dataset. [file 13073_2021_1001_MOESM8_ESM.xlsx]

## Sheet: S7_TC1vsTC2_EGFRiDiffSens
Table S7: Differential EGFRi vulnerability analysis for cell lines in TC1 in comparison to TC2 for Kinker et al. dataset using PRISM dataset.
Drug	EffectSize	Avg	t_stat	p.value	q.value	log_odds	min_samples	p.left	p.right	q.left	q.right	MoA	target	MoA class
1-azakenpaullone	-0.258356	-0.76613	-1.13443	0.260738	0.636462	-5.66559	42	0.130369	0.869631	0.397968	1	glycogen synthase kinase inhibitor	CCNB1|CDK1|CDK5|GSK3B	Other
1-naphthyl-PP1	-0.114089	-1.36008	-0.534999	0.594457	0.840472	-6.15046	42	0.297229	0.702771	0.586347	1	src inhibitor	SRC	Other
1-phenylbiguanide	-0.338036	0.00210767	-2.40382	0.0190553	0.154406	-3.57796	42	0.00952766	0.990472	0.0827174	1	serotonin receptor agonist	HTR3A|HTR3B	Other
2-methoxyestradiol	-0.0587407	-0.540045	-0.516435	0.607285	0.842914	-6.15999	42	0.303643	0.696357	0.588691	1	hypoxia inducible factor inhibitor	COMT|CYP19A1|CYP1A1|CYP1B1|HIF1A|TUBB	Other
2,3-DCPE	0.111376	-0.0746699	0.577975	0.565258	0.824098	-6.12711	42	0.717371	0.282629	0.885619	1	Bcl-XL downregulator	BCL2L1	Other
2'-MeCCPA	-0.141988	0.174073	-0.910074	0.366111	0.716678	-5.88691	42	0.183056	0.816944	0.471571	1	adenosine receptor agonist	ADORA1	Other
3-amino-benzamide	0.151551	-0.102433	1.48617	0.142019	0.478286	-5.22556	42	0.92899	0.0710096	0.971313	1	PARP inhibitor	PARP1	Other
3'-fluorobenzylspiperone	-0.0585809	0.438762	-0.691414	0.491742	0.790091	-6.05693	42	0.245871	0.754129	0.53948	1	dopamine receptor ligand	DRD2	Other
4-(4-fluorobenzoyl)-1-(4-phenylbutyl)-piperidine	0.0439687	-0.0646087	0.350873	0.726806	0.895235	-6.23021	42	0.636597	0.363403	0.838997	1	serotonin receptor antagonist	HTR2A	Other
4-chlorophenylguanidine	-0.0652202	0.0627906	-0.667663	0.506688	0.800759	-6.07265	42	0.253344	0.746656	0.547207	1	urokinase inhibitor	PLAUR	Other
4-hydroxy-phenazone	-0.089919	0.264516	-0.803424	0.424628	0.749216	-5.97552	42	0.212314	0.787686	0.503874	1	NA	NA	Other
4-iodo-6-phenylpyrimidine	0.0295955	0.248816	0.3264	0.74516	0.905708	-6.23833	42	0.62742	0.37258	0.832595	1	macrophage migration inhibiting factor inhibitor	MIF	Other
4-methylgenistein	-0.113548	0.191362	-0.896906	0.373045	0.720368	-5.89843	42	0.186522	0.813478	0.475917	1	protein tyrosine kinase inhibitor	CYP19A1|ESRRA|ESRRB|ESRRG|FASN	Other
4-methylhistamine	0.0662046	0.437368	0.733667	0.465763	0.770699	-6.02763	42	0.767119	0.232881	0.911678	1	histamine receptor agonist	HRH4	Other
4-pyrimidinecarbonitrile	0.214276	0.0301803	1.39016	0.169175	0.517629	-5.35674	42	0.915413	0.0845874	0.969815	1	NA	NA	Other
5-fluorouracil	-0.118093	-0.988403	-0.658134	0.512752	0.801813	-6.0788	42	0.256376	0.743624	0.549285	1	thymidylate synthase inhibitor	DPYD|TYMS	Other
5-hydroxymethyl-tolterodine	-0.179062	-1.7167	-0.553991	0.581466	0.835038	-6.14036	42	0.290733	0.709267	0.581032	1	acetylcholine receptor antagonist	CHRM3	Other
7-hydroxystaurosporine	-0.763458	-3.18926	-1.78959	0.0781297	0.357447	-4.75794	42	0.0390648	0.960935	0.204822	1	CDK inhibitor|CHK inhibitor|PKC inhibitor	CHEK1|MARK3|PDPK1	Other
7-nitroindazole	-0.00415347	0.309467	-0.0435632	0.965385	0.991858	-6.28961	42	0.482692	0.517308	0.74188	1	nitric oxide synthase inhibitor	NOS1|NOS2|NOS3	Other
8-bromo-cGMP	0.0495613	0.255468	0.576197	0.566452	0.824098	-6.12812	42	0.716774	0.283226	0.885619	1	PKA activator	PRKG1	Other
8-hydroxy-PIPAT	-0.236647	-0.349266	-1.32942	0.188308	0.554555	-5.43547	42	0.0941541	0.905846	0.335691	1	dopamine receptor ligand	DRD2|DRD3	Other
9-aminoacridine	-0.34316	-1.93266	-1.65326	0.10305	0.420297	-4.97789	42	0.0515251	0.948475	0.241009	1	NA	NA	Other
A-674563	-0.873691	-2.46363	-3.60894	0.000594535	0.0128209	-0.481137	42	0.000297268	0.999703	0.00651552	1	AKT inhibitor	AKT1|PKIA|PRKACA	Other
A-803467	-0.0566205	0.294158	-0.628227	0.532034	0.813168	-6.09755	42	0.266017	0.733983	0.559221	1	sodium channel blocker	SCN10A	Other
A61603	-0.530164	-2.22404	-1.81578	0.0739686	0.347852	-4.71388	42	0.0369843	0.963016	0.197486	1	adrenergic receptor agonist	ADRA1A	Other
abemaciclib	-0.0352271	-1.01286	-0.220878	0.825873	0.942887	-6.26662	42	0.412936	0.587064	0.688401	1	CDK inhibitor	CDK4|CDK6	Other
abiraterone	0.265979	0.569512	3.1682	0.00232862	0.0370639	-1.7203	42	0.998836	0.00116431	0.99996	0.518895	androgen biosynthesis inhibitor	CYP11B1|CYP17A1	Other
abiraterone-acetate	-0.0532008	0.322188	-0.544558	0.587902	0.838874	-6.14542	42	0.293951	0.706049	0.585455	1	androgen biosynthesis inhibitor	CYP17A1	Other
ABT-702	-0.234179	-0.210454	-1.44795	0.152389	0.492399	-5.27876	42	0.0761944	0.923806	0.298031	1	adenosine kinase inhibitor	ADK	Other
ABT-737	0.233884	-0.136525	1.92751	0.0582433	0.304675	-4.51949	42	0.970878	0.0291217	0.99067	1	BCL inhibitor	BCL2|BCL2L1|BCL2L2	Other
AC-264613	-0.294928	-0.351364	-1.6782	0.0980609	0.412288	-4.93884	42	0.0490305	0.95097	0.236656	1	PAR agonist	F2RL1	Other
ACDPP	-0.147368	0.379242	-0.924586	0.358566	0.708086	-5.87402	42	0.179283	0.820717	0.465196	1	glutamate receptor antagonist	GRM5	Other
acesulfame-potassium	-0.0641656	0.144549	-0.837414	0.405397	0.73093	-5.94845	42	0.202699	0.797301	0.489567	1	NA	NA	Other
acetazolamide	-0.0337392	0.280509	-0.33499	0.7387	0.903606	-6.23555	42	0.36935	0.63065	0.645518	1	carbonic anhydrase inhibitor	AQP1|CA1|CA12|CA14|CA2|CA3|CA4|CA7	Other
acetophenazine	-0.0698948	0.398857	-0.70454	0.483587	0.787058	-6.04801	42	0.241794	0.758206	0.535229	1	dopamine receptor antagonist	DRD1|DRD2	Other
acetylcysteine	0.19631	0.338954	2.09991	0.0395822	0.245007	-4.19941	42	0.980209	0.0197911	0.993599	1	mucolytic agent	ACY1|CHUK|GRIN1|GRIN2A|GRIN2B|GRIN2D|GRIN3A|GSS|IKBKB|RELA|SLC7A11	Other
acetylsalicylsalicylic-acid	0.0510661	0.0583776	0.516794	0.607036	0.842914	-6.15981	42	0.696482	0.303518	0.872809	1	cyclooxygenase inhibitor	NA	Other
acipimox	0.155054	-0.0872433	0.936465	0.352465	0.700554	-5.86332	42	0.823768	0.176232	0.933814	1	cholesterol inhibitor	HCAR2	Other
ACY-1215	-0.103326	-0.283559	-0.767359	0.445618	0.753886	-6.00304	42	0.222809	0.777191	0.510015	1	HDAC inhibitor	HDAC1|HDAC2|HDAC3|HDAC6|HDAC8	Other
adapalene	-0.0289215	0.0155906	-0.385684	0.700977	0.888077	-6.21766	42	0.350489	0.649511	0.628275	1	retinoid receptor agonist	RARA|RARB|RARG|RXRA|RXRB|RXRG	Other
adaprev	0.0453377	-0.387382	0.361381	0.718975	0.8942	-6.22655	42	0.640513	0.359487	0.839574	1	TGF beta receptor inhibitor	IGF2R|M6PR	Other
adarotene	-0.856837	-3.62479	-2.17583	0.0331714	0.218474	-4.05089	42	0.0165857	0.983414	0.117953	1	retinoid receptor agonist	RARB|RARG	Other
adefovir-dipivoxil	-0.624652	-1.18123	-2.72461	0.00824134	0.0860834	-2.84711	42	0.00412067	0.995879	0.0447914	1	DNA polymerase inhibitor	NA	Other
ADL5859	-0.134703	0.206079	-1.44766	0.15247	0.492399	-5.27917	42	0.0762352	0.923765	0.298031	1	opioid receptor agonist	OPRD1	Other
AEE788	-0.844714	-0.238676	-4.88078	7.06567e-06	0.000590425	3.62216	42	3.53284e-06	0.999996	0.000295213	1	EGFR inhibitor|VEGFR inhibitor	EGFR|ERBB2|ERBB4|FGFR2|FGFR3|KDR	EGFR inhibitor
AEG3482	0.00537225	-0.24253	0.0252718	0.979915	0.995552	-6.29023	42	0.510043	0.489957	0.756874	1	HSP inducer	NA	Other
afatinib	-0.596273	-0.383371	-3.35015	0.00134198	0.0241068	-1.22229	42	0.000670992	0.999329	0.0122893	1	EGFR inhibitor	EGFR|ERBB2|ERBB4	EGFR inhibitor
afobazole	0.216035	0.393683	2.79697	0.00676035	0.0746991	-2.67221	42	0.99662	0.00338018	0.99961	0.903859	anxiolytic	NA	Other
AG-14361	0.201522	0.118523	2.16547	0.0339891	0.220599	-4.07143	42	0.983005	0.0169946	0.994437	1	PARP inhibitor	PARP1	Other
ajmaline	-0.0745182	0.161274	-0.560247	0.577217	0.833162	-6.13696	42	0.288609	0.711391	0.578966	1	sodium channel blocker	SCN5A	Other
albendazole	-0.160333	-1.96833	-0.52647	0.600335	0.842914	-6.15488	42	0.300168	0.699832	0.588269	1	tubulin polymerization inhibitor	TUBA1A|TUBB|TUBB4B	Other
alectinib	-0.0556559	0.0136908	-0.597953	0.551928	0.819924	-6.11565	42	0.275964	0.724036	0.567637	1	ALK tyrosine kinase receptor inhibitor	ALK|MET	Other
alexidine	-0.140736	-0.23426	-1.03085	0.306391	0.668121	-5.7736	42	0.153195	0.846805	0.431205	1	phosphatidylglycerophosphatase inhibitor	PTPMT1	Other
alisertib	-0.4901	-1.34529	-1.90232	0.061516	0.31499	-4.56422	42	0.030758	0.969242	0.176931	1	Aurora kinase inhibitor	AURKA	Other
almorexant	-0.118711	0.291828	-1.08986	0.279756	0.648811	-5.71329	42	0.139878	0.860122	0.408694	1	orexin receptor antagonist	HCRTR1|HCRTR2	Other
alpelisib	-0.450405	-0.357632	-3.73819	0.000390948	0.00933388	-0.0973918	42	0.000195474	0.999805	0.0047518	1	PI3K inhibitor	PIK3CA|PIK3CB|PIK3CD|PIK3CG	Other
altretamine	-0.11906	0.30195	-1.35896	0.178808	0.535727	-5.39759	42	0.089404	0.910596	0.32418	1	DNA synthesis inhibitor	NA	Other
alvespimycin	-0.327431	-4.35375	-0.94301	0.349132	0.70027	-5.85737	42	0.174566	0.825434	0.458516	1	HSP inhibitor	HSP90AA1	Other
alvocidib	0.0674861	-3.96224	0.306655	0.760076	0.908151	-6.24445	42	0.619962	0.380038	0.832241	1	CDK inhibitor	CDK1|CDK2|CDK4|CDK5|CDK6|CDK7|CDK8|CDK9|EGFR|PYGM	Other
AM-251	-0.219235	-0.0712898	-1.85893	0.0675185	0.331883	-4.64004	42	0.0337592	0.966241	0.188067	1	cannabinoid receptor antagonist	CNR1|GPR18|GPR55	Other
AM-404	-0.0445874	0.179001	-0.321658	0.748733	0.906298	-6.23983	42	0.374367	0.625633	0.649193	1	cyclooxygenase inhibitor|FAAH inhibitor|TRPV antagonist	CNR1|CNR2|FAAH|TRPV1	Other
AM-580	-0.077266	0.0858272	-0.878354	0.382954	0.720368	-5.91439	42	0.191477	0.808523	0.476732	1	retinoid receptor agonist	RARA	Other
ambazone	-0.0560497	0.132206	-0.680517	0.498569	0.794502	-6.06421	42	0.249285	0.750715	0.543709	1	DNA damage inducer	NA	Other
amfenac	-0.0665844	0.160422	-0.577111	0.565837	0.824098	-6.1276	42	0.282919	0.717081	0.571393	1	cyclooxygenase inhibitor	PTGS1|PTGS2	Other
AMG-208	-0.147696	0.309284	-1.13243	0.261573	0.636462	-5.66778	42	0.130786	0.869214	0.397968	1	tyrosine kinase inhibitor	MET	Other
AMG-232	0.269358	-0.804523	0.886759	0.378445	0.720368	-5.9072	42	0.810778	0.189222	0.928091	1	MDM inhibitor	MDM2	Other
AMG458	0.0612463	-0.0363938	0.390692	0.69729	0.888077	-6.21576	42	0.651355	0.348645	0.845497	1	MET inhibitor	MET	Other
AMG900	0.0314118	-1.49774	0.118	0.906428	0.973197	-6.28371	42	0.546786	0.453214	0.781429	1	Aurora kinase inhibitor	AURKA|AURKB|AURKC	Other
aminoglutethimide	0.0024919	0.0869908	0.039912	0.968284	0.991858	-6.28976	42	0.515858	0.484142	0.76126	1	glucocorticoid receptor antagonist	CYP11A1|CYP19A1	Other
aminopurvalanol-a	-0.478818	-0.856055	-3.28788	0.00162382	0.0277338	-1.39492	42	0.00081191	0.999188	0.0142271	1	CDK inhibitor|tyrosine kinase inhibitor	CDK1|CDK2|CDK5|CDK6	Other
amisulpride	0.111032	0.048867	1.14166	0.257741	0.63394	-5.65768	42	0.871129	0.128871	0.946911	1	dopamine receptor antagonist	DRD2|DRD3|HTR2A|HTR7	Other
ammonium-lactate	0.170593	0.378892	1.45515	0.150392	0.491624	-5.26884	42	0.924804	0.075196	0.971313	1	NA	HCAR1	Other
amonafide	-0.258836	-0.208125	-1.642	0.10537	0.426908	-4.99534	42	0.052685	0.947315	0.245435	1	topoisomerase inhibitor	TOP2A|TOP2B	Other
amoxicillin	-0.0347992	0.0811256	-0.433095	0.666365	0.873461	-6.19867	42	0.333183	0.666817	0.616134	1	penicillin binding protein inhibitor	CYP2C19|SLC15A1|SLC15A2|SLC22A6	Other
amprolium	0.162525	0.500122	1.69908	0.0940362	0.408749	-4.90574	42	0.952982	0.0470181	0.98086	1	thiamine uptake blocker	NA	Other
amsacrine	-0.661193	-2.68221	-1.83518	0.0710081	0.339381	-4.68089	42	0.0355041	0.964496	0.192362	1	topoisomerase inhibitor	KCNH2|TOP2A	Other
anagrelide	0.24401	-0.145675	2.00041	0.0495937	0.282156	-4.38709	42	0.975203	0.0247968	0.992273	1	phosphodiesterase inhibitor	PDE3A	Other
anastrozole	0.13854	0.307167	1.68987	0.0957957	0.408749	-4.9204	42	0.952102	0.0478979	0.980709	1	aromatase inhibitor	CYP19A1	Other
anisomycin	-0.11554	-3.96899	-0.297008	0.767398	0.912821	-6.2473	42	0.383699	0.616301	0.658543	1	DNA synthesis inhibitor	NHP2L1|RPL10L|RPL11|RPL13A|RPL15|RPL19|RPL23|RPL23A|RPL26L1|RPL3|RPL37|RPL8|RSL24D1	Other
AP1903	-0.42341	-0.454185	-2.53294	0.013708	0.125016	-3.29273	42	0.00685398	0.993146	0.0660798	1	NA	NA	Other
AP26113	-0.872798	-0.659946	-5.09249	3.19487e-06	0.000428792	4.3639	42	1.59744e-06	0.999998	0.000214396	1	ALK tyrosine kinase receptor inhibitor	ALK|EGFR	Other
aphidicolin	-0.513797	-1.68739	-1.84487	0.0695659	0.338217	-4.66427	42	0.034783	0.965217	0.191378	1	RNA synthesis inhibitor	NA	Other
AR-12	-0.409673	-0.993354	-2.5259	0.0139602	0.125267	-3.30859	42	0.00698008	0.99302	0.066186	1	phosphoinositide dependent kinase inhibitor	PDPK1	Other
AR-42	-0.500174	-2.74143	-1.30721	0.195698	0.561701	-5.46342	42	0.097849	0.902151	0.340316	1	HDAC inhibitor	HDAC1	Other
arctigenin	-0.103715	-0.417688	-0.93429	0.353577	0.700636	-5.86529	42	0.176789	0.823211	0.459857	1	MEK inhibitor	CHUK|MAP2K1	Other
arcyriaflavin-a	-0.0905923	-0.409556	-0.764895	0.447074	0.753886	-6.00487	42	0.223537	0.776463	0.510015	1	CDK inhibitor	CCND1|CDK4	Other
aripiprazole	0.046688	-0.0489927	0.871316	0.386756	0.720368	-5.92036	42	0.806622	0.193378	0.927088	1	serotonin receptor agonist|serotonin receptor antagonist	ADRA1A|ADRA1B|ADRA2A|ADRA2B|ADRA2C|CHRM1|CHRM2|CHRM3|CHRM4|CHRM5|DRD1|DRD2|DRD3|DRD4|DRD5|HRH1|HTR1A|HTR1B|HTR1D|HTR1E|HTR2A|HTR2C|HTR3A|HTR6|HTR7	Other
ARRY-334543	-0.624027	-0.722107	-4.43038	3.64801e-05	0.00174192	2.09314	42	1.824e-05	0.999982	0.000870962	1	EGFR inhibitor	ERBB2	EGFR inhibitor
artemisinin	0.164527	-0.445385	1.22177	0.226162	0.595219	-5.56681	42	0.886919	0.113081	0.95527	1	DNA synthesis inhibitor	CYP2B6	Other
artesunate	-0.0347734	0.0852177	-0.286007	0.775773	0.91841	-6.25045	42	0.387886	0.612114	0.664026	1	DNA synthesis inhibitor	NA	Other
AS-1949490	-0.085869	0.285762	-0.645973	0.520548	0.807011	-6.08653	42	0.260274	0.739726	0.553379	1	SHIP2 phosphatase inhibitor	INPP5D	Other
AS-703026	-1.3443	-1.20092	-5.43956	8.47345e-07	0.000188817	5.60666	42	4.23673e-07	1	9.44084e-05	1	MEK inhibitor	MAP2K1|MAP2K2	Other
aspirin	-0.141267	0.112592	-1.41085	0.163009	0.511602	-5.32916	42	0.0815043	0.918496	0.308595	1	cyclooxygenase inhibitor	AKR1C1|ASIC3|EDNRA|HSPA5|IKBKB|NFKB1|NFKB2|NFKBIA|PRKAA1|PRKAA2|PRKAB1|PRKAB2|PRKAG1|PRKAG2|PRKAG3|PTGS1|PTGS2|RPS6KA3|TP53	Other
AST-1306	-0.796638	-0.439517	-4.96548	5.15124e-06	0.000459147	3.91733	42	2.57562e-06	0.999997	0.000229574	1	EGFR inhibitor	EGFR|ERBB2	EGFR inhibitor
astemizole	-0.071707	0.162442	-0.655248	0.514596	0.801883	-6.08065	42	0.257298	0.742702	0.549533	1	histamine receptor antagonist	HRH1|KCNH1|KCNH2	Other
asymmetrical-dimethylarginine	-0.342998	-0.82893	-1.37118	0.174987	0.531722	-5.3817	42	0.0874935	0.912506	0.32137	1	nitric oxide synthase inhibitor	NOS2|NOS3	Other
AT-7519	-0.570517	-1.26833	-2.11187	0.0385057	0.24284	-4.17631	42	0.0192529	0.980747	0.132686	1	CDK inhibitor	CDK1|CDK2|CDK4|CDK5|CDK6|CDK9	Other
AT-9283	0.267893	-0.745176	1.2412	0.218949	0.58782	-5.54389	42	0.890526	0.109474	0.955484	1	Aurora kinase inhibitor|JAK inhibitor	AURKA|AURKB|JAK2|JAK3|RPS6KA6|STK17A	Other
AT13387	0.212949	-3.17895	0.835987	0.406194	0.73093	-5.94961	42	0.796903	0.203097	0.926765	1	HSP antagonist	HSP90AA1	Other
AT7867	0.316377	-0.0417002	2.58867	0.0118517	0.11402	-3.16587	42	0.994074	0.00592583	0.997806	1	AKT inhibitor	AKT2|GSK3B|PKIA|PRKACA	Other
atenolol-(-)	0.0844349	0.606384	1.02654	0.308402	0.668121	-5.77788	42	0.845799	0.154201	0.940701	1	adrenergic receptor antagonist	NA	Other
atenolol-(+/-)	-0.00909957	0.179779	-0.128232	0.898357	0.967852	-6.28248	42	0.449179	0.550821	0.714943	1	adrenergic receptor antagonist	ADRB1|ADRB2	Other
atipamezole	-0.420636	-0.149955	-3.25903	0.00177256	0.0292582	-1.47417	42	0.000886281	0.999114	0.0149995	1	adrenergic receptor antagonist	NA	Other
atiprimod	0.240197	-1.33914	0.750756	0.455481	0.76313	-6.01529	42	0.77226	0.22774	0.915347	1	JAK inhibitor|STAT inhibitor	JAK2|STAT3	Other
atorvastatin	0.00886204	-0.155668	0.0462681	0.963237	0.991858	-6.28949	42	0.518382	0.481618	0.7633	1	HMGCR inhibitor	AHR|DPP4|HMGCR	Other
aurora-a-inhibitor-i	-0.422719	-0.496029	-2.38976	0.019738	0.155665	-3.60827	42	0.00986899	0.990131	0.083217	1	Aurora kinase inhibitor	AURKA	Other
AV-412	-1.40875	-0.884389	-4.75433	1.12782e-05	0.000718042	3.18582	42	5.63908e-06	0.999994	0.000359021	1	protein tyrosine kinase inhibitor	EGFR|ERBB2	Other
avanafil	0.0360329	0.345665	0.431977	0.667173	0.873663	-6.19915	42	0.666414	0.333586	0.855937	1	phosphodiesterase inhibitor	PDE5A	Other
AVL-292	-0.0745738	-0.255656	-0.714229	0.477617	0.783526	-6.04132	42	0.238808	0.761192	0.531259	1	Bruton's tyrosine kinase (BTK) inhibitor	BTK|YES1	Other
AVN-944	-0.17053	-0.737932	-1.11534	0.268769	0.644125	-5.68625	42	0.134384	0.865616	0.403728	1	inosine monophosphate dehydrogenase inhibitor	IMPDH1|IMPDH2	Other
axitinib	0.126717	-0.476926	1.08484	0.281957	0.651082	-5.71854	42	0.859022	0.140978	0.943476	1	PDGFR tyrosine kinase receptor inhibitor|VEGFR inhibitor	CSF1|FLT1|FLT4|KDR|PLK4	EGFR inhibitor
AZ-628	-0.272153	-0.240365	-1.42589	0.158636	0.504757	-5.30888	42	0.0793178	0.920682	0.304149	1	RAF inhibitor	BRAF|RAF1	Other
AZ20	-0.914095	-2.46013	-3.37182	0.00125522	0.0236371	-1.16167	42	0.000627611	0.999372	0.0119874	1	ATR kinase inhibitor	ATR|MTOR	Other
AZ3146	-0.162859	-0.538327	-0.988218	0.326673	0.688734	-5.81516	42	0.163336	0.836664	0.449343	1	monopolar spindle 1 kinase inhibitor	NA	Other
AZ960	-0.0272216	-2.4031	-0.0990592	0.921393	0.977681	-6.28573	42	0.460696	0.539304	0.724932	1	JAK inhibitor	JAK2	Other
azacitidine	-0.00399756	-0.358772	-0.0411104	0.967333	0.991858	-6.28972	42	0.483666	0.516334	0.74188	1	DNA methyltransferase inhibitor	DNMT1|DNMT3A	Other
azalomycin-b	-0.516307	-5.86209	-1.61781	0.110496	0.431225	-5.03247	42	0.0552482	0.944752	0.24955	1	bacterial 50S ribosomal subunit inhibitor	NA	Other
azathioprine	0.142452	-0.536895	1.08099	0.283655	0.653323	-5.72256	42	0.858173	0.141827	0.943476	1	dehydrogenase inhibitor	HPRT1|IMPDH1|PPAT	Other
AZD1480	-0.143029	-0.0508776	-1.40947	0.163415	0.511676	-5.33102	42	0.0817074	0.918293	0.308595	1	JAK inhibitor	JAK1|JAK2|JAK3	Other
AZD2014	-0.230127	-1.7765	-1.19774	0.235324	0.601584	-5.59469	42	0.117662	0.882338	0.37084	1	mTOR inhibitor	MTOR	Other
AZD2461	-0.151972	-0.235859	-0.787547	0.433795	0.751066	-5.98779	42	0.216897	0.783103	0.50636	1	PARP inhibitor	NA	Other
AZD2858	0.414033	-1.52844	1.35599	0.179746	0.535727	-5.40144	42	0.910127	0.0898732	0.965746	1	glycogen synthase kinase inhibitor	GSK3B	Other
AZD4547	0.229263	0.319803	1.63575	0.106677	0.429116	-5.00499	42	0.946662	0.0533383	0.978119	1	FGFR inhibitor	FGFR1|FGFR2|FGFR3|FGFR4|IGF1R|KDR	Other
AZD5363	-0.318277	-0.517725	-2.09629	0.0399132	0.245917	-4.20638	42	0.0199566	0.980043	0.135441	1	AKT inhibitor	AKT1|AKT2|AKT3	Other
AZD5438	-0.708818	-2.4467	-2.26357	0.0269109	0.191382	-3.87362	42	0.0134555	0.986545	0.103988	1	CDK inhibitor	KCNH2	Other
AZD6482	0.16584	-2.09156	0.620043	0.537375	0.816314	-6.10253	42	0.731312	0.268688	0.891967	1	PI3K inhibitor	PIK3CA|PIK3CB|PIK3CD|PIK3CG	Other
AZD8055	-0.234743	-2.51705	-0.984262	0.328599	0.690781	-5.81893	42	0.164299	0.835701	0.451064	1	mTOR inhibitor	MTOR	Other
AZD8330	-1.54296	-2.39947	-5.9778	1.02635e-07	3.43059e-05	7.58737	42	5.13177e-08	1	1.71529e-05	1	MEK inhibitor	NA	Other
AZD8931	-0.688925	-1.32119	-3.97171	0.000179705	0.00546059	0.617237	42	8.98527e-05	0.99991	0.00279379	1	EGFR inhibitor	EGFR|ERBB2|ERBB3	EGFR inhibitor
AZD9668	0.0905116	-0.109137	0.737971	0.463161	0.770699	-6.02455	42	0.76842	0.23158	0.912413	1	elastase inhibitor	ELANE	Other
azilsartan	-0.0104912	0.312307	-0.0950943	0.924529	0.978698	-6.28611	42	0.462265	0.537735	0.725408	1	angiotensin receptor antagonist	AGTR1|AGTR2	Other
azithromycin	-0.1228	-0.459069	-0.689276	0.493078	0.790091	-6.05837	42	0.246539	0.753461	0.53948	1	bacterial 50S ribosomal subunit inhibitor	MLNR	Other
azodicarbonamide	-0.093963	0.181364	-0.899534	0.371655	0.72023	-5.89614	42	0.185827	0.814173	0.475104	1	DNA synthesis inhibitor	NA	Other
azomycin-(2-nitroimidazole)	0.120053	0.225329	1.5097	0.135915	0.477015	-5.19216	42	0.932042	0.0679577	0.97202	1	protein synthesis inhibitor	NA	Other
bafetinib	-0.0980371	-0.245013	-0.740279	0.461769	0.770674	-6.02289	42	0.230884	0.769116	0.522911	1	Bcr-Abl kinase inhibitor|LYN tyrosine kinase inhibitor	ABL1|BCR|LYN	Other
baicalein	0.136664	0.0919043	1.09689	0.276695	0.64675	-5.70589	42	0.861653	0.138347	0.943476	1	lipoxygenase inhibitor	ALOX5|GLO1|PREP|SELL|SELP|TNF|XDH	Other
balapiravir	-0.373546	-0.644912	-1.93833	0.056883	0.304675	-4.50011	42	0.0284415	0.971558	0.170522	1	RNA polymerase inhibitor	NA	Other
BAM7	-0.432028	-0.379045	-2.17004	0.0336259	0.219306	-4.06237	42	0.0168129	0.983187	0.118936	1	BAX activator	BAX	Other
BAN-ORL-24	-0.00236205	0.392208	-0.029903	0.976235	0.995205	-6.29011	42	0.488118	0.511882	0.744992	1	nociceptin/orphanin FQ receptor antagonist	OPRL1	Other
barasertib	-0.0654147	-0.513541	-0.456721	0.649379	0.866213	-6.18839	42	0.324689	0.675311	0.607997	1	Aurora kinase inhibitor	AURKA|AURKB	Other
barasertib-HQPA	-0.292719	-0.947567	-1.45042	0.151701	0.492399	-5.27536	42	0.0758503	0.92415	0.298031	1	Aurora kinase inhibitor	AURKB	Other
bardoxolone	0.450691	-1.54895	1.48032	0.14357	0.481084	-5.23379	42	0.928215	0.0717848	0.971313	1	nuclear factor erythroid derived|like (NRF2) activator	NOS2|PPARG	Other
bardoxolone-methyl	-0.0643805	-4.25401	-0.327753	0.744141	0.905708	-6.2379	42	0.37207	0.62793	0.648309	1	nuclear factor erythroid derived|like (NRF2) activator	PPARG|STAT3	Other
baricitinib	0.0747784	-0.407304	0.422193	0.674263	0.875233	-6.20323	42	0.662868	0.337132	0.855458	1	JAK inhibitor	JAK1|JAK2	Other
batimastat	-0.16037	-0.135154	-1.60381	0.113555	0.435025	-5.05373	42	0.0567777	0.943222	0.252951	1	matrix metalloprotease inhibitor	ADAM28|ADAMTS5|MMP12|MMP16|MMP2|MMP8	Other
BAY-11-7082	0.399762	-0.118693	2.54463	0.013298	0.124636	-3.2663	42	0.993351	0.00664901	0.997806	1	NFkB pathway inhibitor	RELA	Other
BAY-11-7085	0.241209	-1.40953	1.17264	0.245175	0.615431	-5.62324	42	0.877412	0.122588	0.949998	1	NFkB pathway inhibitor	NFKBIA	Other
BAY-87-2243	-0.0287271	-1.46393	-0.198226	0.843481	0.948018	-6.27128	42	0.42174	0.57826	0.695608	1	hypoxia inducible factor inhibitor	HIF1A	Other
BAY-K-8644-(s)-(-)	-0.0781204	0.328788	-0.886326	0.378676	0.720368	-5.90757	42	0.189338	0.810662	0.476435	1	L-type calcium channel activator	CACNA1C	Other
beclomethasone-dipropionate	-0.349571	0.115567	-2.38865	0.0197928	0.155665	-3.61065	42	0.00989642	0.990104	0.083217	1	glucocorticoid receptor agonist	GPR97|NR3C1	Other
bekanamycin	0.255013	0.185145	2.43243	0.0177307	0.146333	-3.51581	42	0.991135	0.00886536	0.997806	1	bacterial 30S ribosomal subunit inhibitor	NA	Other
belinostat	-0.170031	-1.20325	-0.629804	0.531008	0.813168	-6.09658	42	0.265504	0.734496	0.559221	1	HDAC inhibitor	HDAC1|HDAC10|HDAC11|HDAC2|HDAC3|HDAC4|HDAC5|HDAC6|HDAC7|HDAC8|HDAC9	Other
bendamustine	-0.0135739	0.373488	-0.183058	0.855316	0.949799	-6.27411	42	0.427658	0.572342	0.70071	1	DNA inhibitor	NA	Other
bendroflumethiazide	-0.0139278	0.350394	-0.137221	0.891276	0.965669	-6.28131	42	0.445638	0.554362	0.713477	1	sodium/potassium/chloride transporter inhibitor	CA1|CA2|CA4|KCNMA1|SLC12A1|SLC12A3	Other
bentazepam	0.052153	0.261166	0.764776	0.447144	0.753886	-6.00496	42	0.776428	0.223572	0.917846	1	benzodiazepine receptor agonist	NA	Other
benzethonium	-0.837341	-1.66614	-2.53164	0.0137543	0.125016	-3.29567	42	0.00687713	0.993123	0.0660798	1	sodium channel blocker	SCN10A	Other
benzocaine	-0.00683565	0.188476	-0.084315	0.933063	0.981094	-6.28706	42	0.466531	0.533469	0.728666	1	sodium channel blocker	SCN10A	Other
benzydamine	-0.206797	0.16745	-1.39011	0.169188	0.517629	-5.3568	42	0.0845939	0.915406	0.313302	1	prostanoid receptor antagonist	NA	Other
benzyldimethylhexadecylammonium	-0.0822716	-0.0257149	-0.886359	0.378658	0.720368	-5.90754	42	0.189329	0.810671	0.476435	1	cationic surfactant	NA	Other
bephenium-hydroxynaphthoate	0.0320052	0.395129	0.356683	0.722473	0.8942	-6.2282	42	0.638764	0.361236	0.838997	1	anthelmintic agent	NA	Other
berberine	-0.0902136	-1.16849	-0.588796	0.558018	0.821051	-6.12095	42	0.279009	0.720991	0.569677	1	LDL receptor activator	LDLR	Other
beta-lapachone	0.0138941	-4.75198	0.0600787	0.952275	0.985443	-6.28877	42	0.523862	0.476138	0.767987	1	topoisomerase inhibitor	TOP1	Other
beta-naphthol	-0.048042	0.459711	-0.464902	0.64354	0.863001	-6.18471	42	0.32177	0.67823	0.605924	1	NA	NA	Other
betamethasone	-0.400348	-0.0497708	-2.59953	0.0115176	0.112401	-3.14089	42	0.00575879	0.994241	0.0583295	1	glucocorticoid receptor agonist	NR3C1	Other
betamethasone-dipropionate	-0.330031	-0.95839	-1.51575	0.13438	0.476913	-5.18349	42	0.06719	0.93281	0.278985	1	anti-inflammatory agent	NA	Other
bexarotene	0.0592423	0.14344	0.951075	0.345053	0.70027	-5.84998	42	0.827473	0.172527	0.934782	1	retinoid receptor agonist	RXRA|RXRB|RXRG	Other
BF2.649	-0.353133	-0.219127	-1.91832	0.0594194	0.30912	-4.53587	42	0.0297097	0.97029	0.174219	1	histamine receptor antagonist	HRH3	Other
BGT226	-0.664159	-3.60364	-0.862759	0.391409	0.724809	-5.92755	42	0.195705	0.804295	0.483655	1	PI3K inhibitor	MTOR|PIK3CA|PIK3CB|PIK3CG	Other
BI-2536	0.0067491	-2.27711	0.0179402	0.985741	0.99768	-6.29039	42	0.50713	0.49287	0.755047	1	PLK inhibitor	BRD4|PLK1|PLK2|PLK3	Other
BI-78D3	0.126384	-0.907154	0.554631	0.581031	0.835038	-6.14002	42	0.709485	0.290515	0.881581	1	JNK inhibitor	MAPK8	Other
BI-D1870	-0.318203	0.342433	-2.68476	0.00917868	0.095131	-2.94191	42	0.00458934	0.995411	0.0494835	1	ribosomal protein inhibitor	RPS6KA1|RPS6KA2|RPS6KA3|RPS6KA6	Other
BIBR-1532	-0.13398	-0.923852	-0.838455	0.404817	0.73093	-5.9476	42	0.202408	0.797592	0.489567	1	telomerase inhibitor	TERT	Other
BIBU-1361	-0.71803	-0.666033	-3.44661	0.000994762	0.0192753	-0.950415	42	0.000497381	0.999503	0.00977938	1	EGFR inhibitor	EGFR	EGFR inhibitor
BIBX-1382	-0.471491	-0.543224	-2.87868	0.00538447	0.0673048	-2.47042	42	0.00269223	0.997308	0.0349593	1	EGFR inhibitor	EGFR|ERBB2	EGFR inhibitor
bicalutamide	-0.046577	0.0465264	-0.501259	0.617865	0.850988	-6.16754	42	0.308932	0.691068	0.595162	1	androgen receptor antagonist	AR	Other
bifemelane	-0.0188607	0.036442	-0.171182	0.864607	0.952295	-6.27617	42	0.432303	0.567697	0.702086	1	acetylcholine release enhancer	MAOA|MAOB	Other
BIIB021	-0.130313	-2.66745	-0.515947	0.607624	0.842914	-6.16024	42	0.303812	0.696188	0.588691	1	HSP inhibitor	HSP90AA1	Other
bindarit	0.0148155	0.0419383	0.188385	0.851155	0.949356	-6.27314	42	0.574422	0.425578	0.80457	1	NFkB pathway inhibitor	CCL2|CCL7|CCL8	Other
birinapant	0.11512	-0.770513	0.419782	0.676015	0.875806	-6.20423	42	0.661992	0.338008	0.855154	1	XIAP inhibitor	BIRC2|XIAP	Other
bis(maltolato)oxovanadium(IV)	0.0818274	-0.134643	0.597966	0.551919	0.819924	-6.11564	42	0.724041	0.275959	0.888025	1	tyrosine phosphatase inhibitor	PTPN1	Other
bisacodyl	-0.0447741	-0.859534	-0.273806	0.785093	0.920763	-6.25379	42	0.392547	0.607453	0.66688	1	laxative	NA	Other
bisindolylmaleimide-ix	-0.383776	-4.02615	-1.20575	0.232242	0.599435	-5.58546	42	0.116121	0.883879	0.370534	1	PKC inhibitor	AKT1|GSK3B|LCK|MAPK1|MAPK11|MAPK12|MAPK14|MAPK8|PRKCA|ROCK1|RPS6KB1|SIRT1	Other
bitopertin	0.0124475	-0.250377	0.0932499	0.925989	0.979468	-6.28628	42	0.537006	0.462994	0.775353	1	glycine transporter inhibitor|GlyT-1 inhibitor	SLC6A5|SLC6A9	Other
BIX-01294	-0.708807	-0.793563	-4.97273	5.01335e-06	0.000459147	3.94268	42	2.50667e-06	0.999997	0.000229574	1	histone lysine methyltransferase inhibitor	EHMT1|EHMT2	Other
blebbistatin-(-)	0.175217	0.223652	2.0835	0.0411019	0.250928	-4.23092	42	0.979449	0.020551	0.993599	1	ATPase inhibitor	NA	Other
BMS-265246	-0.595968	-2.31925	-2.90087	0.00505819	0.0650269	-2.41484	42	0.00252909	0.997471	0.033814	1	CDK inhibitor	CDK1|CDK2	Other
BMS-345541	-0.0440855	-1.63031	-0.218219	0.827935	0.942887	-6.26719	42	0.413967	0.586033	0.688401	1	IKK inhibitor	CHUK|IKBKB	Other
BMS-599626	-0.286854	0.161567	-2.30806	0.0241541	0.17647	-3.78144	42	0.0120771	0.987923	0.0961132	1	EGFR inhibitor|protein tyrosine kinase inhibitor	EGFR|ERBB2|ERBB4	EGFR inhibitor
BMS-626529	0.0486015	0.178473	0.547004	0.58623	0.838567	-6.14412	42	0.706885	0.293115	0.879543	1	HIV attachment inhibitor	NA	Other
BMS-690514	-0.78595	-0.673752	-4.07857	0.000124904	0.00426953	0.9529	42	6.2452e-05	0.999938	0.00218813	1	EGFR inhibitor|VEGFR inhibitor	EGFR|ERBB2|FLT3|KDR	EGFR inhibitor
BMS-707035	0.157945	0.41793	1.49447	0.139843	0.478183	-5.21384	42	0.930079	0.0699213	0.971313	1	HIV integrase inhibitor	NA	Other
BMS-754807	-0.422836	-1.24594	-1.96843	0.0532422	0.292942	-4.4457	42	0.0266211	0.973379	0.16402	1	IGF-1 inhibitor	AKT1|IGF1R	Other
BMS-986020	-0.146805	0.419966	-1.63013	0.107861	0.429116	-5.01363	42	0.0539306	0.946069	0.247408	1	lysophosphatidic acid receptor antagonist	LPAR1	Other
BNC105	0.23826	-2.22419	0.843253	0.402148	0.73093	-5.94369	42	0.798926	0.201074	0.927088	1	tubulin polymerization inhibitor	NA	Other
BNTX	-0.880653	-1.20691	-4.97102	5.04557e-06	0.000459147	3.93669	42	2.52279e-06	0.999997	0.000229574	1	opioid receptor antagonist	OPRD1|OPRK1|OPRM1	Other
bortezomib	0.0361108	-4.69192	0.157948	0.874983	0.957865	-6.27831	42	0.562509	0.437491	0.796689	1	NFkB pathway inhibitor|proteasome inhibitor	PSMA1|PSMA2|PSMA3|PSMA4|PSMA5|PSMA6|PSMA7|PSMA8|PSMB1|PSMB10|PSMB11|PSMB2|PSMB3|PSMB4|PSMB5|PSMB6|PSMB7|PSMB8|PSMB9|PSMD1|PSMD2|RELA	Other
bosentan	-0.0851866	-0.191704	-0.714612	0.477381	0.783526	-6.04105	42	0.238691	0.761309	0.531259	1	endothelin receptor antagonist	EDNRA|EDNRB	Other
bosutinib	-0.495282	-0.418756	-2.97838	0.00405676	0.0564763	-2.21818	42	0.00202838	0.997972	0.0291394	1	Abl kinase inhibitor|Bcr-Abl kinase inhibitor|src inhibitor	ABL1|BCR|CAMK1D|CAMK2G|CDK2|FRK|FYN|HCK|LYN|MAP2K1|MAP2K2|MAP3K2|MAP4K5|SRC|STK10|STK24|STK4|TNK2|TXK	Other
brefeldin-a	-0.693571	-4.70152	-1.88218	0.0642436	0.320923	-4.59961	42	0.0321218	0.967878	0.18145	1	protein synthesis inhibitor	ARF1|CYTH2	Other
brequinar	-0.0107139	-0.986438	-0.0740227	0.941217	0.981942	-6.28786	42	0.470609	0.529391	0.729345	1	dihydroorotate dehydrogenase inhibitor	DHODH	Other
brigatinib	-0.336859	-0.208667	-3.18361	0.002224	0.0358251	-1.67889	42	0.001112	0.998888	0.0183548	1	ALK tyrosine kinase receptor inhibitor|EGFR inhibitor	ALK|EGFR	EGFR inhibitor
brilliant-green	0.0746733	-5.83241	0.17023	0.865353	0.952295	-6.27633	42	0.567324	0.432676	0.800715	1	NA	NA	Other
brivaracetam	-0.3437	-1.74988	-1.14778	0.255222	0.630742	-5.65095	42	0.127611	0.872389	0.393124	1	voltage-gated sodium channel blocker	SV2A	Other
bromosporine	-0.24938	0.206207	-1.23431	0.221486	0.589893	-5.55205	42	0.110743	0.889257	0.3629	1	bromodomain inhibitor	NA	Other
broxaldine	-0.413445	-2.03606	-1.68421	0.0968881	0.409935	-4.92935	42	0.048444	0.951556	0.235526	1	NA	NA	Other
bruceantin	-0.41277	-4.95988	-1.30158	0.197609	0.562134	-5.47045	42	0.0988044	0.901196	0.342196	1	protein synthesis inhibitor	NA	Other
BTS-54505	-0.0420265	0.145036	-0.478384	0.633966	0.857539	-6.17849	42	0.316983	0.683017	0.600679	1	dopamine reuptake inhibitor	SLC6A2|SLC6A3|SLC6A4	Other
bucladesine	-0.327614	-0.613701	-1.67336	0.0990132	0.413674	-4.94646	42	0.0495066	0.950493	0.237124	1	adenosine receptor agonist|cAMP stimulant	PRKACA	Other
bumetanide	-0.00741364	0.298053	-0.0785359	0.937641	0.981696	-6.28752	42	0.46882	0.53118	0.728852	1	solute carrier family member inhibitor	CFTR|GPR35|SLC12A1|SLC12A2|SLC12A4|SLC12A5	Other
buparlisib	-0.578614	-1.89965	-2.40085	0.0191977	0.154623	-3.58437	42	0.00959887	0.990401	0.082798	1	PI3K inhibitor	PIK3CA|PIK3CG	Other
buphenine	-0.121267	-0.405843	-0.810526	0.420565	0.744763	-5.96995	42	0.210283	0.789717	0.501155	1	adrenergic receptor agonist	ADRB2	Other
busulfan	0.141412	-0.278738	0.710664	0.479809	0.786157	-6.04379	42	0.760096	0.239904	0.90494	1	DNA inhibitor	NA	Other
butamben	-0.220805	-0.367086	-1.65572	0.102549	0.420297	-4.97406	42	0.0512746	0.948725	0.241009	1	sodium channel blocker	NA	Other
buthionine-sulfoximine	0.24387	0.199927	1.82359	0.0727644	0.344986	-4.70063	42	0.963618	0.0363822	0.988004	1	glutathione transferase inhibitor	GCLM	Other
butylscopolamine-bromide	-0.00183122	-0.380771	-0.0104522	0.991692	0.998965	-6.29049	42	0.495846	0.504154	0.749939	1	cholinergic receptor antagonist	NA	Other
BVD-523	-0.871738	-1.17553	-3.48475	0.0008825	0.0176105	-0.841447	42	0.00044125	0.999559	0.00893866	1	MAP kinase inhibitor	NA	Other
BVT-948	0.115325	0.289551	1.03526	0.304346	0.668121	-5.76922	42	0.847827	0.152173	0.940701	1	tyrosine phosphatase inhibitor	PTPN1|PTPN11|PTPN2	Other
BW-180C	0.108793	0.280626	1.24251	0.218467	0.587708	-5.54233	42	0.890766	0.109234	0.955484	1	opioid receptor agonist	OPRD1|OPRM1	Other
BX-912	-0.222772	-1.97678	-0.798568	0.427419	0.749216	-5.9793	42	0.21371	0.78629	0.503874	1	pyruvate dehydrogenase kinase inhibitor	CDK2|CHEK1|GSK3B|KDR|PDK1|PDPK1	Other
cabazitaxel	-0.279489	-2.86429	-0.94034	0.350489	0.700454	-5.8598	42	0.175244	0.824756	0.458516	1	microtubule inhibitor	TUBA4A|TUBB|TUBB1	Other
cabozantinib	-0.195156	-0.39839	-1.15927	0.250544	0.622635	-5.63821	42	0.125272	0.874728	0.387706	1	RET tyrosine kinase inhibitor|VEGFR inhibitor	KDR|MET	EGFR inhibitor
caffeic-acid	-0.196205	-0.0575484	-1.57495	0.120073	0.449684	-5.097	42	0.0600364	0.939964	0.261398	1	HIV integrase inhibitor|lipoxygenase inhibitor|nitric oxide production inhibitor|tumor necrosis factor production inhibitor	ALOX5|MIF	Other
caffeic-acid-phenethyl-ester	0.00591915	0.372085	0.0695857	0.944735	0.982965	-6.28817	42	0.527633	0.472367	0.76913	1	HIV integrase inhibitor	RELA	Other
camptothecin	-0.892802	-3.67433	-2.98485	0.00398207	0.0560424	-2.20158	42	0.00199103	0.998009	0.0289349	1	topoisomerase inhibitor	TOP1	Other
camylofine-chlorhydrate	-0.0477817	0.242108	-0.541421	0.590049	0.839028	-6.14709	42	0.295025	0.704975	0.585455	1	NA	NA	Other
candesartan	-0.101242	0.290823	-1.04327	0.30065	0.668121	-5.76119	42	0.150325	0.849675	0.427626	1	angiotensin receptor antagonist	AGTR1	Other
canertinib	-0.594942	-0.217485	-4.82269	8.76437e-06	0.000597483	3.42106	42	4.38218e-06	0.999996	0.000298742	1	EGFR inhibitor	AKT1|EGFR|ERBB2|ERBB4	EGFR inhibitor
canrenone	0.042342	0.545445	0.500111	0.618669	0.850988	-6.1681	42	0.690666	0.309334	0.870568	1	mineralocorticoid receptor antagonist	NR3C2	Other
capecitabine	-0.0117164	-0.159038	-0.166933	0.867936	0.95372	-6.27688	42	0.433968	0.566032	0.703291	1	DNA synthesis inhibitor|thymidylate synthase inhibitor	TYMS	Other
capsaicin	-0.405099	0.276114	-2.47309	0.0159908	0.135315	-3.42647	42	0.00799541	0.992005	0.0722288	1	TRPV agonist	CFTR|TRPV1	Other
captamine	-0.393925	-0.508468	-1.92905	0.0580477	0.304675	-4.51673	42	0.0290239	0.970976	0.171729	1	NA	NA	Other
carbachol	0.0362774	0.308553	0.412156	0.681567	0.87959	-6.20733	42	0.659216	0.340784	0.852391	1	cholinergic receptor agonist	CHRM1|CHRM2|CHRM3|CHRM4|CHRM5|CHRNA2	Other
carboplatin	0.319564	-0.801987	1.29349	0.200373	0.563468	-5.48048	42	0.899814	0.100186	0.959983	1	DNA alkylating agent|DNA inhibitor	NA	Other
carboxyamidotriazole	0.0791165	-0.269071	0.920831	0.360509	0.708824	-5.87737	42	0.819745	0.180255	0.932859	1	calcium channel blocker	CXCL8	Other
carboxypyridine-disulfide	-0.0733343	0.183858	-0.861069	0.392333	0.724809	-5.92896	42	0.196167	0.803833	0.483902	1	NA	NA	Other
carfilzomib	-0.180609	-4.21226	-0.617773	0.538861	0.816314	-6.1039	42	0.269431	0.730569	0.562251	1	proteasome inhibitor	PSMA1|PSMA2|PSMA3|PSMA4|PSMA5|PSMA6|PSMA7|PSMA8|PSMB1|PSMB10|PSMB11|PSMB2|PSMB3|PSMB4|PSMB5|PSMB6|PSMB7|PSMB8|PSMB9	Other
cariporide	-0.1439	-1.60833	-0.458101	0.648392	0.866035	-6.18778	42	0.324196	0.675804	0.607925	1	sodium/hydrogen exchanger inhibitor	SLC9A1	Other
carmofur	-0.102091	-1.06883	-0.559788	0.577529	0.833162	-6.13721	42	0.288764	0.711236	0.578966	1	thymidylate synthase inhibitor	TYMS	Other
carmustine	-0.267699	0.134078	-2.8053	0.00660654	0.0745141	-2.65184	42	0.00330327	0.996697	0.038553	1	DNA alkylating agent|DNA inhibitor	GSR	Other
carvedilol	-0.264796	-0.128844	-1.60227	0.113894	0.435076	-5.05605	42	0.0569471	0.943053	0.252951	1	adrenergic receptor antagonist	ADRA1A|ADRA1B|ADRA1D|ADRA2A|ADRA2B|ADRA2C|ADRB1|ADRB2|ADRB3|GJA1|HIF1A|KCNH2|NDUFC2|NPPB|SELE|VCAM1|VEGFA	Other
CB-10-277	-0.233553	0.0025688	-2.18615	0.0323739	0.216565	-4.03035	42	0.016187	0.983813	0.117015	1	DNA synthesis inhibitor	NA	Other
CCMI	0.0919697	0.114476	0.955196	0.342981	0.700254	-5.84618	42	0.828509	0.171491	0.934782	1	acetylcholine receptor allosteric modulator	CHRNA7	Other
CCT128930	-0.409623	-0.125486	-3.52554	0.000775797	0.0159575	-0.724034	42	0.000387898	0.999612	0.00810344	1	AKT inhibitor	PKIA|PRKACA	Other
CCT129202	-0.0780986	-0.762402	-0.525466	0.601029	0.842914	-6.1554	42	0.300514	0.699486	0.588269	1	Aurora kinase inhibitor	AURKA|AURKB|AURKC	Other
CCT137690	-0.170119	-1.3341	-0.880754	0.381663	0.720368	-5.91234	42	0.190831	0.809169	0.476732	1	Aurora kinase inhibitor	AURKA|AURKB|AURKC	Other
CD-437	-1.18457	-4.0172	-3.79309	0.000326391	0.0080812	0.0682049	42	0.000163195	0.999837	0.00411684	1	retinoid receptor agonist	RARG	Other
cebranopadol	-0.119011	0.388574	-1.09414	0.277892	0.647768	-5.7088	42	0.138946	0.861054	0.408287	1	opioid receptor agonist	OPRL1|OPRM1	Other
cediranib	0.103261	-2.814	0.363852	0.717137	0.8942	-6.22567	42	0.641432	0.358568	0.839737	1	KIT inhibitor|VEGFR inhibitor	CSF1R|FLT1|FLT3|FLT4|KDR|KIT|PDGFRA|PDGFRB	EGFR inhibitor
cefdinir	0.145003	0.322654	1.64287	0.10519	0.426908	-4.994	42	0.947405	0.0525949	0.978132	1	bacterial cell wall synthesis inhibitor	MPO	Other
cefditoren-pivoxil	0.0669055	-0.182395	0.571687	0.569486	0.827611	-6.13064	42	0.715257	0.284743	0.885462	1	bacterial cell wall synthesis inhibitor	NA	Other
cefpiramide	0.00432927	0.519247	0.0334326	0.973431	0.993494	-6.29	42	0.513285	0.486715	0.759979	1	bacterial cell wall synthesis inhibitor	NA	Other
CEP-32496	-0.0838037	-0.292947	-0.465554	0.643075	0.863001	-6.18441	42	0.321538	0.678462	0.605924	1	RAF inhibitor	BRAF|RAF1	Other
CEP-33779	-0.133165	0.126723	-1.19939	0.234685	0.601584	-5.59279	42	0.117342	0.882658	0.37084	1	JAK inhibitor	JAK2	Other
CEP-37440	-0.496541	-0.317458	-3.68879	0.000459319	0.0102352	-0.245082	42	0.00022966	0.99977	0.00520432	1	ALK tyrosine kinase receptor inhibitor	ALK	Other
cephalomannine	-0.200274	-4.0366	-0.568726	0.571482	0.82961	-6.13229	42	0.285741	0.714259	0.576222	1	DNA polymerase inhibitor	NA	Other
cetrimonium	-0.305412	-1.2396	-1.29281	0.200607	0.563468	-5.48132	42	0.100303	0.899697	0.342981	1	NA	NA	Other
cetylpyridinium	-0.647644	-1.42215	-3.03535	0.00344172	0.0495088	-2.07115	42	0.00172086	0.998279	0.0255796	1	NA	NA	Other
CGM097	0.145641	-0.329376	0.605781	0.546748	0.819634	-6.11106	42	0.726626	0.273374	0.888025	1	MDM inhibitor	MDM2	Other
CGP-37849	-0.0639747	-0.117979	-0.588499	0.558216	0.821051	-6.12112	42	0.279108	0.720892	0.569677	1	glutamate receptor antagonist	GRIN2A|GRIN2B|GRIN2C|GRIN2D	Other
CGP-52411	-0.278612	-1.75728	-1.12728	0.263725	0.636462	-5.67337	42	0.131862	0.868138	0.397968	1	EGFR inhibitor	EGFR	EGFR inhibitor
CGP-54626	-0.119031	-0.0259372	-0.73376	0.465706	0.770699	-6.02756	42	0.232853	0.767147	0.523235	1	GABA receptor antagonist	GABBR1|GABBR2|KCTD12|KCTD16|KCTD8	Other
CGS-15943	-0.775996	-0.127082	-4.85431	7.79544e-06	0.000597483	3.5304	42	3.89772e-06	0.999996	0.000298742	1	adenosine receptor antagonist	ADORA1|ADORA2A|ADORA2B|ADORA3	Other
CGS-20625	0.00613132	0.388909	0.0744967	0.940842	0.981942	-6.28782	42	0.529579	0.470421	0.769617	1	benzodiazepine receptor agonist|GABA benzodiazepine site receptor partial agonist	GABRA1|GABRA2|GABRA3|GABRA4|GABRA5|GABRA6	Other
CH5132799	-1.00961	-1.46432	-4.98617	4.76716e-06	0.000459147	3.98973	42	2.38358e-06	0.999998	0.000229574	1	PI3K inhibitor	MTOR|PIK3CA|PIK3CB|PIK3CD|PIK3CG	Other
chicago-sky-blue-6b	0.0457785	0.214405	0.461756	0.645782	0.864275	-6.18613	42	0.677109	0.322891	0.862185	1	glutamate inhibitor|macrophage migration inhibiting factor inhibitor	MIF	Other
chidamide	-0.0788051	-0.330574	-0.493924	0.623008	0.852571	-6.17111	42	0.311504	0.688496	0.597533	1	HDAC inhibitor	HDAC10|HDAC3	Other
CHIR-124	-0.045124	-2.94402	-0.135988	0.892247	0.965938	-6.28147	42	0.446123	0.553877	0.713477	1	CHK inhibitor	CHEK1	Other
CHIR-98014	0.383252	0.512835	3.34766	0.00135229	0.0241068	-1.22922	42	0.999324	0.000676144	0.99996	0.452002	glycogen synthase kinase inhibitor	GSK3A|GSK3B	Other
CHIR-99021	0.139601	0.11775	0.813576	0.418828	0.74267	-5.96755	42	0.790586	0.209414	0.923814	1	glycogen synthase kinase inhibitor	CDK1|GSK3A|GSK3B|MAPK1	Other
chlorambucil	-0.00144121	-0.253669	-0.0131317	0.989563	0.998965	-6.29046	42	0.494781	0.505219	0.749939	1	DNA inhibitor	NA	Other
chloramphenicol-palmitate	0.0411323	0.0532485	0.527075	0.599918	0.842914	-6.15457	42	0.700041	0.299959	0.875543	1	protein synthesis inhibitor	NA	Other
chlorhexidine	0.206198	0.104058	1.30528	0.196352	0.561701	-5.46584	42	0.901824	0.098176	0.959983	1	membrane integrity inhibitor	NA	Other
chlorindanol	-0.257627	0.37198	-2.58859	0.011854	0.11402	-3.16605	42	0.00592701	0.994073	0.059582	1	NA	NA	Other
chlormidazole	-0.118825	-0.931315	-0.668767	0.505988	0.800759	-6.07193	42	0.252994	0.747006	0.547207	1	fungal lanosterol demethylase inhibitor	NA	Other
chloropyramine	-0.0337233	0.0294739	-0.405798	0.68621	0.882176	-6.20987	42	0.343105	0.656895	0.624112	1	histamine receptor antagonist	HRH1	Other
chloroxine	0.149894	-0.511189	0.963952	0.338606	0.697559	-5.83806	42	0.830697	0.169303	0.93646	1	opioid receptor antagonist	OPRK1	Other
chlorpropamide	0.069465	0.181781	0.612331	0.542433	0.819472	-6.10717	42	0.728784	0.271216	0.889848	1	ATP channel blocker	ABCC8|KCNJ10|KCNJ11	Other
chlorpyrifos	-0.0372584	0.262161	-0.449758	0.654366	0.866369	-6.19148	42	0.327183	0.672817	0.609253	1	acetylcholinesterase inhibitor	ACHE	Other
chlorquinaldol	0.145097	0.0316189	1.27126	0.208119	0.574908	-5.50774	42	0.89594	0.10406	0.958608	1	other antibiotic	NA	Other
chromocarb	0.164552	0.281545	1.48121	0.143333	0.481084	-5.23254	42	0.928334	0.0716663	0.971313	1	antispasmodic	NA	Other
CI-844	-0.0895187	0.204942	-0.852846	0.396845	0.72782	-5.9358	42	0.198422	0.801578	0.486772	1	NA	NA	Other
cibenzoline	0.0297303	0.284207	0.448717	0.655113	0.866369	-6.19194	42	0.672444	0.327556	0.858373	1	sodium channel blocker	NA	Other
ciclesonide	-0.471556	-0.0226624	-3.90915	0.000221847	0.00631084	0.423178	42	0.000110924	0.999889	0.00322402	1	glucocorticoid receptor agonist	NR3C1|SERPINA6	Other
ciclopirox	-0.277548	-1.35722	-1.50828	0.136279	0.477015	-5.19419	42	0.0681397	0.93186	0.280316	1	membrane integrity inhibitor	ATP1A1	Other
CID-5458317	0.148817	-1.00615	0.785971	0.434711	0.751066	-5.98899	42	0.782644	0.217356	0.918828	1	MAP kinase phosphatase inhibitor	MAPK3	Other
cilostamide	-0.136487	-0.0727502	-1.30013	0.1981	0.562335	-5.47225	42	0.0990501	0.90095	0.342196	1	phosphodiesterase inhibitor	PDE3A|PDE3B	Other
cimetidine	0.100087	0.202245	1.36488	0.176947	0.534038	-5.3899	42	0.911526	0.0884737	0.966464	1	histamine receptor antagonist	HRH2|SLC29A4|SLC47A1|SLC47A2	Other
cinacalcet	-0.087684	-0.00555782	-1.20233	0.233552	0.601584	-5.5894	42	0.116776	0.883224	0.37084	1	calcium channel activator	CASR	Other
cinalukast	0.134735	0.289026	1.97994	0.0519033	0.289145	-4.4247	42	0.974048	0.0259516	0.991853	1	leukotriene receptor antagonist	CYSLTR1	Other
cinnarazine	-0.0383405	0.329208	-0.454386	0.651049	0.866369	-6.18943	42	0.325525	0.674475	0.608275	1	calcium channel blocker	NA	Other
cinromide	-0.0695472	0.175931	-0.949294	0.345951	0.70027	-5.85162	42	0.172976	0.827024	0.457957	1	NA	NA	Other
ciprofibrate	-0.454983	-0.296371	-2.22977	0.0291869	0.199096	-3.94261	42	0.0145934	0.985407	0.107798	1	PPAR receptor agonist	PPARA	Other
cisplatin	0.301404	0.42429	4.20795	7.98889e-05	0.00305176	1.36618	42	0.99996	3.99445e-05	0.99996	0.0534058	DNA alkylating agent|DNA synthesis inhibitor	XIAP	Other
CL-218872	-0.0822183	0.199264	-0.977968	0.331679	0.693242	-5.8249	42	0.165839	0.834161	0.452729	1	benzodiazepine receptor agonist	GABRA1|GABRA2|GABRA3|GABRA5|GABRB2|GABRG2	Other
cladribine	-0.248014	-2.46962	-0.586114	0.559808	0.821685	-6.12249	42	0.279904	0.720096	0.569677	1	adenosine deaminase inhibitor|ribonucleotide reductase inhibitor	ADA|PNP|POLA1|POLE|POLE2|POLE3|POLE4|RRM1|RRM2|RRM2B	Other
clebopride	-0.0138976	0.0223432	-0.386697	0.700231	0.888077	-6.21728	42	0.350115	0.649885	0.628275	1	dopamine receptor antagonist	ACHE|DRD2	Other
clenbuterol	-0.124227	0.327056	-1.31331	0.19365	0.561627	-5.4558	42	0.096825	0.903175	0.340316	1	adrenergic receptor agonist	ADRB1|ADRB2|ADRB3|NGF|TNF	Other
clindamycin-phosphate	-0.108287	0.180164	-1.26027	0.212031	0.582826	-5.52105	42	0.106015	0.893985	0.356578	1	protein synthesis inhibitor	NA	Other
clobetasol-propionate	-0.455154	-0.063479	-3.72313	0.000410692	0.00963325	-0.142559	42	0.000205346	0.999795	0.00490263	1	glucocorticoid receptor agonist	NR3C1|PLA2G1B	Other
clobutinol	0.109917	0.328228	0.942582	0.349349	0.70027	-5.85776	42	0.825325	0.174675	0.933814	1	antitussive	NA	Other
clocortolone-pivalate	-0.345386	-0.179032	-2.2683	0.0266049	0.191241	-3.86388	42	0.0133025	0.986698	0.103988	1	steroid	NR3C1|PLA2G1B	Other
clofarabine	-0.428799	-3.41581	-1.17595	0.24386	0.61517	-5.61951	42	0.12193	0.87807	0.38178	1	ribonucleotide reductase inhibitor	POLA1|POLD1|POLE|RRM1|RRM2|RRM2B	Other
clofazimine	0.0297308	0.1958	0.320706	0.749452	0.906298	-6.24013	42	0.625274	0.374726	0.832241	1	GK0582 inhibitor	NA	Other
clofibrate	0.114819	0.0538156	1.32072	0.191177	0.558088	-5.44647	42	0.904411	0.0955887	0.961618	1	PPAR receptor agonist	LPL|PPARA	Other
clofoctol	-0.0250111	0.405423	-0.276871	0.782749	0.919963	-6.25297	42	0.391375	0.608625	0.665735	1	protein synthesis inhibitor	NA	Other
clomifene	-0.0745548	-0.0894829	-0.765019	0.447	0.753886	-6.00478	42	0.2235	0.7765	0.510015	1	estrogen receptor antagonist	ESR1	Other
clonazepam	-0.683034	-4.64071	-1.55654	0.124387	0.456882	-5.12423	42	0.0621933	0.937807	0.267371	1	GABA benzodiazepine site receptor agonist	GABRA1|GABRA2|GABRA3|GABRA4|GABRA5|GABRA6|GABRB1|GABRB2|GABRB3|GABRD|GABRE|GABRG1|GABRG2|GABRG3|GABRP|GABRQ|TSPO	Other
clopamide	-0.168531	-0.192073	-0.958173	0.34149	0.700254	-5.84343	42	0.170745	0.829255	0.457185	1	sodium/chloride cotransporter inhibitor	NA	Other
clotrimazole	-0.0579619	0.25926	-0.663109	0.509581	0.801542	-6.0756	42	0.254791	0.745209	0.548559	1	cytochrome P450 inhibitor|imidazoline receptor ligand	CYP3A4|KCNN4|NR1I2|NR1I3|TRPM2|TRPM4|TRPM8	Other
CMPD-1	0.191462	-1.40629	1.03926	0.302494	0.668121	-5.76521	42	0.848753	0.151247	0.940947	1	p38 MAPK inhibitor	GNRHR|MAPK14	Other
CNX-2006	-0.240649	-0.101065	-2.25084	0.0277492	0.193233	-3.89971	42	0.0138746	0.986125	0.104804	1	EGFR inhibitor	EGFR	EGFR inhibitor
CNX-774	-0.408201	-0.330555	-1.94893	0.0555771	0.301453	-4.48103	42	0.0277886	0.972211	0.168459	1	Bruton's tyrosine kinase (BTK) inhibitor	BTK	Other
cobicistat	-0.0663241	0.283921	-0.628964	0.531554	0.813168	-6.0971	42	0.265777	0.734223	0.559221	1	cytochrome P450 inhibitor	CYP3A4|CYP3A43|CYP3A5|CYP3A7	Other
cobimetinib	-1.20845	-1.23681	-4.8174	8.93767e-06	0.000597483	3.40279	42	4.46884e-06	0.999996	0.000298742	1	MEK inhibitor	NA	Other
colchicine	-0.0120834	-2.0699	-0.0347618	0.972375	0.993175	-6.28995	42	0.486188	0.513812	0.742895	1	microtubule inhibitor	GLRA1|GLRA2|TUBA1A|TUBA1B|TUBA1C|TUBA3C|TUBA3D|TUBA3E|TUBA4A|TUBB|TUBB1|TUBB2A|TUBB2B|TUBB3|TUBB4A|TUBB4B|TUBB6|TUBB8	Other
colforsin-daproate	0.145549	0.28053	1.60664	0.112931	0.435025	-5.04944	42	0.943535	0.0564654	0.977942	1	adenylyl cyclase activator	NA	Other
colfosceril-palmitate	-0.127985	-0.20132	-1.1083	0.271774	0.644125	-5.69378	42	0.135887	0.864113	0.403736	1	pulmonary surfactant	NA	Other
colistin-b-sulfate	0.00605254	0.267702	0.0651056	0.948288	0.984169	-6.28847	42	0.525856	0.474144	0.768382	1	bacterial permeability inducer	NA	Other
combretastatin-A-4	0.280974	-2.35309	0.826224	0.411669	0.738402	-5.95748	42	0.794166	0.205834	0.924912	1	tubulin polymerization inhibitor	NA	Other
costunolide	-0.0139223	0.345861	-0.160175	0.873235	0.957764	-6.27796	42	0.436617	0.563383	0.706728	1	telomerase inhibitor	NA	Other
CP-673451	-0.0243273	-0.0717581	-0.141968	0.88754	0.964748	-6.28066	42	0.44377	0.55623	0.713125	1	PDGFR tyrosine kinase receptor inhibitor	KIT|PDGFRA|PDGFRB	Other
CP-724714	-0.204828	-0.344876	-1.71697	0.0906981	0.400209	-4.87709	42	0.0453491	0.954651	0.228799	1	EGFR inhibitor|protein tyrosine kinase inhibitor	ERBB2	EGFR inhibitor
CP-945,598	0.0469763	-0.601035	0.230584	0.818355	0.942456	-6.26447	42	0.590822	0.409178	0.809603	1	cannabinoid receptor antagonist	CNR1	Other
CPI-1189	-0.0750075	-0.296663	-0.518193	0.606065	0.842914	-6.15911	42	0.303033	0.696967	0.588691	1	tumor necrosis factor release inhibitor	TNF	Other
CPP	-0.106558	-0.947758	-0.542403	0.589377	0.839028	-6.14657	42	0.294688	0.705312	0.585455	1	glutamate receptor antagonist	GRIN1|GRIN2A|GRIN2B|GRIN2C|GRIN2D	Other
CR8-(R)	-0.2293	-5.4904	-0.765271	0.446852	0.753886	-6.00459	42	0.223426	0.776574	0.510015	1	CDK inhibitor	CCNA2	Other
creatine	0.0951866	0.350534	0.871134	0.386854	0.720368	-5.92051	42	0.806573	0.193427	0.927088	1	NA	CKB|CKM|CKMT1A|CKMT2|GAMT|SLC6A8	Other
crizotinib	-0.182137	-0.539528	-1.23507	0.221205	0.589893	-5.55116	42	0.110602	0.889398	0.3629	1	ALK tyrosine kinase receptor inhibitor	ALK|MET	Other
cromakalim	0.11864	0.160471	1.12479	0.26477	0.637834	-5.67606	42	0.867615	0.132385	0.946167	1	NA	KCNJ8	Other
crystal-violet	-0.288559	-2.16575	-1.05215	0.296587	0.665549	-5.75221	42	0.148293	0.851707	0.423736	1	other antibiotic	NA	Other
CS-110266	-0.172335	-0.0714887	-0.94151	0.349894	0.700311	-5.85874	42	0.174947	0.825053	0.458516	1	dopamine receptor agonist	SLC6A3	Other
CUDC-101	0.0222524	-0.832613	0.0736104	0.941544	0.981942	-6.28789	42	0.529228	0.470772	0.769617	1	EGFR inhibitor	EGFR|ERBB2	EGFR inhibitor
CUDC-907	-0.419443	-5.92801	-1.5013	0.13807	0.477015	-5.20413	42	0.0690349	0.930965	0.281021	1	PI3K inhibitor	HDAC2|PIK3R1	Other
CX-4945	-0.577247	-0.473543	-3.41867	0.00108541	0.0207314	-1.0297	42	0.000542707	0.999457	0.0105159	1	casein kinase inhibitor	CSNK2A1|CSNK2A2|DAPK3|HIPK3	Other
CX-5461	0.0395018	-1.61181	0.113006	0.91037	0.973732	-6.28428	42	0.544815	0.455185	0.780824	1	RNA polymerase inhibitor	NA	Other
CYC116	-0.260147	-0.0605322	-1.53188	0.130355	0.469775	-5.16023	42	0.0651774	0.934823	0.274649	1	Aurora kinase inhibitor	AURKA|AURKB|KDR	Other
cyclocytidine	-0.519233	-2.21753	-1.79761	0.0768365	0.355469	-4.74453	42	0.0384183	0.961582	0.203025	1	DNA synthesis inhibitor|RNA synthesis inhibitor	NA	Other
cycloheximide	-0.225258	-1.86817	-1.09255	0.278584	0.647768	-5.71047	42	0.139292	0.860708	0.408407	1	protein synthesis inhibitor	RPL3	Other
cyclophosphamide	-0.306736	0.198806	-2.65314	0.00999045	0.101964	-3.01632	42	0.00499523	0.995005	0.0530049	1	DNA alkylating agent	CYP2A6|CYP2B6|CYP2C18|CYP2C19|CYP2C8|CYP2C9|CYP2D6|CYP3A4|CYP3A5|CYP3A7	Other
cyclosporin-a	-0.38977	-0.0721955	-2.93367	0.00460938	0.0616274	-2.33211	42	0.00230469	0.997695	0.0317667	1	calcineurin inhibitor	PPP3CA	Other
cyclosporine	-0.0382672	0.175716	-0.490073	0.625716	0.855129	-6.17296	42	0.312858	0.687142	0.598835	1	calcineurin inhibitor	ABCB11|CAMLG|FPR1|PPIA|PPIF|PPP3R2|SLC10A1|SLCO1B1|SLCO1B3	Other
cyclovalone	-0.0534412	-0.319972	-0.257617	0.797508	0.928805	-6.25801	42	0.398754	0.601246	0.675658	1	breast cancer resistance protein inhibitor	ABCG2	Other
cyproheptadine	-0.0908379	-0.0281348	-0.954046	0.343559	0.700254	-5.84724	42	0.171779	0.828221	0.457323	1	histamine receptor antagonist	ADRA1A|ADRA1B|ADRA1D|CHRM1|CHRM2|CHRM3|HRH1|HTR2A|HTR2C|HTR6|HTR7	Other
cyproterone-acetate	-0.0117687	-0.129017	-0.110615	0.912259	0.974235	-6.28454	42	0.456129	0.543871	0.720952	1	androgen receptor antagonist	ADORA1|AR	Other
cyromazine	-0.0873591	0.262718	-1.03481	0.304554	0.668121	-5.76966	42	0.152277	0.847723	0.4304	1	NA	NA	Other
CYT-997	0.219874	-2.95885	0.706975	0.482083	0.78699	-6.04634	42	0.758959	0.241041	0.904392	1	tubulin polymerization inhibitor	TUBB	Other
cyt387	-0.0315545	-0.502955	-0.210991	0.833547	0.945593	-6.26872	42	0.416774	0.583226	0.691348	1	NA	JAK1|JAK2|JAK3	Other
cytarabine	0.0778665	0.424854	1.05018	0.297486	0.665863	-5.75421	42	0.851257	0.148743	0.941047	1	ribonucleotide reductase inhibitor	POLA1|POLB|POLD1|POLE	Other
cytochlor	-0.163061	-1.13089	-0.824862	0.412436	0.738402	-5.95857	42	0.206218	0.793782	0.495141	1	NA	NA	Other
D-4476	-0.193323	0.354184	-1.98609	0.0512	0.28642	-4.41344	42	0.0256	0.9744	0.159196	1	TGF beta receptor inhibitor	CSNK1A1|CSNK1D|TGFB1	Other
D-64131	-0.0506223	-2.83115	-0.170912	0.864818	0.952295	-6.27622	42	0.432409	0.567591	0.702086	1	microtubule inhibitor	TUBB	Other
D-7193	-0.301506	-0.989886	-1.3993	0.16643	0.516552	-5.34461	42	0.083215	0.916785	0.311663	1	NA	NA	Other
D-Serine	-0.249989	0.100797	-2.55404	0.0129761	0.123043	-3.24496	42	0.00648807	0.993512	0.0642559	1	glutamate receptor agonist	GLRA1|GRIN1|GRIN2A|GRIN2B|GRIN2C|GRIN2D|SERPINB3	Other
dabrafenib	0.0997902	-0.114649	0.597749	0.552063	0.819924	-6.11577	42	0.723968	0.276032	0.888025	1	RAF inhibitor	BRAF|LIMK1|NEK11|RAF1|SIK1	Other
dacarbazine	-0.0382173	-0.059102	-0.530151	0.597795	0.842914	-6.15298	42	0.298898	0.701102	0.587541	1	DNA alkylating agent	PGD|POLA2	Other
dacinostat	-0.467279	-5.80234	-1.75048	0.0847064	0.378771	-4.82267	42	0.0423532	0.957647	0.216959	1	HDAC inhibitor	HDAC1|HDAC2|HDAC3|HDAC4|HDAC5|HDAC6|HDAC7|HDAC8|HDAC9	Other
daclatasvir	-0.134453	0.0927731	-1.26879	0.208995	0.576138	-5.51074	42	0.104498	0.895502	0.352812	1	HCV inhibitor	NA	Other
dacomitinib	-0.874072	-0.740729	-5.09147	3.20712e-06	0.000428792	4.36032	42	1.60356e-06	0.999998	0.000214396	1	EGFR inhibitor	EGFR|ERBB2|ERBB4	EGFR inhibitor
danazol	-0.0328636	-0.158074	-0.21967	0.82681	0.942887	-6.26688	42	0.413405	0.586595	0.688401	1	estrogen receptor antagonist|progesterone receptor agonist	AR|CCL2|ESR1|GNRHR|GNRHR2|PGR	Other
dapivirine	-0.0710927	-1.2937	-0.488006	0.627171	0.85564	-6.17395	42	0.313585	0.686415	0.598948	1	non-nucleoside reverse transcriptase inhibitor	CYP3A4|CYP3A5	Other
darapladib	0.16928	0.275689	1.6172	0.110628	0.431225	-5.0334	42	0.944686	0.0553142	0.977942	1	phospholipase inhibitor	PLA2G7	Other
darifenacin	0.0524126	-0.350458	0.428447	0.669728	0.873793	-6.20063	42	0.665136	0.334864	0.855906	1	acetylcholine receptor antagonist	CHRM1|CHRM2|CHRM3|CHRM4|CHRM5	Other
dasatinib	-0.382108	-1.92557	-1.42816	0.157983	0.504113	-5.30579	42	0.0789916	0.921008	0.304149	1	Bcr-Abl kinase inhibitor|ephrin inhibitor|KIT inhibitor|PDGFR tyrosine kinase receptor inhibitor|src inhibitor|tyrosine kinase inhibitor	ABL1|ABL2|BLK|EPHA2|FGR|FRK|FYN|HCK|KIT|LCK|LYN|PDGFRB|SRC|SRMS|STAT5B|YES1	Other
daunorubicin	-0.300666	-3.50221	-0.96672	0.33723	0.695798	-5.83547	42	0.168615	0.831385	0.453599	1	RNA synthesis inhibitor|topoisomerase inhibitor	TOP2A|TOP2B	Other
DCEBIO	-0.358609	-1.67939	-1.23913	0.219709	0.588679	-5.54635	42	0.109854	0.890146	0.361762	1	potassium channel activator	KCNN2|KCNN3|KCNN4	Other
decitabine	-0.362915	-0.716204	-2.38316	0.0200658	0.156889	-3.62244	42	0.0100329	0.989967	0.0838374	1	DNA methyltransferase inhibitor	DNMT1|DNMT3A	Other
defactinib	-0.289291	-0.44161	-2.32725	0.0230447	0.172127	-3.74122	42	0.0115223	0.988478	0.0939353	1	focal adhesion kinase inhibitor	PTK2	Other
deferasirox	0.0571226	0.118779	0.476957	0.634976	0.857539	-6.17916	42	0.682512	0.317488	0.865688	1	chelating agent	CYP3A4	Other
deflazacort	-0.435209	-0.598139	-1.71083	0.091832	0.403363	-4.88695	42	0.045916	0.954084	0.230385	1	glucocorticoid receptor agonist	NR3C1	Other
deforolimus	0.194147	-2.20766	0.643039	0.522438	0.807514	-6.08837	42	0.738781	0.261219	0.895513	1	mTOR inhibitor	MTOR	Other
dehydrocholate-acid	0.0272348	0.164967	0.297355	0.767134	0.912821	-6.2472	42	0.616433	0.383567	0.829981	1	NA	NA	Other
delanzomib	-0.131577	-5.53108	-0.372132	0.710993	0.893419	-6.22269	42	0.355496	0.644504	0.632888	1	proteasome inhibitor	CMA1|CTSG|CYP3A4|ELANE	Other
demecarium	-0.00352037	0.312631	-0.0451442	0.964129	0.991858	-6.28954	42	0.482065	0.517935	0.74188	1	acetylcholinesterase inhibitor	ACHE|BCHE	Other
dequalinium	-0.144688	-0.929878	-1.12765	0.26357	0.636462	-5.67297	42	0.131785	0.868215	0.397968	1	PKC inhibitor	KCNN1|KCNN3	Other
desoxycortone	0.0935766	0.619395	1.01917	0.31186	0.672511	-5.78516	42	0.84407	0.15593	0.940701	1	mineralocorticoid receptor agonist	NR3C1|NR3C2	Other
dexamethasone-acetate	-0.253019	0.330208	-2.34289	0.0221741	0.169264	-3.70823	42	0.011087	0.988913	0.0913819	1	glucocorticoid receptor agonist	NA	Other
dianhydrogalactitol	0.248288	-1.99928	1.13901	0.258836	0.634912	-5.66059	42	0.870582	0.129418	0.946911	1	DNA alkylating agent	NA	Other
diaveridine	-0.208825	-0.0193355	-1.46908	0.146586	0.483363	-5.24951	42	0.0732931	0.926707	0.290918	1	dihydrofolate reductase inhibitor	NA	Other
diazooxonorleucine	-0.0631921	0.186856	-0.755373	0.452726	0.759466	-6.01191	42	0.226363	0.773637	0.514706	1	glutamate receptor antagonist	NA	Other
dichlorisone-acetate	-0.199059	0.0896334	-1.81462	0.0741495	0.347852	-4.71585	42	0.0370747	0.962925	0.197486	1	NA	NA	Other
dichloroacetate	0.0240066	-0.248952	0.281406	0.779283	0.919456	-6.25172	42	0.610358	0.389642	0.825961	1	pyruvate dehydrogenase kinase inhibitor	PDK1	Other
dichlorvos	0.0687575	-4.11044	0.202072	0.840485	0.948018	-6.27052	42	0.579758	0.420242	0.804918	1	acetylcholinesterase inhibitor	NA	Other
diclazuril	0.419855	-2.29374	1.24469	0.217668	0.587495	-5.53973	42	0.891166	0.108834	0.955484	1	antiprotozoal agent	NA	Other
dicycloverine	0.111827	0.150261	1.08788	0.280625	0.649128	-5.71537	42	0.859687	0.140313	0.943476	1	acetylcholine receptor antagonist	CHRM1|CHRM2|CHRM3	Other
dienogest	-0.173333	-0.258949	-1.08042	0.283905	0.653323	-5.72315	42	0.141952	0.858048	0.413487	1	progesterone receptor agonist	PGR	Other
difluprednate	-0.132877	-1.33005	-0.60791	0.545344	0.819634	-6.1098	42	0.272672	0.727328	0.564658	1	glucocorticoid receptor agonist	NR3C1	Other
digitoxigenin	0.371418	-4.45083	0.943348	0.348961	0.70027	-5.85706	42	0.82552	0.17448	0.933814	1	ATPase inhibitor	ATP1A1	Other
digitoxin	0.143418	-3.26713	0.222967	0.824253	0.942887	-6.26617	42	0.587873	0.412127	0.809251	1	ATPase inhibitor	ATP1A1	Other
digoxigenin	0.0525138	-0.105339	0.474724	0.636558	0.857942	-6.1802	42	0.681721	0.318279	0.865585	1	steroid	NA	Other
digoxin	0.765015	-5.53081	1.80086	0.0763158	0.355469	-4.73905	42	0.961842	0.0381579	0.987698	1	ATPase inhibitor	ATP1A1	Other
dihydroartemisinin	-0.04944	0.389307	-0.409189	0.683732	0.880949	-6.20852	42	0.341866	0.658134	0.623568	1	antimalarial agent	NA	Other
dihydroergocristine	-0.13909	0.249742	-1.29563	0.199639	0.563468	-5.47783	42	0.0998194	0.900181	0.342981	1	adrenergic receptor antagonist|prolactin inhibitor	ADRA1A|ADRB1|DRD1|DRD2|DRD3|DRD4|DRD5|HTR1A|HTR2A|HTR3A|HTR4|HTR5A|HTR6|HTR7	Other
dihydromyricetin	-0.464368	-1.25911	-1.90197	0.0615621	0.31499	-4.56483	42	0.0307811	0.969219	0.176931	1	NA	NA	Other
dimethisoquin	0.091862	0.11424	0.877088	0.383636	0.720368	-5.91546	42	0.808182	0.191818	0.927088	1	local anesthetic	NA	Other
dinaciclib	-0.0651554	-3.94305	-0.326873	0.744804	0.905708	-6.23818	42	0.372402	0.627598	0.648309	1	CDK inhibitor	CDK1|CDK2|CDK5|CDK9	Other
dioscin	0.0969647	-0.88414	0.448658	0.655155	0.866369	-6.19196	42	0.672423	0.327577	0.858373	1	apoptosis stimulant	CXCR3	Other
diphemanil	0.0632756	0.135154	0.778012	0.439356	0.753886	-5.99504	42	0.780322	0.219678	0.91839	1	acetylcholine receptor antagonist	CHRM3	Other
diphenyleneiodonium	-0.334307	-2.74992	-1.17222	0.245344	0.615431	-5.62372	42	0.122672	0.877328	0.383207	1	nitric oxide synthase inhibitor	NOS2|NOS3	Other
dirithromycin	0.126528	0.258898	1.03201	0.305853	0.668121	-5.77245	42	0.847074	0.152926	0.940701	1	bacterial 50S ribosomal subunit inhibitor	NA	Other
disulfiram	0.142618	-2.02555	0.516126	0.6075	0.842914	-6.16015	42	0.69625	0.30375	0.872809	1	aldehyde dehydrogenase inhibitor|DNA methyltransferase inhibitor|TRPV agonist	ALDH2|DBH	Other
DMH1	0.0921003	0.0619279	0.879371	0.382407	0.720368	-5.91352	42	0.808797	0.191203	0.927088	1	ALK tyrosine kinase receptor inhibitor	ACVR1	Other
docetaxel	-0.160604	-3.57805	-0.529089	0.598528	0.842914	-6.15353	42	0.299264	0.700736	0.587541	1	tubulin polymerization inhibitor	BCL2|MAP2|MAP4|MAPT|NR1I2|TUBB|TUBB1	Other
dolastatin-10	0.407673	-3.62469	1.10984	0.271117	0.644125	-5.69214	42	0.864441	0.135559	0.943476	1	tubulin polymerization inhibitor	TUBB	Other
dolutegravir	-0.213561	-0.464381	-2.105	0.0391206	0.244949	-4.18959	42	0.0195603	0.98044	0.134113	1	HIV integrase inhibitor	CYP3A4|CYP3A5|CYP3A7|POU2F2|UGT1A1	Other
domiphen	-0.162197	-0.51273	-1.43301	0.156598	0.502089	-5.2992	42	0.0782988	0.921701	0.303402	1	NA	NA	Other
domperidone	-0.134529	-0.281271	-0.822736	0.413635	0.739281	-5.96027	42	0.206818	0.793182	0.495547	1	dopamine receptor antagonist	DRD2|DRD3	Other
dorzolamide	0.0249971	0.287797	0.265535	0.791429	0.926401	-6.25598	42	0.604285	0.395715	0.821902	1	carbonic anhydrase inhibitor	CA1|CA12|CA14|CA2|CA4|CA7	Other
dovitinib	0.0755113	-0.1257	0.695331	0.489301	0.789081	-6.05428	42	0.75535	0.24465	0.904214	1	EGFR inhibitor|FGFR inhibitor|FLT3 inhibitor|PDGFR tyrosine kinase receptor inhibitor|VEGFR inhibitor	CSF1R|EGFR|FGFR1|FGFR2|FGFR3|FLT1|FLT3|FLT4|INSR|KDR|KIT|PDGFRA|PDGFRB	EGFR inhibitor
doxifluridine	-0.0891414	0.206334	-0.787154	0.434023	0.751066	-5.98809	42	0.217012	0.782988	0.50636	1	thymidylate synthase inhibitor	TYMS	Other
doxorubicin	-0.289913	-5.47158	-0.774726	0.441282	0.753886	-5.99752	42	0.220641	0.779359	0.510015	1	topoisomerase inhibitor	TOP2A	Other
doxycycline	-0.119363	-0.446793	-1.13793	0.259283	0.634912	-5.66177	42	0.129642	0.870358	0.397968	1	metalloproteinase inhibitor	MMP8	Other
dronedarone	-0.242889	-1.07772	-1.05202	0.296647	0.665549	-5.75234	42	0.148323	0.851677	0.423736	1	adrenergic receptor antagonist	ADRA1A|ADRA1B|ADRA1D|ADRA2A|ADRA2B|ADRA2C|ADRB1|CACNA1C|CACNA1D|CACNA1F|CACNA1S|CACNB1|CACNB2|CACNB3|CACNB4|KCNA5|KCNH2|KCNK2|SCN1A	Other
DU-728	-0.0395426	0.22805	-0.422624	0.67395	0.875233	-6.20306	42	0.336975	0.663025	0.618868	1	structural glycoprotein antagonist	ITGA2B|ITGB3	Other
DVD-111	-0.0800153	0.160254	-1.06537	0.29061	0.661916	-5.73872	42	0.145305	0.854695	0.419595	1	NA	NA	Other
E7449	-0.161239	-1.17871	-0.698073	0.487596	0.787338	-6.05242	42	0.243798	0.756202	0.536998	1	PARP inhibitor	PARP1|PARP2|TNKS|TNKS2	Other
ebastine	-0.217832	0.388272	-2.29585	0.0248845	0.180819	-3.80688	42	0.0124423	0.987558	0.0984338	1	histamine receptor antagonist	CYP3A4|HRH1	Other
ecamsule-triethanolamine	-0.112313	-0.4671	-0.76944	0.444391	0.753886	-6.00148	42	0.222195	0.777805	0.510015	1	NA	NA	Other
efonidipine-monoethanolate	0.0931247	-0.136184	0.921146	0.360346	0.708824	-5.87709	42	0.819827	0.180173	0.932859	1	L-type calcium channel blocker|T-type calcium channel blocker	CACNA1C|CACNA1G	Other
elacridar	-0.0161265	0.160633	-0.239433	0.811516	0.939673	-6.26244	42	0.405758	0.594242	0.683452	1	P glycoprotein inhibitor	ABCB1	Other
elesclomol	0.301224	-2.79246	0.894328	0.374412	0.720368	-5.90067	42	0.812794	0.187206	0.928808	1	oxidative stress inducer	HSPA1A	Other
embelin	0.118416	-0.101143	0.899638	0.3716	0.72023	-5.89605	42	0.8142	0.1858	0.929215	1	HCV inhibitor|XIAP inhibitor	XIAP	Other
EMD-53998	0.0350161	-0.38621	0.321519	0.748838	0.906298	-6.23988	42	0.625581	0.374419	0.832241	1	phosphodiesterase inhibitor	TNNC1	Other
emetine	-0.260568	-5.02052	-0.856821	0.39466	0.726804	-5.9325	42	0.19733	0.80267	0.485875	1	protein synthesis inhibitor	RPS2	Other
endo-IWR-1	-0.250143	-1.43402	-1.28894	0.20194	0.56484	-5.48609	42	0.10097	0.89903	0.343503	1	PARP inhibitor	TNKS|TNKS2	Other
ENMD-2076	-0.333644	-1.73977	-1.52944	0.130959	0.469775	-5.16377	42	0.0654793	0.934521	0.274649	1	Aurora kinase inhibitor|FLT3 inhibitor|VEGFR inhibitor	AURKA|FLT3|KDR|PDGFRA|PTK2|SRC	EGFR inhibitor
enoximone	0.0163099	0.119938	0.199884	0.842189	0.948018	-6.27095	42	0.578905	0.421095	0.80457	1	phosphodiesterase inhibitor	PDE3A	Other
entinostat	-0.112811	-1.44256	-0.302983	0.76286	0.909852	-6.24555	42	0.38143	0.61857	0.656335	1	HDAC inhibitor	HDAC1|HDAC2|HDAC3|HDAC9	Other
enzalutamide	-0.04405	0.19575	-0.49676	0.621017	0.852312	-6.16973	42	0.310509	0.689491	0.597338	1	androgen receptor antagonist	AR	Other
epiandrosterone	-0.248296	0.232038	-2.54002	0.0134582	0.124956	-3.27673	42	0.00672912	0.993271	0.0656703	1	steroid	G6PD	Other
epinastine	0.0921564	0.363321	1.10508	0.273158	0.644125	-5.69721	42	0.863421	0.136579	0.943476	1	histamine receptor antagonist	ADRA1A|ADRA2A|HRH1|HRH2|HTR2A|HTR7	Other
epinephrine	-0.0104399	-0.327708	-0.0806274	0.935983	0.981498	-6.28736	42	0.467992	0.532008	0.728852	1	adrenergic receptor agonist|neurotransmitter	ADRA1A|ADRA1B|ADRA1D|ADRA2A|ADRA2B|ADRA2C|ADRB1|ADRB2|ADRB3|PAH|TNF	Other
epirubicin	0.297229	-3.1514	0.478609	0.633806	0.857539	-6.17839	42	0.683097	0.316903	0.865688	1	topoisomerase inhibitor	CHD1|TOP2A	Other
epothilone-a	-0.31469	-3.08677	-0.943817	0.348722	0.70027	-5.85663	42	0.174361	0.825639	0.458516	1	microtubule stabilizing agent	NA	Other
epothilone-b	0.092151	-2.82511	0.285423	0.776218	0.91841	-6.25061	42	0.611891	0.388109	0.827197	1	microtubule stabilizing agent|tubulin polymerization inhibitor	TUBA1A|TUBA1B|TUBA1C|TUBA3C|TUBA4A|TUBA8|TUBB|TUBB1|TUBB3|TUBB4A|TUBB4B	Other
epothilone-d	-0.804352	-2.63391	-1.50101	0.138145	0.477015	-5.20455	42	0.0690726	0.930927	0.281021	1	microtubule stabilizing agent|tubulin polymerization inhibitor	TUBA1A|TUBA1B|TUBA1C|TUBA3C|TUBA4A|TUBA8|TUBB|TUBB1|TUBB3|TUBB4A|TUBB4B	Other
eprinomectin	-0.0232543	0.165543	-0.312444	0.755693	0.906298	-6.2427	42	0.377847	0.622153	0.652688	1	benzodiazepine receptor agonist	NA	Other
eprobemide	-0.378281	0.0599215	-3.10938	0.00277181	0.0421126	-1.877	42	0.00138591	0.998614	0.0217995	1	monoamine oxidase inhibitor	MAOA	Other
eprosartan	-0.00973832	0.439934	-0.106893	0.9152	0.974997	-6.28494	42	0.4576	0.5424	0.722327	1	angiotensin receptor antagonist	AGTR1	Other
eptifibatide	-0.0126083	0.00353261	-0.142336	0.88725	0.964748	-6.28061	42	0.443625	0.556375	0.713125	1	platelet aggregation inhibitor	ITGA2B|ITGB3	Other
equol	-0.0838832	0.0827108	-0.936459	0.352468	0.700554	-5.86333	42	0.176234	0.823766	0.459307	1	estrogen receptor agonist	ESR1|ESR2	Other
ER-27319	-0.193109	-2.25364	-0.937629	0.351871	0.700554	-5.86226	42	0.175935	0.824065	0.459307	1	mediator release inhibitor|SYK inhibitor	SYK	Other
erastin	-0.398301	-0.576639	-1.53048	0.130701	0.469775	-5.16226	42	0.0653503	0.93465	0.274649	1	ion channel antagonist	VDAC2	Other
ercalcitriol	-0.515834	-0.480444	-3.80322	0.000315651	0.0080812	0.098927	42	0.000157826	0.999842	0.00411684	1	vitamin D receptor agonist	VDR	Other
erdafitinib	0.298985	0.0670342	2.32749	0.0230314	0.172127	-3.74073	42	0.988484	0.0115157	0.997806	1	FGFR inhibitor	FGFR1|FGFR2|FGFR3|FGFR4	Other
erlotinib	-0.592552	-0.636691	-4.07024	0.000128518	0.00426953	0.926556	42	6.4259e-05	0.999936	0.00218813	1	EGFR inhibitor	EGFR|NR1I2	EGFR inhibitor
erteberel	-0.418598	2.40549e-05	-2.82706	0.00621976	0.0742483	-2.59841	42	0.00310988	0.99689	0.0384991	1	estrogen receptor agonist	ESR1|ESR2	Other
erythritol	-0.0351688	-0.0495392	-0.233815	0.815856	0.942456	-6.26374	42	0.407928	0.592072	0.685175	1	NA	NA	Other
estradiol-benzoate	-0.0389088	0.0823521	-0.384415	0.701913	0.888077	-6.21814	42	0.350957	0.649043	0.628275	1	contraceptive agent	ESR1	Other
estradiol-cypionate	0.025246	0.553666	0.293044	0.770412	0.915592	-6.24845	42	0.614794	0.385206	0.828608	1	estrogen receptor agonist	ESR1	Other
estramustine	-0.00416293	0.0924489	-0.0742055	0.941072	0.981942	-6.28784	42	0.470536	0.529464	0.729345	1	DNA alkylating agent	ESR1|ESR2|MAP1A|MAP2	Other
estramustine-phosphate	0.105728	0.233208	1.21783	0.227645	0.595618	-5.57141	42	0.886178	0.113822	0.95527	1	DNA synthesis inhibitor|microtubule inhibitor	ESR1|ESR2|MAP1A|MAP2	Other
estrone	0.0835412	0.435192	1.03338	0.305216	0.668121	-5.77109	42	0.847392	0.152608	0.940701	1	estrogen receptor agonist|estrogenic hormone	ESR1|ESR2	Other
ethinyl-estradiol	0.0465652	0.330543	0.408908	0.683938	0.880949	-6.20863	42	0.658031	0.341969	0.851682	1	estrogen receptor agonist|estrogenic hormone	ESR1|ESR2|NR1I2	Other
etofylline-clofibrate	0.0314036	0.270006	0.380203	0.705022	0.88842	-6.21972	42	0.647489	0.352511	0.843567	1	platelet aggregation inhibitor	PPARA	Other
etomoxir	-0.0915909	0.282892	-1.09709	0.276608	0.64675	-5.70568	42	0.138304	0.861696	0.407296	1	carnitine palmitoyltransferase inhibitor	CPT1A	Other
etoposide	-0.204672	-1.67745	-0.735099	0.464896	0.770699	-6.0266	42	0.232448	0.767552	0.523204	1	topoisomerase inhibitor	TOP2A|TOP2B	Other
etoposide-phosphate	-0.000714577	-0.0426894	-0.00691574	0.994503	0.998965	-6.29052	42	0.497252	0.502748	0.750533	1	topoisomerase inhibitor	TOP2A	Other
ETP-46464	-0.30633	-1.80798	-1.50998	0.135844	0.477015	-5.19176	42	0.067922	0.932078	0.280283	1	ATR kinase inhibitor	NA	Other
evacetrapib	-0.0333664	0.141611	-0.325249	0.746026	0.905938	-6.2387	42	0.373013	0.626987	0.648529	1	cholesteryl ester transfer protein inhibitor	CETP	Other
everolimus	-0.00731655	-0.287922	-0.0618406	0.950878	0.984759	-6.28867	42	0.475439	0.524561	0.73402	1	mTOR inhibitor	MTOR	Other
evodiamine	-0.327426	-2.04159	-1.2908	0.201299	0.564227	-5.4838	42	0.100649	0.899351	0.343286	1	ATPase inhibitor|TRPV agonist	TRPV1	Other
EVP4593	-0.239381	-1.55019	-1.47354	0.145384	0.483363	-5.24329	42	0.0726918	0.927308	0.290918	1	NFkB pathway inhibitor	NA	Other
exatecan-mesylate	-1.08327	-4.91822	-2.25875	0.0272255	0.191789	-3.8835	42	0.0136127	0.986387	0.104114	1	topoisomerase inhibitor	TOP1	Other
exemestane	0.0080949	0.249147	0.104499	0.917092	0.975459	-6.28519	42	0.541454	0.458546	0.779555	1	aromatase inhibitor	CYP19A1	Other
famciclovir	0.00393312	-0.0468486	0.0373188	0.970344	0.991858	-6.28986	42	0.514828	0.485172	0.760718	1	DNA polymerase inhibitor	NA	Other
famotidine	0.0427149	0.132654	0.36836	0.71379	0.8942	-6.22406	42	0.643105	0.356895	0.839737	1	histamine receptor antagonist	HRH2	Other
favipiravir	0.17202	0.407006	1.79254	0.0776516	0.35677	-4.75301	42	0.961174	0.0388258	0.987698	1	RNA polymerase inhibitor	NA	Other
fdcyd	-0.221851	-2.24322	-0.79198	0.431223	0.751005	-5.98439	42	0.215612	0.784388	0.505184	1	DNA methyltransferase inhibitor	NA	Other
felbamate	0.0585243	0.127659	0.900927	0.370919	0.72023	-5.89493	42	0.81454	0.18546	0.929215	1	glutamate receptor antagonist	GRIN1|GRIN2A|GRIN2B|GRIN2C|GRIN2D|GRIN3A|GRIN3B	Other
fenaclon	-0.0180949	0.259786	-0.202172	0.840407	0.948018	-6.2705	42	0.420204	0.579796	0.694453	1	NA	NA	Other
fenbendazole	-0.441561	-2.39826	-1.38366	0.171149	0.521243	-5.36533	42	0.0855744	0.914426	0.315187	1	tubulin polymerization inhibitor	TUBB	Other
fendiline	-0.113322	0.126516	-1.3925	0.168467	0.517629	-5.35364	42	0.0842337	0.915766	0.313302	1	calcium channel blocker	HTR2B	Other
fenofibrate	-0.072294	0.149804	-0.843172	0.402193	0.73093	-5.94375	42	0.201096	0.798904	0.489567	1	PPAR receptor agonist	MMP25|PPARA	Other
fenoprofen	0.191607	0.0746867	1.14123	0.257917	0.63394	-5.65815	42	0.871042	0.128958	0.946911	1	prostaglandin inhibitor	PTGS1|PTGS2|SLC5A8	Other
fenretinide	-0.137501	0.361343	-1.53951	0.128485	0.465541	-5.14915	42	0.0642426	0.935757	0.272674	1	apoptosis stimulant|retinoid receptor agonist	RARA	Other
FERb-033	0.132194	0.162279	1.14118	0.257938	0.63394	-5.65821	42	0.871031	0.128969	0.946911	1	EGFR inhibitor	ERBB2	EGFR inhibitor
fexinidazole	-0.524372	-0.0496567	-3.05906	0.00321224	0.0477197	-2.00933	42	0.00160612	0.998394	0.0246826	1	NA	NA	Other
filanesib	-0.0987773	-2.33659	-0.341173	0.734062	0.901173	-6.2335	42	0.367031	0.632969	0.643695	1	kinesin inhibitor|kinesin-like spindle protein inhibitor	KIF11	Other
filgotinib	0.00820672	0.204797	0.0848517	0.932637	0.981094	-6.28701	42	0.533681	0.466319	0.772614	1	JAK inhibitor	JAK1|JAK2|JAK3|TYK2	Other
finafloxacin	-0.608309	-0.50836	-3.59973	0.000612365	0.0129957	-0.508136	42	0.000306182	0.999694	0.00660267	1	bacterial DNA gyrase inhibitor	NA	Other
FK-3311	0.0369187	-0.413847	0.209695	0.834555	0.945593	-6.26898	42	0.582723	0.417277	0.806984	1	cyclooxygenase inhibitor	PTGS2	Other
FK-866	0.170778	-4.2949	0.48388	0.630081	0.856425	-6.17591	42	0.68496	0.31504	0.866406	1	niacinamide phosphoribosyltransferase inhibitor	NAMPT	Other
FK-888	-0.0578567	0.306393	-0.715765	0.476674	0.783526	-6.04025	42	0.238337	0.761663	0.531259	1	tachykinin antagonist	TACR1|TACR2	Other
FLI-06	0.35791	-0.688057	1.33968	0.184966	0.548434	-5.4224	42	0.907517	0.092483	0.963741	1	notch signaling inhibitor	NA	Other
florfenicol	-0.0983042	-0.410204	-0.971993	0.33462	0.695215	-5.83053	42	0.16731	0.83269	0.453037	1	protein synthesis inhibitor	NA	Other
floxuridine	-0.0798946	-2.12747	-0.356774	0.722405	0.8942	-6.22817	42	0.361202	0.638798	0.636268	1	DNA synthesis inhibitor	TYMS	Other
flubendazole	-0.135938	-2.54045	-0.521354	0.603874	0.842914	-6.1575	42	0.301937	0.698063	0.588691	1	tubulin polymerization inhibitor	TUBB	Other
fludarabine	0.0896701	-0.291343	0.546707	0.586433	0.838567	-6.14428	42	0.706784	0.293216	0.879543	1	ribonucleotide reductase inhibitor	ADA|RRM1|RRM2	Other
fludarabine-phosphate	-0.0466861	-0.192332	-0.559583	0.577667	0.833162	-6.13732	42	0.288834	0.711166	0.578966	1	ribonucleotide reductase inhibitor	DCK|POLA1|POLD1|POLE|RRM1|RRM2|RRM2B	Other
fludroxycortide	-0.264903	-0.119397	-1.6272	0.108483	0.429116	-5.01811	42	0.0542413	0.945759	0.247511	1	glucocorticoid receptor agonist	NR3C1|SERPINA6	Other
flufenamic-acid	0.132146	0.0341366	1.04745	0.298732	0.665863	-5.75697	42	0.850634	0.149366	0.941047	1	chloride channel blocker	AKR1C3|ANO1|AR|GJA1|GJA10|GJA3|GJA4|GJA5|GJA8|GJA9|GJB1|GJB2|GJB3|GJB4|GJB5|GJB6|GJB7|GJC1|GJC2|GJC3|GJD2|GJD3|GJD4|GJE1|PANX1|PANX2|PANX3|PKD2L1|PTGS1|PTGS2|TRPC5|TRPM2|TRPM5	Other
flumatinib	0.115095	0.172926	0.925898	0.357889	0.707836	-5.87284	42	0.821056	0.178944	0.933462	1	Bcr-Abl kinase inhibitor	ABL1|PDGFRB	Other
flumethasone	-0.425045	-0.38833	-1.98931	0.0508343	0.28642	-4.40751	42	0.0254172	0.974583	0.159196	1	glucocorticoid receptor agonist	NR3C1|PLA2G1B	Other
flumethasone-pivalate	-0.201233	-0.0122851	-1.24501	0.217553	0.587495	-5.53935	42	0.108776	0.891224	0.35975	1	glucocorticoid receptor agonist	NR3C1|SERPINA6	Other
fluocinolone-acetonide	-0.259068	0.277479	-2.14037	0.0360432	0.231682	-4.12083	42	0.0180216	0.981978	0.126151	1	glucocorticoid receptor agonist	NR3C1|SERPINA6	Other
fluorometholone	-0.56031	-1.27884	-2.06933	0.0424541	0.253441	-4.25794	42	0.021227	0.978773	0.141221	1	glucocorticoid receptor agonist	NR3C1	Other
fluoromethylcholine	-0.0106532	0.145461	-0.132046	0.895352	0.967127	-6.28199	42	0.447676	0.552324	0.714251	1	NA	NA	Other
fluroxene	-0.0201897	0.000615929	-0.143706	0.886173	0.964748	-6.28042	42	0.443086	0.556914	0.713125	1	local anesthetic	NA	Other
flutamide	0.0789686	0.296246	0.934002	0.353724	0.700636	-5.86555	42	0.823138	0.176862	0.933814	1	androgen receptor antagonist	AHR|AR	Other
fluticasone-propionate	-0.195933	-0.314013	-1.20999	0.230621	0.596403	-5.58055	42	0.11531	0.88469	0.368828	1	glucocorticoid receptor agonist	NR3C1|NR3C2|PGR|PLA2G4A	Other
foretinib	-0.273629	-1.35552	-1.39771	0.166904	0.516552	-5.34672	42	0.0834519	0.916548	0.311663	1	VEGFR inhibitor	FLT1|FLT4|KDR|MET	EGFR inhibitor
formestane	-0.0440061	0.272298	-0.400715	0.68993	0.882715	-6.21188	42	0.344965	0.655035	0.624112	1	aromatase inhibitor	CYP19A1	Other
forodesine	0.0119136	0.172966	0.166697	0.868121	0.95372	-6.27692	42	0.56594	0.43406	0.799853	1	purinergic receptor antagonist	PNP	Other
forskolin	0.0226883	0.0574548	0.26234	0.79388	0.927813	-6.2568	42	0.60306	0.39694	0.82107	1	adenylyl cyclase activator	ADCY2|ADCY5|GNAS	Other
fosbretabulin	0.125406	-1.79571	0.434658	0.665236	0.872836	-6.19801	42	0.667382	0.332618	0.855937	1	tubulin polymerization inhibitor|VE-cadherin antagonist	CDH5	Other
foscarnet	0.190512	0.115684	1.19036	0.238189	0.605436	-5.60314	42	0.880905	0.119095	0.951349	1	DNA polymerase inhibitor	NA	Other
FPH1-(BRD-6125)	-0.0790212	0.0412764	-1.02656	0.308396	0.668121	-5.77787	42	0.154198	0.845802	0.43156	1	hepatocyte function enhancer	NA	Other
FR-122047	-0.0812738	0.212483	-0.881344	0.381346	0.720368	-5.91184	42	0.190673	0.809327	0.476732	1	cyclooxygenase inhibitor	NA	Other
FR-139317	-0.292301	-0.707826	-1.43148	0.157034	0.502283	-5.30128	42	0.0785169	0.921483	0.303402	1	endothelin receptor antagonist	EDNRA	Other
frentizole	0.441342	-1.5697	1.4507	0.151623	0.492399	-5.27498	42	0.924188	0.0758117	0.971313	1	immunosuppressant	NA	Other
ftorafur	0.0376355	0.08565	0.449293	0.654699	0.866369	-6.19168	42	0.67265	0.32735	0.858373	1	thymidylate synthase inhibitor	TYMS	Other
fudosteine	0.139595	-0.0400155	1.23607	0.220835	0.589893	-5.54997	42	0.889582	0.110418	0.955484	1	mucolytic agent	NA	Other
fulvestrant	-0.178977	0.243977	-1.42425	0.159108	0.504757	-5.3111	42	0.0795538	0.920446	0.304149	1	estrogen receptor antagonist	ESR1|ESR2|GPER1	Other
G-1	-0.291244	-0.99794	-1.30634	0.195993	0.561701	-5.46452	42	0.0979967	0.902003	0.340316	1	G protein-coupled receptor agonist	GPER1	Other
galeterone	-0.445834	-1.90369	-1.82609	0.0723832	0.3444	-4.69639	42	0.0361916	0.963808	0.195114	1	androgen receptor modulator	AR|CYP17A1	Other
gambogic-acid	-0.552914	-2.69063	-1.84712	0.0692349	0.337836	-4.66041	42	0.0346175	0.965383	0.191254	1	caspase activator	BCL2	Other
gamma-aminobutyric-acid	-0.128488	0.443885	-1.69918	0.0940177	0.408749	-4.90558	42	0.0470088	0.952991	0.233931	1	benzodiazepine receptor agonist	GABBR1|GABBR2|GABRA1|GABRA2|GABRA3|GABRA5|GABRB2|GABRG2|GATM|KCTD12|KCTD16|KCTD8|SLC6A1	Other
ganetespib	0.329985	-3.54328	1.25645	0.213405	0.583885	-5.52565	42	0.893298	0.106702	0.957002	1	HSP inhibitor	HSP90AA1	Other
gastrodin	-0.701232	-1.27515	-3.11741	0.00270698	0.0416004	-1.85574	42	0.00135349	0.998647	0.0215431	1	NA	NA	Other
GDC-0068	-0.285082	-0.294623	-2.73487	0.0080147	0.0852177	-2.82253	42	0.00400735	0.995993	0.0443696	1	AKT inhibitor	AKT1|AKT2|AKT3|PRKG1	Other
GDC-0152	0.217253	-0.355739	1.07715	0.285353	0.655527	-5.72655	42	0.857324	0.142676	0.943409	1	XIAP inhibitor	BIRC2|BIRC3|BIRC7|XIAP	Other
GDC-0941	-0.549074	-1.03387	-3.88921	0.000237161	0.00660592	0.361744	42	0.000118581	0.999881	0.00337324	1	PI3K inhibitor	PIK3CA|PIK3CB|PIK3CD|PIK3CG	Other
GDC-0980	-0.685574	-2.00485	-2.58275	0.0120375	0.114958	-3.17946	42	0.00601874	0.993981	0.0600526	1	mTOR inhibitor|PI3K inhibitor	FGR|MAP3K9|MTOR|PIK3CA|PIK3CB|PIK3CD|PIK3CG|SYK	Other
gefitinib	-0.652423	-0.265363	-4.4634	3.24207e-05	0.00166717	2.20275	42	1.62104e-05	0.999984	0.000833587	1	EGFR inhibitor	EGFR	EGFR inhibitor
gemcitabine	-0.652267	-3.6061	-1.99781	0.0498817	0.282593	-4.39188	42	0.0249409	0.975059	0.157292	1	ribonucleotide reductase inhibitor	CMPK1|RRM1|RRM2|TYMS	Other
genipin	0.0611346	-0.731142	0.368479	0.713701	0.8942	-6.22401	42	0.643149	0.356851	0.839737	1	choleretic agent	NA	Other
genz-644282	-0.900878	-5.61098	-2.80751	0.00656634	0.0745141	-2.64644	42	0.00328317	0.996717	0.038553	1	topoisomerase inhibitor	TOP1	Other
gestrinone	0.0202211	-0.226574	0.218963	0.827358	0.942887	-6.26704	42	0.586321	0.413679	0.809251	1	progesterone receptor antagonist	AR|ESR1|PGR	Other
gidazepam	0.0466828	0.379949	0.758688	0.450753	0.75806	-6.00947	42	0.774623	0.225377	0.916523	1	GABA benzodiazepine site receptor agonist	NA	Other
gilteritinib	-0.159161	-0.054305	-1.72165	0.0898405	0.397738	-4.86954	42	0.0449203	0.95508	0.227494	1	FLT3 inhibitor	FLT3	Other
gimeracil	0.177321	0.414779	2.32728	0.0230432	0.172127	-3.74116	42	0.988478	0.0115216	0.997806	1	dihydropyrimidine dehydrogenase inhibitor	DPYD	Other
ginkgolide-a	0.024601	-0.1475	0.142602	0.887041	0.964748	-6.28057	42	0.556479	0.443521	0.790763	1	GABA receptor antagonist	GLRA1|GLRB	Other
givinostat	-0.561763	-2.80785	-1.3211	0.191053	0.558088	-5.446	42	0.0955267	0.904473	0.338778	1	HDAC inhibitor	HDAC1|HDAC2|HDAC3|HDAC4|HDAC5|HDAC6|HDAC7|HDAC8|HDAC9	Other
golgicide-a	0.140119	-0.183381	0.843773	0.401859	0.73093	-5.94326	42	0.79907	0.20093	0.927088	1	ARF inhibitor	GBF1	Other
golvatinib	0.0348116	-0.182829	0.194827	0.84613	0.948018	-6.27193	42	0.576935	0.423065	0.80457	1	VEGFR inhibitor	KDR|MET	EGFR inhibitor
GS-39783	0.00631194	0.431156	0.0679543	0.946028	0.983068	-6.28828	42	0.526986	0.473014	0.76913	1	GABA receptor modulator	GABBR1	Other
GS-9973	-0.0767665	-0.229653	-0.770941	0.443507	0.753886	-6.00036	42	0.221753	0.778247	0.510015	1	syk inhibitor	SYK	Other
GSK-3-inhibitor-IX	0.00140803	0.102616	0.00879889	0.993006	0.998965	-6.29051	42	0.503497	0.496503	0.75227	1	glycogen synthase kinase inhibitor|lipoxygenase inhibitor	GSK3A|GSK3B	Other
GSK-J4	0.0882226	-3.20232	0.275627	0.7837	0.919963	-6.2533	42	0.60815	0.39185	0.824642	1	histone lysine demethylase inhibitor	KDM6A|KDM6B	Other
GSK1070916	-1.0489	-1.94431	-4.1998	8.21857e-05	0.00305229	1.33994	42	4.10928e-05	0.999959	0.00156975	1	Aurora kinase inhibitor	AURKA|AURKB|AURKC|CYP2D6|CYP3A4	Other
GSK1292263	-0.166969	-0.940876	-1.66204	0.101272	0.41902	-4.96421	42	0.050636	0.949364	0.240603	1	glucose dependent insulinotropic receptor agonist	GRPR	Other
GSK1838705A	-0.196174	-0.224645	-1.40268	0.165422	0.515546	-5.3401	42	0.082711	0.917289	0.311506	1	insulin growth factor receptor inhibitor	ALK|IGF1R|INSR|RPS6KA1	Other
GSK1904529A	-0.632793	-0.626177	-3.79517	0.00032416	0.0080812	0.0745021	42	0.00016208	0.999838	0.00411684	1	IGF-1 inhibitor|insulin growth factor receptor inhibitor|insulin receptor ligand	IGF1R|INSR	Other
GSK2110183	-0.216959	-0.289576	-2.04395	0.0449726	0.264882	-4.30594	42	0.0224863	0.977514	0.147373	1	AKT inhibitor	AKT1|AKT2|AKT3	Other
GSK2126458	-1.5867	-3.10282	-4.09904	0.000116431	0.00409655	1.01779	42	5.82157e-05	0.999942	0.00210363	1	mTOR inhibitor|PI3K inhibitor	MTOR|PIK3CA|PIK3CB|PIK3CD|PIK3CG	Other
GSK256066	-0.0934354	-0.131767	-0.82465	0.412555	0.738402	-5.95874	42	0.206278	0.793722	0.495141	1	phosphodiesterase inhibitor	PDE4A	Other
GSK2656157	-0.145043	-0.347918	-1.45834	0.149512	0.491014	-5.26442	42	0.0747558	0.925244	0.295477	1	PERK inhibitor	NA	Other
GSK2830371	0.0824961	0.218944	1.21158	0.230013	0.596403	-5.57869	42	0.884993	0.115007	0.954993	1	protein phosphatase inhibitor	PPM1D	Other
GSK429286A	0.197702	-0.00979502	1.78834	0.0783335	0.357447	-4.76004	42	0.960833	0.0391668	0.987698	1	rho associated kinase inhibitor	ROCK1	Other
GSK461364	0.193753	-2.40071	0.516989	0.606901	0.842914	-6.15972	42	0.69655	0.30345	0.872809	1	PLK inhibitor	PLK1	Other
GSK650394	0.0641549	-0.559659	0.627405	0.532569	0.813168	-6.09805	42	0.733715	0.266285	0.891967	1	serum/glucocorticoid regulated kinase inhibitor	SGK1|SGK2	Other
GSK923295	-0.150624	-1.38891	-0.599671	0.550789	0.819924	-6.11465	42	0.275395	0.724605	0.567338	1	centromere associated protein inhibitor	CENPE	Other
GTP-14564	-0.0429933	-0.0783639	-0.365196	0.716138	0.8942	-6.22519	42	0.358069	0.641931	0.635671	1	FLT3 inhibitor|tyrosine kinase inhibitor	CSF1R|FLT3|KIT|PDGFRB	Other
guanidine	0.136062	0.199158	1.5566	0.124372	0.456882	-5.12414	42	0.937814	0.0621858	0.975403	1	HSP inhibitor	ALDH2|DLG4|GAMT|RNASE1	Other
GW-3965	-0.0967814	0.0299618	-0.652223	0.516534	0.803965	-6.08258	42	0.258267	0.741733	0.550722	1	LXR agonist	NR1H2|NR1H3	Other
GW-405833	-0.0694257	0.231493	-0.586011	0.559877	0.821685	-6.12255	42	0.279938	0.720062	0.569677	1	cannabinoid receptor agonist	CNR2	Other
GW-441756	-0.0792061	-0.0206872	-0.768186	0.44513	0.753886	-6.00242	42	0.222565	0.777435	0.510015	1	growth factor receptor inhibitor	NTRK1	Other
GW-501516	0.060211	0.285574	0.685424	0.495489	0.791479	-6.06094	42	0.752256	0.247744	0.903653	1	PPAR receptor agonist	PPARA|PPARD	Other
GW-583340	-0.584277	-0.361821	-3.06707	0.00313801	0.0471406	-1.98837	42	0.001569	0.998431	0.0243925	1	EGFR inhibitor	EGFR|ERBB2	EGFR inhibitor
GW-788388	0.0204065	0.456988	0.222042	0.82497	0.942887	-6.26637	42	0.587515	0.412485	0.809251	1	ALK tyrosine kinase receptor inhibitor	LCK|MAPK14|TGFBR1	Other
GW-842166	0.130218	0.362715	1.10636	0.272605	0.644125	-5.69584	42	0.863697	0.136303	0.943476	1	cannabinoid receptor agonist	CNR2	Other
GW-843682X	-0.276693	-2.8005	-0.836844	0.405715	0.73093	-5.94891	42	0.202857	0.797143	0.489567	1	PLK inhibitor	PLK1|PLK3	Other
GZD824	-0.104193	-1.99198	-0.397848	0.692033	0.884558	-6.213	42	0.346016	0.653984	0.625167	1	Bcr-Abl kinase inhibitor	ABL1|BCR	Other
halcinonide	-0.36157	0.306767	-2.91387	0.00487566	0.0639093	-2.38213	42	0.00243783	0.997562	0.0332589	1	glucocorticoid receptor agonist	NR3C1	Other
halobetasol-propionate	-0.429698	-0.214093	-3.28898	0.00161839	0.0277338	-1.39189	42	0.000809195	0.999191	0.0142271	1	glucocorticoid receptor agonist	NR3C1|PLA2G1B	Other
halofantrine	0.0602213	-0.0898076	0.641194	0.523628	0.808419	-6.08953	42	0.738186	0.261814	0.895513	1	antimalarial agent	KCNH2|KCNN4	Other
halofuginone	0.388994	-4.9915	0.655367	0.51452	0.801883	-6.08057	42	0.74274	0.25726	0.897643	1	collagenase inhibitor	COL1A1|MMP2	Other
hesperadin	-0.469244	-2.31507	-1.72802	0.0886851	0.393927	-4.85925	42	0.0443426	0.955657	0.225422	1	Aurora kinase inhibitor	AURKB	Other
hexachlorophene	-0.0342351	-0.543822	-0.189972	0.849917	0.949323	-6.27285	42	0.424959	0.575041	0.698856	1	potassium channel activator	GLUD1|SDHD	Other
hexaminolevulinate	0.000352371	-0.477631	0.00216887	0.998276	0.998965	-6.29054	42	0.500862	0.499138	0.751677	1	NA	NA	Other
hexylresorcinol	-0.117879	-0.264097	-1.06899	0.288989	0.661606	-5.735	42	0.144494	0.855506	0.419065	1	local anesthetic	TYR	Other
HMN-214	0.147894	-2.63701	0.46549	0.64312	0.863001	-6.18444	42	0.67844	0.32156	0.863058	1	PLK inhibitor	PLK1	Other
homoharringtonine	0.0816374	-3.47976	0.22357	0.823786	0.942887	-6.26604	42	0.588107	0.411893	0.809251	1	protein synthesis inhibitor	RPL3	Other
homoquinolinic-acid	-0.00329462	0.411497	-0.0397716	0.968396	0.991858	-6.28977	42	0.484198	0.515802	0.74188	1	glutamate receptor agonist	GRIN1|GRIN2A|GRIN2B|GRIN2C|GRIN2D	Other
homosalate	0.0449599	0.250849	0.497684	0.620369	0.852312	-6.16928	42	0.689816	0.310184	0.870568	1	HSP inducer	NA	Other
hydrocortisone	-0.211339	0.267174	-1.89763	0.0621414	0.31499	-4.57248	42	0.0310707	0.968929	0.176931	1	glucocorticoid receptor agonist	NA	Other
hydroxytacrine-maleate-(r,s)	-0.0681378	-0.154298	-0.407391	0.685046	0.881527	-6.20924	42	0.342523	0.657477	0.623914	1	cholinesterase inhibitor	ACHE	Other
hydroxyurea	-0.115444	-0.179881	-0.690221	0.492487	0.790091	-6.05773	42	0.246244	0.753756	0.53948	1	ribonucleotide reductase inhibitor	RRM1|RRM2|RRM2B	Other
hyodeoxycholic-acid	-0.0691203	0.153555	-0.633435	0.52865	0.813168	-6.09435	42	0.264325	0.735675	0.559221	1	atherosclerosis formation inhibitor	NA	Other
hyoscyamine	0.0255533	-0.206651	0.151997	0.879655	0.960865	-6.27921	42	0.560173	0.439827	0.795064	1	acetylcholine receptor antagonist	CHRM1|CHRM2|CHRM3|CHRM4	Other
hypericin	-0.221993	0.0594578	-2.09334	0.0401847	0.246454	-4.21205	42	0.0200923	0.979908	0.135674	1	tyrosine kinase inhibitor	NA	Other
hypoestoxide	-0.219632	0.162771	-1.63871	0.106056	0.428388	-5.00042	42	0.0530278	0.946972	0.246174	1	IKK inhibitor	IKBKB|IL1B|TNF	Other
I-BET-762	-0.104261	-0.212317	-0.508417	0.612865	0.84755	-6.16401	42	0.306432	0.693568	0.592052	1	bromodomain inhibitor	BRD2|BRD3|BRD4	Other
I-BET151	-0.367124	0.275384	-1.89957	0.0618825	0.31499	-4.56907	42	0.0309412	0.969059	0.176931	1	bromodomain inhibitor	BRD2|BRD3|BRD4	Other
ibrutinib	-0.665223	-0.236006	-4.63216	1.7634e-05	0.00107166	2.76929	42	8.81698e-06	0.999991	0.000535832	1	Bruton's tyrosine kinase (BTK) inhibitor	BLK|BMX|BTK	Other
ibutilide	0.0793843	0.154973	0.663149	0.509556	0.801542	-6.07557	42	0.745222	0.254778	0.897643	1	potassium channel blocker	CACNA1C|CACNA2D1|CACNB1|CACNG1|KCNH2|KCNH6|KCNH7|KCNJ11|KCNK1|KCNK6	Other
ICG-001	-0.149338	-0.630617	-0.957257	0.341948	0.700254	-5.84428	42	0.170974	0.829026	0.457185	1	beta-catenin inhibitor	CTNNB1	Other
ICI-162846	-0.0468725	0.141032	-0.481744	0.631589	0.856425	-6.17691	42	0.315795	0.684205	0.599741	1	histamine receptor antagonist	HRH2	Other
icotinib	-0.365516	-0.0875588	-2.51598	0.0143229	0.125985	-3.33089	42	0.00716143	0.992839	0.0669568	1	EGFR inhibitor	EGFR	EGFR inhibitor
idarubicin	-0.782862	-6.06346	-1.35605	0.179726	0.535727	-5.40136	42	0.0898631	0.910137	0.32418	1	topoisomerase inhibitor	TOP2A	Other
idasanutlin	0.246034	-0.55763	1.01368	0.314455	0.676458	-5.79055	42	0.842773	0.157227	0.940701	1	MDM inhibitor	MDM2|TP53	Other
idazoxan	0.077504	-0.692793	0.515758	0.607756	0.842914	-6.16034	42	0.696122	0.303878	0.872809	1	adrenergic receptor antagonist	ADRA2A	Other
idelalisib	-0.0478069	0.0163008	-0.74114	0.461251	0.770674	-6.02227	42	0.230625	0.769375	0.522911	1	PI3K inhibitor	PIK3CA|PIK3CB|PIK3CD|PIK3CG	Other
idoxuridine	-0.491591	-0.686158	-2.60681	0.0112983	0.111072	-3.12408	42	0.00564915	0.994351	0.0576558	1	DNA directed DNA polymerase inhibitor	NA	Other
IDRA-21	0.156997	0.116457	2.1724	0.0334397	0.219161	-4.05769	42	0.98328	0.0167198	0.994437	1	glutamate receptor positive allosteric modulator	GRIA1|GRIA2|GRIA3|GRIA4	Other
idronoxil	0.0364174	-0.235487	0.313928	0.754571	0.906298	-6.24224	42	0.622715	0.377285	0.832241	1	XIAP inhibitor	ENOX2|SPHK1	Other
ifosfamide	-0.0172682	0.135415	-0.205878	0.837523	0.947351	-6.26976	42	0.418762	0.581238	0.692926	1	DNA alkylating agent	CYP2A6|CYP2B6|CYP2C18|CYP2C19|CYP2C8|CYP2C9|CYP3A4|CYP3A5|CYP3A7|PTGS1	Other
IKK-16	-0.113109	-0.0663122	-0.969069	0.336066	0.695215	-5.83327	42	0.168033	0.831967	0.453037	1	IKK inhibitor	IKBKB	Other
IKK-2-inhibitor-V	-0.297187	-2.35286	-1.25572	0.213666	0.583885	-5.52653	42	0.106833	0.893167	0.357629	1	IKK inhibitor|NFkB pathway inhibitor	IKBKB	Other
imatinib	0.126077	-0.102858	1.66958	0.0997634	0.414235	-4.95241	42	0.950118	0.0498817	0.980176	1	Bcr-Abl kinase inhibitor|KIT inhibitor|PDGFR tyrosine kinase receptor inhibitor	ABL1|CSF1R|DDR1|KIT|NTRK1|PDGFRA|PDGFRB|RET	Other
imidapril	0.0497088	-0.458921	0.315847	0.75312	0.906298	-6.24165	42	0.62344	0.37656	0.832241	1	angiotensin converting enzyme inhibitor	ACE	Other
imiloxan	-0.0923905	-0.087502	-1.05371	0.295879	0.665549	-5.75063	42	0.147939	0.852061	0.423736	1	adrenergic receptor antagonist	ADRA2A|ADRA2B	Other
imiquimod	0.0756104	-0.0438039	1.28391	0.203686	0.567351	-5.49229	42	0.898157	0.101843	0.959134	1	interferon inducer|toll-like receptor agonist	TLR7|TLR8	Other
INC-280	-0.19074	0.0565632	-2.45975	0.0165438	0.139114	-3.45591	42	0.00827192	0.991728	0.0742252	1	c-Met inhibitor	MET	Other
indibulin	-0.0549792	-3.00721	-0.177618	0.85957	0.952295	-6.27507	42	0.429785	0.570215	0.702086	1	tubulin polymerization inhibitor	NA	Other
indiplon	0.0477481	0.0747094	0.547887	0.585627	0.838567	-6.14365	42	0.707187	0.292813	0.879543	1	benzodiazepine receptor agonist	GABRA1	Other
indirubin	0.0320244	-0.0277424	0.368221	0.713893	0.8942	-6.22411	42	0.643054	0.356946	0.839737	1	CDK inhibitor|glycogen synthase kinase inhibitor	CDK1|CDK5|GSK3A	Other
indisulam	-0.0554459	-0.710935	-0.218953	0.827366	0.942887	-6.26704	42	0.413683	0.586317	0.688401	1	CDK inhibitor	CA1|CA12|CA14|CA2|CA6|CA7|CA9	Other
indoprofen	-0.338088	-1.69994	-1.19541	0.236224	0.601821	-5.59736	42	0.118112	0.881888	0.37084	1	cyclooxygenase inhibitor|prostanoid receptor antagonist	CXCR1|CXCR2|PTGS1|PTGS2	Other
ingenol-mebutate	-0.427113	-0.245233	-2.47522	0.015904	0.135315	-3.42175	42	0.00795199	0.992048	0.0722288	1	PKC activator	PRKCA|PRKCB|PRKCD|PRKCE|PRKCG	Other
INH1	0.0399409	0.173493	0.558019	0.578729	0.833488	-6.13818	42	0.710636	0.289364	0.882071	1	Hec1 inhibitor	NDC80	Other
iobenguane	-0.0256552	-0.00213779	-0.264818	0.791979	0.926401	-6.25616	42	0.39599	0.60401	0.671876	1	antineoplastic agent	NA	Other
iodipamide	-0.0641452	-0.718229	-0.333529	0.739798	0.904122	-6.23603	42	0.369899	0.630101	0.645633	1	radiopaque medium	ALB	Other
iododexetimide	0.00399799	0.21863	0.0510397	0.959449	0.990566	-6.28927	42	0.520276	0.479724	0.764405	1	acetylcholine receptor antagonist	NA	Other
IOWH032	-0.110816	0.102295	-1.05942	0.29329	0.663502	-5.74481	42	0.146645	0.853355	0.421645	1	CFTR channel antagonist	CFTR	Other
iproniazid	-0.00220563	0.506372	-0.021086	0.983241	0.997202	-6.29033	42	0.49162	0.50838	0.747053	1	monoamine oxidase inhibitor	MAOA|MAOB	Other
ipsapirone	0.0132822	-0.0246137	0.195767	0.845397	0.948018	-6.27175	42	0.577301	0.422699	0.80457	1	serotonin receptor agonist	HTR1A	Other
irinotecan	-0.434226	-1.30824	-1.65297	0.103109	0.420297	-4.97834	42	0.0515547	0.948445	0.241009	1	topoisomerase inhibitor	TOP1|TOP1MT	Other
isoetharine	-0.105188	0.370586	-0.99321	0.324253	0.68673	-5.81039	42	0.162126	0.837874	0.448361	1	adrenergic receptor agonist	ADRB1|ADRB2	Other
isofloxythepin	0.127595	0.256166	1.04726	0.298817	0.665863	-5.75716	42	0.850592	0.149408	0.941047	1	dopamine receptor antagonist	NA	Other
isoflupredone-acetate	-0.35295	0.248757	-2.8039	0.00663215	0.0745141	-2.65526	42	0.00331607	0.996684	0.038553	1	NA	NR3C1	Other
isometheptene-mucate	-0.107281	0.0806487	-1.43374	0.156392	0.502089	-5.29822	42	0.0781958	0.921804	0.303402	1	NA	ADRA1A|SLC18A2	Other
isopropyl-myristate	-0.0416231	-1.79459	-0.196693	0.844675	0.948018	-6.27157	42	0.422337	0.577663	0.695608	1	NA	NA	Other
isoxsuprine	-0.143512	0.141282	-1.49715	0.139144	0.477015	-5.21003	42	0.0695722	0.930428	0.281021	1	adrenergic receptor agonist	ADRB2	Other
ispinesib	-0.213392	-1.26414	-0.827792	0.410786	0.7382	-5.95622	42	0.205393	0.794607	0.494794	1	kinesin inhibitor	KIF11	Other
istradefylline	-0.00320853	0.224168	-0.0268094	0.978693	0.995552	-6.29019	42	0.489347	0.510653	0.745167	1	adenosine receptor antagonist	ADORA1|ADORA2A|ADORA2B|ADORA3	Other
itraconazole	0.0873383	0.416518	0.876437	0.383987	0.720368	-5.91602	42	0.808007	0.191993	0.927088	1	cytochrome P450 inhibitor	CYP51A1	Other
ivermectin	-0.000604961	0.0555644	-0.00663987	0.994722	0.998965	-6.29052	42	0.497361	0.502639	0.750533	1	benzodiazepine receptor agonist	CHRNA7|GABRB3|GLRA3|P2RX7	Other
ixabepilone	-0.0735071	-3.56747	-0.226521	0.8215	0.942887	-6.26539	42	0.41075	0.58925	0.687325	1	microtubule stabilizing agent	TUBA1A|TUBA1B|TUBA1C|TUBA3C|TUBA3D|TUBA3E|TUBA4A|TUBB|TUBB1|TUBB2A|TUBB2B|TUBB3|TUBB4A|TUBB4B|TUBB6|TUBB8	Other
ixazomib	0.289589	-5.32466	0.699624	0.486633	0.787338	-6.05137	42	0.756684	0.243316	0.904214	1	proteasome inhibitor	NA	Other
ixazomib-citrate	-0.780266	-6.49538	-1.44071	0.154416	0.49748	-5.28869	42	0.0772081	0.922792	0.300954	1	proteasome inhibitor	NA	Other
JIB04	0.0137436	-1.1699	0.0537991	0.957259	0.989068	-6.28912	42	0.521371	0.478629	0.765173	1	histone lysine demethylase inhibitor	KDM4E	Other
JK-184	-0.066152	-2.64019	-0.220251	0.826359	0.942887	-6.26676	42	0.41318	0.58682	0.688401	1	hedgehog pathway inhibitor	NA	Other
JNJ-16259685	0.220768	0.385941	2.11681	0.0380692	0.241225	-4.16675	42	0.980965	0.0190346	0.993599	1	glutamate receptor antagonist	GRM1	Other
JNJ-26481585	-1.03365	-5.10602	-1.57339	0.120435	0.44978	-5.09933	42	0.0602174	0.939783	0.261398	1	HDAC inhibitor	HDAC1|HDAC10|HDAC11|HDAC2|HDAC3|HDAC4|HDAC5|HDAC6|HDAC7|HDAC8|HDAC9|MDM2	Other
JNJ-7706621	-0.082858	-1.36876	-0.417656	0.677561	0.876959	-6.2051	42	0.33878	0.66122	0.620479	1	CDK inhibitor	AURKA|AURKB|CDK1|CDK2	Other
josamycin	-0.045594	0.177736	-0.608225	0.545136	0.819634	-6.10961	42	0.272568	0.727432	0.564658	1	bacterial 50S ribosomal subunit inhibitor	NA	Other
JQ1-(+)	-0.210645	-0.381884	-0.904816	0.36887	0.72023	-5.89153	42	0.184435	0.815565	0.474211	1	bromodomain inhibitor	BRD4|BRDT	Other
JTC-801	0.141128	-0.778328	0.649283	0.51842	0.805088	-6.08444	42	0.74079	0.25921	0.896322	1	opioid receptor antagonist	OPRL1	Other
JTE-607	0.131302	-0.80887	0.790719	0.431954	0.751005	-5.98535	42	0.784023	0.215977	0.919163	1	cytokine production inhibitor	IL10|IL1B|IL6|TNF	Other
JZL-184	-0.0715685	-0.0683745	-0.694439	0.489856	0.789081	-6.05489	42	0.244928	0.755072	0.5386	1	monoacylglucerol lipase inhibitor	MGLL	Other
K-858	0.0809811	-2.43254	0.231053	0.817992	0.942456	-6.26437	42	0.591004	0.408996	0.809603	1	kinesin-like spindle protein inhibitor	KIF11	Other
KD-023	0.156407	-0.889085	1.01316	0.314702	0.676458	-5.79106	42	0.842649	0.157351	0.940701	1	ACAT inhibitor	ACACA|ACACB	Other
KD025	-0.303944	-1.01006	-1.69102	0.0955737	0.408749	-4.91856	42	0.0477869	0.952213	0.234893	1	rho associated kinase inhibitor	ROCK2	Other
kenpaullone	-0.268756	0.030028	-2.17715	0.0330686	0.218474	-4.04827	42	0.0165343	0.983466	0.117953	1	CDK inhibitor|glycogen synthase kinase inhibitor	CCNB1|CDK1|CDK5|GSK3B	Other
ketoconazole	0.0521821	0.0476824	0.756216	0.452224	0.759466	-6.01129	42	0.773888	0.226112	0.916464	1	sterol demethylase inhibitor	AR|CYP19A1|CYP21A2|KCNA10	Other
ketoprofen	0.0398863	-0.0127637	0.353537	0.724818	0.8942	-6.2293	42	0.637591	0.362409	0.838997	1	cyclooxygenase inhibitor	CXCR1|PTGS1|PTGS2|SLC5A8	Other
KF-38789	0.341959	-2.81847	1.15943	0.25048	0.622635	-5.63804	42	0.87476	0.12524	0.949313	1	P selectin inhibitor	SELP	Other
KI-16425	-0.204918	-0.079752	-1.84177	0.0700242	0.339212	-4.66959	42	0.0350121	0.964988	0.191849	1	lysophosphatidic acid receptor antagonist	LPAR1|LPAR3	Other
KI-8751	0.109897	-0.518095	0.792078	0.431167	0.751005	-5.98431	42	0.784417	0.215583	0.919163	1	KIT inhibitor|PDGFR tyrosine kinase receptor inhibitor|VEGFR inhibitor	KDR	EGFR inhibitor
kifunensine	0.364722	-0.340119	1.88908	0.0632979	0.319356	-4.58753	42	0.968351	0.031649	0.989821	1	mannosidase inhibitor	MAN1B1|MAN2A1	Other
KP-1212	-0.143442	-0.536146	-0.739416	0.462289	0.770674	-6.02351	42	0.231145	0.768855	0.522911	1	NA	NA	Other
KPT-185	-0.384084	-4.21884	-0.973458	0.333898	0.695215	-5.82915	42	0.166949	0.833051	0.453037	1	exportin antagonist	XPO1	Other
KPT-276	-0.419274	-2.64173	-1.42222	0.159695	0.504757	-5.31385	42	0.0798476	0.920152	0.304149	1	exportin antagonist	XPO1	Other
ku-0063794	-0.696256	-1.52651	-4.06481	0.000130928	0.00426953	0.909398	42	6.5464e-05	0.999935	0.00218813	1	mTOR inhibitor	MTOR	Other
KW-2449	-0.682591	-1.65083	-2.93821	0.00455021	0.0614508	-2.32059	42	0.0022751	0.997725	0.0316856	1	Abl kinase inhibitor|Aurora kinase inhibitor|FLT3 inhibitor	ABL1|AURKA|AURKB|FLT3	Other
KW-2478	-0.645366	-3.12059	-1.69663	0.0945015	0.408749	-4.90964	42	0.0472508	0.952749	0.233931	1	HSP inhibitor	NA	Other
KX2-391	0.275419	-2.41067	0.850438	0.398171	0.729039	-5.93778	42	0.800914	0.199086	0.927088	1	src inhibitor|tubulin polymerization inhibitor	SRC	Other
KY02111	-0.0415094	0.428886	-0.470063	0.639867	0.860667	-6.18235	42	0.319934	0.680066	0.604169	1	Wnt pathway inhibitor	DKK1	Other
kynurenic-acid	-0.109136	-0.178241	-0.981165	0.330112	0.692369	-5.82187	42	0.165056	0.834944	0.452213	1	glutamate receptor antagonist	GPR35|GRIN1|GRIN2A|GRIN2B	Other
L-798,106	-0.195248	-0.811112	-1.01044	0.315993	0.677562	-5.79372	42	0.157997	0.842003	0.439733	1	prostanoid receptor antagonist	PTGER3	Other
lacitol	-0.0874756	0.0775002	-0.608133	0.545197	0.819634	-6.10966	42	0.272598	0.727402	0.564658	1	osmosis stimulant	NA	Other
lafutidine	-0.055784	0.132335	-0.617551	0.539007	0.816314	-6.10404	42	0.269503	0.730497	0.562251	1	histamine receptor antagonist	HRH2	Other
lanatoside-c	0.394196	-4.80433	0.879468	0.382354	0.720368	-5.91344	42	0.808823	0.191177	0.927088	1	cardiac glycoside	NA	Other
lanoconazole	0.0763538	-0.124049	0.860778	0.392492	0.724809	-5.9292	42	0.803754	0.196246	0.927088	1	sterol demethylase inhibitor	NA	Other
lapatinib	-0.458431	-0.205551	-4.1227	0.000107328	0.0038783	1.09304	42	5.36638e-05	0.999946	0.00199302	1	EGFR inhibitor	EGFR|ERBB2	EGFR inhibitor
lappaconite	-0.336621	-1.43139	-1.68724	0.0963021	0.408749	-4.92456	42	0.048151	0.951849	0.234956	1	sodium channel blocker	NA	Other
lasalocid	0.220613	-2.05026	0.816059	0.417416	0.742135	-5.96558	42	0.791292	0.208708	0.923814	1	bacterial permeability inducer	NA	Other
latanoprost	0.0455342	0.355452	0.427103	0.670702	0.874004	-6.20119	42	0.664649	0.335351	0.855906	1	prostanoid receptor agonist	PTGFR	Other
latrepirdine	-0.0748618	0.11752	-0.799233	0.427036	0.749216	-5.97878	42	0.213518	0.786482	0.503874	1	glutamate receptor antagonist	HRH1|HTR6	Other
LB42708	-1.37061	-2.41178	-6.49383	1.29662e-08	1.00233e-05	9.53077	42	6.48312e-09	1	5.01164e-06	1	farnesyltransferase inhibitor	NA	Other
LCL-161	-0.24872	-1.09084	-0.943832	0.348715	0.70027	-5.85662	42	0.174357	0.825643	0.458516	1	XIAP inhibitor	BIRC2|XIAP	Other
LDN-212854	0.25033	-3.52787	0.690562	0.492275	0.790091	-6.0575	42	0.753863	0.246137	0.903959	1	bone morphogenic protein inhibitor	ABL1|ACVR1|RIPK2	Other
LE-135	-0.00899993	-0.112337	-0.0922622	0.926771	0.97952	-6.28637	42	0.463385	0.536615	0.7262	1	retinoid receptor agonist	RARB	Other
lenalidomide	-0.157376	0.0282245	-1.04787	0.298542	0.665863	-5.75655	42	0.149271	0.850729	0.425533	1	anticancer agent	CDH5|CRBN|PTGS2|TNF|TNFSF11	Other
lenvatinib	-0.0523696	-1.6739	-0.282719	0.778281	0.919224	-6.25136	42	0.389141	0.610859	0.664471	1	FGFR inhibitor|KIT inhibitor|PDGFR tyrosine kinase receptor inhibitor|VEGFR inhibitor	FLT4|KDR	EGFR inhibitor
lerisetron	-0.112212	0.522411	-1.46956	0.146455	0.483363	-5.24884	42	0.0732277	0.926772	0.290918	1	serotonin receptor antagonist	HTR3A	Other
lestaurtinib	-0.554802	-2.26109	-1.58208	0.118436	0.447313	-5.08638	42	0.059218	0.940782	0.260442	1	FLT3 inhibitor|growth factor receptor inhibitor|JAK inhibitor	FLT3|NTRK1	Other
letrozole	0.257597	0.193183	1.97103	0.0529374	0.292942	-4.44097	42	0.973531	0.0264687	0.991853	1	aromatase inhibitor	CYP19A1	Other
leucovorin	0.0942312	0.47375	0.770203	0.443941	0.753886	-6.00091	42	0.778029	0.221971	0.91839	1	folate receptor ligand	TYMS	Other
levobunolol	0.105951	0.125313	0.865964	0.389663	0.723582	-5.92486	42	0.805169	0.194831	0.927088	1	adrenergic receptor antagonist	ADRB1|ADRB2|ADRB3	Other
levocarnitine	-0.00220365	0.460043	-0.0194728	0.984523	0.997202	-6.29036	42	0.492262	0.507738	0.747053	1	NA	NA	Other
levocetirizine	-0.359453	-0.275816	-2.13607	0.0364054	0.23289	-4.12924	42	0.0182027	0.981797	0.126755	1	histamine receptor antagonist	HRH1	Other
levonorgestrel	-0.0361873	0.0443675	-0.672764	0.503458	0.798485	-6.06932	42	0.251729	0.748271	0.546366	1	estrogen receptor agonist|glucocorticoid receptor antagonist|progesterone receptor agonist|progesterone receptor antagonist	AR|ESR1|PGR|SRD5A1	Other
LGX818	0.0449104	-0.174431	0.226553	0.821475	0.942887	-6.26538	42	0.589262	0.410738	0.809251	1	RAF inhibitor	BRAF	Other
licochalcone-a	-0.481288	-0.122176	-4.45268	3.36881e-05	0.00166818	2.16711	42	1.6844e-05	0.999983	0.000834092	1	topoisomerase inhibitor	PTPN1	Other
lidamidine	-0.00679558	0.0136995	-0.180349	0.857434	0.951361	-6.27459	42	0.428717	0.571283	0.701585	1	adrenergic receptor agonist	NA	Other
lidocaine	0.046416	0.359973	0.559679	0.577602	0.833162	-6.13727	42	0.711199	0.288801	0.882071	1	histamine receptor agonist	EGFR|SCN10A|SCN11A|SCN1A|SCN2A|SCN3A|SCN4A|SCN5A|SCN7A|SCN8A|SCN9A	Other
linalool	0.000835829	0.368373	0.00899864	0.992848	0.998965	-6.2905	42	0.503576	0.496424	0.75227	1	anticonvulsant	NA	Other
linifanib	-0.0156694	-0.0995707	-0.133216	0.89443	0.967127	-6.28184	42	0.447215	0.552785	0.714251	1	PDGFR tyrosine kinase receptor inhibitor|VEGFR inhibitor	CSF1|CSF1R|FLT1|FLT3|FLT4|KDR|KIT|PDGFRB|RET|TEK	EGFR inhibitor
linsitinib	-0.228283	0.0117024	-2.88215	0.00533218	0.0673048	-2.46175	42	0.00266609	0.997334	0.0349593	1	IGF-1 inhibitor	IGF1R|INSR|INSRR	Other
litronesib	-0.122369	-2.02225	-0.423668	0.673192	0.875233	-6.20262	42	0.336596	0.663404	0.618868	1	kinesin-like spindle protein inhibitor	KIF11	Other
lomefloxacin	-0.041515	-1.19748	-0.155468	0.876929	0.958671	-6.27869	42	0.438465	0.561535	0.708004	1	bacterial DNA gyrase inhibitor	TOP2A	Other
lomitapide	0.199776	0.19437	1.49813	0.138891	0.477015	-5.20865	42	0.930554	0.0694457	0.971313	1	microsomal trigylceride transfer protein inhibitor	MTTP	Other
lonafarnib	-0.649539	-1.23212	-2.90793	0.00495828	0.0643613	-2.39709	42	0.00247914	0.997521	0.0334809	1	farnesyltransferase inhibitor	FNTA|HRAS|KRAS|NRAS	Other
lorazepam	-0.204866	-0.424521	-1.11088	0.270672	0.644125	-5.69103	42	0.135336	0.864664	0.403728	1	benzodiazepine receptor agonist	GABRA1|GABRA2|GABRA3|GABRA4|GABRA5|GABRA6|GABRB1|GABRB2|GABRB3|GABRD|GABRE|GABRG1|GABRG2|GABRG3|GABRP|GABRQ|TSPO	Other
lorlatinib	-0.0156918	-0.161274	-0.17056	0.865094	0.952295	-6.27628	42	0.432547	0.567453	0.702086	1	ALK tyrosine kinase receptor inhibitor	ALK	Other
lovastatin	-0.0924548	0.0914947	-0.889644	0.376904	0.720368	-5.90472	42	0.188452	0.811548	0.476435	1	HMGCR inhibitor	HDAC2|HMGCR|ITGAL|NR1I2	Other
lucitanib	-0.0768299	-0.808762	-0.400827	0.689848	0.882715	-6.21184	42	0.344924	0.655076	0.624112	1	FGFR inhibitor|VEGFR inhibitor	FGFR1|FLT1|KDR|KIT|PDGFRA|PDGFRB|RET	EGFR inhibitor
lurasidone	0.0315984	0.0365312	0.372617	0.710633	0.893419	-6.22251	42	0.644683	0.355317	0.840919	1	dopamine receptor antagonist|serotonin receptor antagonist	ADRA2A|ADRA2C|DRD2|HTR1A|HTR2A|HTR7	Other
LY2090314	0.326796	-0.896462	1.23286	0.222024	0.590151	-5.55377	42	0.888988	0.111012	0.955484	1	glycogen synthase kinase inhibitor	GSK3B	Other
LY2109761	-0.11884	0.237832	-0.923602	0.359074	0.708086	-5.8749	42	0.179537	0.820463	0.465196	1	TGF beta receptor inhibitor	TGFBR1|TGFBR2	Other
LY2183240	-0.253999	-0.944294	-1.10457	0.273376	0.644125	-5.69775	42	0.136688	0.863312	0.405028	1	FAAH inhibitor|FAAH reuptake inhibitor	FAAH	Other
LY2334737	-0.15889	-2.33437	-0.51194	0.610411	0.845719	-6.16225	42	0.305205	0.694795	0.590535	1	antitumor agent|ribonucleotide reductase inhibitor	NA	Other
LY2603618	-0.104014	-0.16885	-0.489446	0.626157	0.855129	-6.17326	42	0.313078	0.686922	0.598835	1	CHK inhibitor	CHEK1	Other
LY2606368	0.129699	-2.93743	0.354895	0.723806	0.8942	-6.22882	42	0.638097	0.361903	0.838997	1	CHK inhibitor	CHEK1	Other
LY2784544	-0.133295	-0.959433	-0.614846	0.540781	0.817901	-6.10566	42	0.27039	0.72961	0.563103	1	JAK inhibitor	JAK2|JAK3	Other
LY2801653	-0.0916709	-0.733474	-0.453762	0.651496	0.866369	-6.18971	42	0.325748	0.674252	0.608275	1	MET inhibitor	MET	Other
LY2874455	-0.873827	-3.016	-2.31179	0.0239352	0.17647	-3.77366	42	0.0119676	0.988032	0.0961132	1	FGFR antagonist	FGFR1|FGFR2|FGFR3|FGFR4|KDR	Other
LY3023414	-0.208957	-3.08664	-0.946792	0.347216	0.70027	-5.85391	42	0.173608	0.826392	0.458516	1	PI3K inhibitor|mTOR inhibitor	MTOR	Other
LY303511	-0.226396	-0.323947	-1.31083	0.194482	0.561701	-5.45891	42	0.097241	0.902759	0.340316	1	casein kinase inhibitor|mTOR inhibitor|PI3K inhibitor	BRD2|BRD3|BRD4	Other
LY364947	-0.100959	0.717757	-0.914193	0.363959	0.71351	-5.88327	42	0.18198	0.81802	0.469704	1	TGF beta receptor inhibitor|p38 MAPK inhibitor	TGFBR1	Other
LY456236	-0.825612	-2.10367	-3.03514	0.00344377	0.0495088	-2.07168	42	0.00172189	0.998278	0.0255796	1	glutamate receptor antagonist	GRM1	Other
maprotiline	0.0860698	0.15483	1.10191	0.274522	0.644125	-5.70058	42	0.862739	0.137261	0.943476	1	norepinephrine reputake inhibitor|tricyclic antidepressant	ADRA1A|ADRA1B|ADRA1D|ADRA2A|ADRA2B|ADRA2C|CHRM1|CHRM2|CHRM3|CHRM4|CHRM5|DRD2|HRH1|HTR2A|HTR2C|HTR7|SLC6A2	Other
marimastat	-0.275924	-1.57539	-1.24857	0.216253	0.587495	-5.53509	42	0.108127	0.891873	0.359615	1	matrix metalloprotease inhibitor	MMP1|MMP10|MMP11|MMP12|MMP13|MMP14|MMP15|MMP16|MMP17|MMP19|MMP2|MMP20|MMP21|MMP23A|MMP24|MMP25|MMP26|MMP27|MMP28|MMP3|MMP7|MMP8|MMP9	Other
masitinib	0.0166206	0.269376	0.128245	0.898347	0.967852	-6.28248	42	0.550826	0.449174	0.785971	1	KIT inhibitor|PDGFR tyrosine kinase receptor inhibitor|src inhibitor	FGFR3|KIT|PDGFRA|PDGFRB	Other
maxacalcitol	-0.320258	-0.163553	-2.8098	0.00652484	0.0745141	-2.64082	42	0.00326242	0.996738	0.038553	1	vitamin D receptor agonist	VDR	Other
maytansinol-isobutyrate	0.270869	-2.51034	0.802403	0.425214	0.749216	-5.97631	42	0.787393	0.212607	0.921036	1	NA	NA	Other
mebendazole	-0.487677	-1.44442	-1.948	0.055691	0.301453	-4.48271	42	0.0278455	0.972154	0.168459	1	tubulin polymerization inhibitor	TUBA1A|TUBB|TUBB4B	Other
mechlorethamine	-0.091025	0.37653	-0.844923	0.401221	0.73093	-5.94232	42	0.200611	0.799389	0.489567	1	DNA inhibitor	NA	Other
meclizine	-0.089897	0.0608325	-0.84099	0.403405	0.73093	-5.94554	42	0.201703	0.798297	0.489567	1	constitutive androstane receptor (CAR) agonist	HRH1|NR1I3	Other
mefexamide	-0.511966	-4.59362	-1.33156	0.187607	0.553709	-5.43275	42	0.0938034	0.906197	0.335335	1	psychoactive drug	NA	Other
meglitinide	-0.134719	-0.219091	-1.31933	0.191638	0.558215	-5.44822	42	0.0958192	0.904181	0.338916	1	potassium channel blocker	CCR2	Other
MEK1-2-inhibitor	-0.17555	-0.156794	-1.70984	0.0920162	0.403363	-4.88853	42	0.0460081	0.953992	0.230385	1	MEK inhibitor	MAP2K2	Other
MEK162	-1.43146	-1.46069	-6.45787	1.49937e-08	1.00233e-05	9.39428	42	7.49684e-09	1	5.01164e-06	1	MEK inhibitor	MAP2K1|MAP2K2	Other
melengestrol-acetate	-0.416315	-0.0785714	-3.04332	0.00336294	0.0494094	-2.05041	42	0.00168147	0.998319	0.0255469	1	progesterone receptor agonist	NA	Other
meloxicam	-0.359579	0.225468	-3.1349	0.00257058	0.0399635	-1.80926	42	0.00128529	0.998715	0.020704	1	cyclooxygenase inhibitor	PTGS1|PTGS2	Other
melphalan	0.0869298	-0.274788	0.595993	0.553228	0.819924	-6.11679	42	0.723386	0.276614	0.888025	1	DNA alkylating agent|DNA inhibitor	NA	Other
menadione	0.162763	0.0102802	1.27925	0.205309	0.570682	-5.49799	42	0.897346	0.102654	0.959034	1	mitochondrial DNA polymerase inhibitor|phosphatase inhibitor	AOX1|BGLAP|F10|F2|F7|F9|GGCX|NQO1|NQO2|PROC|PROS1|PROZ|VKORC1|VKORC1L1	Other
mephenytoin	-0.0848524	-0.0322428	-0.759576	0.450226	0.75806	-6.00882	42	0.225113	0.774887	0.512736	1	hydantoin antiepileptic	SCN10A|SCN11A|SCN1A|SCN2A|SCN3A|SCN4A|SCN5A|SCN7A|SCN8A|SCN9A	Other
mepivacaine	0.0599375	0.15339	0.730468	0.467702	0.771997	-6.02991	42	0.766149	0.233851	0.911336	1	potassium channel blocker|sodium channel blocker	SCN10A	Other
mercaptopurine	0.193639	-0.286832	1.62765	0.108388	0.429116	-5.01743	42	0.945806	0.0541938	0.977991	1	immunosuppressant|protein synthesis inhibitor|purine antagonist	HPRT1|IMPDH1|IMPDH2|PPAT	Other
mericitabine	0.00482506	0.0654522	0.0483898	0.961552	0.991858	-6.2894	42	0.519224	0.480776	0.763699	1	HCV inhibitor	NA	Other
merimepodib	-0.0943095	-0.599772	-0.583314	0.56168	0.822526	-6.12409	42	0.28084	0.71916	0.569777	1	inosine monophosphate dehydrogenase inhibitor	IMPDH1	Other
mesna	-0.42148	-0.524396	-2.45611	0.0166979	0.139532	-3.46393	42	0.00834894	0.991651	0.0744168	1	antioxidant	NA	Other
mesoridazine	-0.265222	-0.0055599	-2.2583	0.027255	0.191789	-3.88443	42	0.0136275	0.986373	0.104114	1	dopamine receptor antagonist	DRD2|HTR2A	Other
metaraminol	-0.395185	-4.57525	-1.10346	0.273856	0.644125	-5.69894	42	0.136928	0.863072	0.405028	1	adrenergic receptor agonist	ADRA1A	Other
metatinib	-0.276726	-1.0134	-1.83474	0.0710745	0.339381	-4.68164	42	0.0355372	0.964463	0.192362	1	Bcr-Abl kinase inhibitor	ABL1|BCR	Other
methiazole	-0.194419	-1.90969	-0.605724	0.546786	0.819634	-6.11109	42	0.273393	0.726607	0.564658	1	anthelmintic agent	NA	Other
methocarbamol	0.120614	-0.0155766	1.06013	0.292971	0.663502	-5.74409	42	0.853515	0.146485	0.94138	1	muscle relaxant	CA1	Other
methotrexate	-0.302899	-1.91424	-0.668505	0.506154	0.800759	-6.0721	42	0.253077	0.746923	0.547207	1	dihydrofolate reductase inhibitor	DHFR	Other
methoxyflurane	-0.1702	-1.68679	-0.617376	0.539121	0.816314	-6.10414	42	0.269561	0.730439	0.562251	1	membrane permeability inhibitor	ATP2C1|ATP5D|GABRA1|GABRA2|GABRA3|GABRA4|GABRA5|GABRA6|GABRB1|GABRB2|GABRB3|GABRD|GABRE|GABRG1|GABRG2|GABRG3|GABRP|GABRQ|GLRA1|GLRB|GRIA1|KCNA1|MT-ND1	Other
methscopolamine	0.131099	0.252912	1.56091	0.123352	0.455584	-5.1178	42	0.938324	0.0616759	0.975403	1	acetylcholine receptor antagonist	CHRM1|CHRM2|CHRM3	Other
methyldopa	-0.112523	0.205535	-1.35757	0.179247	0.535727	-5.39939	42	0.0896234	0.910377	0.32418	1	adrenergic receptor agonist	ADRA2A|ADRA2B|ADRA2C|DDC	Other
methylphenidate	0.0106964	0.250032	0.105034	0.916669	0.975459	-6.28513	42	0.541665	0.458335	0.779555	1	dopamine-norepinephrine reuptake inhibitor	SLC6A2|SLC6A3|SLC6A4	Other
methylprednisolone	-0.546229	0.536016	-3.94171	0.000198849	0.00590802	0.523961	42	9.94244e-05	0.999901	0.00302115	1	glucocorticoid receptor agonist	NR3C1	Other
metoprolol	0.0671587	0.274026	0.640003	0.524397	0.808672	-6.09027	42	0.737801	0.262199	0.895513	1	adrenergic receptor antagonist	ADRB1|ADRB2	Other
metoxibutropate	0.223286	0.364026	2.53093	0.0137795	0.125016	-3.29726	42	0.99311	0.00688974	0.997806	1	cyclooxygenase inhibitor	PTGS1|PTGS2	Other
metronidazole	0.117541	0.252419	1.1804	0.242097	0.614201	-5.61447	42	0.878951	0.121049	0.950006	1	DNA inhibitor	CYP2C9|CYP3A4	Other
metyrapone	0.00219063	0.128907	0.0294487	0.976596	0.995205	-6.29012	42	0.511702	0.488298	0.758476	1	cytochrome P450 inhibitor	CYP11B1	Other
mexeneone	-0.135468	0.243482	-1.2206	0.226602	0.595219	-5.56818	42	0.113301	0.886699	0.367677	1	NA	NA	Other
mexiletine	-0.0294271	-2.86312	-0.0829662	0.934131	0.981094	-6.28717	42	0.467065	0.532935	0.728666	1	sodium channel blocker	AHR|SCN4A|SCN5A	Other
MGCD-265	0.225896	-0.309272	1.02564	0.308825	0.668121	-5.77878	42	0.845588	0.154412	0.940701	1	VEGFR inhibitor	AXL|MET	EGFR inhibitor
mibampator	-0.330197	-0.763411	-2.26384	0.0268932	0.191382	-3.87306	42	0.0134466	0.986553	0.103988	1	glutamate receptor modulator	GRIA1	Other
mibefradil	0.0486779	0.154779	0.449797	0.654338	0.866369	-6.19146	42	0.672831	0.327169	0.858373	1	T-type calcium channel blocker	ANO1|CACNA1C|CACNA1D|CACNA1F|CACNA1G|CACNA1H|CACNA1I|CACNA1S|CACNB1|CACNB2|CACNB3|CACNB4|CATSPER1|CATSPER2|CATSPER3|CATSPER4	Other
midodrine	-0.504543	-0.797554	-2.00919	0.0486299	0.279048	-4.37084	42	0.024315	0.975685	0.154805	1	adrenergic receptor agonist	ADRA1A|ADRA1B|ADRA1D	Other
midostaurin	0.297056	-3.12511	1.05194	0.296684	0.665549	-5.75243	42	0.851658	0.148342	0.941047	1	FLT3 inhibitor|KIT inhibitor|PKC inhibitor	FLT3|PRKCG	Other
minocycline	-0.10581	0.131684	-0.873012	0.385837	0.720368	-5.91892	42	0.192919	0.807081	0.478538	1	bacterial 30S ribosomal subunit inhibitor	ALOX5|CASP1|CASP3|CYCS|IL1B|MMP9|VEGFA	Other
mitomycin-c	-0.949378	-2.52482	-2.7996	0.00671137	0.0746991	-2.66577	42	0.00335569	0.996644	0.0386772	1	DNA alkylating agent|DNA synthesis inhibitor	NA	Other
mitoxantrone	-0.787585	-4.03111	-1.68823	0.0961106	0.408749	-4.92299	42	0.0480553	0.951945	0.234956	1	topoisomerase inhibitor	TOP2A	Other
MK-0773	-0.193855	-0.160267	-1.6102	0.11215	0.434005	-5.04404	42	0.0560748	0.943925	0.251956	1	androgen receptor modulator	AR	Other
MK-0812	-0.127197	0.355547	-1.11391	0.269377	0.644125	-5.68778	42	0.134688	0.865312	0.403728	1	CC chemokine receptor antagonist	CCR2	Other
MK-1775	-0.476014	-2.13515	-1.56857	0.121554	0.452389	-5.10647	42	0.0607772	0.939223	0.262841	1	WEE1 kinase inhibitor	WEE1	Other
MK-2206	-0.356211	-0.774737	-2.61172	0.0111527	0.110453	-3.11273	42	0.00557633	0.994424	0.0573504	1	AKT inhibitor	AKT1|AKT2|AKT3	Other
MK-2461	-0.216403	-0.793853	-0.968929	0.336135	0.695215	-5.83341	42	0.168068	0.831932	0.453037	1	FGFR inhibitor|VEGFR inhibitor	FGFR1|FGFR2|FGFR3|FLT1|FLT3|FLT4|KDR|MERTK|MET|MST1R|NTRK1|NTRK2|PDGFRB	EGFR inhibitor
MK-3207	0.0889861	0.233787	0.904268	0.369159	0.72023	-5.89201	42	0.815421	0.184579	0.929427	1	calcitonin antagonist	CALCA	Other
MK-5108	-0.0986861	-2.65959	-0.342044	0.73341	0.901173	-6.23321	42	0.366705	0.633295	0.643695	1	Aurora kinase inhibitor	AURKA|AURKB|AURKC	Other
MK-8245	-0.115243	-1.65054	-0.474995	0.636366	0.857942	-6.18007	42	0.318183	0.681817	0.601713	1	stearoyl-CoA desaturase inhibitor	SCD	Other
MK-8745	-0.203104	-1.65945	-0.676352	0.501192	0.797559	-6.06696	42	0.250596	0.749404	0.545679	1	Aurora kinase inhibitor	AURKA	Other
ML133	-0.29362	-0.616549	-1.66048	0.101586	0.41902	-4.96664	42	0.0507928	0.949207	0.240603	1	potassium channel blocker	NA	Other
MLN-8054	-0.532009	-1.73969	-1.60945	0.112315	0.434005	-5.04519	42	0.0561577	0.943842	0.251956	1	Aurora kinase inhibitor	AURKA	Other
MLN0128	-0.234841	-2.52791	-0.853225	0.396636	0.72782	-5.93548	42	0.198318	0.801682	0.486772	1	mTOR inhibitor	MTOR|PIK3CA|PIK3CD|PIK3CG	Other
MNS-(3,4-Methylenedioxy-nitrostyrene)	-0.125509	0.244544	-1.16093	0.249874	0.622635	-5.63637	42	0.124937	0.875063	0.387565	1	src inhibitor|syk inhibitor	SRC|SYK	Other
mocetinostat	-0.603766	-2.80691	-0.99622	0.3228	0.685991	-5.80749	42	0.1614	0.8386	0.4477	1	HDAC inhibitor	HDAC1|HDAC11|HDAC2|HDAC3	Other
monensin	0.216813	-1.68751	0.936132	0.352635	0.700554	-5.86362	42	0.823683	0.176317	0.933814	1	bacterial permeability inducer	NA	Other
monobenzone	0.0807914	0.0327715	0.980597	0.33039	0.692369	-5.82241	42	0.834805	0.165195	0.939507	1	melanin inhibitor	TYR	Other
motesanib	0.0247451	-0.0566304	0.260407	0.795365	0.928736	-6.2573	42	0.602318	0.397682	0.820896	1	KIT inhibitor|PDGFR tyrosine kinase receptor inhibitor|VEGFR inhibitor	FLT1|FLT4|KDR|KIT	EGFR inhibitor
mozavaptan	-0.135197	-0.0820841	-1.52098	0.133064	0.475686	-5.17597	42	0.066532	0.933468	0.277979	1	vasopressin receptor antagonist	AVPR1A|AVPR1B|AVPR2	Other
MRS-1220	-0.348158	-0.140758	-2.52928	0.0138387	0.125016	-3.30099	42	0.00691935	0.993081	0.0660798	1	adenosine receptor antagonist	ADORA2B|ADORA3	Other
MTPG	0.179084	-0.0060751	1.49	0.14101	0.478286	-5.22015	42	0.929495	0.070505	0.971313	1	glutamate receptor antagonist	GRM2|GRM3	Other
mubritinib	-0.252267	-1.0511	-1.46882	0.146656	0.483363	-5.24987	42	0.073328	0.926672	0.290918	1	protein tyrosine kinase inhibitor	EGFR|ERBB2	Other
mycophenolate-mofetil	-0.140353	-0.0509742	-1.21592	0.228368	0.596344	-5.57365	42	0.114184	0.885816	0.368754	1	dehydrogenase inhibitor|inositol monophosphatase inhibitor	IMPDH1|IMPDH2	Other
mycophenolic-acid	-0.255784	-1.24913	-1.19517	0.236317	0.601821	-5.59763	42	0.118158	0.881842	0.37084	1	dehydrogenase inhibitor|inositol monophosphatase inhibitor	IMPDH1|IMPDH2	Other
N-acetylmannosamine	-0.487819	-0.0680178	-3.49383	0.000857604	0.017373	-0.815387	42	0.000428802	0.999571	0.00882013	1	NA	CHIT1	Other
nadide	0.0590662	-0.0548254	0.435229	0.664823	0.872836	-6.19777	42	0.667588	0.332412	0.855937	1	electron acceptor	AHCY|AKR1A1|ALDH2|BLVRA|DHPS|DLD|GALE|HMGCR|HSD17B1|HSD17B4|IMPDH2|MGAM|P2RY11|SORD|TRPM2	Other
nadifloxacin	-0.0488431	-0.0256526	-0.535645	0.594014	0.840472	-6.15012	42	0.297007	0.702993	0.586347	1	bacterial DNA gyrase inhibitor	NA	Other
nafcillin	-0.173491	0.279309	-1.62525	0.108899	0.429492	-5.02111	42	0.0544495	0.945551	0.247615	1	bacterial cell wall synthesis inhibitor	CYP1A2|CYP3A4|SLC22A6	Other
naftidrofuryl	9.53959e-05	0.317874	0.00130256	0.998965	0.998965	-6.29054	42	0.500518	0.499482	0.751677	1	adrenergic receptor antagonist	NA	Other
naftifine	0.169243	0.403683	2.37072	0.0206972	0.159955	-3.64907	42	0.989651	0.0103486	0.997806	1	fungal squalene epoxidase inhibitor	SQLE	Other
naloxone	0.176511	0.202833	2.10262	0.0393364	0.244949	-4.19419	42	0.980332	0.0196682	0.993599	1	opioid receptor antagonist	CREB1|ESR1|OPRD1|OPRK1|OPRM1|TLR4	Other
NAN-190	-0.130905	0.31112	-1.32652	0.18926	0.556135	-5.43914	42	0.0946302	0.90537	0.336491	1	serotonin receptor agonist	ADRA1A|ADRA1B|ADRA1D|HTR1A|HTR1F	Other
nanchangmycin	0.0894138	-2.52427	0.287339	0.774757	0.918307	-6.25007	42	0.612621	0.387379	0.827348	1	other antibiotic	NA	Other
napabucasin	-0.139591	-5.27834	-0.533061	0.595791	0.841154	-6.15147	42	0.297895	0.702105	0.586578	1	STAT inhibitor	STAT3	Other
naproxen	-0.0384132	-0.0489889	-0.43467	0.665227	0.872836	-6.198	42	0.332613	0.667387	0.615934	1	cyclooxygenase inhibitor	PTGS1|PTGS2	Other
narasin	0.412683	-1.52025	2.07082	0.0423095	0.253441	-4.25509	42	0.978845	0.0211548	0.993599	1	antiprotozoal agent	NA	Other
narlaprevir	0.189577	0.451372	1.87128	0.0657616	0.326852	-4.61862	42	0.967119	0.0328808	0.989821	1	HCV inhibitor	NA	Other
navarixin	-0.264625	-0.78825	-1.51631	0.134239	0.476913	-5.18269	42	0.0671195	0.93288	0.278985	1	CC chemokine receptor antagonist	CXCR1|CXCR2	Other
navitoclax	0.0404379	-0.608383	0.199524	0.84247	0.948018	-6.27102	42	0.578765	0.421235	0.80457	1	BCL inhibitor	BCL2|BCL2L1|BCL2L2	Other
nefiracetam	-0.324754	-0.53225	-1.52903	0.131059	0.469775	-5.16436	42	0.0655296	0.93447	0.274649	1	acetylcholine receptor agonist|benzodiazepine receptor agonist	CHRM1	Other
nelarabine	0.135518	0.54969	1.61058	0.112068	0.434005	-5.04347	42	0.943966	0.0560341	0.977942	1	DNA synthesis inhibitor|T cell inhibitor	POLA1	Other
nemonapride	0.113309	0.382766	1.09275	0.278497	0.647768	-5.71026	42	0.860751	0.139249	0.943476	1	dopamine receptor antagonist	DRD2|DRD3|DRD4	Other
nemorubicin	0.263388	-6.53872	0.77348	0.442013	0.753886	-5.99846	42	0.778993	0.221007	0.91839	1	topoisomerase inhibitor	TOP1|TOP2A	Other
neratinib	-0.653506	-0.878061	-3.59066	0.000630419	0.0131698	-0.534679	42	0.000315209	0.999685	0.00668945	1	EGFR inhibitor	EGFR|ERBB2|KDR	EGFR inhibitor
nexturastat-a	0.167189	0.120577	1.40573	0.164518	0.513926	-5.33602	42	0.917741	0.0822589	0.970744	1	HDAC inhibitor	HDAC1|HDAC6	Other
NH125	-0.167171	-2.11854	-0.804908	0.423777	0.749216	-5.97436	42	0.211889	0.788111	0.503874	1	eukaryotic translation elongation factor 2 inhibitor	NA	Other
niacin	-0.158264	0.212273	-1.5453	0.127079	0.464221	-5.14071	42	0.0635397	0.93646	0.272284	1	NAD precursor|vitamin B	DGAT2|HCAR1|HCAR2|HCAR3|NNMT|QPRT	Other
niclosamide	-0.0683886	-0.517371	-0.438841	0.662217	0.8723	-6.19622	42	0.331109	0.668891	0.613998	1	DNA replication inhibitor|STAT inhibitor	STAT3	Other
nicorandil	-0.00861637	0.348765	-0.0981236	0.922133	0.977681	-6.28582	42	0.461066	0.538934	0.724932	1	nitric oxide donor|potassium channel activator	KCNJ11	Other
nilotinib	0.0140883	0.18553	0.0874528	0.930578	0.981094	-6.28679	42	0.534711	0.465289	0.772874	1	Abl kinase inhibitor|Bcr-Abl kinase inhibitor	ABL1|KIT	Other
nilutamide	0.116631	0.0758904	1.49175	0.140554	0.478286	-5.21769	42	0.929723	0.0702769	0.971313	1	androgen receptor antagonist	AR	Other
nimorazole	0.0306541	0.0315776	0.318251	0.751305	0.906298	-6.2409	42	0.624348	0.375652	0.832241	1	bacterial DNA inhibitor	NA	Other
nintedanib	-0.0544707	-0.16724	-0.321732	0.748678	0.906298	-6.23981	42	0.374339	0.625661	0.649193	1	FGFR inhibitor|PDGFR tyrosine kinase receptor inhibitor|VEGFR inhibitor	FGFR1|FGFR2|FGFR3|FGFR4|FLT1|FLT4|KDR|PDGFRA|PDGFRB	EGFR inhibitor
niraparib	0.0975451	-0.28491	0.564329	0.574452	0.833018	-6.13472	42	0.712774	0.287226	0.883205	1	PARP inhibitor	PARP1	Other
niridazole	0.117889	0.312811	1.32306	0.190404	0.558088	-5.44352	42	0.904798	0.0952018	0.961618	1	phosphofructokinase inhibitor	NA	Other
nisoxetine	0.0484821	0.324546	0.627072	0.532786	0.813168	-6.09826	42	0.733607	0.266393	0.891967	1	norepinephrine reuptake inhibitor	SLC6A2|SLC6A3|SLC6A4	Other
nitarsone	-0.281367	-0.542743	-1.45716	0.149838	0.491014	-5.26606	42	0.0749191	0.925081	0.295477	1	NA	NA	Other
nithiamide	0.0373092	-0.0744633	0.456101	0.649822	0.866213	-6.18867	42	0.675089	0.324911	0.860433	1	bacterial DNA inhibitor	NA	Other
nitisinone	-0.00553906	0.158119	-0.0720483	0.942782	0.982463	-6.288	42	0.471391	0.528609	0.729456	1	hydroxyphenylpyruvate dioxygenase inhibitor	HPD	Other
nitrocaramiphen	0.0223861	0.320641	0.243043	0.808729	0.937789	-6.26158	42	0.595635	0.404365	0.815112	1	cholinergic receptor antagonist	CHRM1	Other
nizatidine	0.0761743	0.142269	0.968339	0.336428	0.695215	-5.83396	42	0.831786	0.168214	0.936898	1	histamine receptor antagonist	HRH2	Other
nizofenone	-0.186029	0.168412	-1.67182	0.0993188	0.413674	-4.94889	42	0.0496594	0.950341	0.237124	1	ion channel antagonist	NA	Other
NMS-1286937	-0.544755	-3.39705	-1.21153	0.230032	0.596403	-5.57875	42	0.115016	0.884984	0.368828	1	PLK inhibitor	FLT3|PLK1|PLK2|PLK3	Other
NMS-873	-0.0204709	-2.84256	-0.0564602	0.955147	0.98765	-6.28898	42	0.477573	0.522427	0.736465	1	ATPase inhibitor	VCP	Other
NMS-E973	0.000825142	-3.66811	0.00234127	0.998139	0.998965	-6.29054	42	0.50093	0.49907	0.751677	1	HSP inhibitor	NA	Other
nobiletin	-0.437879	0.00901849	-2.52318	0.014059	0.125312	-3.31472	42	0.00702948	0.992971	0.066186	1	MEK inhibitor	MAP2K1	Other
nocodazole	-0.295659	-3.27499	-0.839622	0.404166	0.73093	-5.94665	42	0.202083	0.797917	0.489567	1	tubulin polymerization inhibitor	HPGDS	Other
nomegestrol-acetate	-0.107316	0.129087	-1.27395	0.207172	0.574492	-5.50447	42	0.103586	0.896414	0.350619	1	progesterone receptor agonist	PGR	Other
nonoxynol-9	-0.198802	-0.860631	-1.76297	0.0825576	0.371648	-4.80214	42	0.0412788	0.958721	0.213088	1	membrane integrity inhibitor	NA	Other
norethindrone	-0.0189761	0.07188	-0.280661	0.779853	0.919456	-6.25193	42	0.389926	0.610074	0.664964	1	progesterone receptor agonist	PGR	Other
norethindrone-acetate	-0.0422848	0.180937	-0.23423	0.815535	0.942456	-6.26364	42	0.407768	0.592232	0.685175	1	progesterone receptor agonist	NA	Other
noretynodrel	0.0724015	-0.154208	0.675577	0.501681	0.797559	-6.06747	42	0.74916	0.25084	0.901554	1	progestogen hormone	PGR	Other
norgestrel	-0.0144611	-0.0680436	-0.117327	0.906959	0.973197	-6.28379	42	0.453479	0.546521	0.720074	1	progesterone receptor agonist	PGR	Other
novobiocin	-0.338006	-0.254545	-2.18376	0.0325576	0.216565	-4.03512	42	0.0162788	0.983721	0.117015	1	bacterial DNA gyrase inhibitor	NA	Other
NSC-23766	-0.0361673	-0.0255034	-0.539819	0.591147	0.839028	-6.14793	42	0.295574	0.704426	0.585455	1	Ras GTPase inhibitor	NA	Other
NSC-319726	-0.530783	-2.42068	-1.59536	0.115433	0.439696	-5.06647	42	0.0577163	0.942284	0.255519	1	p53 activator	NA	Other
NSC-3852	0.133239	-1.45681	0.500668	0.618279	0.850988	-6.16783	42	0.690861	0.309139	0.870568	1	HDAC inhibitor	HDAC1	Other
NSC-632839	0.116959	-0.523964	0.77112	0.443401	0.753886	-6.00023	42	0.778299	0.221701	0.91839	1	ubiquitin specific protease inhibitor	SENP2|USP1|USP2|USP7	Other
NSC-663284	-0.579456	-1.16446	-2.54369	0.0133305	0.124636	-3.26843	42	0.00666525	0.993335	0.0655253	1	CDC inhibitor	CDC25A|CDC25B|CDC25C	Other
NSC-697923	0.194306	-2.95583	0.601528	0.549559	0.819924	-6.11356	42	0.72522	0.27478	0.888025	1	ubiquitin-conjugating enzyme inhibitor	UBE2N	Other
NU6027	0.0447025	-0.185267	0.270342	0.787745	0.923063	-6.25472	42	0.606128	0.393872	0.82357	1	CDK inhibitor	CCNA2|CDK2	Other
nutlin-3	0.0304642	0.00732521	0.192377	0.84804	0.948018	-6.2724	42	0.57598	0.42402	0.80457	1	MDM inhibitor	MDM2|TP53	Other
NVP-AEW541	-0.257567	0.133115	-2.47606	0.0158699	0.135315	-3.4199	42	0.00793496	0.992065	0.0722288	1	IGF-1 inhibitor	IGF1R|INSR	Other
NVP-AUY922	0.111181	-3.03466	0.445088	0.65772	0.868086	-6.19352	42	0.67114	0.32886	0.858373	1	HSP inhibitor	HSP90AA1|HSP90AB1	Other
NVP-BEZ235	-0.196147	-2.80365	-0.458257	0.648281	0.866035	-6.18771	42	0.32414	0.67586	0.607925	1	mTOR inhibitor|PI3K inhibitor	ATR|MTOR|PIK3CA|PIK3CD|PIK3CG	Other
NVP-BHG712	-0.105333	0.201074	-0.970929	0.335146	0.695215	-5.83153	42	0.167573	0.832427	0.453037	1	ephrin inhibitor	EPHB4	Other
NVP-BVU972	-0.137635	0.154495	-1.03347	0.305175	0.668121	-5.771	42	0.152587	0.847413	0.4304	1	MET inhibitor	MET	Other
NVP-TAE684	-1.00928	-1.86176	-4.40736	3.95976e-05	0.00176473	2.01698	42	1.97988e-05	0.99998	0.000882366	1	ALK tyrosine kinase receptor inhibitor	ALK|INSR	Other
obatoclax	-0.828781	-3.34072	-1.76694	0.0818842	0.369862	-4.79558	42	0.0409421	0.959058	0.212169	1	BCL inhibitor	BCL2	Other
obidoxime	0.0731852	0.152563	0.817994	0.416318	0.741169	-5.96405	42	0.791841	0.208159	0.923814	1	cholinesterase reactivator	ACHE	Other
octenidine	-0.732282	-1.5461	-2.64437	0.010227	0.103587	-3.03684	42	0.00511349	0.994887	0.0538326	1	membrane integrity inhibitor	NA	Other
octopamine	0.107168	0.714837	1.2243	0.225212	0.595077	-5.56384	42	0.887394	0.112606	0.95527	1	trace amine associated receptor agonist	F10|TAAR1	Other
odanacatib	0.0575503	-0.0887824	0.836843	0.405715	0.73093	-5.94891	42	0.797142	0.202858	0.926765	1	cathepsin inhibitor	CTSK	Other
olaparib	0.00570479	-0.0669567	0.0626597	0.950228	0.984759	-6.28862	42	0.524886	0.475114	0.768382	1	PARP inhibitor	PARP1|PARP2	Other
OLDA	0.0368714	0.281804	0.258563	0.796781	0.928767	-6.25777	42	0.60161	0.39839	0.820784	1	TRPV agonist	GPR119	Other
oleoylethanolamide	-0.0407311	0.304701	-0.504804	0.615386	0.84997	-6.1658	42	0.307693	0.692307	0.59363	1	cannabinoid receptor agonist|glucose dependent insulinotropic receptor agonist|potassium channel blocker|PPAR receptor agonist	CNR1|GPR119|GPR55|PPARA	Other
oligomycin-a	-0.0405222	-1.01988	-0.243974	0.808011	0.93777	-6.26136	42	0.404006	0.595994	0.682015	1	ATP synthase inhibitor|ATPase inhibitor	ATP5A1	Other
oltipraz	-0.0529493	-0.05407	-0.798042	0.427722	0.749216	-5.9797	42	0.213861	0.786139	0.503874	1	nuclear factor erythroid derived|like (NRF2) activator	ANG	Other
omeprazole	-0.250687	0.00845489	-2.80724	0.00657112	0.0745141	-2.64708	42	0.00328556	0.996714	0.038553	1	ATPase inhibitor	ATP4A|CLCN2	Other
ONC201	0.197836	-0.989482	1.17635	0.243703	0.61517	-5.61906	42	0.878149	0.121851	0.949998	1	AKT inhibitor|MAP kinase inhibitor	TNFSF10	Other
oncrasin-1	-0.627576	-1.86635	-1.86278	0.0669667	0.330385	-4.63338	42	0.0334833	0.966517	0.18731	1	apoptosis stimulant	NA	Other
ONX-0914	-0.764258	-5.81333	-2.03755	0.0456279	0.267563	-4.31797	42	0.0228139	0.977186	0.148791	1	proteasome inhibitor	NA	Other
oprozomib	-1.34736	-4.50178	-2.67597	0.00939796	0.0966544	-2.96265	42	0.00469898	0.995301	0.0502603	1	proteasome inhibitor	NA	Other
orantinib	0.00526601	0.325746	0.0644142	0.948836	0.984169	-6.28851	42	0.525582	0.474418	0.768382	1	FGFR inhibitor|PDGFR tyrosine kinase receptor inhibitor|VEGFR inhibitor	AURKA|AURKB|EGFR|FGFR1|FGFR2|KDR|PDGFRA|PDGFRB	EGFR inhibitor
ornithine	0.0484188	0.691379	0.524981	0.601364	0.842914	-6.15565	42	0.699318	0.300682	0.875457	1	NFkB pathway modulator	ARG1|ARG2|GATM|GPRC6A|OAT|OAZ1|OAZ2|OAZ3|OTC|SLC25A15|SLC25A2|SLC7A1|SLC7A2|SLC7A3|SLC7A4	Other
orotic-acid	0.0352069	-0.00831868	0.3265	0.745084	0.905708	-6.2383	42	0.627458	0.372542	0.832595	1	NA	DHODH	Other
oseltamivir-phosphate	-0.0038341	0.323248	-0.0392285	0.968827	0.991858	-6.28979	42	0.484414	0.515586	0.74188	1	neuraminidase inhibitor	CES1|NEU1|NEU2	Other
OSI-027	-0.533961	-1.81881	-3.36324	0.00128892	0.0238039	-1.1857	42	0.000644458	0.999356	0.0120672	1	mTOR inhibitor	MTOR	Other
OSI-420	-0.513027	-1.39903	-1.89722	0.062197	0.31499	-4.57321	42	0.0310985	0.968901	0.176931	1	EGFR inhibitor	EGFR	EGFR inhibitor
osimertinib	-0.78094	-0.32303	-5.21265	2.02484e-06	0.000338402	4.79063	42	1.01242e-06	0.999999	0.000169201	1	EGFR inhibitor	EGFR	EGFR inhibitor
OTS167	-0.243828	-5.98104	-0.884376	0.37972	0.720368	-5.90924	42	0.18986	0.81014	0.476435	1	maternal embryonic leucine zipper kinase inhibitor	MELK	Other
ouabain	-0.317543	-4.78148	-0.618697	0.538256	0.816314	-6.10334	42	0.269128	0.730872	0.562251	1	ATPase inhibitor	ATP1A1	Other
oxazepam	0.0548555	-0.132118	0.327185	0.744568	0.905708	-6.23808	42	0.627716	0.372284	0.832595	1	GABA benzodiazepine site receptor agonist	GABRA1|GABRA2|GABRA3|GABRA4|GABRA5|GABRA6|GABRB1|GABRB2|GABRB3|GABRD|GABRE|GABRG1|GABRG2|GABRG3|GABRP|GABRQ|GABRR1|GABRR2|GABRR3	Other
oxcarbazepine	0.146761	0.230655	1.30208	0.197436	0.562134	-5.46982	42	0.901282	0.0987182	0.959983	1	sodium channel blocker	SCN10A|SCN11A|SCN1A|SCN2A|SCN3A|SCN4A|SCN5A|SCN7A|SCN8A|SCN9A	Other
oxibendazole	-0.167598	-2.35571	-0.486467	0.628256	0.856247	-6.17468	42	0.314128	0.685872	0.599128	1	tubulin polymerization inhibitor	TUBB|TUBB4B	Other
oxiperomide	-0.262968	-0.673665	-1.6949	0.0948323	0.408749	-4.91241	42	0.0474161	0.952584	0.233931	1	dopamine receptor antagonist	NA	Other
oxiracetam	0.129657	-0.865327	0.595662	0.553449	0.819924	-6.11699	42	0.723276	0.276724	0.888025	1	acetylcholine receptor agonist	NA	Other
oxonic-acid	0.0633679	0.307383	0.821821	0.414152	0.739281	-5.961	42	0.792924	0.207076	0.924271	1	uricase inhibitor	NA	Other
oxprenolol	0.0510942	-0.337253	0.471599	0.638776	0.860064	-6.18164	42	0.680612	0.319388	0.864998	1	adrenergic receptor antagonist	ADRB1|ADRB2	Other
oxymatrine	0.167906	0.439136	1.8846	0.0639103	0.320923	-4.59537	42	0.968045	0.0319551	0.989821	1	NA	NA	Other
oxymetazoline	-0.0170217	0.0621139	-0.173046	0.863148	0.952295	-6.27586	42	0.431574	0.568426	0.702086	1	adrenergic receptor agonist	ADRA1A|ADRA1B|ADRA1D|ADRA2A|ADRA2B|ADRA2C|HTR1B|HTR1D|HTR2C	Other
oxyphencyclimine	-0.680927	-2.20915	-2.19491	0.0317109	0.214129	-4.01286	42	0.0158554	0.984145	0.11584	1	cholinergic receptor antagonist	CHRM1|CHRM2|CHRM3	Other
oxyquinoline	-0.058435	0.0822763	-0.522207	0.603283	0.842914	-6.15707	42	0.301642	0.698358	0.588691	1	chelating agent	METAP2	Other
P22077	-0.143505	0.341547	-1.47312	0.145494	0.483363	-5.24386	42	0.0727471	0.927253	0.290918	1	ubiquitin specific protease inhibitor	USP7	Other
P276-00	-0.20706	-3.5846	-0.849663	0.398599	0.729039	-5.93842	42	0.1993	0.8007	0.488029	1	CDK inhibitor	CDK1|CDK4|CDK9	Other
P5091	-0.170612	-0.415809	-1.33948	0.185031	0.548434	-5.42266	42	0.0925157	0.907484	0.332295	1	ubiquitin specific protease inhibitor	USP7	Other
PAC-1	-0.0379292	0.202321	-0.377028	0.707369	0.890538	-6.2209	42	0.353684	0.646316	0.630501	1	caspase activator	CASP3	Other
paclitaxel	0.309807	-3.68524	0.864923	0.39023	0.72363	-5.92574	42	0.804885	0.195115	0.927088	1	tubulin polymerization inhibitor	BCL2|MAP2|MAP4|MAPT|NR1I2|TLR4|TUBB|TUBB1	Other
pacritinib	-0.360534	-0.962578	-2.24107	0.0284077	0.196793	-3.91964	42	0.0142038	0.985796	0.106688	1	FLT3 inhibitor|JAK inhibitor	FLT3|JAK1|JAK2|JAK3	Other
palbociclib	-0.00350672	-0.430883	-0.0282088	0.977581	0.99545	-6.29015	42	0.488791	0.511209	0.745167	1	CDK inhibitor	CDK4|CDK6	Other
palmatine-chloride	-0.340882	0.0322343	-3.14672	0.00248215	0.0390428	-1.77777	42	0.00124108	0.998759	0.0202356	1	dopamine synthesis inhibitor	CYP3A4	Other
palmitoylethanolamide	0.0744405	0.286752	0.953346	0.343911	0.700254	-5.84789	42	0.828045	0.171955	0.934782	1	cannabinoid receptor agonist	CNR2|GPR119|GPR55	Other
palomid-529	-0.0171094	0.10202	-0.172586	0.863508	0.952295	-6.27594	42	0.431754	0.568246	0.702086	1	AKT inhibitor|mTOR inhibitor	MTOR	Other
panobinostat	-0.398286	-3.76101	-1.22852	0.223637	0.593205	-5.55889	42	0.111819	0.888181	0.365328	1	HDAC inhibitor	HDAC1|HDAC2|HDAC3|HDAC4|HDAC6|HDAC7|HDAC8|HDAC9	Other
papaverine	-0.191212	-0.416345	-2.01483	0.0480195	0.277008	-4.36037	42	0.0240097	0.97599	0.153746	1	phosphodiesterase inhibitor	PDE10A|PDE4B|PDE5A	Other
parachlorophenol	0.0699211	0.2553	0.784857	0.43536	0.751066	-5.98984	42	0.78232	0.21768	0.918828	1	antiinfective drug	NA	Other
parbendazole	0.181328	-2.80884	0.593783	0.554697	0.819924	-6.11808	42	0.722652	0.277348	0.888025	1	tubulin polymerization inhibitor	TUBB	Other
pardoprunox	-0.116234	-1.92168	-0.380425	0.704858	0.88842	-6.21964	42	0.352429	0.647571	0.629102	1	serotonin receptor agonist|dopamine receptor agonist	DRD2|DRD3|DRD4|HTR1A|HTR7	Other
paricalcitol	-0.308651	0.061016	-2.85383	0.00577274	0.0701651	-2.53226	42	0.00288637	0.997114	0.0364064	1	vitamin D receptor agonist	VDR	Other
parthenolide	-0.568244	-1.213	-2.81631	0.00640828	0.0745141	-2.62486	42	0.00320414	0.996796	0.038553	1	NFkB pathway inhibitor	NA	Other
parthenolide-(-)	-0.0127745	0.140484	-0.12133	0.903801	0.972932	-6.28332	42	0.4519	0.5481	0.718419	1	NFkB pathway inhibitor	HDAC1	Other
pazopanib	0.184142	-0.247035	1.62036	0.109947	0.431081	-5.02858	42	0.945027	0.0549734	0.977942	1	KIT inhibitor|PDGFR tyrosine kinase receptor inhibitor|VEGFR inhibitor	CSF1R|FGF1|FGFR1|FGFR3|FLT1|FLT4|ITK|KDR|KIT|PDGFRA|PDGFRB|SH2B3	EGFR inhibitor
PCI-24781	-0.375988	-3.95456	-0.878754	0.382738	0.720368	-5.91405	42	0.191369	0.808631	0.476732	1	HDAC inhibitor	HDAC1|HDAC2|HDAC3|HDAC6	Other
PD-0325901	-1.43815	-1.88907	-4.97306	5.00727e-06	0.000459147	3.94381	42	2.50363e-06	0.999997	0.000229574	1	MEK inhibitor	MAP2K1	Other
PD-153035	-0.51241	-0.864397	-2.39484	0.0194887	0.155665	-3.59733	42	0.00974435	0.990256	0.083217	1	EGFR inhibitor	EGFR|KDR	EGFR inhibitor
PD-168393	-0.70682	-0.813274	-3.30599	0.00153659	0.0270318	-1.34496	42	0.000768293	0.999232	0.0138812	1	EGFR inhibitor	EGFR|ERBB2|SRC	EGFR inhibitor
PD-173074	-0.371564	-0.258544	-2.83798	0.00603365	0.0726756	-2.57148	42	0.00301683	0.996983	0.0376962	1	FGFR inhibitor|VEGFR inhibitor	FGFR1|FGFR2|FGFR3|FGFR4|FLT1|FLT4|KDR|PDGFRA|PDGFRB	EGFR inhibitor
PD-184352	-0.338586	-0.279662	-1.92677	0.0583371	0.304675	-4.52081	42	0.0291686	0.970831	0.171799	1	MEK inhibitor	MAP2K1|MAP3K1|MAP3K2	Other
PD-198306	-0.184781	-0.671924	-1.19796	0.235237	0.601584	-5.59443	42	0.117618	0.882382	0.37084	1	MAP kinase inhibitor|MEK inhibitor	MAP2K1|MAP2K2	Other
PD-318088	-0.917687	-1.05828	-3.7125	0.000425193	0.00980142	-0.174359	42	0.000212596	0.999787	0.00498669	1	MEK inhibitor	MAP2K1	Other
PD-407824	-0.0803721	-0.469922	-0.412302	0.681461	0.87959	-6.20727	42	0.34073	0.65927	0.622345	1	PKC inhibitor	WEE1	Other
PD-98059	-0.0115943	0.176028	-0.128612	0.898057	0.967852	-6.28243	42	0.449029	0.550971	0.714943	1	MEK inhibitor	AKT1|CHEK1|GSK3B|LCK|MAP2K1|MAPK1|MAPK11|MAPK12|MAPK14|MAPK8|PRKCA|RAF1|ROCK1|RPS6KB1|SGK1	Other
pelitinib	-0.803702	-1.17844	-3.93431	0.000203865	0.00592538	0.501013	42	0.000101933	0.999898	0.00302853	1	EGFR inhibitor	EGFR	EGFR inhibitor
penfluridol	-0.0689683	-2.59312	-0.231948	0.8173	0.942456	-6.26417	42	0.40865	0.59135	0.685527	1	T-type calcium channel blocker	CACNA1G	Other
penicillamine-(D)	0.000434318	0.0535674	0.00379541	0.996983	0.998965	-6.29054	42	0.501508	0.498492	0.7517	1	chelating agent	NA	Other
pentagastrin	-0.0598819	0.143569	-0.393842	0.694974	0.886622	-6.21455	42	0.347487	0.652513	0.626977	1	CCK receptor agonist	CCKBR	Other
pentamidine	-0.0622333	-0.707842	-0.382953	0.702991	0.888374	-6.21869	42	0.351496	0.648504	0.628275	1	anti-pneumocystis agent	TRDMT1	Other
pentostatin	-0.0232117	0.235869	-0.350388	0.727169	0.895235	-6.23038	42	0.363585	0.636415	0.639622	1	adenosine deaminase inhibitor|ribonucleotide reductase inhibitor	ADA	Other
pepstatin	-0.384243	-0.62544	-2.05824	0.0435387	0.257572	-4.27897	42	0.0217693	0.978231	0.143377	1	aspartic protease inhibitor	CTSB|CTSD|CTSL|REN	Other
PETCM	0.10756	0.200238	0.853831	0.396302	0.72782	-5.93498	42	0.801849	0.198151	0.927088	1	caspase activator	CASP3	Other
pevonedistat	0.0471563	-1.5609	0.193414	0.847232	0.948018	-6.2722	42	0.576384	0.423616	0.80457	1	nedd activating enzyme inhibitor	NAE1|UBA3	Other
PF-03758309	-0.626825	-2.67274	-1.84985	0.0688347	0.337114	-4.65571	42	0.0344174	0.965583	0.190938	1	p21 activated kinase inhibitor	PAK4	Other
PF-03814735	-0.204806	-1.04716	-1.02616	0.30858	0.668121	-5.77826	42	0.15429	0.84571	0.43156	1	Aurora kinase inhibitor	AURKA|AURKB	Other
PF-04136309	0.0615966	-0.0389595	0.604726	0.547445	0.819634	-6.11168	42	0.726278	0.273722	0.888025	1	CC chemokine receptor antagonist	NA	Other
PF-04217903	-0.224697	0.00411987	-2.03097	0.046309	0.270372	-4.33028	42	0.0231545	0.976845	0.15028	1	c-Met inhibitor	MET	Other
PF-04457845	-0.14654	-0.375804	-1.75776	0.0834478	0.374395	-4.81072	42	0.0417239	0.958276	0.214557	1	FAAH inhibitor	FAAH	Other
PF-04691502	-0.753318	-3.65973	-1.95946	0.0543061	0.296356	-4.462	42	0.0271531	0.972847	0.16577	1	mTOR inhibitor|PI3K inhibitor	MTOR|PIK3CA	Other
PF-05212384	-0.708823	-4.45505	-2.15616	0.0347385	0.224374	-4.08981	42	0.0173693	0.982631	0.122225	1	mTOR inhibitor|PI3K inhibitor	MTOR|PIK3CA	Other
PF-3845	0.0430921	0.117775	0.502511	0.616989	0.850988	-6.16693	42	0.691505	0.308495	0.870568	1	FAAH inhibitor	FAAH	Other
PF-4981517	0.123407	-0.665702	0.48194	0.631451	0.856425	-6.17682	42	0.684275	0.315725	0.866359	1	cytochrome P450 inhibitor	CYP3A4	Other
PF-562271	-0.27532	-0.953884	-1.41551	0.161644	0.508513	-5.3229	42	0.080822	0.919178	0.306986	1	focal adhesion kinase inhibitor	PTK2|PTK2B	Other
PF-573228	0.0710326	-0.17216	0.577174	0.565795	0.824098	-6.12757	42	0.717102	0.282898	0.885619	1	focal adhesion kinase inhibitor	CDK1|CDK2|CDK7|GSK3B|IKBKB	Other
PFK-015	-0.384801	-0.626902	-2.40803	0.0188549	0.153714	-3.56885	42	0.00942747	0.990573	0.0823825	1	phosphofructokinase inhibitor	PFKFB3	Other
PHA-665752	0.0555221	-1.24342	0.275597	0.783723	0.919963	-6.25331	42	0.608138	0.391862	0.824642	1	c-Met inhibitor	MET	Other
PHA-680632	-0.491531	-2.20723	-1.57757	0.11947	0.449684	-5.09311	42	0.0597352	0.940265	0.261398	1	Aurora kinase inhibitor	AURKA|AURKB|AURKC	Other
PHA-767491	-0.127019	-0.463028	-0.782875	0.436515	0.752087	-5.99135	42	0.218257	0.781743	0.507306	1	CDC inhibitor	CDK1|RPS6KB1	Other
PHA-793887	-0.189699	-1.41405	-0.66004	0.511536	0.801813	-6.07758	42	0.255768	0.744232	0.549285	1	CDK inhibitor	CDK1|CDK2|CDK4|CDK5|CDK7|CDK9	Other
PHA-848125	-0.196496	-1.07618	-1.25954	0.212293	0.582826	-5.52193	42	0.106147	0.893853	0.356578	1	CDK inhibitor|growth factor receptor inhibitor	CDK2|CDK4|CDK7|NTRK1	Other
phenazone	0.0743517	-0.343344	0.196954	0.844472	0.948018	-6.27152	42	0.577764	0.422236	0.80457	1	cyclooxygenase inhibitor	PTGS1|PTGS2	Other
phenelzine	-0.212793	0.287474	-1.90084	0.0617132	0.31499	-4.56684	42	0.0308566	0.969143	0.176931	1	monoamine oxidase inhibitor	ABAT|AOC3|GAD2|GPT|GPT2|MAOA|MAOB|SLC6A2|SLC6A3|SLC6A4	Other
pheniramine	-0.929127	-1.46209	-3.80405	0.000314788	0.0080812	0.101443	42	0.000157394	0.999843	0.00411684	1	histamine receptor antagonist	HRH1	Other
phenylbutazone	0.0230612	0.0303846	0.187205	0.852077	0.949356	-6.27336	42	0.573961	0.426039	0.80457	1	cyclooxygenase inhibitor|prostanoid receptor antagonist	PTGIS|PTGS1|PTGS2	Other
phenylmercuric-acetate	0.904116	-2.82765	2.07621	0.0417925	0.253441	-4.24483	42	0.979104	0.0208962	0.993599	1	other antifungal	NA	Other
phlorizin	0.110798	0.313995	1.4984	0.13882	0.477015	-5.20825	42	0.93059	0.0694098	0.971313	1	sodium/glucose cotransporter inhibitor	SLC5A1|SLC5A11|SLC5A2|SLC5A3	Other
PI-103	-0.132984	-0.490802	-1.0893	0.280003	0.648811	-5.71388	42	0.140001	0.859999	0.408694	1	mTOR inhibitor|PI3K inhibitor	MTOR|PIK3CA|PIK3CB|PIK3CD|PIK3CG|PRKDC	Other
PI-828	-0.0528557	-0.302825	-0.402815	0.688393	0.882715	-6.21105	42	0.344196	0.655804	0.624112	1	PI3K inhibitor	NA	Other
PI3K-IN-2	-0.729998	-1.92373	-3.80802	0.000310685	0.0080812	0.113492	42	0.000155343	0.999845	0.00411684	1	PI3K inhibitor	NA	Other
pibenzimol	-0.112287	0.336354	-0.950659	0.345263	0.70027	-5.85036	42	0.172632	0.827368	0.457953	1	DNA inhibitor	NA	Other
PIK-75	-0.454041	-5.19477	-1.39823	0.166748	0.516552	-5.34603	42	0.0833738	0.916626	0.311663	1	DNA protein kinase inhibitor|PI3K inhibitor	PIK3CA|PIK3CB|PIK3CD|PIK3CG|PRKDC	Other
pilaralisib	0.0220149	-0.328403	0.118691	0.905883	0.973197	-6.28363	42	0.547059	0.452941	0.781429	1	PI3K inhibitor	NA	Other
pilocarpine	0.133647	0.508805	1.02867	0.307408	0.668121	-5.77577	42	0.846296	0.153704	0.940701	1	acetylcholine receptor agonist	CHRM1|CHRM2|CHRM3|CHRM4|CHRM5	Other
pindolol	-0.0176435	0.145788	-0.145894	0.884452	0.964748	-6.28011	42	0.442226	0.557774	0.713125	1	adrenergic receptor antagonist	ADRB1|ADRB2|HTR1A|HTR1B|HTR2A|HTR2B	Other
piperacetazine	-0.118959	-0.0377768	-0.884104	0.379865	0.720368	-5.90948	42	0.189933	0.810067	0.476435	1	dopamine receptor antagonist	NA	Other
piperazine	0.115496	0.03859	1.00437	0.318888	0.681076	-5.79962	42	0.840556	0.159444	0.940701	1	benzodiazepine receptor agonist	GABRB3	Other
piperine	-0.0019072	0.0970517	-0.0200652	0.984052	0.997202	-6.29035	42	0.492026	0.507974	0.747053	1	monoamine oxidase inhibitor	MAOA|MAOB|TRPV1	Other
pirenperone	0.499448	-2.39859	1.83542	0.0709723	0.339381	-4.68048	42	0.964514	0.0354862	0.988165	1	serotonin receptor antagonist	HTR2A|HTR7	Other
piretanide	0.108772	0.0676979	1.0626	0.291857	0.663502	-5.74156	42	0.854071	0.145929	0.94138	1	glucocorticoid receptor agonist	SLC12A1|SLC12A2	Other
piroxicam	-0.0620232	0.0157046	-0.64448	0.521509	0.807011	-6.08747	42	0.260754	0.739246	0.553379	1	cyclooxygenase inhibitor	PTGS1|PTGS2	Other
pitavastatin	0.323052	-1.05773	1.05582	0.29492	0.665549	-5.74848	42	0.85254	0.14746	0.941243	1	HMGCR inhibitor	HMGCR	Other
PJ-34	0.123665	-0.26042	0.7056	0.482932	0.787058	-6.04728	42	0.758534	0.241466	0.904392	1	PARP inhibitor	EEF2|PARP1|PARP15|PARP3	Other
PKI-179	-0.244547	-3.4439	-1.11648	0.268284	0.644125	-5.68502	42	0.134142	0.865858	0.403728	1	mTOR inhibitor|PI3K inhibitor	MTOR	Other
plinabulin	0.246262	-3.35884	0.786357	0.434487	0.751066	-5.9887	42	0.782757	0.217243	0.918828	1	tubulin polymerization inhibitor	NA	Other
PLX-4720	-0.710881	-1.54712	-2.78367	0.00701264	0.0762268	-2.70461	42	0.00350632	0.996494	0.0397284	1	RAF inhibitor	BRAF|KDR	Other
podophyllotoxin	0.0370828	-2.22133	0.0855391	0.932093	0.981094	-6.28696	42	0.533953	0.466047	0.772614	1	microtubule inhibitor|tubulin polymerization inhibitor	IGF1R|TOP2A|TUBA4A|TUBB	Other
pomalidomide	0.00672125	0.328421	0.0707482	0.943813	0.982771	-6.28809	42	0.528093	0.471907	0.76913	1	angiogenesis inhibitor|tumor necrosis factor production inhibitor	CRBN|PTGS2|TNF	Other
ponatinib	-0.299975	-1.22938	-1.2968	0.199237	0.563468	-5.47638	42	0.0996184	0.900382	0.342981	1	Bcr-Abl kinase inhibitor|FLT3 inhibitor|PDGFR tyrosine kinase receptor inhibitor	ABL1|BCR|FGFR1|FGFR2|FGFR3|FGFR4|FLT3|KDR|KIT|LCK|LYN|PDGFRA|RET|SRC|TEK	Other
posaconazole	-0.202372	-0.0551546	-1.74511	0.0856436	0.381685	-4.83146	42	0.0428218	0.957178	0.218522	1	sterol demethylase inhibitor	CYP3A4	Other
poziotinib	-0.748862	-0.704924	-4.41034	3.91798e-05	0.00176473	2.02683	42	1.95899e-05	0.99998	0.000882366	1	EGFR inhibitor	EGFR|ERBB2|ERBB4	EGFR inhibitor
PP-1	-0.21867	-0.284208	-1.14923	0.254631	0.630448	-5.64935	42	0.127316	0.872684	0.39312	1	src inhibitor	HCK|RET	Other
PP-121	-0.514828	-4.43721	-1.48857	0.141386	0.478286	-5.22217	42	0.0706928	0.929307	0.284688	1	protein tyrosine kinase inhibitor	ABL1|EGFR|HCK|KDR|MTOR|PDGFRA|PIK3CA|PIK3CB|PIK3CD|PIK3CG|PRKDC|SRC	Other
PP-2	0.0150332	-0.0955126	0.0811597	0.935562	0.981498	-6.28731	42	0.532219	0.467781	0.772613	1	src inhibitor	ABL1|LCK|LYN|RIPK2|SRC	Other
PP242	-0.731	-2.06816	-3.36054	0.00129969	0.0238039	-1.19325	42	0.000649844	0.99935	0.0120672	1	mTOR inhibitor	MTOR|PASK	Other
PPT	-0.192358	0.226174	-1.36244	0.177713	0.535141	-5.39308	42	0.0888566	0.911143	0.323709	1	estrogen receptor agonist	ESR1	Other
PQ-401	-0.0866434	0.125766	-0.867925	0.388596	0.722605	-5.92322	42	0.194298	0.805702	0.481067	1	IGF-1 inhibitor	IGF1R	Other
PR-619	-0.45008	-1.55676	-1.59363	0.115821	0.439924	-5.06908	42	0.0579107	0.942089	0.255533	1	DUB inhibitor	NA	Other
practolol	-0.0413583	0.0103591	-1.21811	0.227541	0.595618	-5.5711	42	0.113771	0.886229	0.368308	1	adrenergic receptor antagonist	ADRB1	Other
pralatrexate	-0.0338054	-2.17415	-0.137858	0.890774	0.965669	-6.28122	42	0.445387	0.554613	0.713477	1	dihydrofolate reductase inhibitor	DHFR|TYMS	Other
pranidipine	-0.141398	0.184708	-1.39103	0.16891	0.517629	-5.35558	42	0.0844551	0.915545	0.313302	1	calcium channel blocker	CACNA1C	Other
prazosin	0.057683	-0.00201965	0.659659	0.511779	0.801813	-6.07782	42	0.74411	0.25589	0.897643	1	adrenergic receptor antagonist	ADRA1A|ADRA1B|ADRA1D|ADRA2A|ADRA2B|ADRA2C|KCNH2|KCNH6|KCNH7	Other
prednisolone	-0.33713	0.455055	-2.73413	0.00803099	0.0852177	-2.82432	42	0.0040155	0.995985	0.0443696	1	glucocorticoid receptor agonist	NR3C1|NR3C2|SERPINA6	Other
prednisolone-acetate	-0.369398	0.445701	-2.72899	0.00814393	0.0857357	-2.83663	42	0.00407197	0.995928	0.0446247	1	glucocorticoid receptor agonist	NR3C1	Other
prednisolone-hemisuccinate	-0.457645	-0.203386	-2.8661	0.0055779	0.0684188	-2.50178	42	0.00278895	0.997211	0.0355126	1	glucocorticoid receptor agonist	NR3C1	Other
prednisolone-tebutate	-0.240329	0.260983	-1.92898	0.0580566	0.304675	-4.51686	42	0.0290283	0.970972	0.171729	1	anti-inflammatory agent	NA	Other
primaquine	0.0215826	0.198566	0.194699	0.846229	0.948018	-6.27196	42	0.576885	0.423115	0.80457	1	antimalarial agent|DNA inhibitor	KRT7|NQO2	Other
proflavine-hemisulfate	-0.370479	-0.279735	-2.77896	0.00710408	0.0765981	-2.71607	42	0.00355204	0.996448	0.0399082	1	topical anesthetic	F2	Other
propoxycaine	-0.275028	0.191046	-2.06925	0.0424613	0.253441	-4.25808	42	0.0212306	0.978769	0.141221	1	local anesthetic	NA	Other
propranolol	-0.0783737	0.170236	-0.793369	0.43042	0.751005	-5.98332	42	0.21521	0.78479	0.505184	1	adrenergic receptor antagonist	NA	Other
proscillaridin-a	-0.112918	-3.06297	-0.239117	0.811759	0.939673	-6.26251	42	0.40588	0.59412	0.683452	1	NA	NA	Other
protirelin	0.00204454	0.329329	0.0253023	0.979891	0.995552	-6.29023	42	0.510055	0.489945	0.756874	1	thyrotropin releasing hormone receptor agonist	TRHR	Other
PRT062070	-0.141372	-0.0462682	-0.888338	0.377601	0.720368	-5.90584	42	0.188801	0.811199	0.476435	1	JAK inhibitor|syk inhibitor	SYK	Other
PSB-1115	-0.099862	0.139439	-0.605467	0.546955	0.819634	-6.11124	42	0.273478	0.726522	0.564658	1	adenosine receptor antagonist	ADORA1|ADORA2B|ADORA3	Other
PSI-7976	0.215345	0.141714	2.92944	0.00466509	0.0617546	-2.34281	42	0.997667	0.00233254	0.999911	0.779652	HCV inhibitor	NA	Other
PTC-209	-0.30079	-0.76715	-1.68237	0.0972465	0.410153	-4.93227	42	0.0486233	0.951377	0.235541	1	BMI-1 inhibitor	NA	Other
pterostilbene	0.193338	0.278906	1.56603	0.122148	0.452389	-5.11024	42	0.938926	0.0610742	0.975403	1	cyclooxygenase inhibitor|PPAR receptor agonist	PTGS2	Other
PU-H71	-0.52257	-3.60052	-1.6953	0.0947548	0.408749	-4.91176	42	0.0473774	0.952623	0.233931	1	HSP inhibitor	HSP90AA1	Other
puromycin	-0.234419	-3.52885	-0.420004	0.675853	0.875806	-6.20414	42	0.337927	0.662073	0.619764	1	protein synthesis inhibitor	NHP2L1|RPL10L|RPL11|RPL13A|RPL15|RPL19|RPL23|RPL23A|RPL26L1|RPL3|RPL37|RPL8|RSL24D1	Other
pyrimethamine	0.226782	-0.681207	1.51537	0.134477	0.476913	-5.18404	42	0.932761	0.0672387	0.97202	1	dihydrofolate reductase inhibitor	DHFR|SLC47A1	Other
pyrithione-zinc	-0.827865	-5.95247	-1.49905	0.138652	0.477015	-5.20734	42	0.069326	0.930674	0.281021	1	ATP synthase inhibitor	KCNQ1|KCNQ2|KCNQ4|KCNQ5	Other
pyritinol	-0.100358	0.289319	-1.12844	0.263241	0.636462	-5.67211	42	0.131621	0.868379	0.397968	1	NA	NA	Other
pyroxamide	-0.19761	-0.513292	-1.00959	0.316398	0.677562	-5.79454	42	0.158199	0.841801	0.439733	1	HDAC inhibitor	HDAC1	Other
quinethazone	-0.0388624	0.35834	-0.361948	0.718553	0.8942	-6.22635	42	0.359276	0.640724	0.635671	1	thiazide diuretic	CA1|CA2|SLC12A1|SLC12A2|SLC12A3	Other
quinidine	0.0430615	0.419376	0.508223	0.613	0.84755	-6.16411	42	0.6935	0.3065	0.872257	1	sodium channel blocker	KCNA5|KCNA7|KCNH1|KCNH2|KCNH5|KCNK1|KCNK6|SCN5A|SLC29A4	Other
quizartinib	-0.0196076	-0.154122	-0.110463	0.912379	0.974235	-6.28456	42	0.45619	0.54381	0.720952	1	FLT3 inhibitor	CSF1R|FLT3|KIT|PDGFRA|PDGFRB|RET	Other
R306465	-1.0217	-3.90453	-2.32003	0.023457	0.174233	-3.75639	42	0.0117285	0.988272	0.0950363	1	HDAC inhibitor	NA	Other
R406	-0.0644078	-0.703525	-0.356948	0.722275	0.8942	-6.22811	42	0.361138	0.638862	0.636268	1	SYK inhibitor	RET|SYK	Other
R547	-0.475831	-1.9154	-1.62916	0.108067	0.429116	-5.01512	42	0.0540337	0.945966	0.247408	1	CDK inhibitor	CDK1|CDK2|CDK4|CDK7	Other
rabeprazole	-0.0566007	0.0880684	-0.915071	0.363502	0.71351	-5.88249	42	0.181751	0.818249	0.469704	1	ATPase inhibitor|gastrin inhibitor	ATP4A	Other
racecadotril	-0.0782539	-0.121051	-0.698658	0.487232	0.787338	-6.05203	42	0.243616	0.756384	0.536998	1	enkephalinase inhibitor	MME	Other
raclopride	-0.191087	-0.183284	-1.13054	0.26236	0.636462	-5.66983	42	0.13118	0.86882	0.397968	1	dopamine receptor antagonist	DRD2|DRD3|HTR1A	Other
radezolid	-0.248035	-0.892028	-1.96954	0.0531119	0.292942	-4.44368	42	0.0265559	0.973444	0.16402	1	bacterial 30S ribosomal subunit inhibitor|bacterial 50S ribosomal subunit inhibitor	NA	Other
RAF265	0.0537637	-1.18495	0.316255	0.752812	0.906298	-6.24152	42	0.623594	0.376406	0.832241	1	RAF inhibitor|VEGFR inhibitor	BRAF	EGFR inhibitor
raloxifene	0.0864016	0.223004	0.997061	0.322394	0.685991	-5.80668	42	0.838803	0.161197	0.940701	1	estrogen receptor antagonist|selective estrogen receptor modulator (SERM)	ESR1|ESR2	Other
raltitrexed	-0.333134	-2.86121	-1.11057	0.270805	0.644125	-5.69136	42	0.135402	0.864598	0.403728	1	thymidylate synthase inhibitor	FPGS|TYMS	Other
ramatroban	0.00233892	-0.0129618	0.0241008	0.980845	0.99574	-6.29026	42	0.509577	0.490423	0.756874	1	prostanoid receptor antagonist	PTGDR2|TBXA2R	Other
ramifenazone	-0.0493555	0.169475	-0.423745	0.673136	0.875233	-6.20259	42	0.336568	0.663432	0.618868	1	cyclooxygenase inhibitor	NA	Other
ranitidine	0.0154169	0.15552	0.184037	0.854551	0.949738	-6.27393	42	0.572724	0.427276	0.80457	1	histamine receptor antagonist	HRH2	Other
refametinib	-0.656215	-0.752942	-3.24167	0.0018681	0.0304592	-1.52159	42	0.000934051	0.999066	0.0156103	1	MEK inhibitor	MAP2K1|MAP2K2	Other
regorafenib	0.109405	-0.146827	1.03162	0.306036	0.668121	-5.77285	42	0.846982	0.153018	0.940701	1	FGFR inhibitor|KIT inhibitor|PDGFR tyrosine kinase receptor inhibitor|RAF inhibitor|RET tyrosine kinase inhibitor|VEGFR inhibitor	ABL1|BRAF|DDR2|EPHA2|FGFR1|FGFR2|FLT1|FLT4|FRK|KDR|KIT|MAPK11|NTRK1|PDGFRA|PDGFRB|RAF1|RET|TEK	EGFR inhibitor
remoxipride	0.0505752	0.245561	0.542274	0.589465	0.839028	-6.14664	42	0.705267	0.294733	0.879543	1	dopamine receptor antagonist	DRD2|DRD3|DRD4|HTR2A|SIGMAR1	Other
repaglinide	-0.0301432	0.336525	-0.304736	0.761531	0.909077	-6.24503	42	0.380765	0.619235	0.656035	1	insulin secretagogue	ABCC8|KCNJ11|PPARG	Other
repsox	-0.810406	-0.852043	-4.02427	0.000150358	0.00478638	0.781674	42	7.51788e-05	0.999925	0.00245156	1	TGF beta receptor inhibitor	TGFBR1	Other
resatorvid	-0.285793	-0.742037	-1.60524	0.113239	0.435025	-5.05156	42	0.0566195	0.943381	0.252951	1	toll-like receptor antagonist	TLR4	Other
resiquimod	-0.0496614	-0.124878	-0.401436	0.689403	0.882715	-6.2116	42	0.344701	0.655299	0.624112	1	toll-like receptor agonist	TLR7|TLR8	Other
resminostat	-0.508293	-0.328524	-2.34093	0.0222816	0.169264	-3.71237	42	0.0111408	0.988859	0.0913819	1	HDAC inhibitor	HDAC1|HDAC3|HDAC6|HDAC8	Other
RG108	-0.12793	0.438751	-1.25003	0.215724	0.587419	-5.53335	42	0.107862	0.892138	0.359615	1	DNA methyltransferase inhibitor	DNMT1|DNMT3B	Other
RG2833	-0.0465719	0.30511	-0.363009	0.717764	0.8942	-6.22597	42	0.358882	0.641118	0.635671	1	HDAC inhibitor	HDAC1|HDAC3	Other
RGFP966	-0.0214052	0.186475	-0.184477	0.854208	0.949738	-6.27386	42	0.427104	0.572896	0.70066	1	HDAC inhibitor	HDAC3	Other
rheochrysidin	0.175329	0.0968331	1.48761	0.14164	0.478286	-5.22353	42	0.92918	0.07082	0.971313	1	protein tyrosine kinase inhibitor	PTPN1	Other
RI-1	-0.0274614	0.079217	-0.309423	0.757979	0.906457	-6.24362	42	0.37899	0.62101	0.653818	1	NA	RAD51	Other
ribavirin	0.0418826	0.31161	0.395047	0.694089	0.886339	-6.21409	42	0.652956	0.347044	0.846752	1	antiviral	ADK|ENPP1|IMPDH1|IMPDH2|NT5C2	Other
ribitol	-0.152103	-0.136517	-1.498	0.138925	0.477015	-5.20883	42	0.0694623	0.930538	0.281021	1	NA	NA	Other
ribociclib	0.0388112	-0.520545	0.291471	0.771609	0.9162	-6.2489	42	0.614195	0.385805	0.828608	1	CDK inhibitor	CDK4|CDK6	Other
riboflavin	0.00135595	0.31578	0.015139	0.987967	0.998965	-6.29043	42	0.506016	0.493984	0.75423	1	vitamin B2	BLVRB|RFK	Other
rifampin	0.0186657	-0.122787	0.192709	0.847781	0.948018	-6.27233	42	0.576109	0.423891	0.80457	1	RNA polymerase inhibitor	NR1I2|SLCO1A2|SLCO1B1|SLCO1B3	Other
rigosertib	-0.00278524	-1.43776	-0.0109497	0.991297	0.998965	-6.29049	42	0.495648	0.504352	0.749939	1	cell cycle inhibitor|PLK inhibitor	PLK1	Other
riluzole	-0.0378433	0.0772437	-0.388519	0.698889	0.888077	-6.21659	42	0.349444	0.650556	0.628275	1	glutamate inhibitor	KCNK10|KCNK2|KCNK4|KCNN4|SCN10A|SCN11A|SCN1A|SCN2A|SCN3A|SCN4A|SCN5A|SCN7A|SCN8A|SCN9A|SLC7A11	Other
rimexolone	-0.195723	0.338457	-1.77057	0.081273	0.369599	-4.78959	42	0.0406365	0.959364	0.212169	1	glucocorticoid receptor agonist	NR3C1|SERPINA6	Other
riociguat	-0.262037	-0.12405	-1.79826	0.0767317	0.355469	-4.74343	42	0.0383659	0.961634	0.203025	1	guanylate cyclase stimulant	GUCY1A2|GUCY1A3|GUCY1B2|GUCY1B3	Other
RKI-1447	-0.108352	-0.397059	-0.557413	0.57914	0.833488	-6.13851	42	0.28957	0.71043	0.579574	1	rho associated kinase inhibitor	CDC42BPA|DMPK|LIMK1|MYLK|PAK1|PKN1|ROCK1|ROCK2	Other
RN-1734	-0.395374	-2.46152	-1.42315	0.159427	0.504757	-5.3126	42	0.0797136	0.920286	0.304149	1	TRPV antagonist	TRPV4	Other
Ro-04-5595	-0.617488	-0.170997	-4.31136	5.56229e-05	0.00232399	1.70163	42	2.78114e-05	0.999972	0.001162	1	NA	GRIN2B	Other
Ro-10-5824	0.0330517	-0.00981754	0.354147	0.724363	0.8942	-6.22908	42	0.637818	0.362182	0.838997	1	dopamine receptor agonist	DRD4	Other
Ro-106-9920	-0.414224	-2.86653	-1.63038	0.107808	0.429116	-5.01324	42	0.053904	0.946096	0.247408	1	NFkB pathway inhibitor	NA	Other
Ro-4987655	-1.34168	-2.00546	-4.81995	8.85373e-06	0.000597483	3.41159	42	4.42687e-06	0.999996	0.000298742	1	MEK inhibitor	MAP2K1	Other
Ro-90-7501	0.0366101	0.425104	0.353305	0.724991	0.8942	-6.22938	42	0.637504	0.362496	0.838997	1	NA	APP	Other
Ro-9187	0.127103	-0.116878	1.41929	0.160544	0.506243	-5.31781	42	0.919728	0.0802719	0.971313	1	HCV inhibitor	NA	Other
rociletinib	-0.345694	0.0224535	-3.70044	0.000442238	0.0100216	-0.210371	42	0.000221119	0.999779	0.00509717	1	EGFR inhibitor	EGFR	EGFR inhibitor
romidepsin	-0.207069	-7.43066	-0.482933	0.630749	0.856425	-6.17635	42	0.315375	0.684625	0.599741	1	HDAC inhibitor	HDAC1|HDAC2|HDAC3|HDAC4|HDAC5|HDAC6|HDAC7|HDAC8|HDAC9	Other
roquinimex	-0.0773212	0.275349	-1.10972	0.271165	0.644125	-5.69226	42	0.135583	0.864417	0.403728	1	angiogenesis inhibitor|tumor necrosis factor production inhibitor	NA	Other
RS-16566	-0.0330758	0.0604601	-0.337747	0.736631	0.9019	-6.23464	42	0.368315	0.631685	0.644552	1	serotonin receptor antagonist	NA	Other
RS-17053	-0.15751	-0.182607	-1.96297	0.0538878	0.295279	-4.45563	42	0.0269439	0.973056	0.165248	1	adrenergic receptor antagonist	ADRA1A|ADRA1D	Other
RS-504393	0.0138586	-0.062333	0.0830223	0.934086	0.981094	-6.28716	42	0.532957	0.467043	0.772614	1	CC chemokine receptor antagonist	CCL2|CCR2	Other
RS-67506	-0.150818	0.328094	-1.24393	0.217949	0.587495	-5.54064	42	0.108974	0.891026	0.35975	1	serotonin receptor partial agonist	HTR4	Other
RU-58841	-0.11534	-0.105389	-0.889516	0.376973	0.720368	-5.90483	42	0.188486	0.811514	0.476435	1	androgen receptor antagonist	AR	Other
rubitecan	-0.837089	-3.98009	-2.31018	0.0240298	0.17647	-3.77703	42	0.0120149	0.987985	0.0961132	1	topoisomerase inhibitor	TOP1	Other
rucinol	0.0266362	0.412678	0.332511	0.740562	0.90423	-6.23636	42	0.629719	0.370281	0.834424	1	tyrosinase inhibitor	TYR	Other
rutin	0.0137635	-0.468124	0.103534	0.917854	0.975494	-6.28529	42	0.541073	0.458927	0.779555	1	antioxidant|capillary stabilizing agent|nitric oxide scavenger	AKR1C3	Other
ruxolitinib	-0.0261677	0.26717	-0.277056	0.782607	0.919963	-6.25291	42	0.391304	0.608696	0.665735	1	JAK inhibitor	JAK1|JAK2|JAK3|TYK2	Other
ryuvidine	0.615899	-1.60923	1.68808	0.0961386	0.408749	-4.92322	42	0.951931	0.0480693	0.980709	1	histone lysine methyltransferase inhibitor	CDK2|CDK4	Other
S-methylcysteine	-0.0672005	-0.0957942	-0.702166	0.485057	0.787058	-6.04963	42	0.242528	0.757472	0.535968	1	NA	CTSD|MGMT	Other
S26948	-0.247072	0.411836	-2.00443	0.04915	0.280827	-4.37965	42	0.024575	0.975425	0.155719	1	PPAR receptor agonist	PPARG	Other
salidroside	-0.127458	0.175957	-1.33831	0.185409	0.548434	-5.42415	42	0.0927046	0.907295	0.332295	1	beta amyloid protein neurotoxicity inhibitor	APP	Other
salinomycin	0.156016	-1.08349	0.6632	0.509524	0.801542	-6.07554	42	0.745238	0.254762	0.897643	1	NA	NA	Other
salvianolic-acid-B	-0.000167003	-0.100051	-0.00180566	0.998565	0.998965	-6.29054	42	0.499282	0.500718	0.751677	1	metalloproteinase inhibitor|EGFR inhibitor	MMP9	EGFR inhibitor
salvinorin-a	0.1834	0.0624965	1.59209	0.116166	0.439984	-5.07139	42	0.941917	0.0580832	0.977751	1	opioid receptor agonist	OPRD1|OPRK1|OPRM1	Other
sangivamycin	-1.02961	-5.02033	-1.56715	0.121886	0.452389	-5.10857	42	0.0609429	0.939057	0.262841	1	DNA inhibitor	NA	Other
SAR131675	0.134766	-0.565213	0.891822	0.375744	0.720368	-5.90284	42	0.812128	0.187872	0.928808	1	VEGFR inhibitor	FLT4	EGFR inhibitor
saracatinib	-0.340742	-1.51451	-1.83548	0.0709634	0.339381	-4.68038	42	0.0354817	0.964518	0.192362	1	src inhibitor	ABL1|LCK|SRC|YES1	Other
sarafloxacin	-0.0550868	0.220414	-0.902562	0.370057	0.72023	-5.8935	42	0.185028	0.814972	0.474823	1	bacterial DNA gyrase inhibitor	NA	Other
satraplatin	-0.14865	-0.760725	-0.899455	0.371697	0.72023	-5.89621	42	0.185848	0.814152	0.475104	1	DNA alkylating agent	NA	Other
saxagliptin	-0.383593	-1.10276	-1.79386	0.0774389	0.35677	-4.75081	42	0.0387195	0.961281	0.203811	1	dipeptidyl peptidase inhibitor	DPP4	Other
SB-200646	-0.0196959	-0.429093	-0.0793575	0.93699	0.981696	-6.28746	42	0.468495	0.531505	0.728852	1	serotonin receptor antagonist	HTR2B|HTR2C	Other
SB-205384	-0.10874	-0.464426	-0.819016	0.415739	0.741124	-5.96324	42	0.20787	0.79213	0.497176	1	GABA receptor modulator	GABRA3|GABRA5|GABRA6	Other
SB-216641	-0.301793	-0.0361973	-2.97491	0.00409739	0.0564763	-2.22708	42	0.00204869	0.997951	0.0291394	1	serotonin receptor antagonist	HTR1A|HTR1B|HTR1D|HTR2A|HTR2B|HTR2C	Other
SB-218078	0.175044	-0.837148	1.06711	0.289831	0.661916	-5.73693	42	0.855085	0.144915	0.94172	1	CHK inhibitor	CHEK1	Other
SB-218795	0.0341311	-0.382382	0.251805	0.801978	0.932386	-6.25946	42	0.599011	0.400989	0.818893	1	tachykinin antagonist	TACR3	Other
SB-225002	-0.249962	-0.697972	-1.35547	0.179911	0.535727	-5.40211	42	0.0899557	0.910044	0.32418	1	CC chemokine receptor antagonist	CXCR2	Other
SB-228357	0.0403596	-0.149088	0.258596	0.796756	0.928767	-6.25776	42	0.601622	0.398378	0.820784	1	serotonin receptor antagonist	HTR2A|HTR2B|HTR2C	Other
SB-2343	-0.543288	-2.96248	-2.64025	0.0103397	0.103941	-3.04645	42	0.00516984	0.99483	0.0540006	1	mTOR inhibitor|PI3K inhibitor	MTOR|PIK3CA|PIK3CB|PIK3CD|PIK3CG	Other
SB-239063	-0.370532	-1.18437	-2.36287	0.0211047	0.162166	-3.66582	42	0.0105523	0.989448	0.0876302	1	p38 MAPK inhibitor	MAPK11|MAPK14|PTGS2	Other
SB-242235	0.0209985	0.141017	0.210384	0.834019	0.945593	-6.26884	42	0.58299	0.41701	0.806984	1	p38 MAPK inhibitor	HSPB1|MAPK14	Other
SB-366791	0.0195889	-0.285863	0.109643	0.913027	0.974235	-6.28465	42	0.543487	0.456513	0.780496	1	TRPV antagonist	TRPV1	Other
SB-431542	-0.220799	-2.11248	-0.724634	0.47125	0.776165	-6.03404	42	0.235625	0.764375	0.526961	1	TGF beta receptor inhibitor	ACVR1C|TGFBR1	Other
SB-505124	-0.192782	0.30971	-1.54062	0.128215	0.465541	-5.14754	42	0.0641073	0.935893	0.272674	1	ALK tyrosine kinase receptor inhibitor	TGFBR1	Other
SB-525334	-0.0205912	0.204489	-0.19637	0.844927	0.948018	-6.27164	42	0.422463	0.577537	0.695608	1	TGF beta receptor inhibitor	TGFBR1	Other
SB-590885	0.121576	0.181851	0.87387	0.385373	0.720368	-5.9182	42	0.807313	0.192687	0.927088	1	RAF inhibitor	BRAF	Other
SB-657510	-0.431005	-0.0337348	-2.81327	0.00646249	0.0745141	-2.63232	42	0.00323124	0.996769	0.038553	1	urotensin receptor antagonist	UTS2R	Other
SB-743921	-0.183732	-3.44456	-0.544617	0.587861	0.838874	-6.14539	42	0.293931	0.706069	0.585455	1	kinesin-like spindle protein inhibitor	KIF11	Other
SC-12267	0.0811617	0.225318	0.94349	0.348888	0.70027	-5.85693	42	0.825556	0.174444	0.933814	1	dihydroorotate dehydrogenase inhibitor	IL17A	Other
SC-144	-0.193417	-1.54498	-0.724408	0.471388	0.776165	-6.03419	42	0.235694	0.764306	0.526961	1	P glycoprotein inhibitor	NA	Other
SCH-58261	0.000238787	0.0645908	0.00187834	0.998507	0.998965	-6.29054	42	0.500747	0.499253	0.751677	1	adenosine receptor antagonist	ADORA1|ADORA2A|ADORA2B|ADORA3	Other
SCH-900776	0.040091	-0.547237	0.164482	0.869857	0.954843	-6.27728	42	0.565072	0.434928	0.799472	1	CHK inhibitor	CDK2|CHEK1	Other
sclareol	-0.0853107	0.103579	-0.631675	0.529792	0.813168	-6.09543	42	0.264896	0.735104	0.559221	1	NA	NA	Other
scriptaid	-0.227239	-1.09036	-1.12963	0.262742	0.636462	-5.67082	42	0.131371	0.868629	0.397968	1	HDAC inhibitor	HDAC1|HDAC2|HDAC3|HDAC4|HDAC5|HDAC6|HDAC7|HDAC8|HDAC9	Other
SCS	-0.217927	-0.0405581	-1.90594	0.0610366	0.31499	-4.55783	42	0.0305183	0.969482	0.176931	1	NA	NA	Other
SDZ-WAG-994	0.137512	0.330105	1.49871	0.138741	0.477015	-5.20782	42	0.93063	0.0693705	0.971313	1	adenosine receptor agonist	ADORA1	Other
se-methylselenocysteine	-0.0804626	0.430266	-0.874306	0.385137	0.720368	-5.91783	42	0.192569	0.807431	0.478538	1	NA	NA	Other
secnidazole	0.0392725	0.122197	0.435594	0.664559	0.872836	-6.19761	42	0.66772	0.33228	0.855937	1	acetylcholinesterase inhibitor|microtubule inhibitor	NA	Other
securinine	0.0550234	0.292093	0.688701	0.493437	0.790091	-6.05875	42	0.753281	0.246719	0.903959	1	GABA receptor antagonist|TP53 activator	GABRA1	Other
selamectin	-0.0114516	0.154382	-0.114256	0.909384	0.973732	-6.28414	42	0.454692	0.545308	0.720473	1	nematocide	NA	Other
selinexor	-0.38233	-3.78858	-1.51135	0.135496	0.477015	-5.1898	42	0.0677482	0.932252	0.280283	1	exportin antagonist	XPO1	Other
selumetinib	-0.713351	-0.334273	-4.25529	6.77224e-05	0.00274379	1.51919	42	3.38612e-05	0.999966	0.00137189	1	MEK inhibitor	MAP2K1	Other
semaxanib	-0.0970044	-0.571744	-0.656897	0.513543	0.801883	-6.0796	42	0.256771	0.743229	0.549285	1	VEGFR inhibitor	FGFR1|FLT1|KDR|KIT|PDGFRA|PDGFRB|RET	EGFR inhibitor
serdemetan	-0.0235988	-0.765735	-0.11396	0.909617	0.973732	-6.28417	42	0.454808	0.545192	0.720473	1	MDM inhibitor	MDM2	Other
sertindole	0.061743	0.0133907	0.649221	0.51846	0.805088	-6.08448	42	0.74077	0.25923	0.896322	1	dopamine receptor antagonist|serotonin receptor antagonist	ADRA1A|ADRA1B|ADRA1D|DRD2|DRD3|DRD4|HRH1|HTR1A|HTR1B|HTR1D|HTR1E|HTR1F|HTR2A|HTR2C|HTR6|KCNH2	Other
sevelamer	0.0238906	0.332236	0.318895	0.750818	0.906298	-6.2407	42	0.624591	0.375409	0.832241	1	phosphate antagonist	NA	Other
sevoflurane	-0.0711042	-0.596282	-0.367363	0.71453	0.8942	-6.22442	42	0.357265	0.642735	0.63519	1	membrane integrity inhibitor	ATP2C1|ATP5D|GABRA1|GABRA2|GABRA3|GABRA4|GABRA5|GABRA6|GABRB1|GABRB2|GABRB3|GABRD|GABRE|GABRG1|GABRG2|GABRG3|GABRP|GABRQ|GLRA1|GLRB|GRIA1|KCNA1|KCNK10|KCNK18|KCNK2|KCNK3|KCNK9|MT-ND1	Other
SGI-1027	-0.417284	-1.67022	-1.21439	0.228948	0.596403	-5.57543	42	0.114474	0.885526	0.3688	1	DNA methyltransferase inhibitor	DNMT1|DNMT3A|DNMT3B	Other
SGI-1776	-0.138327	-0.458537	-0.735488	0.464661	0.770699	-6.02633	42	0.23233	0.76767	0.523204	1	Pim kinase inhibitor	FLT3|PIM1|PIM2|PIM3	Other
SIB-1757	-0.00831436	0.135604	-0.0858111	0.931878	0.981094	-6.28693	42	0.465939	0.534061	0.728608	1	glutamate receptor antagonist	GRM5	Other
SID-7969543	0.0157518	0.336364	0.15732	0.875475	0.957865	-6.27841	42	0.562262	0.437738	0.796689	1	steroidogenic factor antagonist	NR5A1	Other
sirolimus	-0.0918726	-1.27767	-0.578959	0.564597	0.824098	-6.12656	42	0.282299	0.717701	0.571004	1	mTOR inhibitor	FGF2|FKBP1A|MTOR	Other
skepinone-l	-0.0453676	0.459919	-0.4287	0.669545	0.873793	-6.20053	42	0.334772	0.665228	0.617366	1	p38 MAPK inhibitor	MAPK14	Other
SKF-96365	-0.440842	-3.17873	-0.969902	0.335654	0.695215	-5.83249	42	0.167827	0.832173	0.453037	1	calcium channel blocker	CYP3A4|PKD2|TRPC1|TRPC3|TRPC4|TRPC5|TRPV2	Other
SKI-II	-0.305343	0.00349027	-2.23414	0.0288835	0.199058	-3.93374	42	0.0144418	0.985558	0.107798	1	sphingosine kinase inhibitor	SPHK1	Other
SMI-4a	-0.197408	-0.559903	-1.30649	0.195941	0.561701	-5.46432	42	0.0979706	0.902029	0.340316	1	Pim kinase inhibitor	PIM1	Other
SN-38	-0.960519	-4.98904	-2.78522	0.0069828	0.0762268	-2.70084	42	0.0034914	0.996509	0.0397284	1	topoisomerase inhibitor	TOP1	Other
SNS-314	-0.0357327	-1.10867	-0.170171	0.865399	0.952295	-6.27634	42	0.432699	0.567301	0.702086	1	Aurora kinase inhibitor	AURKA|AURKB|AURKC	Other
SNX-2112	-0.285404	-4.78694	-1.05985	0.293095	0.663502	-5.74437	42	0.146547	0.853453	0.421645	1	HSP inhibitor	NA	Other
SNX-5422	-0.689279	-3.15522	-1.62282	0.109419	0.430276	-5.02483	42	0.0547097	0.94529	0.247955	1	HSP inhibitor	HSP90AA1	Other
sobetirome	0.0723481	0.282129	0.68383	0.496489	0.79213	-6.06201	42	0.751756	0.248244	0.903653	1	thyroid hormone receptor agonist	THRA|THRB	Other
sodium-glucoheptonate	-0.0726009	0.559223	-0.707578	0.481711	0.78699	-6.04592	42	0.240856	0.759144	0.534036	1	NA	NA	Other
sodium-stibogluconate	0.0548026	-0.668403	0.312159	0.755909	0.906298	-6.24278	42	0.622046	0.377954	0.832241	1	tyrosine phosphatase inhibitor	PTPN6|TOP1	Other
sodium-tanshinone-ii-a-sulfonate	0.0110089	0.461465	0.11318	0.910233	0.973732	-6.28426	42	0.544883	0.455117	0.780824	1	potassium channel activator	NA	Other
sonidegib	-0.0727539	0.0345624	-1.21075	0.230329	0.596403	-5.57966	42	0.115164	0.884836	0.368828	1	smoothened receptor antagonist	SMO	Other
sorafenib	-0.00486346	-0.666813	-0.0377167	0.970028	0.991858	-6.28985	42	0.485014	0.514986	0.741949	1	FLT3 inhibitor|KIT inhibitor|PDGFR tyrosine kinase receptor inhibitor|RAF inhibitor|RET tyrosine kinase inhibitor|VEGFR inhibitor	BRAF|DDR2|FGFR1|FLT1|FLT3|FLT4|KDR|KIT|PDGFRB|RAF1|RET	EGFR inhibitor
spermidine	-0.0526916	-0.692532	-0.28822	0.774086	0.918307	-6.24982	42	0.387043	0.612957	0.663432	1	glutamate receptor modulator	KCNJ4|TXNRD1	Other
spermine	-0.105772	0.152795	-0.988473	0.326549	0.688734	-5.81492	42	0.163274	0.836726	0.449343	1	NA	CA14|CA4|CA6|CA9|CASR|GRIN1|GRIN2A|KCNJ4|ODC1|SMOX|SMS|TRPM4|TRPM5	Other
spiradoline	0.138409	-2.34022	0.546816	0.586359	0.838567	-6.14422	42	0.706821	0.293179	0.879543	1	opioid receptor agonist	OPRK1	Other
SR-27897	0.028596	0.800772	0.310178	0.757408	0.906457	-6.24339	42	0.621296	0.378704	0.832241	1	CCK receptor antagonist	CCKAR	Other
SR-33805	-0.279494	-0.419633	-2.39006	0.0197232	0.155665	-3.60762	42	0.00986162	0.990138	0.083217	1	calcium channel blocker	NA	Other
SR-57227A	0.0191884	0.360682	0.17284	0.863309	0.952295	-6.27589	42	0.568346	0.431654	0.800715	1	serotonin receptor agonist	HTR3A	Other
SRT1720	-0.224415	0.59169	-1.93126	0.0577687	0.304675	-4.51278	42	0.0288843	0.971116	0.171729	1	SIRT activator	SIRT1	Other
STA-5326	-0.485339	-0.28175	-2.63584	0.0104619	0.104385	-3.05675	42	0.00523097	0.994769	0.0542156	1	interleukin synthesis inhibitor	IL12A	Other
stattic	-0.159383	-0.748176	-0.955402	0.342878	0.700254	-5.84599	42	0.171439	0.828561	0.457323	1	NA	NA	Other
stemregenin-1	-0.0430716	0.54098	-0.384172	0.702092	0.888077	-6.21823	42	0.351046	0.648954	0.628275	1	aryl hydrocarbon receptor antagonist	AHR	Other
STF-118804	-0.244114	-4.42324	-0.673601	0.502929	0.798485	-6.06877	42	0.251464	0.748536	0.546366	1	NAMPT inhibitor	NAMPT	Other
streptozotocin	0.162673	0.290326	1.8114	0.0746517	0.348984	-4.7213	42	0.962674	0.0373259	0.987794	1	DNA alkylating agent	SLC2A2	Other
SU014813	0.0390874	-0.561377	0.210554	0.833888	0.945593	-6.26881	42	0.583056	0.416944	0.806984	1	PDGFR tyrosine kinase receptor inhibitor|VEGFR inhibitor	KDR	EGFR inhibitor
SU3327	0.271098	-0.473453	1.46836	0.14678	0.483363	-5.25051	42	0.92661	0.0733902	0.971313	1	JNK inhibitor	MAPK8	Other
sufentanil	0.0289307	0.288141	0.389328	0.698293	0.888077	-6.21628	42	0.650854	0.349146	0.845497	1	opioid receptor modulator	OPRD1|OPRK1|OPRM1	Other
sulconazole	-0.0631291	-0.0400842	-0.579719	0.564087	0.824098	-6.12613	42	0.282044	0.717956	0.571004	1	sterol demethylase inhibitor	NA	Other
sulfabenzamide	0.0640042	-0.148284	0.748971	0.456549	0.763963	-6.01659	42	0.771725	0.228275	0.915347	1	bacterial antifolate	NA	Other
sulfamethazine	0.0613961	0.508426	0.701571	0.485426	0.787058	-6.05004	42	0.757287	0.242713	0.904214	1	PABA antagonist	NA	Other
sulfanilamide	0.0837064	-0.244387	0.381519	0.704049	0.88842	-6.21923	42	0.647975	0.352025	0.843567	1	carbonic anhydrase inhibitor	CYP2C19|CYP2C9|CYP2D6|CYP2E1|CYP3A4	Other
sulfasalazine	0.0393155	0.282578	0.358511	0.72111	0.8942	-6.22756	42	0.639445	0.360555	0.838997	1	cyclooxygenase inhibitor	ACAT1|ALOX5|CHUK|IKBKB|PLA2G1B|PPARG|PTGS1|PTGS2|SLC46A1|SLC7A11|TBXAS1	Other
sulmazole	-0.0424848	0.0565107	-0.314908	0.75383	0.906298	-6.24194	42	0.376915	0.623085	0.652688	1	adenosine receptor antagonist	NA	Other
sunitinib	-0.127547	-0.082354	-0.977633	0.331843	0.693242	-5.82522	42	0.165922	0.834078	0.452729	1	FLT3 inhibitor|KIT inhibitor|PDGFR tyrosine kinase receptor inhibitor|RET tyrosine kinase inhibitor|VEGFR inhibitor	CSF1R|FGFR1|FLT1|FLT3|FLT4|KDR|KIT|PDGFRA|PDGFRB|RET	EGFR inhibitor
suxibuzone	0.087553	-0.152435	0.858146	0.393933	0.726467	-5.9314	42	0.803033	0.196967	0.927088	1	cyclooxygenase inhibitor	NA	Other
tacalcitol	-0.247709	-0.0041645	-1.98655	0.0511477	0.28642	-4.41259	42	0.0255739	0.974426	0.159196	1	vitamin D receptor agonist	VDR	Other
tacedinaline	-0.0824422	0.0863174	-0.800337	0.426401	0.749216	-5.97792	42	0.213201	0.786799	0.503874	1	HDAC inhibitor	HDAC1	Other
tacrolimus	0.0543185	0.333851	0.593749	0.554719	0.819924	-6.1181	42	0.72264	0.27736	0.888025	1	calcineurin inhibitor	FKBP1A	Other
tagatose	-0.138026	0.131016	-1.25483	0.213989	0.583885	-5.5276	42	0.106995	0.893005	0.357629	1	phosphorylase inhibitor	PYGL	Other
TAK-285	-0.594061	-0.755894	-3.79667	0.000322564	0.0080812	0.0790351	42	0.000161282	0.999839	0.00411684	1	EGFR inhibitor	ERBB2	EGFR inhibitor
TAK-632	-0.585475	-2.0257	-2.01613	0.0478798	0.277008	-4.35796	42	0.0239399	0.97606	0.153746	1	RAF inhibitor	BRAF	Other
TAK-715	-0.128627	0.159699	-1.54127	0.128056	0.465541	-5.14659	42	0.0640281	0.935972	0.272674	1	p38 MAPK inhibitor	MAPK14	Other
TAK-733	-1.27408	-2.00617	-4.32974	5.21334e-05	0.00224846	1.76172	42	2.60667e-05	0.999974	0.00112423	1	MEK inhibitor	MAP2K1	Other
TAK-901	0.0110634	-2.67055	0.0375535	0.970158	0.991858	-6.28985	42	0.514921	0.485079	0.760718	1	Aurora kinase inhibitor	AURKB	Other
talazoparib	-0.0167327	-1.09797	-0.0736057	0.941548	0.981942	-6.28789	42	0.470774	0.529226	0.729345	1	PARP inhibitor	PARP2	Other
talmapimod	0.0630517	0.281752	1.00888	0.316736	0.677562	-5.79524	42	0.841632	0.158368	0.940701	1	p38 MAPK inhibitor	MAPK11|MAPK14	Other
taltirelin	0.0576376	-0.0773416	0.403365	0.68799	0.882715	-6.21084	42	0.656005	0.343995	0.849882	1	thyrotropin releasing hormone receptor agonist	TRHR	Other
taltobulin	-0.489746	-2.26679	-1.29294	0.200562	0.563468	-5.48116	42	0.100281	0.899719	0.342981	1	tubulin polymerization inhibitor	NA	Other
TAME	-0.0844478	0.123968	-1.04146	0.301481	0.668121	-5.763	42	0.150741	0.849259	0.427899	1	NA	NA	Other
tamibarotene	-0.131426	0.0263805	-1.76855	0.0816135	0.369862	-4.79293	42	0.0408068	0.959193	0.212169	1	retinoid receptor agonist	RARA|RARB	Other
tamoxifen	-0.0716051	0.321577	-0.797346	0.428123	0.749216	-5.98024	42	0.214062	0.785938	0.503874	1	estrogen receptor antagonist|selective estrogen receptor modulator (SERM)	EBP|ESR1|ESR2|GPER1|PRKCA|PRKCB|PRKCD|PRKCE|PRKCG|PRKCI|PRKCQ|PRKCZ	Other
tanaproget	-0.0770377	-0.732685	-0.584596	0.560823	0.822171	-6.12336	42	0.280411	0.719589	0.569772	1	progesterone receptor agonist	PGR	Other
tandutinib	0.193183	0.0645498	1.4482	0.152317	0.492399	-5.27841	42	0.923841	0.0761587	0.971313	1	FLT3 inhibitor|KIT inhibitor|PDGFR tyrosine kinase receptor inhibitor	CSF1R|FLT3|KIT|PDGFD|PDGFRB	Other
tanespimycin	-0.729103	-4.84028	-1.94481	0.0560817	0.302344	-4.48845	42	0.0280408	0.971959	0.168877	1	HSP inhibitor	HSP90AA1	Other
TAS-103	-0.229008	-2.44077	-0.658931	0.512244	0.801813	-6.07829	42	0.256122	0.743878	0.549285	1	topoisomerase inhibitor	TOP1	Other
taselisib	-1.31368	-1.14805	-6.24324	3.55713e-08	1.58529e-05	8.58265	42	1.77857e-08	1	7.92647e-06	1	PI3K inhibitor	PIK3CA	Other
tasisulam	0.0094651	0.10159	0.131838	0.895515	0.967127	-6.28202	42	0.552242	0.447758	0.787152	1	apoptosis stimulant	NA	Other
taurine	-0.109792	0.141508	-0.952962	0.344104	0.700254	-5.84824	42	0.172052	0.827948	0.457323	1	antioxidant	NA	Other
TC1	-0.101041	0.177618	-1.02877	0.307362	0.668121	-5.77568	42	0.153681	0.846319	0.43156	1	beta-secretase inhibitor	BACE1	Other
tecastemizole	-0.0378529	0.35172	-0.358629	0.721023	0.8942	-6.22752	42	0.360512	0.639488	0.636268	1	histamine receptor antagonist	KCNH2	Other
tedizolid	-0.204199	-0.907877	-1.63432	0.106976	0.429116	-5.00718	42	0.053488	0.946512	0.247408	1	bacterial 50S ribosomal subunit inhibitor	NA	Other
tedizolid-phosphate	-0.418664	-0.80478	-2.25356	0.0275683	0.192978	-3.89415	42	0.0137841	0.986216	0.104713	1	protein synthesis inhibitor	NA	Other
telatinib	0.0186041	-0.174808	0.142783	0.886899	0.964748	-6.28055	42	0.556551	0.443449	0.790763	1	KIT inhibitor|PDGFR tyrosine kinase receptor inhibitor|VEGFR inhibitor	KDR	EGFR inhibitor
telotristat-ethyl	0.0711536	0.147957	0.603711	0.548115	0.819721	-6.11228	42	0.725942	0.274058	0.888025	1	tryptophan hydroxylase inhibitor	TPH1	Other
temazepam	0.0828615	0.241073	0.880904	0.381582	0.720368	-5.91221	42	0.809209	0.190791	0.927088	1	benzodiazepine receptor agonist	GABRA1|GABRA2|GABRA3|GABRA4|GABRA5|GABRA6|GABRB1|GABRB2|GABRB3|GABRD|GABRE|GABRG1|GABRG2|GABRG3|GABRP|GABRQ|GABRR1|GABRR2|GABRR3|TSPO	Other
temocapril	-0.0744414	0.375666	-0.814182	0.418483	0.74267	-5.96707	42	0.209241	0.790759	0.499564	1	angiotensin converting enzyme inhibitor	ACE	Other
temoporfin	-0.03361	0.0957335	-0.539878	0.591107	0.839028	-6.1479	42	0.295554	0.704446	0.585455	1	radical formation stimulant	NA	Other
temozolomide	-0.116297	0.223171	-1.19781	0.235296	0.601584	-5.59461	42	0.117648	0.882352	0.37084	1	DNA alkylating agent	MGMT	Other
temsirolimus	-0.104355	-1.24231	-0.687592	0.494131	0.790255	-6.0595	42	0.247066	0.752934	0.539749	1	mTOR inhibitor	MTOR	Other
teniposide	-0.410599	-3.44635	-1.3694	0.175539	0.53219	-5.38402	42	0.0877695	0.91223	0.321501	1	topoisomerase inhibitor	TOP2A|TOP2B	Other
tenovin-6	-0.405942	-1.08814	-2.18437	0.0325101	0.216565	-4.03389	42	0.0162551	0.983745	0.117015	1	SIRT inhibitor	SIRT1|SIRT2|SIRT3	Other
tepoxalin	0.0730723	0.0892761	0.701198	0.485657	0.787058	-6.0503	42	0.757172	0.242828	0.904214	1	cyclooxygenase inhibitor|lipoxygenase inhibitor	ALOX5	Other
teprenone	0.157447	-0.359109	0.995304	0.323242	0.685991	-5.80837	42	0.838379	0.161621	0.940701	1	mucus protecting agent	NA	Other
terbutaline	-0.0819315	0.136729	-0.77899	0.438783	0.753886	-5.9943	42	0.219392	0.780608	0.508365	1	adrenergic receptor agonist	ADRB2	Other
terconazole	-0.00417466	0.487614	-0.0393465	0.968733	0.991858	-6.28978	42	0.484367	0.515633	0.74188	1	sterol demethylase inhibitor	NA	Other
terfenadine	-0.10261	0.190771	-0.730499	0.467683	0.771997	-6.02988	42	0.233842	0.766158	0.524574	1	histamine receptor antagonist	CHRM1|CHRM2|CHRM3|CHRM4|CHRM5|HRH1|KCNH1|KCNH2	Other
teroxirone	-0.548321	-1.33466	-2.13267	0.0366944	0.233621	-4.13588	42	0.0183472	0.981653	0.1271	1	DNA inhibitor	NA	Other
tetrahydropapaverine	-0.039364	0.331596	-0.340338	0.734688	0.901173	-6.23378	42	0.367344	0.632656	0.643695	1	NA	NA	Other
tetrahydrouridine	-0.337633	0.0127485	-2.87855	0.0053864	0.0673048	-2.47074	42	0.0026932	0.997307	0.0349593	1	cytidine deaminase inhibitor	CDA	Other
tetramethylthiuram-monosulfide	0.457071	-2.07197	1.3045	0.196616	0.561701	-5.46681	42	0.901692	0.0983081	0.959983	1	NA	NA	Other
tetrandrine	-0.333752	-0.195142	-2.10203	0.0393897	0.244949	-4.19533	42	0.0196949	0.980305	0.134347	1	calcium channel blocker	SLC6A3	Other
tezacaftor	0.0181987	0.266496	0.227262	0.820926	0.942887	-6.26522	42	0.589537	0.410463	0.809251	1	CFTR channel agonist	NA	Other
TG-02	-0.500038	-4.15608	-1.31743	0.192271	0.558841	-5.45062	42	0.0961356	0.903864	0.339138	1	CDK inhibitor|FLT3 inhibitor|JAK inhibitor	CDK1|CDK2|CDK7|CDK9|FLT3|JAK2	Other
TG-100572	-0.137152	-1.25334	-0.708797	0.480959	0.78699	-6.04508	42	0.240479	0.759521	0.534036	1	src inhibitor|VEGFR inhibitor	KDR|SRC	EGFR inhibitor
TG-100713	-0.812673	-0.677309	-4.57087	2.20245e-05	0.00128029	2.56231	42	1.10122e-05	0.999989	0.000640147	1	PI3K inhibitor	NA	Other
TG-101209	-0.172251	-1.03201	-0.961747	0.339705	0.698746	-5.84011	42	0.169852	0.830148	0.456009	1	JAK inhibitor	JAK2|JAK3	Other
TG-101348	-0.073796	-0.231781	-0.450012	0.654184	0.866369	-6.19137	42	0.327092	0.672908	0.609253	1	FLT3 inhibitor|JAK inhibitor	BRD4|JAK1|JAK2|JAK3|TYK2	Other
TG100-115	-0.0907692	0.120369	-1.03623	0.303895	0.668121	-5.76824	42	0.151947	0.848053	0.4304	1	PI3K inhibitor	PIK3CA|PIK3CB|PIK3CD|PIK3CG	Other
TH-302	-0.460156	-1.37256	-1.67484	0.0987219	0.413674	-4.94414	42	0.049361	0.950639	0.237124	1	DNA alkylating agent	NA	Other
theophylline	-0.295468	-0.288887	-2.2199	0.0298831	0.202811	-3.9626	42	0.0149416	0.985058	0.109763	1	adenosine receptor antagonist	NA	Other
thiamine	-0.0570076	0.174826	-0.644871	0.521257	0.807011	-6.08722	42	0.260629	0.739371	0.553379	1	vitamin B	SLC19A2|SLC19A3|TPK1	Other
thiocolchicoside	0.0110741	0.123304	0.138153	0.890542	0.965669	-6.28118	42	0.554729	0.445271	0.789854	1	GABA receptor antagonist	GABRA1|GABRB2|GABRG2|GLRA1|GLRB	Other
thioguanine	-0.0456617	-0.654279	-0.250892	0.802681	0.932393	-6.25968	42	0.40134	0.59866	0.678372	1	purine antagonist	IMPDH1|IMPDH2	Other
thiomersal	0.291596	-0.104568	1.93586	0.0571906	0.304675	-4.50453	42	0.971405	0.0285953	0.99067	1	other antibiotic	OXCT1	Other
thioproperazine	-0.181983	0.102802	-2.43969	0.0174081	0.144563	-3.49995	42	0.00870407	0.991296	0.0770685	1	dopamine receptor antagonist	ADRA1A|ADRA1B|DRD1|DRD2|HTR1A|HTR2A	Other
thiostrepton	-0.232349	-0.639573	-1.28632	0.202849	0.566198	-5.48932	42	0.101424	0.898576	0.344174	1	FOXM1 inhibitor|protein synthesis inhibitor	FOXM1	Other
thiram	0.12807	-1.90641	0.311389	0.756491	0.906298	-6.24302	42	0.621754	0.378246	0.832241	1	NA	JAK2	Other
thonzonium	0.619681	-2.56603	1.47098	0.146071	0.483363	-5.24685	42	0.926965	0.0730354	0.971313	1	ATPase inhibitor	NA	Other
tiagabine	-0.0714749	0.180949	-0.892114	0.375589	0.720368	-5.90258	42	0.187794	0.812206	0.476435	1	GABA uptake inhibitor	SLC6A1	Other
tiletamine	0.139966	0.415374	1.39599	0.167419	0.51695	-5.34901	42	0.91629	0.0837096	0.969977	1	glutamate receptor antagonist	NA	Other
tilmicosin	0.0649816	0.287756	1.00255	0.319757	0.681842	-5.80138	42	0.840122	0.159878	0.940701	1	bacterial 50S ribosomal subunit inhibitor	NA	Other
tiludronate	0.0233271	0.124345	0.225718	0.822122	0.942887	-6.26556	42	0.588939	0.411061	0.809251	1	bone resorption inhibitor|osteoclast inhibitor	ATP6V1A|MMP2|PTPN1	Other
tioguanine	-0.0459113	-1.14958	-0.216712	0.829105	0.943415	-6.26752	42	0.414552	0.585448	0.688517	1	purine antagonist	NA	Other
tiotidine	-0.0900386	0.417912	-0.884903	0.379437	0.720368	-5.90879	42	0.189719	0.810281	0.476435	1	histamine receptor antagonist	HRH2	Other
tioxolone	-0.312108	0.20572	-2.23081	0.0291146	0.199096	-3.9405	42	0.0145573	0.985443	0.107798	1	carbonic anhydrase inhibitor	CA2	Other
tipifarnib	-0.097682	-1.38254	-0.562431	0.575737	0.833162	-6.13576	42	0.287869	0.712131	0.578966	1	farnesyltransferase inhibitor	FNTA|FNTB	Other
tipiracil	-0.105513	-2.0487	-0.313325	0.755027	0.906298	-6.24243	42	0.377513	0.622487	0.652688	1	thymidine phosphorylase inhibitor	TYMP	Other
tipranavir	0.01151	-0.250477	0.108008	0.914319	0.974836	-6.28482	42	0.542841	0.457159	0.780406	1	HIV protease inhibitor	NA	Other
tirapazamine	0.105186	0.149	1.15597	0.251881	0.624796	-5.64188	42	0.874059	0.125941	0.949313	1	DNA inhibitor	NA	Other
tivantinib	-0.0349351	-1.37654	-0.13909	0.889805	0.965669	-6.28106	42	0.444902	0.555098	0.713477	1	tyrosine kinase inhibitor	MET	Other
tivozanib	-0.0302523	-0.52721	-0.230534	0.818393	0.942456	-6.26449	42	0.409197	0.590803	0.685584	1	VEGFR inhibitor	FLT1|FLT4|KDR|KIT|PDGFRA|PDGFRB	EGFR inhibitor
TMC-353121	-0.160647	-0.805919	-0.785082	0.435229	0.751066	-5.98967	42	0.217614	0.782386	0.506882	1	RSV fusion inhibitor	NA	Other
TMS	0.108247	0.193062	1.10719	0.272251	0.644125	-5.69496	42	0.863875	0.136125	0.943476	1	NA	NA	Other
tofogliflozin	-0.0203647	0.198892	-0.185148	0.853684	0.949738	-6.27373	42	0.426842	0.573158	0.70066	1	sodium/glucose cotransporter inhibitor	GCK	Other
topotecan	-0.0994408	-2.93982	-0.28409	0.777235	0.918801	-6.25098	42	0.388618	0.611382	0.664427	1	topoisomerase inhibitor	TOP1|TOP1MT	Other
torasemide	0.0238382	0.0961951	0.187707	0.851685	0.949356	-6.27327	42	0.574157	0.425843	0.80457	1	electrolyte reabsorption inhibitor|thromboxane receptor antagonist	SLC12A1	Other
torcetrapib	-0.0356633	0.511561	-0.361516	0.718874	0.8942	-6.2265	42	0.359437	0.640563	0.635671	1	cholesteryl ester transfer protein inhibitor	CETP	Other
toremifene	0.0671328	-0.373034	0.33808	0.736381	0.9019	-6.23453	42	0.631809	0.368191	0.836365	1	estrogen receptor antagonist|selective estrogen receptor modulator (SERM)	ESR1	Other
torin-1	-0.129347	-3.57483	-0.517152	0.606788	0.842914	-6.15963	42	0.303394	0.696606	0.588691	1	mTOR inhibitor	MTOR	Other
torin-2	-0.889579	-3.58769	-3.45561	0.000967096	0.0190148	-0.92476	42	0.000483548	0.999516	0.00964931	1	mTOR inhibitor	MTOR	Other
tosedostat	-0.0246653	-1.69019	-0.101847	0.919188	0.976136	-6.28546	42	0.459594	0.540406	0.724619	1	peptidase inhibitor	ANPEP|LAP3|NPEPPS	Other
tozasertib	-0.0704858	-0.938058	-0.4478	0.655771	0.866369	-6.19234	42	0.327886	0.672114	0.609712	1	Aurora kinase inhibitor|Bcr-Abl kinase inhibitor|FLT3 inhibitor|JAK inhibitor	AURKA|AURKB|AURKC|LCK	Other
TPCA-1	-0.161057	-0.115776	-1.16356	0.248812	0.621798	-5.63343	42	0.124406	0.875594	0.386816	1	IKK inhibitor	IKBKB	Other
trametinib	-1.33733	-1.27669	-5.25597	1.71629e-06	0.000327812	4.94541	42	8.58146e-07	0.999999	0.000163906	1	MEK inhibitor	MAP2K1|MAP2K2	Other
trans-4-Hydroxycrotonic-acid	0.0810082	0.274907	0.798712	0.427336	0.749216	-5.97918	42	0.786332	0.213668	0.9206	1	gamma hydroxybutyric acid ligand	NA	Other
trapidil	-0.00727198	0.328763	-0.0972331	0.922837	0.977681	-6.28591	42	0.461419	0.538581	0.724932	1	PDGFR tyrosine kinase receptor inhibitor	PDGFRA	Other
tremorine	-0.463837	-3.50263	-1.22738	0.22406	0.593205	-5.56023	42	0.11203	0.88797	0.365328	1	acetylcholine receptor agonist	NA	Other
trequinsin	-0.00547528	-0.072291	-0.0676066	0.946304	0.983068	-6.2883	42	0.473152	0.526848	0.731334	1	phosphodiesterase inhibitor	PDE5A	Other
triamcinolone-acetonide	-0.490589	0.269406	-3.28488	0.00163872	0.0277338	-1.40319	42	0.000819361	0.999181	0.0142271	1	glucocorticoid receptor agonist|immunosuppressant	NR3C1	Other
triamterene	0.0512472	-0.0488573	0.537308	0.59287	0.840472	-6.14925	42	0.703565	0.296435	0.879127	1	sodium channel blocker	SCNN1A|SCNN1B|SCNN1D|SCNN1G	Other
triapine	-0.059716	-2.83871	-0.158283	0.874719	0.957865	-6.27826	42	0.43736	0.56264	0.707074	1	ribonucleotide reductase inhibitor	RRM1|RRM2	Other
triclabendazole	-0.565369	-2.18304	-2.06242	0.0431271	0.256271	-4.27106	42	0.0215636	0.978436	0.142725	1	microtubule inhibitor	DNMT1	Other
trimebutine	-0.22613	-0.66699	-1.50374	0.137443	0.477015	-5.20067	42	0.0687215	0.931278	0.281021	1	opioid receptor agonist	OPRD1|OPRK1|OPRM1	Other
triptolide	-0.502988	-6.67886	-1.3658	0.176662	0.534038	-5.38872	42	0.0883309	0.911669	0.322673	1	RNA polymerase inhibitor	RELA	Other
trolox	0.0615662	0.22175	0.627834	0.53229	0.813168	-6.09779	42	0.733855	0.266145	0.891967	1	antioxidant	NA	Other
trometamol	0.0501895	0.433038	0.590918	0.556603	0.820484	-6.11973	42	0.721698	0.278302	0.888025	1	NA	AMD1|CANT1|DCN|NEIL1|VEGFA	Other
tropisetron	0.20314	0.156978	1.93189	0.0576893	0.304675	-4.51165	42	0.971155	0.0288447	0.99067	1	serotonin receptor antagonist	GLRA1|GLRA2|GLRB|HTR3A|HTR4	Other
trovafloxacin	0.163003	-0.323304	0.987318	0.32711	0.688734	-5.81602	42	0.836445	0.163555	0.940561	1	bacterial DNA gyrase inhibitor	TOP2A	Other
TU-2100	-0.0645418	0.00347875	-0.8419	0.402899	0.73093	-5.94479	42	0.20145	0.79855	0.489567	1	NA	NA	Other
tucatinib	-0.242738	-0.158116	-2.27433	0.0262201	0.189493	-3.85147	42	0.01311	0.98689	0.103107	1	EGFR inhibitor	ERBB2	EGFR inhibitor
TWS-119	-0.150045	-0.232944	-1.12859	0.263176	0.636462	-5.67195	42	0.131588	0.868412	0.397968	1	glycogen synthase kinase inhibitor	GSK3B|JUN|MYC	Other
tyloxapol	0.086082	0.21266	0.777091	0.439895	0.753886	-5.99574	42	0.780052	0.219948	0.91839	1	NFkB pathway inhibitor	LPL|NFKB2	Other
tyrphostin-A9	-0.116457	-1.73527	-0.534676	0.59468	0.840472	-6.15063	42	0.29734	0.70266	0.586347	1	protein tyrosine kinase inhibitor|tyrosine kinase inhibitor	NA	Other
tyrphostin-AG-1296	0.0832209	-2.16342	0.278172	0.781755	0.919963	-6.25261	42	0.609123	0.390877	0.825124	1	FLT3 inhibitor	FLT3	Other
tyrphostin-AG-1478	-0.160332	-2.42535	-0.495075	0.622199	0.852337	-6.17055	42	0.3111	0.6889	0.597533	1	EGFR inhibitor	EGFR|MAPK14	EGFR inhibitor
tyrphostin-AG-494	0.0493328	0.161595	0.659898	0.511627	0.801813	-6.07767	42	0.744187	0.255813	0.897643	1	EGFR inhibitor	EGFR	EGFR inhibitor
tyrphostin-AG-99	-0.0218841	-1.5794	-0.0910734	0.927711	0.97974	-6.28648	42	0.463856	0.536144	0.7262	1	tyrosine kinase inhibitor	EGFR	Other
U-0126	0.0395447	-0.0274313	0.314121	0.754425	0.906298	-6.24218	42	0.622788	0.377212	0.832241	1	MEK inhibitor	AKT1|CHEK1|GSK3B|LCK|MAP2K1|MAP2K2|MAP2K7|MAPK1|MAPK11|MAPK12|MAPK14|MAPK8|PRKCA|RAF1|ROCK1|RPS6KB1|SGK1	Other
U-18666A	-0.155773	0.00433746	-1.57626	0.119771	0.449684	-5.09505	42	0.0598855	0.940114	0.261398	1	oxidosqualene cyclase inhibitor	NA	Other
ubenimex	0.0391623	-0.0142205	1.17677	0.243534	0.61517	-5.61858	42	0.878233	0.121767	0.949998	1	leukotriene synthesis inhibitor	LTA4H|RNPEP	Other
UH-232-(+)	-0.0370718	0.0615689	-0.430738	0.668069	0.873793	-6.19967	42	0.334035	0.665965	0.616857	1	dopamine receptor antagonist	DRD2|DRD3|DRD4|HTR1A	Other
UK-383367	0.106834	-1.05034	0.702119	0.485086	0.787058	-6.04967	42	0.757457	0.242543	0.904214	1	Procollagen C-Endopeptidase Inhibitors	BMP1	Other
ulipristal	-0.0623871	0.127619	-0.663604	0.509267	0.801542	-6.07528	42	0.254633	0.745367	0.548559	1	progesterone receptor antagonist	PGR	Other
UNBS-5162	0.0566955	-0.475514	0.428228	0.669887	0.873793	-6.20072	42	0.665057	0.334943	0.855906	1	CC chemokine receptor antagonist	NA	Other
UNC0631	-0.246083	-0.599938	-1.16974	0.246334	0.616757	-5.6265	42	0.123167	0.876833	0.383856	1	histone lysine methyltransferase inhibitor	EHMT2	Other
uprosertib	-0.32764	-1.48383	-1.38553	0.170577	0.52069	-5.36285	42	0.0852887	0.914711	0.315003	1	AKT inhibitor	AKT1|AKT2|AKT3	Other
uracil	-0.122996	0.0162543	-1.0229	0.31011	0.669818	-5.78149	42	0.155055	0.844945	0.432795	1	NA	DPYD|UCKL1	Other
uric-acid	-0.0392459	0.283149	-0.477807	0.634374	0.857539	-6.17876	42	0.317187	0.682813	0.600679	1	NA	PYGL	Other
uridine	0.103794	0.110143	1.0298	0.30688	0.668121	-5.77465	42	0.84656	0.15344	0.940701	1	dopamine receptor agonist	LSM6|TYMP	Other
valnemulin	-0.123892	-2.03972	-0.441574	0.660248	0.870564	-6.19505	42	0.330124	0.669876	0.613022	1	bacterial 50S ribosomal subunit inhibitor	NA	Other
valrubicin	-0.518777	-2.81745	-1.65914	0.101856	0.41902	-4.96873	42	0.050928	0.949072	0.240603	1	DNA inhibitor|topoisomerase inhibitor	TOP2A	Other
vandetanib	-0.435811	-0.0131944	-3.76296	0.000360446	0.00876211	-0.0228846	42	0.000180223	0.99982	0.00446219	1	EGFR inhibitor|RET tyrosine kinase inhibitor|VEGFR inhibitor	EGFR|EPHA1|EPHA10|EPHA2|EPHA3|EPHA4|EPHA5|EPHA6|EPHA7|EPHA8|EPHB1|EPHB2|EPHB3|EPHB4|EPHB6|ERBB2|ERBB3|ERBB4|FLT1|FLT4|KDR|PTK6|RET|SRC|TEK|VEGFA	EGFR inhibitor
vanoxerine	-0.08749	-2.82869	-0.300824	0.764499	0.910994	-6.24619	42	0.38225	0.61775	0.656899	1	dopamine uptake inhibitor	SLC6A3	Other
VE-821	0.024328	-0.05119	0.171504	0.864355	0.952295	-6.27612	42	0.567823	0.432177	0.800715	1	ATR kinase inhibitor	ATR	Other
VE-822	0.138478	-4.21109	0.625105	0.534068	0.814195	-6.09946	42	0.732966	0.267034	0.891967	1	ATR kinase inhibitor	ATM|ATR|MTOR|PIK3CG	Other
vemurafenib	0.24845	0.0595	2.48363	0.0155656	0.135137	-3.40311	42	0.992217	0.00778278	0.997806	1	RAF inhibitor	BRAF|RAF1	Other
venetoclax	0.0282172	0.205866	0.345538	0.730795	0.898871	-6.23203	42	0.634603	0.365397	0.838997	1	BCL inhibitor	BCL2	Other
VER-49009	-0.363302	-2.72242	-1.24452	0.217733	0.587495	-5.53994	42	0.108866	0.891134	0.35975	1	HSP inhibitor	HSP90AA1	Other
verubulin	0.341859	-2.27155	1.27291	0.207539	0.574492	-5.50574	42	0.89623	0.10377	0.958608	1	tubulin polymerization inhibitor	TUBB	Other
vidarabine	-0.0311043	0.16225	-0.38506	0.701437	0.888077	-6.2179	42	0.350719	0.649281	0.628275	1	antiviral	ADA	Other
vinblastine	0.381761	-2.26824	1.1723	0.245311	0.615431	-5.62362	42	0.877344	0.122656	0.949998	1	microtubule inhibitor|tubulin polymerization inhibitor	JUN|TUBA1A|TUBB|TUBD1|TUBE1|TUBG1	Other
vincamine	-0.113305	-0.0089075	-0.766244	0.446276	0.753886	-6.00387	42	0.223138	0.776862	0.510015	1	adrenergic receptor antagonist	CHRM1|CHRM2|CHRM3|CHRM4	Other
vincristine	0.107696	-2.47483	0.357654	0.721749	0.8942	-6.22786	42	0.639125	0.360875	0.838997	1	tubulin polymerization inhibitor	TUBA4A|TUBB	Other
vindesine	0.471725	-2.31277	1.5465	0.126791	0.464221	-5.13896	42	0.936605	0.0633953	0.975265	1	tubulin polymerization inhibitor	TUBB|TUBB1	Other
vinflunine	0.25582	-2.2539	0.872254	0.386248	0.720368	-5.91956	42	0.806876	0.193124	0.927088	1	microtubule inhibitor	NA	Other
vinorelbine	-0.262585	-3.06144	-0.791497	0.431503	0.751005	-5.98476	42	0.215752	0.784248	0.505184	1	tubulin polymerization inhibitor	TUBA1A|TUBA1B|TUBA1C|TUBA3C|TUBA3D|TUBA3E|TUBA4A|TUBB|TUBB1|TUBB2A|TUBB2B|TUBB3|TUBB4A|TUBB4B|TUBB6|TUBB8	Other
vismodegib	-0.0443014	-0.0329467	-0.46207	0.645558	0.864275	-6.18599	42	0.322779	0.677221	0.60697	1	hedgehog pathway inhibitor|smoothened receptor antagonist	SMO	Other
VLX600	-0.933494	-1.98433	-2.96723	0.00418854	0.0571437	-2.24672	42	0.00209427	0.997906	0.0294741	1	ubiquitin C-terminal hydrolase inhibitor	USP14	Other
volasertib	0.118024	-1.41488	0.390156	0.697684	0.888077	-6.21597	42	0.651158	0.348842	0.845497	1	PLK inhibitor	PLK1	Other
voreloxin	-0.0514299	-1.81814	-0.2076	0.836183	0.946636	-6.26941	42	0.418092	0.581908	0.692675	1	topoisomerase inhibitor	TOP2A	Other
vorinostat	0.12774	-1.09574	0.496009	0.621544	0.852312	-6.1701	42	0.689228	0.310772	0.870568	1	HDAC inhibitor	HDAC1|HDAC10|HDAC11|HDAC2|HDAC3|HDAC5|HDAC6|HDAC8|HDAC9	Other
voxtalisib	-0.218127	-0.667257	-1.07081	0.288176	0.660877	-5.73312	42	0.144088	0.855912	0.418795	1	mTOR inhibitor|PI3K inhibitor	MTOR|PIK3CA	Other
VS-4718	-0.564398	-0.437256	-4.22907	7.42203e-05	0.0029186	1.43432	42	3.71101e-05	0.999963	0.0014593	1	focal adhesion kinase inhibitor	NA	Other
VTP-27999	-0.103501	-0.491263	-0.735683	0.464543	0.770699	-6.02619	42	0.232272	0.767728	0.523204	1	renin inhibitor	REN	Other
VU0238429	0.0379632	-2.49342	0.118196	0.906273	0.973197	-6.28369	42	0.546863	0.453137	0.781429	1	acetylcholine receptor allosteric modulator	CHRM5	Other
VU0361737	-0.301837	0.137152	-2.42637	0.0180041	0.147678	-3.52902	42	0.00900207	0.990998	0.0791827	1	glutamate receptor positive allosteric modulator	GRM4	Other
VU0364770	-0.249108	-1.08611	-1.30777	0.19551	0.561701	-5.46273	42	0.0977551	0.902245	0.340316	1	glutamate receptor positive allosteric modulator	GRM4	Other
VX-765	0.00172154	-0.479135	0.0106243	0.991555	0.998965	-6.29049	42	0.504222	0.495778	0.752394	1	caspase inhibitor	CASP1	Other
warfarin	0.000777329	-0.117707	0.00731157	0.994188	0.998965	-6.29052	42	0.502906	0.497094	0.75227	1	vitamin K antagonist	VKORC1	Other
WAY-170523	-0.0681948	-0.475939	-0.484192	0.62986	0.856425	-6.17576	42	0.31493	0.68507	0.599741	1	metalloproteinase inhibitor	MMP13	Other
WAY-600	-0.0542972	-1.68243	-0.25638	0.798459	0.929103	-6.25832	42	0.39923	0.60077	0.675658	1	mTOR inhibitor	MTOR	Other
WHI-P154	-0.377418	-0.552593	-2.06961	0.0424264	0.253441	-4.25739	42	0.0212132	0.978787	0.141221	1	JAK inhibitor	EGFR|JAK1|JAK2|JAK3	Other
WYE-125132	-0.236736	-2.25463	-0.992457	0.324617	0.68673	-5.81111	42	0.162309	0.837691	0.448361	1	mTOR inhibitor	MTOR	Other
WYE-354	-0.53342	-0.801963	-3.66997	0.000488251	0.0107015	-0.301008	42	0.000244125	0.999756	0.00543993	1	mTOR inhibitor	MTOR	Other
WZ-3146	-1.24361	-2.31456	-5.56597	5.18818e-07	0.000138732	6.0666	42	2.59409e-07	1	6.9366e-05	1	EGFR inhibitor	EGFR	EGFR inhibitor
WZ-4002	-0.404959	0.0270759	-2.86932	0.0055278	0.0684188	-2.49376	42	0.0027639	0.997236	0.0355126	1	EGFR inhibitor	EGFR|ERBB2	EGFR inhibitor
WZ8040	-0.698146	-0.374908	-4.49378	2.90764e-05	0.00155501	2.30394	42	1.45382e-05	0.999985	0.000777504	1	EGFR inhibitor	EGFR	EGFR inhibitor
xanomeline	0.0734233	-2.31987	0.212428	0.832431	0.945593	-6.26842	42	0.583784	0.416216	0.807156	1	acetylcholine receptor agonist	CHRM1|CHRM2|CHRM3|CHRM4|CHRM5|HTR1A|HTR1B|HTR1D|HTR1E|HTR1F|HTR2A|HTR2B|HTR2C|HTR6|HTR7	Other
XBD173	-0.11222	-0.258278	-0.631206	0.530097	0.813168	-6.09572	42	0.265048	0.734952	0.559221	1	benzodiazepine receptor ligand	TSPO	Other
xilobam	0.0091043	-0.963836	0.0438351	0.965169	0.991858	-6.2896	42	0.517416	0.482584	0.762717	1	NA	NA	Other
XL-647	-1.1133	-1.04432	-4.49512	2.8937e-05	0.00155501	2.30841	42	1.44685e-05	0.999986	0.000777504	1	EGFR inhibitor|VEGFR inhibitor	EGFR|EPHB4|ERBB2|FLT4|KDR	EGFR inhibitor
XL388	-0.379573	-1.0701	-1.88156	0.0643286	0.320923	-4.60069	42	0.0321643	0.967836	0.18145	1	mTOR inhibitor	MTOR	Other
XL888	-0.368122	-4.52324	-1.10171	0.274608	0.644125	-5.70079	42	0.137304	0.862696	0.405244	1	HSP inhibitor	NA	Other
xylazine	-0.0892533	0.491299	-1.06626	0.290209	0.661916	-5.7378	42	0.145104	0.854896	0.419595	1	adrenergic receptor agonist	ADRA2A|ADRA2B|ADRA2C	Other
Y-27632	-0.118288	-0.849986	-0.604881	0.547342	0.819634	-6.11159	42	0.273671	0.726329	0.564658	1	rho associated kinase inhibitor	PKIA|PKN2|PRKACA|PRKCE|ROCK1|ROCK2	Other
Y-320	0.379905	-0.20391	2.37206	0.0206282	0.159955	-3.64621	42	0.989686	0.0103141	0.997806	1	interleukin inhibitor	IL17A	Other
Y-39983	0.178137	0.176087	1.48744	0.141685	0.478286	-5.22377	42	0.929157	0.0708427	0.971313	1	rho associated kinase inhibitor	ROCK1|ROCK2	Other
YM-155	-0.34404	-5.04608	-0.781854	0.43711	0.752145	-5.99213	42	0.218555	0.781445	0.507306	1	survivin inhibitor	BIRC5	Other
YM-201636	-0.265628	-0.216637	-2.01439	0.0480672	0.277008	-4.3612	42	0.0240336	0.975966	0.153746	1	PI3K inhibitor	NA	Other
YM-976	-0.0654418	0.264964	-0.593331	0.554997	0.819924	-6.11834	42	0.277499	0.722501	0.568973	1	phosphodiesterase inhibitor	PDE4A	Other
YO-01027	-0.201163	0.130838	-1.8682	0.0661959	0.327792	-4.62397	42	0.0330979	0.966902	0.185932	1	gamma secretase inhibitor	NA	Other
zaldaride	-0.0387413	-0.062609	-0.413218	0.680793	0.87959	-6.2069	42	0.340396	0.659604	0.622345	1	calmodulin antagonist	CALM1	Other
zaleplon	-0.135361	-0.0172175	-1.22094	0.226473	0.595219	-5.56778	42	0.113236	0.886764	0.367677	1	benzodiazepine receptor agonist	GABRA1|GABRB1|GABRG2|TSPO	Other
zardaverine	-0.168189	-2.68128	-0.519626	0.605071	0.842914	-6.15838	42	0.302536	0.697464	0.588691	1	phosphodiesterase inhibitor	PDE4D	Other
ziprasidone	-0.0734294	0.34267	-0.596216	0.553081	0.819924	-6.11666	42	0.27654	0.72346	0.567949	1	dopamine receptor antagonist|serotonin receptor antagonist	ADRA1A|ADRA1B|ADRA2A|ADRA2B|ADRA2C|CHRM1|CHRM2|CHRM3|CHRM4|CHRM5|DRD1|DRD2|DRD3|DRD4|DRD5|HRH1|HTR1A|HTR1B|HTR1D|HTR1E|HTR2A|HTR2C|HTR3A|HTR6|HTR7|SLC6A4	Other
ZK-93423	-0.256332	-0.837353	-1.81745	0.0737108	0.347852	-4.71107	42	0.0368554	0.963145	0.197486	1	benzodiazepine receptor agonist	GABRA1|GABRA2|GABRA3|GABRA5|GABRB2|GABRG2	Other
ZK-93426	-0.133318	-0.95429	-0.592154	0.555781	0.820175	-6.11902	42	0.27789	0.72211	0.568973	1	benzodiazepine receptor antagonist	GABRA1|GABRA2|GABRA3|GABRA5	Other
ZK811752	-0.301965	-0.952777	-2.50752	0.014639	0.127924	-3.34986	42	0.00731949	0.992681	0.0679594	1	CC chemokine receptor antagonist	CCR1	Other
ZLN005	-0.230275	0.0485332	-2.4745	0.0159332	0.135315	-3.42334	42	0.00796659	0.992033	0.0722288	1	NA	NA	Other
ZM-306416	-0.70557	-0.476616	-3.98828	0.000169903	0.00528279	0.668949	42	8.49514e-05	0.999915	0.00270428	1	Abl kinase inhibitor|src inhibitor|VEGFR inhibitor	EGFR|FLT1|FLT4|KDR	EGFR inhibitor
ZM-447439	-0.116205	-1.22567	-0.619493	0.537735	0.816314	-6.10286	42	0.268867	0.731133	0.562251	1	Aurora kinase inhibitor	AURKA|AURKB	Other
zolantidine	0.256526	0.10698	2.51851	0.0142295	0.125985	-3.32521	42	0.992885	0.00711476	0.997806	1	histamine receptor antagonist	NA	Other
zolmitriptan	-0.425548	-0.622961	-3.02979	0.00349766	0.0497486	-2.08558	42	0.00174883	0.998251	0.0256944	1	serotonin receptor agonist	HTR1A|HTR1B|HTR1D|HTR1E|HTR1F	Other
ZSTK-474	-0.589248	-1.29367	-3.27799	0.00167345	0.0279675	-1.42215	42	0.000836723	0.999163	0.0143423	1	PI3K inhibitor	PIK3CB|PIK3CD|PIK3CG	Other
