# Supplementary material for: Beyondcell: targeting cancer therapeutic heterogeneity in single-cell RNA-seq data
Source: Genome Med. 2021 Dec 16;13:187. doi: 10.1186/s13073-021-01001-x (PMC8675493; doi:10.1186/s13073-021-01001-x)
Supplement: Supplementary file 9 — Additional file 9: Table S8. Cell lines drug homogeneity for Kinker et al. dataset. [file 13073_2021_1001_MOESM9_ESM.xlsx]

## Sheet: S8_Cell_lines_homogeneity
Table S8: Cell lines drug homogeneity for Kinker et al. dataset.
Cell_line	homogeneous_sensitivity (SP=0)	homogeneous_resistance (SP=1)	Total Heterogenity	Total homogeneity	mean_switch_point	median_switch_point
FTC133_THYROID	21.46	46.52	32.02	67.98	0.64	0.92
8305C_THYROID	19.06	42.93	38.01	61.99	0.64	0.87
BCPAP_THYROID	22.06	44.24	33.7	66.3	0.62	0.86
SW579_THYROID	23.14	41.37	35.49	64.51	0.61	0.82
HS939T_SKIN	20.62	41.73	37.65	62.35	0.62	0.84
HS852T_SKIN	19.54	39.81	40.65	59.35	0.63	0.84
RVH421_SKIN	19.42	39.81	40.77	59.23	0.62	0.82
SKMEL30_SKIN	17.99	37.77	44.24	55.76	0.62	0.78
SKMEL5_SKIN	17.63	35.25	47.12	52.88	0.62	0.775
SKMEL2_SKIN	18.59	36.45	44.96	55.04	0.61	0.765
COLO792_SKIN	18.94	38.97	42.09	57.91	0.62	0.76
C32_SKIN	19.18	37.53	43.29	56.71	0.61	0.76
COLO741_SKIN	18.11	36.21	45.68	54.32	0.61	0.76
UACC257_SKIN	19.78	37.17	43.05	56.95	0.6	0.755
SKMEL3_SKIN	19.06	37.53	43.41	56.59	0.61	0.75
IGR1_SKIN	17.51	34.89	47.6	52.4	0.61	0.75
A375_SKIN	20.86	37.05	42.09	57.91	0.6	0.72
A2058_SKIN	19.54	34.05	46.41	53.59	0.59	0.71
WM88_SKIN	19.78	35.13	45.09	54.91	0.59	0.7
IGR37_SKIN	18.71	33.69	47.6	52.4	0.59	0.7
HT1080_SOFT_TISSUE	20.74	40.17	39.09	60.91	0.62	0.8
RD_SOFT_TISSUE	19.06	29.98	50.96	49.04	0.58	0.7
A204_SOFT_TISSUE	21.7	31.29	47.01	52.99	0.56	0.63
PC3_PROSTATE	18.94	42.45	38.61	61.39	0.65	0.87
LNCAPCLONEFGC_PROSTATE	14.63	31.18	54.19	45.81	0.61	0.7
SU8686_PANCREAS	23.98	50	26.02	73.98	0.64	0.99
PK45H_PANCREAS	20.38	47.6	32.02	67.98	0.65	0.94
ASPC1_PANCREAS	21.94	45.68	32.38	67.62	0.64	0.9
HUPT4_PANCREAS	24.58	46.64	28.78	71.22	0.63	0.89
PANC1_PANCREAS	21.34	43.76	34.9	65.1	0.63	0.86
HUPT3_PANCREAS	18.71	39.93	41.36	58.64	0.63	0.84
SW1990_PANCREAS	19.06	39.21	41.73	58.27	0.63	0.82
DANG_PANCREAS	24.1	43.76	32.14	67.86	0.61	0.81
PK59_PANCREAS	17.63	40.17	42.2	57.8	0.63	0.78
PATU8988S_PANCREAS	18.11	37.53	44.36	55.64	0.62	0.78
PANC0203_PANCREAS	17.39	37.17	45.44	54.56	0.62	0.78
OAW28_OVARY	17.27	42.93	39.8	60.2	0.65	0.865
OVTOKO_OVARY	18.94	42.45	38.61	61.39	0.64	0.85
JHOC5_OVARY	19.9	42.57	37.53	62.47	0.64	0.84
CAOV3_OVARY	19.54	41.73	38.73	61.27	0.62	0.84
JHOS2_OVARY	17.51	40.53	41.96	58.04	0.64	0.835
TYKNU_OVARY	22.66	41.73	35.61	64.39	0.61	0.83
OVCAR4_OVARY	20.02	39.93	40.05	59.95	0.63	0.83
ONCODG1_OVARY	17.03	31.29	51.68	48.32	0.6	0.74
TOV21G_OVARY	19.3	32.61	48.09	51.91	0.6	0.725
OVSAHO_OVARY	17.63	33.93	48.44	51.56	0.61	0.72
OVK18_OVARY	22.06	28.18	49.76	50.24	0.53	0.56
TOV112D_OVARY	24.82	27.46	47.72	52.28	0.52	0.54
COV434_OVARY	22.06	27.82	50.12	49.88	0.52	0.52
KPNSI9S_AUTONOMIC_GANGLIA	24.1	36.21	39.69	60.31	0.58	0.7
SKNAS_AUTONOMIC_GANGLIA	19.3	20.74	59.96	40.04	0.52	0.54
ACCMESO1_PLEURA	20.86	48.2	30.94	69.06	0.66	0.975
RERFLCKJ_LUNG	25.54	48.92	25.54	74.46	0.63	0.96
NCIH650_LUNG	22.18	47.36	30.46	69.54	0.64	0.94
RERFLCAD1_LUNG	20.86	47.24	31.9	68.1	0.65	0.94
SQ1_LUNG	22.3	47.12	30.58	69.42	0.64	0.93
SKMES1_LUNG	22.3	46.76	30.94	69.06	0.64	0.925
SW1271_LUNG	21.7	46.64	31.66	68.34	0.64	0.92
HCC366_LUNG	20.62	45.08	34.3	65.7	0.64	0.92
NCIH226_LUNG	20.62	44.6	34.78	65.22	0.65	0.92
NCIH2347_LUNG	20.02	46.64	33.34	66.66	0.64	0.9
NCIH2126_LUNG	20.74	45.68	33.58	66.42	0.64	0.9
NCIH1373_LUNG	21.34	44.12	34.54	65.46	0.64	0.9
EKVX_LUNG	19.54	43.05	37.41	62.59	0.64	0.88
IALM_LUNG	20.74	41.85	37.41	62.59	0.64	0.86
NCIH292_LUNG	19.42	42.45	38.13	61.87	0.63	0.86
NCIH2444_LUNG	19.3	42.21	38.49	61.51	0.64	0.86
NCIH1435_LUNG	16.43	42.33	41.24	58.76	0.64	0.86
NCIH1792_LUNG	21.1	43.65	35.25	64.75	0.63	0.855
EBC1_LUNG	18.35	43.17	38.48	61.52	0.64	0.855
NCIH2228_LUNG	19.78	43.29	36.93	63.07	0.64	0.845
NCIH2073_LUNG	20.86	42.21	36.93	63.07	0.63	0.84
ABC1_LUNG	19.9	41.97	38.13	61.87	0.63	0.83
NCIH2452_PLEURA	20.38	41.49	38.13	61.87	0.62	0.82
NCIH2087_LUNG	19.78	41.37	38.85	61.15	0.63	0.82
RERFLCAI_LUNG	17.03	38.37	44.6	55.4	0.63	0.82
NCIH1944_LUNG	19.3	39.57	41.13	58.87	0.62	0.8
MSTO211H_PLEURA	17.99	37.53	44.48	55.52	0.63	0.795
CALU6_LUNG	22.42	38.01	39.57	60.43	0.6	0.79
NCIH1568_LUNG	17.03	38.25	44.72	55.28	0.63	0.785
NCIH460_LUNG	17.15	38.13	44.72	55.28	0.62	0.76
NCIH2110_LUNG	18.23	35.85	45.92	54.08	0.6	0.74
NCIH727_LUNG	10.07	28.54	61.39	38.61	0.63	0.74
NCIH1299_LUNG	18.94	35.37	45.69	54.31	0.6	0.72
NCIH2170_LUNG	18.82	35.13	46.05	53.95	0.6	0.72
NCIH358_LUNG	18.47	34.53	47	53	0.6	0.72
SBC5_LUNG	29.62	30.58	39.8	60.2	0.52	0.55
NCIH1048_LUNG	14.63	13.79	71.58	28.42	0.51	0.53
NCIH2077_LUNG	22.54	20.98	56.48	43.52	0.5	0.505
NCIH446_LUNG	22.06	22.42	55.52	44.48	0.5	0.5
NCIH522_LUNG	26.62	23.98	49.4	50.6	0.49	0.46
JHH6_LIVER	22.18	47.96	29.86	70.14	0.65	0.95
SNU423_LIVER	19.42	45.92	34.66	65.34	0.65	0.92
LI7_LIVER	20.86	43.41	35.73	64.27	0.63	0.89
SNU449_LIVER	22.06	43.53	34.41	65.59	0.63	0.86
JHH7_LIVER	19.9	36.33	43.77	56.23	0.61	0.76
HEP3B217_LIVER	24.22	33.45	42.33	57.67	0.57	0.695
HUH6_LIVER	16.55	27.7	55.75	44.25	0.58	0.66
OSRC2_KIDNEY	22.18	52.04	25.78	74.22	0.66	1
CAKI2_KIDNEY	20.38	47.72	31.9	68.1	0.66	0.94
RCC10RGB_KIDNEY	20.98	46.64	32.38	67.62	0.65	0.92
BFTC909_KIDNEY	20.02	42.21	37.77	62.23	0.63	0.86
KMRC3_KIDNEY	17.63	42.69	39.68	60.32	0.65	0.84
VMRCRCZ_KIDNEY	19.18	41.01	39.81	60.19	0.64	0.82
SNU899_UPPER_AERODIGESTIVE_TRACT	22.42	51.08	26.5	73.5	0.65	1
BICR56_UPPER_AERODIGESTIVE_TRACT	23.26	46.04	30.7	69.3	0.62	0.905
BHY_UPPER_AERODIGESTIVE_TRACT	20.98	45.32	33.7	66.3	0.64	0.9
JHU006_UPPER_AERODIGESTIVE_TRACT	20.02	43.41	36.57	63.43	0.63	0.86
DETROIT562_UPPER_AERODIGESTIVE_TRACT	20.38	43.05	36.57	63.43	0.63	0.86
JHU011_UPPER_AERODIGESTIVE_TRACT	18.59	42.69	38.72	61.28	0.63	0.86
SCC9_UPPER_AERODIGESTIVE_TRACT	16.31	39.81	43.88	56.12	0.65	0.86
PECAPJ49_UPPER_AERODIGESTIVE_TRACT	20.62	41.85	37.53	62.47	0.62	0.84
YD38_UPPER_AERODIGESTIVE_TRACT	19.9	41.01	39.09	60.91	0.62	0.83
SNU1214_UPPER_AERODIGESTIVE_TRACT	18.47	41.85	39.68	60.32	0.62	0.825
SNU46_UPPER_AERODIGESTIVE_TRACT	19.3	39.57	41.13	58.87	0.63	0.825
BICR16_UPPER_AERODIGESTIVE_TRACT	21.1	41.01	37.89	62.11	0.61	0.82
BICR31_UPPER_AERODIGESTIVE_TRACT	18.11	40.17	41.72	58.28	0.62	0.8
JHU029_UPPER_AERODIGESTIVE_TRACT	14.63	37.89	47.48	52.52	0.63	0.795
BICR6_UPPER_AERODIGESTIVE_TRACT	20.26	39.57	40.17	59.83	0.61	0.785
SCC47_UPPER_AERODIGESTIVE_TRACT	19.18	37.77	43.05	56.95	0.61	0.78
SCC25_UPPER_AERODIGESTIVE_TRACT	16.67	37.65	45.68	54.32	0.62	0.78
93VU_UPPER_AERODIGESTIVE_TRACT	17.27	36.33	46.4	53.6	0.61	0.765
SCC90_UPPER_AERODIGESTIVE_TRACT	18.35	18.11	63.54	36.46	0.52	0.56
SH10TC_STOMACH	21.58	46.04	32.38	67.62	0.64	0.92
LMSU_STOMACH	20.86	42.09	37.05	62.95	0.61	0.845
MKN7_STOMACH	16.07	38.73	45.2	54.8	0.64	0.82
2313287_STOMACH	22.42	40.05	37.53	62.47	0.6	0.765
MKN45_STOMACH	18.11	37.53	44.36	55.64	0.62	0.765
IM95_STOMACH	21.94	37.65	40.41	59.59	0.59	0.735
SNU308_BILIARY_TRACT	20.5	46.16	33.34	66.66	0.64	0.92
HS729_SOFT_TISSUE	20.5	40.29	39.21	60.79	0.62	0.78
TE1_OESOPHAGUS	19.18	43.41	37.41	62.59	0.64	0.86
TE9_OESOPHAGUS	20.74	40.41	38.85	61.15	0.62	0.84
TE10_OESOPHAGUS	17.75	39.93	42.32	57.68	0.63	0.82
KYSE520_OESOPHAGUS	17.39	39.45	43.16	56.84	0.64	0.82
COLO680N_OESOPHAGUS	18.11	39.81	42.08	57.92	0.62	0.785
TE14_OESOPHAGUS	20.62	38.61	40.77	59.23	0.6	0.77
TE6_OESOPHAGUS	19.3	32.37	48.33	51.67	0.59	0.72
TEN_ENDOMETRIUM	17.99	41.61	40.4	59.6	0.64	0.86
HEC108_ENDOMETRIUM	22.42	42.45	35.13	64.87	0.61	0.82
EFE184_ENDOMETRIUM	20.74	42.93	36.33	63.67	0.63	0.82
HEC6_ENDOMETRIUM	22.42	40.29	37.29	62.71	0.6	0.8
SNU1077_ENDOMETRIUM	20.62	36.45	42.93	57.07	0.6	0.795
HEC251_ENDOMETRIUM	21.58	38.73	39.69	60.31	0.59	0.76
HEC151_ENDOMETRIUM	21.1	35.13	43.77	56.23	0.59	0.74
HEC59_ENDOMETRIUM	17.15	28.18	54.67	45.33	0.59	0.7
MFE319_ENDOMETRIUM	17.27	25.78	56.95	43.05	0.57	0.63
MFE280_ENDOMETRIUM	17.27	24.94	57.79	42.21	0.55	0.625
NCIH747_LARGE_INTESTINE	21.82	45.8	32.38	67.62	0.63	0.9
RCM1_LARGE_INTESTINE	20.26	38.85	40.89	59.11	0.61	0.78
LS1034_LARGE_INTESTINE	19.06	38.49	42.45	57.55	0.62	0.78
OUMS23_LARGE_INTESTINE	17.51	34.05	48.44	51.56	0.61	0.74
HT55_LARGE_INTESTINE	17.87	33.33	48.8	51.2	0.61	0.74
HCC56_LARGE_INTESTINE	18.71	32.73	48.56	51.44	0.6	0.705
CL34_LARGE_INTESTINE	15.71	27.46	56.83	43.17	0.58	0.67
SNUC4_LARGE_INTESTINE	17.63	27.7	54.67	45.33	0.57	0.65
LS180_LARGE_INTESTINE	14.39	23.38	62.23	37.77	0.58	0.65
CCK81_LARGE_INTESTINE	22.18	33.21	44.61	55.39	0.56	0.64
HDQP1_BREAST	24.7	47	28.3	71.7	0.62	0.92
BT549_BREAST	20.98	38.25	40.77	59.23	0.61	0.8
HCC1428_BREAST	17.27	38.73	44	56	0.63	0.8
MDAMB436_BREAST	16.07	36.69	47.24	52.76	0.62	0.795
MCF7_BREAST	17.75	36.81	45.44	54.56	0.62	0.78
HCC1419_BREAST	13.31	34.41	52.28	47.72	0.63	0.78
HCC38_BREAST	18.59	35.73	45.68	54.32	0.61	0.76
EFM192A_BREAST	12.59	33.21	54.2	45.8	0.62	0.74
KPL1_BREAST	15.59	30.46	53.95	46.05	0.61	0.72
BT474_BREAST	19.18	35.49	45.33	54.67	0.59	0.7
MDAMB361_BREAST	18.11	35.01	46.88	53.12	0.59	0.7
T47D_BREAST	16.07	29.14	54.79	45.21	0.6	0.7
CAMA1_BREAST	14.75	28.42	56.83	43.17	0.59	0.655
ZR751_BREAST	14.99	28.66	56.35	43.65	0.57	0.64
HMC18_BREAST	23.38	31.06	45.56	54.44	0.55	0.635
U118MG_CENTRAL_NERVOUS_SYSTEM	19.9	44.72	35.38	64.62	0.65	0.91
SW1088_CENTRAL_NERVOUS_SYSTEM	23.14	44.24	32.62	67.38	0.63	0.9
DKMG_CENTRAL_NERVOUS_SYSTEM	19.9	43.76	36.34	63.66	0.64	0.88
SNU738_CENTRAL_NERVOUS_SYSTEM	17.99	43.29	38.72	61.28	0.64	0.88
TM31_CENTRAL_NERVOUS_SYSTEM	20.62	43.05	36.33	63.67	0.63	0.86
CAS1_CENTRAL_NERVOUS_SYSTEM	20.14	41.49	38.37	61.63	0.63	0.86
GOS3_CENTRAL_NERVOUS_SYSTEM	16.79	40.77	42.44	57.56	0.64	0.84
KNS42_CENTRAL_NERVOUS_SYSTEM	17.87	39.09	43.04	56.96	0.64	0.82
KALS1_CENTRAL_NERVOUS_SYSTEM	20.62	39.45	39.93	60.07	0.62	0.8
CCFSTTG1_CENTRAL_NERVOUS_SYSTEM	19.66	40.89	39.45	60.55	0.62	0.79
42MGBA_CENTRAL_NERVOUS_SYSTEM	20.62	37.53	41.85	58.15	0.61	0.79
DAOY_CENTRAL_NERVOUS_SYSTEM	22.3	37.77	39.93	60.07	0.6	0.76
SJSA1_BONE	20.5	44.6	34.9	65.1	0.64	0.9
HOS_BONE	19.42	36.93	43.65	56.35	0.6	0.76
SKES1_BONE	35.73	23.14	41.13	58.87	0.44	0.36
HT1197_URINARY_TRACT	23.14	48.56	28.3	71.7	0.64	0.94
UMUC1_URINARY_TRACT	21.7	44.6	33.7	66.3	0.63	0.88
HT1376_URINARY_TRACT	20.98	43.05	35.97	64.03	0.63	0.86
TCCSUP_URINARY_TRACT	20.02	41.85	38.13	61.87	0.64	0.85
VMCUB1_URINARY_TRACT	19.66	39.33	41.01	58.99	0.61	0.795
RT4_URINARY_TRACT	22.18	39.21	38.61	61.39	0.6	0.74
HUH28_BILIARY_TRACT	20.86	47.96	31.18	68.82	0.65	0.94
HUCCT1_BILIARY_TRACT	21.58	44.72	33.7	66.3	0.63	0.9
SNU1079_BILIARY_TRACT	22.54	43.88	33.58	66.42	0.63	0.855
SNU1196_BILIARY_TRACT	16.67	32.37	50.96	49.04	0.6	0.725
