# Supplementary material for: Beyondcell: targeting cancer therapeutic heterogeneity in single-cell RNA-seq data
Source: Genome Med. 2021 Dec 16;13:187. doi: 10.1186/s13073-021-01001-x (PMC8675493; doi:10.1186/s13073-021-01001-x)
Supplement: Supplementary file 10 — Additional file 10: Table S9. Correlation of drug sensitivity and Recurrent Heterogeneous Programs (RHP) Beyondcell scores. [file 13073_2021_1001_MOESM10_ESM.xlsx]

## Sheet: S9_cor_RHPs_SSc
Table S9: Correlation of drug sensitivity and Recurrent Heterogeneous Programs (RHP) Beyondcell scores.
sig_id	Name	MoA	Target	Source	Cell_Cycle_G1S_cor	Cell_Cycle_G2M_cor	Skin_Pigmentation_cor	EMT_1_cor	EMT_2_cor	IFN_Response_cor	EMT_3_cor	p53_Dependent_Senescence_cor	Epithelial_Senescence_cor	Stress_Response_cor	Protein_Maturation_cor	Proteasomal_Degradation_cor
sig_20879	ERLOTINIB	EGFR INHIBITOR	NR1I2, EGFR	GDSC	-0.24949	-0.23936	-0.113578	-0.154436	-0.296523	0.102533	0.725918	0.527075	0.687413	-0.0100269	-0.120835	-0.180752
sig_20880	SIROLIMUS, RAPAMYCIN	MTOR INHIBITOR, NA	FGF2, FKBP1A, MTOR, NA	GDSC	-0.248247	-0.131308	0.0563513	-0.0381614	-0.116923	0.132988	0.3218	0.424878	0.391712	0.0182622	-0.102397	-0.245323
sig_20881	SUNITINIB	PDGFR TYROSINE KINASE RECEPTOR INHIBITOR, FLT3 INHIBITOR, KIT INHIBITOR, RET TYROSINE KINASE INHIBITOR, VEGFR INHIBITOR	NA	GDSC	-0.124563	-0.0538875	-0.0348314	0.141304	0.091995	0.0808341	0.172403	0.175212	0.130283	-0.132431	0.0426779	-0.0635132
sig_20882	PHA-665752	C-MET INHIBITOR	MET	GDSC	-0.146555	-0.0879495	0.13549	-0.00745143	-0.156922	-0.0790486	0.0670195	0.127792	0.113032	-0.394207	-0.23003	-0.288804
sig_20883	MG-132	PROTEASOME INHIBITOR	PSMB1	GDSC	0.0682273	0.0343865	0.0345759	0.559746	0.581422	0.128194	-0.139156	-0.102851	-0.280865	-0.0314022	0.150229	0.0566154
sig_20884	PACLITAXEL	TUBULIN INHIBITOR	MAP4, TUBB, MAP2, BCL2, MAPT, TLR4, TUBB1, NR1I2	GDSC	0.0231671	0.0809853	-0.22316	0.597274	0.579711	0.368444	0.373768	0.218475	0.095232	0.192966	0.211235	-0.00379672
sig_20885	CYCLOPAMINE	NA	NA	GDSC	-0.231938	-0.0901959	-0.188318	-0.139623	-0.108658	0.081214	0.230888	0.305411	0.269889	0.0244667	-0.171895	-0.321131
sig_20886	AZ-628, AZ628	RAF INHIBITOR, NA	RAF1, BRAF, NA	GDSC	-0.0407945	-0.0040258	0.349978	0.358319	0.213313	0.0645453	-0.131006	-0.0406882	-0.185099	-0.145541	0.06518	0.00707657
sig_20887	SORAFENIB	PDGFR TYROSINE KINASE RECEPTOR INHIBITOR, KIT INHIBITOR, RAF INHIBITOR, VEGFR INHIBITOR, RET TYROSINE KINASE INHIBITOR, FLT3 INHIBITOR	KDR, BRAF, RAF1, FLT4, RET, FLT1, FGFR1, KIT, PDGFRB, DDR2, FLT3	GDSC	-0.206438	-0.101135	0.0266225	-0.264489	-0.28479	-0.044179	0.0977905	0.155216	0.240556	-0.162397	-0.0514162	-0.0302826
sig_20888	TOZASERTIB, VX-680	JAK INHIBITOR, FLT3 INHIBITOR, AURORA KINASE INHIBITOR, BCR-ABL KINASE INHIBITOR, NA	AURKA, AURKB, LCK, AURKC, NA	GDSC	0.0426167	0.0782995	-0.187564	-0.13573	-0.0502883	-0.0137628	0.0577109	0.0136157	0.059533	-0.0251322	-0.0403149	-0.149078
sig_20889	IMATINIB	KIT INHIBITOR, PDGFR TYROSINE KINASE RECEPTOR INHIBITOR, BCR-ABL KINASE INHIBITOR	RET, ABL1, CSF1R, KIT, NTRK1, PDGFRA, DDR1, PDGFRB	GDSC	-0.0347758	-0.0498427	-0.128994	-0.0284795	-0.0203387	-0.0585626	0.0266393	0.0212892	0.0297506	-0.18689	-0.119876	-0.203513
sig_20890	NVP-TAE684, TAE684	ALK TYROSINE KINASE RECEPTOR INHIBITOR, NA	ALK, INSR, NA	GDSC	-0.0544788	-0.0481709	-0.0585837	0.541183	0.424404	0.297281	0.272858	0.319878	0.120587	0.0394647	0.16001	-0.0352472
sig_20891	CRIZOTINIB	ALK TYROSINE KINASE RECEPTOR INHIBITOR	ALK, MET	GDSC	-0.0304653	-0.00681332	0.00383301	0.475934	0.325285	0.259231	0.182823	0.233073	0.085379	0.0384727	0.122943	-0.029655
sig_20892	SARACATINIB	SRC INHIBITOR	ABL1, SRC, YES1, LCK	GDSC	-0.131816	-0.0402774	-0.182476	0.288585	0.214093	0.277632	0.465972	0.437165	0.399752	-0.0326972	0.0763999	-0.0788649
sig_20893	S-TRITYL-L-CYSTEINE	MITOTIC KINESIN INHIBITOR	NA	GDSC	-0.0574917	0.0109424	-0.128993	0.185932	0.224804	0.200773	0.0749702	0.119739	0.0606364	0.0278419	0.175957	0.0432896
sig_20894	Z-LLNLE-CHO	NA	NA	GDSC	-0.0636919	-0.0040034	-0.111693	0.715819	0.674562	0.502376	0.204034	0.261171	0.00272551	0.169305	0.256812	0.0750783
sig_20895	DASATINIB	SRC INHIBITOR, KIT INHIBITOR, TYROSINE KINASE INHIBITOR, BCR-ABL KINASE INHIBITOR, PDGFR TYROSINE KINASE RECEPTOR INHIBITOR, EPHRIN INHIBITOR	EPHA2, STAT5B, PDGFRB, FRK, YES1, FYN, FGR, ABL2, BLK, LYN, LCK, KIT, SRMS, ABL1, HCK, SRC	GDSC	-0.0569706	-0.00110349	-0.234995	0.701849	0.659702	0.346393	0.318899	0.306026	0.0713044	0.117619	0.152226	-0.0646106
sig_20896	GNF-2	BCR-ABL KINASE INHIBITOR	ABL1, BCR	GDSC	-0.131635	-0.0353977	-0.145346	0.00390232	-0.015075	0.0287353	0.204348	0.21639	0.242879	-0.113413	-0.0781362	-0.206283
sig_20897	CGP-60474	NA	NA	GDSC	0.015606	0.0393198	-0.154581	0.780187	0.789712	0.360677	0.133472	0.162189	-0.106069	0.141867	0.228761	0.0482081
sig_20898	CGP-082996	NA	NA	GDSC	-0.104612	-0.0473202	-0.205091	0.566638	0.530863	0.299872	0.41719	0.348065	0.197634	0.0559586	0.0726078	-0.139008
sig_20899	A-770041	NA	NA	GDSC	-0.119512	-0.048141	-0.178987	0.466115	0.444381	0.276109	0.312261	0.329249	0.14534	0.0884454	0.0490356	-0.139876
sig_20900	WH-4-023	NA	NA	GDSC	-0.207797	-0.0984122	-0.115066	0.535406	0.5019	0.301971	0.283303	0.378009	0.156953	0.0609876	0.0348056	-0.206382
sig_20901	WZ-1-84	NA	NA	GDSC	-0.181002	-0.137937	-0.201032	0.169795	0.0479627	0.206323	0.748766	0.530702	0.578985	0.0281459	-0.00504843	-0.135744
sig_20902	BI-2536	PLK INHIBITOR	PLK2, PLK1, BRD4, PLK3	GDSC	0.339661	0.434348	-0.273342	0.1454	0.26074	0.0127091	-0.0597671	-0.247385	-0.186259	0.091198	0.175494	0.0743856
sig_20903	BMS-536924	NA	NA	GDSC	-0.137766	-0.0937185	0.0550347	0.317177	0.165558	0.218602	0.488738	0.430731	0.340694	0.0383908	0.230853	-0.00133262
sig_20904	BMS-509744	NA	NA	GDSC	0.0484214	0.0651543	-0.0247581	0.759359	0.745155	0.259945	0.0618879	0.0861851	-0.15028	0.0716407	0.23429	0.0230929
sig_20905	CMK	NA	NA	GDSC	-0.0354653	0.0196664	-0.212057	0.430514	0.553962	0.188177	-0.000643143	0.00240056	-0.14333	0.204582	0.174514	0.0398878
sig_20906	PYRIMETHAMINE	DIHYDROFOLATE REDUCTASE INHIBITOR	SLC47A1, DHFR	GDSC	0.207686	0.171666	0.110922	0.137282	0.142695	0.0615257	-0.181054	-0.209313	-0.181547	0.271665	0.202667	0.184874
sig_20907	URSOLIC-ACID, JW-7-52-1	ATPASE INHIBITOR, STAT INHIBITOR, NFKB PATHWAY INHIBITOR, NA	PLA2G1B, HSD11B1, PYGM, PTPN1, NA	GDSC	0.0691292	0.10331	-0.0447081	0.707307	0.671493	0.252322	0.0697656	0.025097	-0.169076	0.128744	0.227464	0.0265116
sig_20908	A-443654	NA	NA	GDSC	0.107663	0.164702	-0.262951	0.328959	0.411338	0.146145	0.164692	0.076743	0.0347911	0.122139	0.17717	-0.00994543
sig_20909	GW-843682X, GW843682X	PLK INHIBITOR, NA	PLK1, PLK3, NA	GDSC	0.371223	0.411201	-0.243137	-0.00667889	0.0985858	-0.022233	-0.10702	-0.294047	-0.158409	0.103303	0.268752	0.267223
sig_20910	ENTINOSTAT, MS-275	HDAC INHIBITOR, NA	HDAC2, HDAC3, HDAC1, HDAC9, NA	GDSC	0.414226	0.280936	-0.0778274	-0.0343101	0.0834065	-0.0443535	-0.158628	-0.287288	-0.156657	-0.0384756	0.190618	0.201828
sig_20911	PARTHENOLIDE	NFKB PATHWAY INHIBITOR	NA	GDSC	-0.0778507	-0.0733908	-0.198367	-0.120616	0.0181324	-0.00286969	-0.00106533	0.0578497	0.0216214	-0.0663656	-0.0770791	-0.160864
sig_20912	KIN001-135	NA	NA	GDSC	-0.494374	-0.357003	0.0531336	0.0661619	0.00291044	0.0726582	0.273083	0.39599	0.262546	0.00269748	-0.252988	-0.415897
sig_20913	TGX-221, TGX221	PI3K INHIBITOR, NA	PIK3CB, PIK3CD, NA	GDSC	-0.15847	-0.126079	0.0283208	0.473367	0.50433	0.209348	-0.0624602	0.174071	-0.110716	-0.0779083	-0.126325	-0.367051
sig_20914	BORTEZOMIB	NFKB PATHWAY INHIBITOR, PROTEASOME INHIBITOR	PSMB5, PSMB10, PSMA8, PSMA7, PSMB1, PSMB3, PSMB4, PSMA5, PSMA3, PSMA6, PSMB11, PSMB2, PSMB8, PSMA4, PSMB7, PSMB6, RELA, PSMD2, PSMA1, PSMA2, PSMB9, PSMD1	GDSC	0.0361221	0.0344676	-0.111193	0.742245	0.747703	0.269285	-0.0322609	0.0200725	-0.232233	0.0650298	0.168234	0.000463736
sig_20915	XMD8-85	NA	NA	GDSC	-0.153335	-0.0938275	-0.0657128	0.389752	0.428801	0.210754	0.100147	0.198878	0.0127098	-0.0701264	-0.08938	-0.26271
sig_20916	ROSCOVITINE	CDK INHIBITOR	CDK9, CDK2	GDSC	-0.583526	-0.240093	0.0472419	0.20027	0.205414	0.130598	-0.0510497	0.209934	0.0163976	0.0465392	0.0238378	-0.0107927
sig_20917	SALUBRINAL	EUKARYOTIC TRANSLATION INITIATION FACTOR INHIBITOR	EIF2S1	GDSC	-0.189753	-0.115921	0.0155429	-0.142617	-0.13324	-0.124944	-0.0868496	0.0409001	-0.0193565	-0.232512	-0.191357	-0.261069
sig_20918	LAPATINIB	ERBB2 INHIBITOR, EGFR INHIBITOR	ERBB2, EGFR	GDSC	-0.313504	-0.320675	-0.11391	-0.160161	-0.298042	0.100169	0.67037	0.543632	0.685675	0.00521753	-0.102013	-0.156982
sig_20919	GSK269962A, GSK-269962A	NA	NA	GDSC	0.0672974	0.0878289	-0.0529336	0.526967	0.658534	0.122756	-0.430969	-0.28624	-0.549512	0.0537584	0.122598	0.0792382
sig_20920	DOXORUBICIN	TOPOISOMERASE INHIBITOR	TOP2A	GDSC	0.0754687	0.175608	-0.263029	0.0606938	0.0970309	0.0203976	0.0263365	-0.169454	-0.111752	0.228571	0.215238	0.309292
sig_20921	ETOPOSIDE	TOPOISOMERASE INHIBITOR	TOP2A, TOP2B	GDSC	0.289417	0.27159	-0.24263	-0.139961	-0.00727663	-0.14041	-0.259033	-0.413066	-0.267829	0.0702575	0.186252	0.351567
sig_20922	GEMCITABINE	RIBONUCLEOTIDE REDUCTASE INHIBITOR	RRM2, TYMS, RRM1, CMPK1	GDSC	0.152588	0.164722	-0.270626	-0.0933179	-0.0267814	-0.0707794	-0.0769869	-0.28703	-0.151878	0.160116	0.282499	0.475407
sig_20923	MITOMYCIN-C, MITOMYCIN C	DNA SYNTHESIS INHIBITOR, DNA ALKYLATING AGENT, NA	NA	GDSC	0.148784	0.117135	-0.215373	-0.489952	-0.444597	-0.183753	0.0165941	-0.146748	0.0910167	0.0169166	0.0415276	0.210655
sig_20924	VINORELBINE	TUBULIN INHIBITOR	TUBA1B, TUBB4B, TUBA4A, TUBA1C, TUBB6, TUBA3D, TUBA1A, TUBB2B, TUBB2A, TUBB, TUBA3E, TUBB8, TUBB3, TUBB1, TUBB4A, TUBA3C	GDSC	0.155641	0.22841	-0.126523	-0.0356165	0.04744	-0.0374663	-0.0905711	-0.324273	-0.144238	0.245913	0.366845	0.494877
sig_20925	NSC-87877	NA	NA	GDSC	-0.390798	-0.400314	0.0676209	-0.134274	-0.224171	0.0594228	0.292754	0.384258	0.315301	0.105321	-0.21596	-0.375211
sig_20926	BICALUTAMIDE	ANDROGEN RECEPTOR ANTAGONIST	AR	GDSC	-0.169562	-0.063695	-0.167303	0.639369	0.557131	0.360352	0.303644	0.272013	0.0699073	0.196871	0.18667	0.0748751
sig_20927	QS11, 944328-88-5	NA	NA	GDSC	0.203658	0.221623	-0.212544	-0.129684	0.00610035	-0.167309	-0.258637	-0.398477	-0.256479	0.103229	0.181553	0.346496
sig_20928	CP466722	NA	NA	GDSC	0.0485737	0.14005	-0.32075	-0.279476	-0.11378	-0.135212	-0.158587	-0.172533	-0.0972996	-0.0730304	0.0679143	0.100659
sig_20929	MIDOSTAURIN	FLT3 INHIBITOR, KIT INHIBITOR, PKC INHIBITOR	FLT3, PRKCG	GDSC	0.0573733	0.0753479	-0.163969	0.812561	0.814809	0.29514	0.00191518	0.00676642	-0.281441	0.112971	0.201303	0.0590857
sig_20930	CHIR-99021	GLYCOGEN SYNTHASE KINASE INHIBITOR	MAPK1, CDK1, GSK3A, GSK3B	GDSC	0.0144784	0.0726264	-0.126361	0.72637	0.768128	0.226279	-0.161499	-0.0782	-0.387143	0.0764439	0.129187	-0.00349539
sig_20931	PONATINIB, AP-24534	PDGFR TYROSINE KINASE RECEPTOR INHIBITOR, FLT3 INHIBITOR, BCR-ABL KINASE INHIBITOR, NA	FGFR2, FGFR1, BCR, ABL1, TEK, PDGFRA, LYN, SRC, KDR, KIT, LCK, FLT3, FGFR4, RET, FGFR3, NA	GDSC	-0.170251	-0.100225	-0.132175	0.0443411	0.0668005	0.00545155	0.035897	0.114191	0.0161661	-0.160596	-0.118198	-0.237089
sig_20932	AZD6482, AZD-6482	PI3K INHIBITOR, NA	PIK3CB, PIK3CD, PIK3CG, PIK3CA, NA	GDSC	-0.0449381	0.00726468	-0.0736595	0.670821	0.739729	0.251385	-0.0877369	0.038077	-0.244165	0.0906565	0.0881165	-0.082163
sig_20933	JNK-9L	NA	NA	GDSC	0.0317244	0.116626	-0.106472	-0.21224	-0.201625	-0.10031	0.00794684	-0.188489	0.0169133	0.192595	0.217126	0.367874
sig_20934	PF-562271	FOCAL ADHESION KINASE INHIBITOR	PTK2, PTK2B	GDSC	0.0515524	0.10389	-0.172002	0.776348	0.665618	0.265038	0.232082	0.102377	-0.149844	0.0772429	0.195649	0.0423257
sig_20935	HG-6-64-1, NSC635973	NA	NA	GDSC	0.0467772	0.0987671	-0.153259	0.718281	0.718461	0.262784	-0.041836	-0.0311953	-0.300748	0.126206	0.184262	0.0667731
sig_20936	JQ1	NA	NA	GDSC	-0.0130429	-0.0147295	-0.186842	0.240764	0.184437	0.146609	0.418067	0.0963263	0.163856	0.0386645	0.0822298	0.075229
sig_20937	JQ12	NA	NA	GDSC	-0.000636898	0.0387728	-0.133292	-0.182318	-0.143253	-0.0885648	0.124316	-0.0793468	0.0695219	0.00531108	0.189032	0.280567
sig_20938	DMOG	NA	NA	GDSC	0.029581	0.0506148	-0.346046	0.412698	0.34992	0.314905	0.505807	0.309904	0.293202	0.130422	0.177807	0.0719208
sig_20939	FTI-277	NA	NA	GDSC	-0.243441	-0.105759	-0.105487	0.763819	0.629991	0.32151	0.273352	0.275187	-0.0314341	0.208354	0.06753	-0.0892927
sig_20940	AR-12, OSU-03012	PHOSPHOINOSITIDE DEPENDENT KINASE INHIBITOR, NA	PDPK1, NA	GDSC	0.0178836	0.132106	-0.274283	0.113585	0.140266	0.0967411	-0.0109688	-0.13777	-0.124504	0.407577	0.240176	0.351115
sig_20941	SHIKONIN	NA	NA	GDSC	0.0948702	0.0865994	-0.258356	0.224003	0.310607	0.00106913	-0.00231494	-0.194908	-0.274843	0.0608624	0.0364489	0.0426038
sig_20942	AKT-INHIBITOR-VIII, AKT INHIBITOR VIII	NA	NA	GDSC	-0.241902	-0.183668	-0.111616	-0.0204161	-0.151016	0.150073	0.428381	0.479749	0.512339	0.104911	-0.00632464	-0.112054
sig_20943	EMBELIN	XIAP INHIBITOR, HCV INHIBITOR	XIAP	GDSC	0.0635632	0.1149	-0.158066	0.703934	0.616123	0.365742	0.206697	0.104361	-0.0621229	0.248473	0.344366	0.240931
sig_20944	FH-535, FH535	NA	NA	GDSC	-0.0756814	0.0244145	0.125462	-0.229499	-0.309426	-0.0896618	-0.00341884	0.0114742	0.146385	0.0419692	0.15181	0.224978
sig_20945	PAC-1	CASPASE ACTIVATOR	CASP3	GDSC	0.00891997	-0.0472447	-0.223476	-0.38546	-0.325386	-0.0965021	0.187253	0.0812426	0.226285	-0.0991228	-0.240713	-0.188494
sig_20946	IPA-3	P21 ACTIVATED KINASE INHIBITOR	PAK1	GDSC	0.0261606	0.0824912	-0.250486	0.195723	0.314725	0.00222602	-0.187363	-0.282138	-0.399424	0.125782	-0.032495	0.0136808
sig_20947	GSK-650394	SERUM/GLUCOCORTICOID REGULATED KINASE INHIBITOR	SGK2, SGK1	GDSC	0.0327942	0.0927791	-0.227374	-0.209583	-0.0888028	-0.133869	-0.190684	-0.307547	-0.171227	0.163526	0.199399	0.391106
sig_20948	DILTIAZEM, BAY 61-3606	CALCIUM CHANNEL BLOCKER, NA	CACNG1, HTR3A, KCNA5, CACNA1S, CACNA2D1, CACNA1C, NA	GDSC	-0.103785	-0.0306706	-0.207737	-0.259538	-0.14333	-0.154381	-0.241391	-0.211739	-0.158967	0.0657838	-0.0740773	0.0326914
sig_20949	5-FLUOROURACIL, FLUOROURACIL	THYMIDYLATE SYNTHASE INHIBITOR, NA	TYMS, DPYD, NA	GDSC	-0.295485	-0.364076	0.0463554	-0.388388	-0.404921	-0.0595151	0.0282801	0.104737	0.187802	0.0996855	0.0438304	0.18078
sig_20950	THAPSIGARGIN	NA	NA	GDSC	0.114278	0.16818	-0.171167	-0.00083405	0.0776017	-0.0726493	-0.142733	-0.348539	-0.232893	0.199612	0.319898	0.474335
sig_20951	OBATOCLAX, OBATOCLAX MESYLATE	BCL INHIBITOR, NA	BCL2, NA	GDSC	0.0825777	0.134053	-0.22219	0.0907176	0.164719	-0.0358261	-0.104376	-0.299732	-0.257385	0.176199	0.228512	0.356268
sig_20952	BMS-754807	IGF-1 INHIBITOR	AKT1, IGF1R	GDSC	-0.095025	-0.00857816	0.0157257	-0.40292	-0.403755	-0.134813	0.0702136	0.0643381	0.215529	-0.0455038	-0.00281543	-0.03985
sig_20953	LINSITINIB, LISITINIB	IGF-1 INHIBITOR, NA	INSRR, INSR, IGF1R, NA	GDSC	-0.227847	-0.187837	0.137507	-0.509572	-0.551155	-0.176088	0.161726	0.215796	0.363366	-0.186506	-0.142151	-0.160166
sig_20954	BEXAROTENE	RETINOID RECEPTOR AGONIST	RXRG, RXRB, RXRA	GDSC	-0.13951	-0.00271187	0.0230357	0.484769	0.393012	0.239411	0.0473858	0.169699	-0.0695241	0.0165386	0.178879	0.108966
sig_20955	BLEOMYCIN	DNA SYNTHESIS INHIBITOR	LIG1, LIG3	GDSC	0.0568812	0.0921603	-0.161224	0.753062	0.683873	0.340017	0.161681	0.0433725	-0.171326	0.220733	0.240957	0.139575
sig_20956	LFM-A13	BTK INHIBITOR	BTK	GDSC	-0.296219	-0.186594	-0.163795	0.301448	0.146569	0.220158	0.526497	0.540663	0.398678	-0.0364154	-0.0427505	-0.216461
sig_20957	870483-87-7, GW-2580	NA	NA	GDSC	-0.192969	-0.20149	-0.0315652	-0.112337	-0.061388	-0.0542731	0.0313145	0.1539	0.0827714	-0.248679	-0.311107	-0.449354
sig_20958	NVP-AUY922, AUY922	HSP INHIBITOR, NA	HSP90AB1, HSP90AA1, NA	GDSC	0.0960489	0.126845	-0.22871	0.741436	0.650176	0.295173	0.172726	0.0280664	-0.182612	0.199966	0.251283	0.16222
sig_20959	PHENFORMIN	AMPK ACTIVATOR	PRKAA1, KCNJ8	GDSC	-0.0343431	-0.00590169	0.106243	-0.697095	-0.524308	-0.407958	-0.498968	-0.346382	-0.170691	-0.154802	-0.171503	0.0200511
sig_20960	BRYOSTATIN-1, BRYOSTATIN 1	NA	NA	GDSC	-0.208398	-0.0857692	-0.0468743	0.459684	0.299094	0.276981	0.421139	0.40696	0.271865	0.0699673	0.0904886	-0.0317408
sig_20961	PAZOPANIB	VEGFR INHIBITOR, KIT INHIBITOR, PDGFR TYROSINE KINASE RECEPTOR INHIBITOR	FGFR3, FGF1, FGFR1, CSF1R, FLT1, PDGFRA, ITK, KDR, KIT, PDGFRB, FLT4, SH2B3	GDSC	-0.113721	-0.0571392	-0.108772	0.42403	0.497119	0.177522	-0.241226	-0.0316433	-0.272558	0.00296867	0.0229581	-0.0519395
sig_20962	DACINOSTAT, LAQ824	HDAC INHIBITOR, NA	HDAC6, HDAC9, HDAC5, HDAC3, HDAC7, HDAC1, HDAC8, HDAC4, HDAC2, NA	GDSC	0.116618	0.134084	-0.136882	-0.569809	-0.482747	-0.289789	-0.0971114	-0.264502	-0.0227408	-0.11303	-0.0671286	0.0847629
sig_20963	EPOTHILONE-B, EPOTHILONE B	MICROTUBULE STABILIZING AGENT, TUBULIN INHIBITOR, NA	TUBB4B, TUBA1C, TUBA3C, TUBA1B, TUBA8, TUBB, TUBB3, TUBB4A, TUBA1A, TUBB1, TUBA4A, NA	GDSC	0.0657513	0.140344	-0.234367	0.113691	0.136069	0.0686776	0.0598435	-0.155201	-0.0643123	0.300879	0.396934	0.503088
sig_20964	GSK-1904529A, GSK1904529A	IGF-1 INHIBITOR, NA	IGF1R, INSR, NA	GDSC	-0.00144636	0.0331296	-0.172799	0.43932	0.379752	0.136941	0.287552	0.191387	0.0606703	-0.00378635	0.022256	-0.155435
sig_20965	BMS-345541, BMS345541	IKK INHIBITOR, NA	CHUK, IKBKB, NA	GDSC	0.0517355	0.0422343	-0.057081	-0.713286	-0.564054	-0.339592	-0.215315	-0.248009	-0.0144539	-0.18272	-0.169139	-0.0150547
sig_20966	TIPIFARNIB	FARNESYLTRANSFERASE INHIBITOR	FNTB, FNTA	GDSC	-0.0897998	0.0237726	-0.164974	0.0319667	0.0192412	0.0430573	0.0322479	-0.0510065	-0.0275641	0.229724	0.247098	0.345112
sig_20967	AVAGACESTAT, BMS-708163	GAMMA SECRETASE INHIBITOR, NA	PSEN1, NA	GDSC	-0.191814	-0.0706419	-0.112186	0.588941	0.396954	0.311489	0.597899	0.447563	0.257991	0.111077	0.0732275	-0.151738
sig_20968	RUXOLITINIB	JAK INHIBITOR	JAK3, JAK1, JAK2, TYK2	GDSC	-0.021955	0.0339326	0.0410229	0.0605347	0.0630488	0.0219436	-0.0866303	-0.0100171	-0.0765408	-0.0316315	0.0625987	0.0813706
sig_20969	AS-601245, AS601245	NA	NA	GDSC	-0.0482629	0.0297887	-0.160211	0.722796	0.586112	0.367389	0.282335	0.243378	0.024746	0.222926	0.249928	0.0773098
sig_20970	ISPINESIB, ISPINESIB MESYLATE	KINESIN INHIBITOR, NA	KIF11, NA	GDSC	0.0565769	0.0195539	-0.142388	-0.500007	-0.332486	-0.229416	-0.322469	-0.299229	-0.161432	0.0149686	-0.0807184	0.0248685
sig_20971	TL-2-105, SULFISOXAZOLE	NA	NA	GDSC	-0.021749	0.00425002	-0.0259288	-0.494937	-0.326678	-0.303696	-0.399722	-0.208179	-0.135226	-0.258242	-0.165658	-0.0985753
sig_20972	AT-7519	CDK INHIBITOR	CDK1, CDK9, CDK5, CDK4, CDK2, CDK6	GDSC	0.0366497	0.0802957	-0.26199	-0.494069	-0.361817	-0.179717	0.0817047	-0.135459	0.101198	0.0251909	-0.0234595	0.0682571
sig_20973	TAK-715	P38 MAPK INHIBITOR	MAPK14	GDSC	-0.133082	-0.119218	-0.0755778	-0.698715	-0.679805	-0.20032	0.213725	0.123582	0.372058	-0.0981055	-0.190025	-0.0767449
sig_20974	BX-912	PYRUVATE DEHYDROGENASE KINASE INHIBITOR	CHEK1, GSK3B, CDK2, PDPK1, PDK1, KDR	GDSC	0.0977097	0.127242	-0.12292	-0.365304	-0.13048	-0.282205	-0.440907	-0.416226	-0.3241	-0.177492	-0.0740199	0.0131032
sig_20975	ZSTK-474, ZSTK474	PI3K INHIBITOR, NA	PIK3CB, PIK3CD, PIK3CG, NA	GDSC	-0.114448	-0.0584436	-0.101865	-0.598182	-0.485474	-0.163298	-0.0155023	0.0286126	0.179121	-0.120784	-0.126162	-0.054377
sig_20976	AS-605240, AS605240	NA	NA	GDSC	-0.179457	-0.116878	0.138612	-0.112274	-0.248149	0.0519148	0.251373	0.29708	0.313076	-0.092114	0.0162547	-0.0558261
sig_20977	GENENTECH CPD, GENENTECH CPD 10	NA	NA	GDSC	0.0886595	0.0968971	-0.0298212	-0.394374	-0.201183	-0.27417	-0.511377	-0.398481	-0.321115	-0.177528	-0.102679	-0.0191403
sig_20978	GSK-1070916, GSK1070916	AURORA KINASE INHIBITOR, NA	CYP3A4, CYP2D6, AURKC, AURKB, AURKA, NA	GDSC	0.121826	0.0753507	-0.122146	-0.514655	-0.332636	-0.340412	-0.305708	-0.339136	-0.16663	-0.220524	-0.182315	-0.074667
sig_20979	KIN001-102	NA	NA	GDSC	-0.124198	-0.0752843	0.0391722	-0.763669	-0.676726	-0.233526	-0.0896794	0.0319199	0.254384	-0.189211	-0.1334	-0.0223203
sig_20980	ENZASTAURIN, LY317615	PKC INHIBITOR, NA	GSK3B, PRKCB, PRKCG, PRKCD, PRKCA, AKT1, NA	GDSC	-0.131832	-0.075734	-0.164159	0.13358	-0.031125	0.283945	0.664026	0.546926	0.6168	0.0775437	0.0903258	-0.0177325
sig_20981	GSK-429286A, GSK429286A	RHO ASSOCIATED KINASE INHIBITOR, NA	ROCK1, NA	GDSC	0.0985461	0.136404	-0.0461199	0.21658	0.352638	-0.0865325	-0.580142	-0.390218	-0.566664	-0.067871	-0.00100671	0.00919369
sig_20982	KIN001-242, FMK	NA	NA	GDSC	-0.0515917	0.0847685	-0.103903	0.369626	0.314202	0.133869	0.218116	0.173136	0.0019379	-0.0422559	-0.0261777	-0.201236
sig_20983	QL-XII-47	NA	NA	GDSC	0.05292	0.107015	-0.174678	-0.117898	0.0812345	-0.0724837	-0.239133	-0.241283	-0.264178	0.084843	-0.0262648	-0.0394035
sig_20984	IDELALISIB, CAL-101	PI3K INHIBITOR, NA	PIK3CB, PIK3CD, PIK3CA, PIK3CG, NA	GDSC	-0.122001	-0.0682983	-0.148568	0.0587488	0.0847126	0.0911589	0.0356565	0.138921	-0.00769489	-0.0982521	-0.147565	-0.223051
sig_20985	UNC0638	NA	NA	GDSC	0.0385703	0.0195905	0.193888	-0.37273	-0.220357	-0.300791	-0.487609	-0.373248	-0.300064	-0.155449	-0.157542	-0.0803023
sig_20986	CABOZANTINIB, XL-184	VEGFR INHIBITOR, RET TYROSINE KINASE INHIBITOR, NA	MET, KDR, NA	GDSC	-0.26888	-0.122726	-0.0400136	0.0138876	-0.00229788	0.0169577	0.10897	0.148447	0.0872934	-0.0205503	-0.0054071	-0.0882876
sig_20987	WZ-3105, WZ3105	NA	NA	GDSC	-0.03697	-0.0107504	0.0052635	-0.725163	-0.588831	-0.366947	-0.179534	-0.236948	0.00863403	-0.175951	-0.224641	-0.0969784
sig_20988	XMD14-99	NA	NA	GDSC	-0.386157	-0.510076	0.0233525	-0.0432192	-0.0759645	0.0179582	0.109846	0.266537	0.141152	-0.0363141	-0.199251	-0.275275
sig_20989	QUIZARTINIB, AC220	FLT3 INHIBITOR, NA	PDGFRB, PDGFRA, KIT, FLT3, CSF1R, RET, NA	GDSC	-0.168626	-0.12897	0.0906099	-0.368889	-0.333275	-0.235447	-0.145075	-0.0283871	0.0353492	-0.22016	-0.122448	-0.0696998
sig_20990	CP-724714, CP724714	RECEPTOR TYROSINE PROTEIN KINASE INHIBITOR, EGFR INHIBITOR, NA	ERBB2, NA	GDSC	-0.396225	-0.293351	0.0341387	-0.364573	-0.456757	-0.051691	0.384094	0.42856	0.55195	-0.068118	-0.18994	-0.226789
sig_20991	JW-7-24-1	NA	NA	GDSC	0.0102289	0.0562508	0.0266939	-0.536645	-0.327129	-0.280118	-0.496702	-0.415531	-0.288704	-0.123629	-0.211037	-0.0843799
sig_20992	NPK76-II-72-1	NA	NA	GDSC	0.133473	0.131809	-0.0161712	-0.572277	-0.339531	-0.310954	-0.465389	-0.452288	-0.251532	-0.0895445	-0.0304862	0.127516
sig_20993	STF-62247	AUTOPHAGY INDUCER	NA	GDSC	-0.130545	-0.178018	0.0390496	-0.1192	-0.140494	-0.0627151	-0.00723939	0.0987232	0.0431106	-0.287375	-0.282708	-0.229927
sig_20994	NG-25	NA	NA	GDSC	-0.0756663	-0.0281806	0.0809148	-0.456727	-0.28329	-0.307461	-0.439962	-0.282187	-0.19785	-0.139215	-0.175845	-0.118846
sig_20995	TL-1-85	NA	NA	GDSC	-0.0944312	-0.0351015	0.0894106	-0.329085	-0.198181	-0.2881	-0.44241	-0.267675	-0.229715	-0.226924	-0.183783	-0.113791
sig_20996	VX-11E	NA	NA	GDSC	-0.361901	-0.46959	0.10425	-0.00484455	-0.183413	0.0584972	0.341849	0.339805	0.307756	0.0738743	-0.00806272	-0.0705425
sig_20997	FR-180204	MAP KINASE INHIBITOR	MAPK1, MAPK3	GDSC	-0.185799	-0.13724	0.0260088	-0.343844	-0.400161	-0.108295	0.289576	0.250488	0.382485	-0.196693	-0.124998	-0.169034
sig_20998	TUBASTATIN-A, TUBASTATIN A	HDAC INHIBITOR, NA	HDAC6, NA	GDSC	-0.0626132	-0.0130381	-0.0207322	-0.571934	-0.408834	-0.335686	-0.304593	-0.25163	-0.112456	-0.141784	-0.205225	-0.125831
sig_20999	ZIBOTENTAN	ENDOTHELIN RECEPTOR ANTAGONIST	EDNRA	GDSC	-0.147329	-0.18389	-0.0684686	0.274706	0.172398	0.15626	0.300924	0.343633	0.190397	-0.0592249	-0.0931015	-0.223152
sig_21000	YM-155, YM155	SURVIVIN INHIBITOR, NA	BIRC5, NA	GDSC	0.195776	0.208624	-0.130713	0.267532	0.341456	0.0427711	-0.143872	-0.296296	-0.304873	0.2671	0.234824	0.254923
sig_21001	NSC-207895	NA	NA	GDSC	0.260334	0.178228	-0.1109	-0.252573	-0.028103	-0.223143	-0.373879	-0.446109	-0.373672	-0.106243	-0.134593	-0.0928845
sig_21002	VNLG/124, 4-HYDROXY-2-OXOPENTANOIC ACID	NA	NA	GDSC	-0.251111	-0.180948	0.0368941	-0.262612	-0.277685	-0.0886036	0.0544204	0.110081	0.169681	-0.150987	-0.0921549	-0.0323634
sig_21003	AR-42	HDAC INHIBITOR	HDAC1	GDSC	0.0157629	0.0347152	0.0756701	-0.701103	-0.534364	-0.341517	-0.366322	-0.311221	-0.0925916	-0.159097	-0.175616	-0.0320307
sig_21004	CUDC-101	EGFR INHIBITOR	ERBB2, EGFR	GDSC	0.0204146	0.035325	-0.119125	-0.542811	-0.363731	-0.271579	-0.136083	-0.259764	-0.0705653	-0.0956748	-0.173272	-0.0616679
sig_21005	BELINOSTAT	HDAC INHIBITOR	HDAC9, HDAC7, HDAC6, HDAC4, HDAC5, HDAC8, HDAC1, HDAC3, HDAC11, HDAC10, HDAC2	GDSC	0.0441225	0.0589644	0.0277857	-0.501284	-0.323537	-0.268323	-0.461363	-0.398833	-0.280178	-0.0812049	-0.140632	0.00583717
sig_21006	I-BET-762, GSK-525762A	BROMODOMAIN INHIBITOR, NA	BRD4, BRD3, BRD2, NA	GDSC	0.0441553	0.06977	0.0738008	-0.474205	-0.248788	-0.349196	-0.582376	-0.45039	-0.360764	-0.144624	-0.108572	0.00760614
sig_21007	CAY10603	NA	NA	GDSC	0.0578958	0.0807426	0.0256645	-0.460075	-0.269732	-0.269951	-0.475767	-0.423121	-0.315915	-0.0993691	-0.15173	-0.0298637
sig_21008	LINIFANIB	VEGFR INHIBITOR, PDGFR TYROSINE KINASE RECEPTOR INHIBITOR	CSF1, PDGFRB, KIT, CSF1R, FLT3, TEK, FLT4, RET, FLT1, KDR	GDSC	-0.226258	-0.186146	0.0273959	-0.124963	-0.144155	-0.0990866	0.0210667	0.0890643	0.0850575	-0.220542	-0.134811	-0.161598
sig_21009	BIX-02189, BIX02189	MEK INHIBITOR, NA	MAP2K5, MAPK7, NA	GDSC	-0.0693066	-0.0118281	-0.100517	-0.196907	-0.046292	-0.238739	-0.319799	-0.235823	-0.25051	-0.235941	-0.175085	-0.119638
sig_21010	ALECTINIB, CH5424802	ALK TYROSINE KINASE RECEPTOR INHIBITOR, NA	ALK, MET, NA	GDSC	-0.0851588	-0.0383876	-0.0350559	0.334026	0.253129	0.189608	0.126959	0.129608	-0.00248263	0.0299859	0.0851423	0.0319028
sig_21011	PELITINIB, EKB-569	EGFR INHIBITOR, NA	EGFR, NA	GDSC	-0.171497	-0.0977275	-0.134282	-0.188378	-0.295938	0.0839051	0.689569	0.463627	0.667086	-0.0155179	-0.00657127	-0.0667474
sig_21012	GSK2126458, GSK-2126458	PI3K INHIBITOR, MTOR INHIBITOR, NA	MTOR, PIK3CB, PIK3CA, PIK3CD, PIK3CG, NA	GDSC	-0.117778	-0.067658	-0.0282997	-0.728416	-0.58677	-0.22343	-0.0239583	-0.0146376	0.196182	-0.11214	-0.150264	-0.0789887
sig_21013	KIN001-236	NA	NA	GDSC	-0.192797	-0.122752	0.0879509	-0.641656	-0.529369	-0.214956	-0.114891	0.00564515	0.150588	-0.0755743	-0.230645	-0.223964
sig_21014	KIN001-244	NA	NA	GDSC	-0.112185	-0.00273575	0.00362241	-0.400595	-0.256396	-0.202618	-0.28743	-0.183515	-0.103482	-0.120893	-0.0729922	0.0155369
sig_21015	KIN001-055	NA	NA	GDSC	-0.190095	-0.159189	-0.119765	-0.0565408	-0.197425	0.126603	0.775041	0.518002	0.664522	-0.00440943	-0.011067	-0.101487
sig_21016	KIN001-260	NA	NA	GDSC	-0.17202	-0.126562	0.20183	-0.280493	-0.191754	-0.131363	-0.429228	-0.171259	-0.170813	-0.036135	-0.0574566	0.0366072
sig_21017	KIN001-266	NA	NA	GDSC	-0.0767285	0.0860434	0.051158	-0.292139	-0.285157	-0.0903877	0.176442	-0.0157044	0.129648	0.108631	0.0587552	0.0636607
sig_21018	MASITINIB	KIT INHIBITOR, SRC INHIBITOR, PDGFR TYROSINE KINASE RECEPTOR INHIBITOR	FGFR3, KIT, PDGFRB, PDGFRA	GDSC	-0.122273	-0.148877	-0.0659743	-0.306229	-0.169324	-0.151278	-0.235532	-0.0764253	-0.0718644	-0.168901	-0.0901021	-0.0939355
sig_21019	AMUVATINIB, MP470	KIT INHIBITOR, PDGFR TYROSINE KINASE RECEPTOR INHIBITOR, RAD51 INHIBITOR, RET TYROSINE KINASE INHIBITOR, FLT3 INHIBITOR, NA	MET, KIT, NA	GDSC	-0.0309234	-0.0377896	0.117581	-0.680879	-0.509762	-0.498443	-0.406852	-0.337226	-0.104897	-0.156279	-0.164663	0.0450089
sig_21020	MPS-1-IN-1	NA	NA	GDSC	-0.0828375	-0.0595905	0.0159331	-0.59167	-0.61831	-0.220366	0.0862796	-0.0121725	0.221028	-0.0835156	-0.081642	0.0560141
sig_21021	NVP-BHG712, BHG712	EPHRIN INHIBITOR, NA	EPHB4, NA	GDSC	-0.119741	-0.0641437	0.0354056	-0.298756	-0.228845	-0.217703	-0.176089	-0.130159	-0.0748238	-0.121753	-0.0444848	-0.0523929
sig_21022	OSI-930	KIT INHIBITOR, VEGFR INHIBITOR	KDR, KIT	GDSC	-0.358166	-0.338417	-0.0912301	-0.0615614	-0.0684734	-0.00950609	0.0923014	0.124949	0.101861	-0.0981568	-0.131004	-0.13629
sig_21023	OSI-027	MTOR INHIBITOR	MTOR	GDSC	-0.00926256	0.0130326	0.0147222	-0.651282	-0.443921	-0.278136	-0.310277	-0.285002	-0.121772	-0.135842	-0.205907	-0.0734153
sig_21024	CX-5461	RNA POLYMERASE INHIBITOR	NA	GDSC	0.0519487	0.0833315	-0.204826	-0.467568	-0.317446	-0.226732	-0.235068	-0.26328	-0.125294	-0.0747665	-0.210593	-0.102159
sig_21025	PHA-793887	CDK INHIBITOR	CDK1, CDK9, CDK4, CDK2, CDK5, CDK7	GDSC	0.029275	0.0734999	-0.0700792	-0.667745	-0.512485	-0.282852	-0.166961	-0.26245	0.00109188	-0.00620517	-0.0824356	0.051212
sig_21026	PI-103	PI3K INHIBITOR, MTOR INHIBITOR	PIK3CG, PIK3CB, MTOR, PRKDC, PIK3CA, PIK3CD	GDSC	0.0462647	0.0457275	-0.103264	-0.311549	-0.0835733	-0.194265	-0.349434	-0.369098	-0.329721	-0.0651517	-0.208093	-0.149802
sig_21027	PIK-93	PI3K INHIBITOR	PI4KB, PIK3CG, PIK3C3	GDSC	0.0147648	0.0316996	0.0290853	-0.624009	-0.408634	-0.301637	-0.394915	-0.319412	-0.148297	-0.162002	-0.221713	-0.087474
sig_21028	SB52334	NA	NA	GDSC	-0.0664655	-0.0374879	0.20622	-0.822472	-0.707841	-0.35953	-0.322702	-0.18044	0.0478696	-0.161295	-0.210534	-0.071347
sig_21029	TPCA-1	IKK INHIBITOR	IKBKB	GDSC	-0.00774524	0.0806628	-0.0557835	-0.648018	-0.490873	-0.239863	-0.153528	-0.180001	0.0284714	-0.140208	-0.104973	0.00567531
sig_21030	TG-101348, TG101348	FLT3 INHIBITOR, JAK INHIBITOR, NA	TYK2, BRD4, JAK3, JAK2, JAK1, NA	GDSC	0.0696543	0.0631081	-0.107821	-0.181354	-0.0174212	-0.172358	-0.341433	-0.283272	-0.271042	-0.1807	-0.0107946	0.0269327
sig_21031	FORETINIB	VEGFR INHIBITOR	KDR, MET, FLT4, FLT1	GDSC	0.123313	0.209776	-0.0852822	0.111137	0.279632	-0.05336	-0.426166	-0.391832	-0.466631	0.0136873	0.0696861	0.0212313
sig_21032	Y-39983	RHO ASSOCIATED KINASE INHIBITOR	ROCK2, ROCK1	GDSC	0.101212	0.174999	-0.0824131	0.168121	0.341313	-0.0703182	-0.507042	-0.398302	-0.505097	0.0438854	0.0621956	0.0877656
sig_21033	YM-201636, YM201636	PI3K INHIBITOR, NA	NA	GDSC	-0.0379995	-0.0135692	0.103726	-0.725557	-0.535513	-0.329987	-0.478014	-0.283134	-0.0965561	-0.166942	-0.218383	-0.0624616
sig_21034	TIVOZANIB	VEGFR INHIBITOR	FLT1, PDGFRA, FLT4, KIT, KDR, PDGFRB	GDSC	-0.0975336	-0.0425175	-0.129848	0.00121861	0.0376623	-0.0943191	-0.103056	-0.0367416	-0.0972838	-0.222766	-0.0936329	-0.107732
sig_21035	GSK690693, GSK-690693	AKT INHIBITOR, NA	AKT2, PAK6, PAK7, PAK4, PRKX, PRKCQ, AKT3, PRKG1, AKT1, NA	GDSC	-0.0342854	-0.0431167	0.00818047	-0.764118	-0.625216	-0.356492	-0.215256	-0.190804	0.0313866	-0.206657	-0.333892	-0.177067
sig_21036	SNX-2112	HSP INHIBITOR	NA	GDSC	0.195423	0.269138	-0.274954	-0.0839141	0.0640541	-0.0774316	-0.314048	-0.403465	-0.336792	0.159992	0.212929	0.320652
sig_21037	QL-XI-92	NA	NA	GDSC	-0.0171831	0.0230515	-0.285861	-0.0914109	0.059822	-0.0438377	-0.155176	-0.0977777	-0.128083	-0.0761853	-0.154588	-0.242641
sig_21038	XMD13-2	NA	NA	GDSC	0.0401744	0.016774	-0.0579222	-0.562656	-0.364742	-0.247776	-0.327025	-0.333828	-0.15954	-0.0525062	-0.161649	-0.0431341
sig_21039	QL-X-138	NA	NA	GDSC	-0.00231153	0.0388143	-0.0521984	-0.571424	-0.340192	-0.252708	-0.284118	-0.277115	-0.136895	-0.0911372	-0.177713	-0.0820157
sig_21040	XMD15-27	NA	NA	GDSC	-0.139242	-0.0742331	-0.170121	0.354422	0.372039	0.172086	0.0635944	0.164291	-0.0739145	0.0157383	-0.0371314	-0.228077
sig_21041	T-0901317, T0901317	LXR AGONIST, NA	NR1I2, RXRB, NR1H2, NCOA1, NR1H3, NCOA2, NA	GDSC	-0.0194872	0.0631721	-0.148638	-0.112588	0.0468246	-0.0922108	-0.315088	-0.234467	-0.276466	0.0968082	-0.0254921	-0.0235107
sig_21042	EX-527	SIRT INHIBITOR	SIRT1	GDSC	-0.137927	-0.129566	0.169587	-0.200271	-0.152377	-0.110263	-0.089699	0.0323236	-0.00720123	-0.27811	-0.212494	-0.255462
sig_21043	THZ-2-49	NA	NA	GDSC	-0.031405	0.132058	0.0405439	-0.0515899	0.0316657	-0.0572551	-0.283228	-0.314939	-0.245278	0.175643	0.229422	0.358404
sig_21044	KIN001-270	NA	NA	GDSC	0.105176	0.133587	-0.014472	-0.185808	0.0133037	-0.178561	-0.578803	-0.509142	-0.459769	0.0613444	0.0870456	0.274084
sig_21045	THZ-2-102-1	NA	NA	GDSC	0.0868945	0.102734	0.0874755	-0.576354	-0.354156	-0.310556	-0.518234	-0.480651	-0.304814	-0.12028	-0.107741	0.0479264
sig_21046	ACADESINE, AICAR	AMPK ACTIVATOR, NA	NA	GDSC	0.0451436	-0.0536795	-0.263621	0.092222	0.0756303	0.0733191	0.291053	0.0571412	0.0978953	-0.0159622	0.0899453	0.07387
sig_21047	CAMPTOTHECIN	TOPOISOMERASE INHIBITOR	TOP1	GDSC	0.188031	0.159172	-0.294841	-0.0308113	0.0613333	-0.0904599	-0.235004	-0.350741	-0.299128	0.0114683	0.0394877	0.227613
sig_21048	VINBLASTINE	MICROTUBULE INHIBITOR, TUBULIN INHIBITOR	TUBE1, TUBG1, TUBA1A, JUN, TUBD1, TUBB	GDSC	0.159221	0.184811	-0.16261	0.452669	0.50547	0.0917985	-0.210551	-0.317437	-0.40407	0.17018	0.251242	0.291451
sig_21049	CISPLATIN	DNA ALKYLATING AGENT, DNA SYNTHESIS INHIBITOR	XIAP	GDSC	0.158898	0.13537	-0.0754178	0.0842921	0.175049	-0.0620186	-0.441716	-0.411437	-0.423403	0.0509806	0.220075	0.354189
sig_21050	CYTARABINE	RIBONUCLEOTIDE REDUCTASE INHIBITOR	POLB, POLA1, POLE, POLD1	GDSC	0.138832	0.163229	-0.157402	0.194187	0.225279	-0.0500834	-0.204489	-0.224928	-0.283913	0.0726835	0.106877	0.113455
sig_21051	DOCETAXEL	TUBULIN INHIBITOR	TUBB, MAP4, NR1I2, MAPT, TUBB1, MAP2, BCL2	GDSC	0.0790118	0.0864942	-0.178927	0.767981	0.696665	0.324231	0.20826	0.0489904	-0.146024	0.197344	0.258499	0.158369
sig_21052	METHOTREXATE	DIHYDROFOLATE REDUCTASE INHIBITOR	DHFR	GDSC	0.0140929	-0.00555848	0.0119334	-0.579461	-0.476206	-0.259713	-0.298764	-0.237579	-0.0794886	-0.111717	-0.15562	-0.0265863
sig_21053	TRETINOIN, ATRA	RETINOID RECEPTOR AGONIST, RETINOID RECEPTOR LIGAND, NA	PPARD, NR2C2, RARA, NR0B1, RARB, RORB, RARRES1, ALDH1A2, GPRC5A, RORC, RXRG, RARG, RXRB, ALDH1A1, NA	GDSC	-0.212654	-0.170704	0.0547769	-0.171233	-0.183316	-0.0576191	0.130797	0.142737	0.191582	-0.215023	-0.11328	-0.132558
sig_21054	GEFITINIB	EGFR INHIBITOR	EGFR	GDSC	-0.178269	-0.170528	-0.105822	-0.208608	-0.327389	0.0711971	0.750801	0.467626	0.698787	-0.00520028	-0.0263083	-0.0643731
sig_21055	NAVITOCLAX	BCL INHIBITOR	BCL2L1, BCL2L2, BCL2	GDSC	0.11626	0.0145415	-0.0619923	-0.482556	-0.330774	-0.28536	-0.280617	-0.239	-0.116605	-0.309081	-0.270441	-0.201961
sig_21056	VORINOSTAT	HDAC INHIBITOR	HDAC8, HDAC2, HDAC3, HDAC1, HDAC9, HDAC5, HDAC6, HDAC11, HDAC10	GDSC	0.113712	0.0376099	0.0667694	-0.755556	-0.637282	-0.424734	-0.30604	-0.320152	-0.057844	-0.247725	-0.205695	-0.0303023
sig_21057	NILOTINIB	ABL KINASE INHIBITOR, BCR-ABL KINASE INHIBITOR	KIT, ABL1	GDSC	-0.0229892	0.0306659	-0.0678364	-0.0319371	-0.00349601	-0.0855995	-0.0844873	-0.0796514	-0.0820844	-0.181499	-0.0333151	-0.0230544
sig_21058	REFAMETINIB, RDEA119	MEK INHIBITOR, NA	MAP2K1, MAP2K2, NA	GDSC	-0.165771	-0.0470867	-0.0521079	0.572429	0.322146	0.288877	0.565071	0.389276	0.218825	0.125978	0.151546	0.00911991
sig_21059	PD-184352, CI-1040	MEK INHIBITOR, NA	MAP2K1, MAP3K2, MAP3K1, NA	GDSC	-0.0513169	-0.00763585	0.1062	0.578561	0.318488	0.276188	0.342534	0.280296	0.124719	0.078439	0.191947	0.0860909
sig_21060	TEMSIROLIMUS	MTOR INHIBITOR	MTOR	GDSC	0.0853547	0.159193	-0.0425357	0.530589	0.561703	0.16635	-0.211644	-0.145895	-0.341756	0.140417	0.221048	0.174571
sig_21061	OLAPARIB	PARP INHIBITOR	PARP2, PARP1	GDSC	-0.025961	0.0440954	-0.186892	0.485965	0.576548	0.241022	-0.115786	-0.0706746	-0.296949	0.119667	0.176781	0.0985744
sig_21062	VELIPARIB	PARP INHIBITOR	PARP1, PARP2	GDSC	0.0186017	-0.0181897	-0.0792175	0.344113	0.193563	0.143569	0.120897	0.133161	0.0187426	-0.0466211	0.144837	0.201076
sig_21063	BOSUTINIB	ABL KINASE INHIBITOR, BCR-ABL KINASE INHIBITOR, SRC INHIBITOR	STK4, MAP3K2, BCR, CDK2, FRK, TXK, FYN, TNK2, MAP2K2, MAP4K5, CAMK2G, MAP2K1, HCK, STK24, STK10, ABL1, SRC, LYN, CAMK1D	GDSC	0.0306345	0.0830878	-0.213873	0.334797	0.203302	0.187593	0.598154	0.235698	0.28992	0.075324	0.16917	0.10049
sig_21064	LENALIDOMIDE	ANTICANCER AGENT	PTGS2, CDH5, CRBN, TNFSF11, TNF	GDSC	0.116454	0.0282281	0.0301213	0.0821958	0.0678179	-0.0984859	-0.0758933	-0.226265	-0.121662	-0.113163	0.124941	0.184032
sig_21065	AXITINIB	VEGFR INHIBITOR, PDGFR TYROSINE KINASE RECEPTOR INHIBITOR	PLK4, FLT4, KDR, FLT1, CSF1	GDSC	0.0119396	0.0260534	-0.0634113	-0.189202	-0.0922691	-0.210424	-0.355712	-0.249808	-0.239445	-0.197798	-0.0383977	0.077738
sig_21066	AZD7762, AZD-7762	CHK INHIBITOR, NA	CHEK2, CHEK1, NA	GDSC	0.274863	0.327886	-0.0331977	0.320642	0.264939	0.105576	-0.0414743	-0.146359	-0.141529	-0.00972632	0.207843	0.171638
sig_21067	GW-441756, GW 441756	NA	NA	GDSC	0.11639	0.131096	0.0367382	-0.140368	-0.181931	-0.0816444	-0.00245491	-0.0703087	0.13382	-0.106644	0.0945096	0.185885
sig_21068	111358-88-4, CEP-701	NA	NA	GDSC	0.136944	0.106467	0.0670279	0.317339	0.377286	0.00459341	-0.423643	-0.312745	-0.487534	-0.130639	0.0877912	0.125363
sig_21069	SB-216763, SB 216763	GLYCOGEN SYNTHASE KINASE INHIBITOR, NA	CCNA2, GSK3B, CDK2, GSK3A, NA	GDSC	-0.0576949	-0.00387403	-0.189094	0.792571	0.666346	0.335773	0.264731	0.228952	-0.0434091	0.0944043	0.162385	-0.0165032
sig_21070	TANESPIMYCIN, 17-AAG	HSP INHIBITOR, NA	HSP90AA1, NA	GDSC	0.0112933	0.0412121	-0.107545	0.675427	0.475796	0.342517	0.293979	0.287571	0.0863631	0.196574	0.288845	0.158715
sig_21071	VX-702	P38 MAPK INHIBITOR	MAPK14, MAPK11, MAPK12	GDSC	-0.0809492	-0.0914338	-0.0390177	-0.193785	-0.183325	-0.15041	-0.0988427	-0.0630718	-0.0569066	-0.23224	-0.215715	-0.188613
sig_21072	MOTESANIB, AMG-706	PDGFR TYROSINE KINASE RECEPTOR INHIBITOR, VEGFR INHIBITOR, KIT INHIBITOR, NA	KDR, KIT, FLT4, FLT1, NA	GDSC	-0.20391	-0.149816	-0.0922659	0.495416	0.417446	0.195857	0.150591	0.219202	0.0260216	-0.00648676	0.0141809	-0.126353
sig_21073	KU-55933	ATM KINASE INHIBITOR	PRKDC, ATM	GDSC	0.048921	0.041795	-0.201215	0.606611	0.449925	0.281649	0.378558	0.214684	0.0708015	0.103585	0.168984	0.0584213
sig_21074	ELESCLOMOL	OXIDATIVE STRESS INDUCER	HSPA1A	GDSC	0.181607	0.226956	-0.0482178	0.49969	0.58004	0.122531	-0.322505	-0.291314	-0.449555	0.127343	0.236911	0.19238
sig_21075	AFATINIB	EGFR INHIBITOR	EGFR, ERBB2, ERBB4	GDSC	-0.183629	-0.158047	-0.112518	-0.137764	-0.266499	0.0955447	0.753503	0.457109	0.675737	0.0131302	-0.0243942	-0.0658977
sig_21076	VISMODEGIB, GDC0449	SMOOTHENED RECEPTOR ANTAGONIST, HEDGEHOG PATHWAY INHIBITOR, NA	SMO, NA	GDSC	-0.0711781	-0.124114	-0.154372	0.276371	0.281404	0.135159	0.0296014	-0.0785976	-0.123689	0.147157	0.229288	0.27101
sig_21077	PLX-4720, PLX4720	RAF INHIBITOR, NA	KDR, BRAF, NA	GDSC	-0.181678	-0.143512	0.335292	0.393555	0.237844	0.176048	0.0395219	0.160791	-0.0717756	-0.021433	-0.010082	-0.103138
sig_21078	BX-795	IKK INHIBITOR	GSK3B, KDR, CDK2, PDPK1, PDK1, CHEK1	GDSC	0.086863	0.115473	-0.226067	0.566171	0.637918	0.134218	-0.171903	-0.175551	-0.405869	0.00698007	0.151334	0.0832615
sig_21079	NU-7441	DNA DEPENDENT PROTEIN KINASE INHIBITOR	PRKDC	GDSC	-0.026552	0.00634547	-0.155226	0.694134	0.582751	0.292801	0.110608	0.166651	-0.101953	0.0996157	0.163085	0.0828448
sig_21080	SL 0101-1	NA	NA	GDSC	-0.315878	-0.29874	-0.150538	0.223462	0.10359	0.15385	0.462242	0.390926	0.234107	0.0614026	-0.161822	-0.398521
sig_21081	DORAMAPIMOD, BIRB 0796	P38 MAPK INHIBITOR, NA	MAPK11, MAPK13, MAPK12, MAPK14, NA	GDSC	-0.0467106	0.00851277	-0.170567	0.513328	0.397114	0.230642	0.346835	0.27259	0.130532	0.11921	0.152634	-0.0116139
sig_21082	JNK INHIBITOR VIII, JNK-INHIBITOR-VIII	NA	NA	GDSC	-0.00420405	0.0111966	-0.159884	0.580661	0.42612	0.264396	0.304197	0.226988	0.0702576	0.122234	0.208367	0.134411
sig_21083	AC1LE7KD, 681640	NA	NA	GDSC	0.0513828	0.068218	-0.231757	0.669422	0.565238	0.252741	0.32955	0.101414	-0.0963033	0.170004	0.178438	0.0428598
sig_21084	NUTLIN-3, NUTLIN-3A (-)	MDM INHIBITOR, NA	MDM2, TP53, NA	GDSC	-0.411866	-0.58215	0.0873964	0.0609237	-0.0189082	0.0280469	0.0915883	0.311785	0.131089	-0.0701667	-0.201622	-0.288484
sig_21085	PD-173074	VEGFR INHIBITOR, FGFR INHIBITOR	PDGFRA, FGFR1, FLT4, FLT1, KDR, PDGFRB, FGFR3, FGFR2, FGFR4	GDSC	-0.0882192	-0.104593	0.0982484	-0.0788571	-0.0673522	-0.057054	-0.118358	0.0888489	0.0100547	-0.131669	-0.0714684	-0.0940732
sig_21086	ZM-447439	AURORA KINASE INHIBITOR	AURKB, AURKA	GDSC	0.179315	0.139438	-0.267591	-0.294217	-0.1301	-0.245249	-0.25939	-0.368226	-0.231956	-0.13239	0.0403063	0.168048
sig_21087	RO-3306	NA	NA	GDSC	-0.0204643	0.0670321	-0.249787	0.715952	0.623772	0.33295	0.28612	0.163157	-0.0110175	0.220587	0.256006	0.138018
sig_21088	MK-2206	AKT INHIBITOR	AKT2, AKT3, AKT1	GDSC	-0.100378	-0.0299698	-0.00122302	-0.432949	-0.455153	-0.303425	0.00865365	0.0936133	0.252823	-0.257228	-0.188094	-0.11669
sig_21089	PALBOCICLIB, PD-0332991	CDK INHIBITOR, NA	CDK6, CDK4, NA	GDSC	-0.0245271	0.0741553	-0.205959	0.350144	0.275599	0.122967	0.0939038	0.0173018	-0.127657	0.0729016	0.110982	0.0716838
sig_21090	NVP-BEZ235, BEZ235	PI3K INHIBITOR, MTOR INHIBITOR, NA	PIK3CA, ATR, MTOR, PIK3CD, PIK3CG, NA	GDSC	0.0728776	0.0976642	-0.123008	0.767774	0.742329	0.268497	-0.0590926	-0.065354	-0.322113	0.179821	0.226349	0.133561
sig_21091	GDC-0941, GDC0941	PI3K INHIBITOR, NA	PIK3CB, PIK3CA, PIK3CD, PIK3CG, NA	GDSC	-0.0658656	0.016988	-0.131429	0.578639	0.53433	0.314795	0.326115	0.27963	0.0890983	0.0381323	0.139205	-0.0753422
sig_21092	AZD8055, AZD-8055	MTOR INHIBITOR, NA	MTOR, NA	GDSC	0.0154232	0.106033	-0.159474	-0.172178	-0.0831596	-0.144023	-0.264883	-0.235389	-0.168106	0.00701512	0.257504	0.443716
sig_21093	PD-0325901	MEK INHIBITOR	MAP2K1	GDSC	-0.112683	-0.0625117	0.158271	0.616981	0.394469	0.297923	0.278244	0.283993	0.0821283	0.130391	0.246736	0.111434
sig_21094	SB-590885, SB590885	RAF INHIBITOR, NA	BRAF, NA	GDSC	-0.283881	-0.464551	0.564877	-0.288033	-0.414029	-0.0891828	0.0319325	0.200069	0.203658	-0.151878	-0.24935	-0.291103
sig_21095	SELUMETINIB	MEK INHIBITOR	MAP2K1	GDSC	-0.275363	-0.143014	-0.0472248	0.531246	0.283012	0.288839	0.5979	0.446148	0.250519	0.117689	0.0838207	-0.0624928
sig_21096	CCT007093	NA	NA	GDSC	-0.374028	-0.260625	0.0460259	0.162232	0.00741703	0.187207	0.472409	0.518845	0.455506	-0.0226943	-0.0717767	-0.230578
sig_21097	EHT-1864, EHT 1864	NA	NA	GDSC	-0.140106	-0.106831	0.23327	-0.621212	-0.54468	-0.43682	-0.336356	-0.189032	-0.0325967	-0.216029	-0.159555	-0.0503722
sig_21098	CETUXIMAB	NA	NA	GDSC	-0.228658	-0.167638	-0.0972321	0.0419631	-0.108831	0.156011	0.765371	0.527411	0.609882	-0.00274358	-0.0122716	-0.127144
sig_21099	PF-4708671	RIBOSOMAL PROTEIN INHIBITOR	RPS6KB1	GDSC	-0.389	-0.489335	0.0931825	-0.232415	-0.29819	-0.0868249	0.176405	0.302545	0.296304	-0.124428	-0.152217	-0.207491
sig_21100	JNJ-26854165	NA	NA	GDSC	0.0254829	0.0545515	-0.0491127	0.746627	0.634024	0.31293	0.158454	0.0998811	-0.13661	0.104601	0.206724	0.0949833
sig_21101	HG-5-113-01	NA	NA	GDSC	0.0029291	0.052334	-0.227359	-0.286505	-0.182313	-0.171665	-0.139568	-0.262393	-0.110559	-0.107746	0.0982307	0.274733
sig_21102	HG-5-88-01	NA	NA	GDSC	-0.288109	-0.227169	0.120132	0.134262	0.0151513	0.112596	0.375569	0.430278	0.319243	-0.136296	-0.0934231	-0.309975
sig_21103	TW-37, TW 37	BCL INHIBITOR, NA	MCL1, BCL2L1, BCL2, NA	GDSC	0.169045	0.183526	-0.0332661	0.179419	0.314864	-0.0560587	-0.509511	-0.473674	-0.556472	0.0988646	0.220624	0.326638
sig_21104	XMD11-85H	NA	NA	GDSC	-0.348725	-0.455429	-0.00265672	0.145875	0.0855561	0.121306	0.32381	0.368044	0.24048	-0.0122027	-0.106509	-0.3233
sig_21105	ZG-10	NA	NA	GDSC	0.150723	0.153101	0.0429382	0.0602805	0.264596	-0.0677106	-0.421172	-0.409282	-0.468126	-0.0316563	0.0438075	0.00741368
sig_21106	XMD8-92	NA	NA	GDSC	-0.062947	-0.0178198	-0.0948058	0.582673	0.54398	0.255524	0.285399	0.189171	0.00735375	0.072405	0.120578	-0.0808726
sig_21107	QL-VIII-58	NA	NA	GDSC	0.0238506	0.0923994	-0.155202	0.502093	0.532195	0.174785	0.0235391	-0.0772329	-0.220638	0.192166	0.215115	0.102991
sig_21108	CCT018159	HSP INHIBITOR	HSP90AB1, HSP90AA1	GDSC	0.0317805	0.0760913	-0.181321	0.718076	0.580039	0.287479	0.157214	0.083751	-0.140277	0.198976	0.283298	0.241933
sig_21109	RUCAPARIB, AG-014699	PARP INHIBITOR, NA	PARP1, PARP2, NA	GDSC	-0.0262474	-0.0100547	-0.0467363	0.352894	0.38439	0.216691	-0.0737038	0.0179085	-0.18036	0.067048	0.0890517	-0.0661051
sig_21110	SB-505124, SB 505124	ALK TYROSINE KINASE RECEPTOR INHIBITOR, NA	TGFBR1, NA	GDSC	-0.139583	-0.140182	0.211414	-0.386442	-0.234495	-0.387506	-0.571062	-0.293041	-0.328808	-0.139954	-0.239938	-0.205113
sig_21111	TAMOXIFEN	ESTROGEN RECEPTOR ANTAGONIST, SELECTIVE ESTROGEN RECEPTOR MODULATOR (SERM)	PRKCG, PRKCQ, EBP, PRKCE, PRKCI, GPER1, PRKCA, ESR2, ESR1, PRKCB, PRKCD, PRKCZ	GDSC	-0.571445	-0.417434	0.0717348	0.0353821	-0.0404065	0.0980141	0.226512	0.424745	0.26288	-0.0165811	-0.249679	-0.362617
sig_21112	QL-XII-61	NA	NA	GDSC	0.0468319	-0.0257668	-0.0811466	-0.411162	-0.293648	-0.312858	-0.167867	-0.161752	-0.109147	-0.350809	-0.420641	-0.389769
sig_21113	PFI-1	BROMODOMAIN INHIBITOR	BRD4	GDSC	-0.33149	-0.393966	0.0819419	0.26334	0.202872	0.152937	0.229941	0.215414	0.071359	0.0726398	0.18492	0.116489
sig_21114	IOX2	HYPOXIA INDUCIBLE FACTOR INHIBITOR	KDM5C, EGLN1, KDM2A	GDSC	-0.183952	-0.152304	0.0226557	0.163638	0.067361	0.136554	0.130958	0.278307	0.166136	-0.096962	-0.224304	-0.21622
sig_21115	YK-4-279, YK 4-279	NA	NA	GDSC	0.109839	0.173979	-0.124043	0.409603	0.432354	0.0986493	-0.177919	-0.290154	-0.378225	0.175803	0.328257	0.422741
sig_21116	(5Z)-7-OXOZEAENOL, 5Z-7-OXOZEAENOL	NA	NA	GDSC	0.0115709	0.0384802	0.029866	0.732667	0.664595	0.223479	-0.11805	-0.0711208	-0.369517	0.0674575	0.167453	0.0645445
sig_21117	PIPERLONGUMINE	NA	NA	GDSC	0.123434	0.114765	-0.076824	0.725412	0.761625	0.19651	-0.179623	-0.167492	-0.45498	0.110427	0.183497	0.0740809
sig_21118	FK-866, FK866	NIACINAMIDE PHOSPHORIBOSYLTRANSFERASE INHIBITOR, NA	NAMPT, NA	GDSC	0.16481	0.123894	0.0640891	-0.377809	-0.2024	-0.253555	-0.6518	-0.518318	-0.491651	-0.0997076	-0.101456	0.0740173
sig_21119	TALAZOPARIB	PARP INHIBITOR	PARP2	GDSC	0.0130051	0.122602	-0.143897	-0.0262929	0.06587	-0.0710969	-0.348093	-0.286718	-0.307762	0.034718	0.0718634	0.178659
sig_21120	RTRAIL, 1616632-77-9	NA	NA	GDSC	-0.016094	-0.0165689	-0.13052	-0.0822293	-0.19522	0.0259947	0.242361	0.127939	0.305058	0.108419	0.181202	0.2291
sig_21121	UNC1215	L3MBTL ANTAGONIST	L3MBTL3	GDSC	-0.416858	-0.465413	0.0591561	0.117527	0.0801654	0.101826	0.163248	0.387727	0.15625	-0.127321	-0.23221	-0.438796
sig_21122	SGC0946	NA	NA	GDSC	-0.260187	-0.194678	0.0652648	0.240917	0.170776	0.165212	0.141569	0.288153	0.0977248	-0.102882	-0.0265883	-0.103464
sig_21123	XAV-939, XAV939	TANKYRASE INHIBITOR, NA	TNKS2, TNKS, NA	GDSC	-0.0619854	-0.0718885	-0.22956	0.499492	0.386141	0.289258	0.698375	0.401792	0.357059	0.126827	0.17619	0.0235904
sig_21124	TRAMETINIB	MEK INHIBITOR	MAP2K2, MAP2K1	GDSC	-0.142189	-0.0891363	0.0013631	0.702164	0.449152	0.275939	0.408244	0.292458	0.0774947	0.133853	0.172596	0.0392876
sig_21125	DABRAFENIB	RAF INHIBITOR	SIK1, NEK11, LIMK1, RAF1, BRAF	GDSC	-0.0482685	-0.0162412	0.231341	0.553422	0.438555	0.0967127	-0.174282	-0.0614431	-0.323772	-0.112799	-0.00434125	-0.0845288
sig_21126	TEMOZOLOMIDE	DNA ALKYLATING DRUG	MGMT	GDSC	-0.0260332	0.0294206	-0.090842	0.673835	0.55895	0.421953	0.182602	0.162343	-0.0630951	0.201763	0.256278	0.198358
sig_21127	SN-38	TOPOISOMERASE INHIBITOR	TOP1	GDSC	0.0931156	0.154562	-0.303611	0.35038	0.376053	0.10665	-0.09292	-0.225513	-0.32887	0.128713	0.123543	0.194246
sig_21128	MLN4924, MLN-4924	NA	NA	GDSC	0.0470598	0.0928624	-0.122657	0.38791	0.353209	0.126814	-0.00918135	-0.157389	-0.223681	0.156177	0.291517	0.394744
sig_21129	CIL55, BRD-K46556387	NA	NA	CTRP	-0.234119	-0.188912	0.0684794	0.0409047	0.0976658	0.0551583	-0.136162	0.166089	-0.0724345	-0.117033	-0.272304	-0.486007
sig_21130	BRD-K86574132	NA	NA	CTRP	0.0166419	-0.0170085	0.213624	-0.655916	-0.568026	-0.278039	-0.384982	-0.30537	-0.110624	-0.140613	-0.143803	0.0613828
sig_21131	BRD-K35716340	NA	NA	CTRP	0.118417	0.0797723	0.114287	-0.16078	-0.0797373	-0.105277	-0.403564	-0.310193	-0.278204	-0.155916	0.00266968	0.130478
sig_21132	BRD-K89692698	NA	NA	CTRP	-0.0038962	-0.128345	-0.0719225	-0.284195	-0.229807	-0.233079	-0.143621	-0.146651	-0.0898112	-0.254807	-0.249716	-0.101952
sig_21133	BAX-CHANNEL-BLOCKER, BRD-A18763547	CYTOCHROME C RELEASE INHIBITOR, NA	BAX, NA	CTRP	0.0440452	-0.00403448	0.145662	-0.790344	-0.687229	-0.321396	-0.20097	-0.177816	0.107202	-0.172911	-0.206715	-0.110464
sig_21134	BRD-K89329876	NA	NA	CTRP	-0.0321095	-0.0517553	0.0449255	-0.775365	-0.740192	-0.242721	-0.0133563	-0.0190954	0.286788	-0.075777	-0.126882	0.0609356
sig_21135	TRETINOIN, BRD-K64634304	RETINOID RECEPTOR AGONIST, RETINOID RECEPTOR LIGAND, NA	PPARD, NR2C2, RARA, NR0B1, RARB, RORB, RARRES1, ALDH1A2, GPRC5A, RORC, RXRG, RARG, RXRB, ALDH1A1, NA	CTRP	-0.0272097	-0.0512828	0.0183019	-0.481833	-0.372495	-0.190237	-0.195303	-0.0987173	0.0338861	-0.237533	-0.0977505	-0.0320777
sig_21136	BETULINIC-ACID, BRD-K45401373	APOPTOSIS STIMULANT, NFKB PATHWAY INHIBITOR, NA	GPBAR1, NA	CTRP	-0.108984	-0.121298	0.159269	-0.224911	-0.304606	-0.117172	-0.00674664	-0.0395322	0.0642336	-0.126827	-0.0171723	0.14271
sig_21137	PHLORETIN, BRD-K15563106	SODIUM/GLUCOSE COTRANSPORTER INHIBITOR, NA	SLC23A1, AQP9, CLCN3, NA	CTRP	0.146688	0.0824952	0.0670226	-0.626379	-0.40068	-0.338215	-0.545524	-0.449244	-0.266549	-0.158316	-0.107279	0.0345461
sig_21138	THALIDOMIDE, BRD-A93255169	TNF PRODUCTION INHIBITOR, NA	TNF, ORM2, FGFR2, ORM1, CRBN, NFKB1, PTGS2, NA	CTRP	-0.162729	-0.061051	-0.101738	0.167244	0.202098	0.120607	0.0452623	0.172462	-0.0503699	0.0708138	-0.0960201	-0.309991
sig_21139	GOSSYPOL, BRD-K19295594	BCL INHIBITOR, MCL1 INHIBITOR, NA	BCL2, NA	CTRP	0.131859	0.0286844	0.0952138	-0.805119	-0.725283	-0.311916	-0.210371	-0.203837	0.12146	-0.13867	-0.100411	0.118518
sig_21140	CHLORAMBUCIL, BRD-K29458283	DNA INHIBITOR, NA	NA	CTRP	0.321696	0.288902	-0.0347384	-0.294554	-0.0950396	-0.210855	-0.506907	-0.548998	-0.422844	-0.0554889	0.0847132	0.254368
sig_21141	FLUOROURACIL, BRD-K24844714	NA	NA	CTRP	-0.00229484	0.000440325	-0.0939422	-0.669332	-0.650013	-0.201928	0.0709664	-0.0404397	0.24105	-0.00736424	0.0142064	0.209708
sig_21142	ISOLIQUIRITIGENIN, BRD-K33583600	GUANYLATE CYCLASE ACTIVATOR, NA	GABBR1, NA	CTRP	0.122109	0.0644869	0.0489845	-0.177326	-0.0425394	-0.343988	-0.642346	-0.496897	-0.498088	-0.271813	-0.199385	-0.0653395
sig_21143	CIMETIDINE, BRD-K34157611	HISTAMINE RECEPTOR ANTAGONIST, NA	SLC47A1, SLC29A4, SLC47A2, HRH2, NA	CTRP	-0.0285948	-0.113552	0.375313	-0.456942	-0.424657	-0.0909634	0.138248	0.104887	0.289771	-0.0791365	-0.134244	-0.204193
sig_21144	AZACITIDINE, BRD-K03406345	DNA METHYLTRANSFERASE INHIBITOR, NA	DNMT3A, DNMT1, NA	CTRP	0.0141171	-0.00370749	-0.240273	-0.482266	-0.500226	-0.21069	0.119358	0.000921558	0.209969	0.0203714	-0.113844	0.0283166
sig_21145	TRIFLUOPERAZINE, BRD-K89732114	DOPAMINE RECEPTOR ANTAGONIST, NA	HTR2C, CALM1, DRD4, ADRA1A, HTR2A, S100A4, CALY, HRH1, TNNC1, DRD2, NA	CTRP	-0.179027	-0.466518	0.0440024	-0.642514	-0.64031	-0.149544	0.219287	0.233569	0.450033	-0.102328	-0.190223	-0.124358
sig_21146	PACLITAXEL, BRD-A28746609	TUBULIN INHIBITOR, NA	MAP4, TUBB, MAP2, BCL2, MAPT, TLR4, TUBB1, NR1I2, NA	CTRP	0.331398	0.269163	-0.0454332	-0.54804	-0.391531	-0.24276	-0.342873	-0.433837	-0.152119	-0.0674027	0.0144998	0.200879
sig_21147	TAMOXIFEN, BRD-K93754473	ESTROGEN RECEPTOR ANTAGONIST, SELECTIVE ESTROGEN RECEPTOR MODULATOR (SERM), NA	PRKCG, PRKCQ, EBP, PRKCE, PRKCI, GPER1, PRKCA, ESR2, ESR1, PRKCB, PRKCD, PRKCZ, NA	CTRP	-0.336431	-0.448305	0.0456039	-0.222422	-0.250433	0.0861571	0.300364	0.428121	0.41427	-0.0226827	-0.120416	-0.191374
sig_21148	CARBOPLATIN, BRD-K11626735	DNA INHIBITOR, DNA ALKYLATING DRUG, NA	NA	CTRP	0.0839548	0.136065	0.0265555	-0.562579	-0.403727	-0.247417	-0.291877	-0.237329	-0.0681964	-0.124925	-0.0707309	-0.0562428
sig_21149	TENIPOSIDE, BRD-A35588707	TOPOISOMERASE INHIBITOR, NA	TOP2B, TOP2A, NA	CTRP	0.458285	0.447548	-0.119377	-0.282104	-0.105603	-0.183557	-0.425202	-0.489341	-0.345969	-0.0719274	0.0533054	0.148432
sig_21150	SILDENAFIL, BRD-K50128260	PHOSPHODIESTERASE INHIBITOR, NA	PDE6H, SLCO1B1, PDE6G, PDE5A, SLCO1B3, NA	CTRP	-0.386793	-0.378698	-0.0404601	-0.192783	-0.235048	0.00246772	0.182124	0.285756	0.262081	-0.0627249	-0.180717	-0.104313
sig_21151	SIMVASTATIN, BRD-K22134346	HMGCR INHIBITOR, NA	ITGB2, HMGCR, NA	CTRP	0.119596	0.123753	-0.0839113	0.7674	0.777033	0.220024	-0.104597	-0.138674	-0.406108	0.163077	0.185811	0.0688904
sig_21152	PARBENDAZOLE, BRD-K02407574	TUBULIN INHIBITOR, NA	TUBB, NA	CTRP	0.175389	0.115894	0.0263532	-0.681218	-0.513688	-0.304415	-0.42284	-0.427692	-0.152333	-0.113622	-0.0372114	0.192642
sig_21153	PROCARBAZINE, BRD-K13032584	MONOAMINE OXIDASE INHIBITOR, NA	NA	CTRP	0.0455247	0.0675973	-0.116376	0.174494	0.100521	0.149338	0.311734	0.129359	0.127208	0.122407	0.20163	0.198261
sig_21154	CURCUMIN, BRD-K74148702	CYCLOOXYGENASE INHIBITOR, NFKB PATHWAY INHIBITOR, HISTONE ACETYLTRANSFERASE INHIBITOR, LIPOXYGENASE INHIBITOR, NA	CA12, CA1, PTGS2, MMP13, XDH, CA4, CA9, MMP9, CA6, CA2, NOS2, PTGS1, EP300, CA14, DNMT3B, APP, CYP3A4, NA	CTRP	0.116799	0.0628137	0.125288	-0.621459	-0.41872	-0.283995	-0.380008	-0.391352	-0.193154	-0.149043	-0.109804	-0.0104866
sig_21155	CICLOPIROX, BRD-K13044802	MEMBRANE INTEGRITY INHIBITOR, NA	ATP1A1, NA	CTRP	0.121382	0.0384506	-0.0033857	-0.788035	-0.633721	-0.350567	-0.266619	-0.271088	0.0136861	-0.163992	-0.177012	0.00110715
sig_21156	EPIGALLOCATECHIN, BRD-K55591206	NA	NA	CTRP	0.167184	0.0497996	-0.0994226	-0.43106	-0.233574	-0.240639	-0.294658	-0.318598	-0.222377	-0.127484	-0.211837	-0.117978
sig_21157	MYRICETIN, BRD-K43149758	ANDROGEN RECEPTOR AGONIST, CYTOCHROME P450 INHIBITOR, NA	PIK3CG, NA	CTRP	-0.0169923	-0.0664409	-0.274453	-0.497385	-0.426895	-0.256111	0.0247339	-0.0602647	0.109376	-0.114729	-0.225451	-0.0725485
sig_21158	METHOTREXATE, BRD-K59456551	DIHYDROFOLATE REDUCTASE INHIBITOR, NA	DHFR, NA	CTRP	0.396261	0.402255	-0.0640887	-0.199246	-0.120145	-0.143455	-0.235943	-0.433684	-0.197285	0.0267785	0.308721	0.54327
sig_21159	LOVASTATIN, BRD-A70155556	HMGCR INHIBITOR, NA	ITGAL, HMGCR, HDAC2, NR1I2, NA	CTRP	0.12554	0.132376	-0.123492	0.743007	0.766084	0.242789	-0.161053	-0.163828	-0.437074	0.145832	0.185284	0.11036
sig_21160	VALDECOXIB, BRD-K12994359	CYCLOOXYGENASE INHIBITOR, NA	PTGS2, CA12, NA	CTRP	0.155371	0.0246955	0.0923879	-0.673635	-0.564066	-0.409932	-0.387061	-0.356563	-0.12634	-0.190474	-0.113056	0.103315
sig_21161	CYCLOPHOSPHAMIDE, BRD-A09722536	DNA ALKYLATING AGENT, NA	CYP2C18, CYP2B6, CYP2C9, CYP3A4, CYP2A6, CYP3A5, CYP2D6, CYP2C8, CYP3A7, CYP2C19, NA	CTRP	-0.282971	-0.220952	0.185333	0.00199964	-0.0358121	0.0983358	0.139671	0.241611	0.165351	-0.0311735	-0.0741979	-0.119147
sig_21162	DACARBAZINE, BRD-K35520305	DNA ALKYLATING AGENT, NA	PGD, POLA2, NA	CTRP	0.286717	0.217833	-0.163754	-0.361269	-0.277326	-0.200467	-0.107486	-0.32139	-0.106877	-0.0456985	0.0363401	0.228042
sig_21163	NICLOSAMIDE, BRD-K35960502	STAT INHIBITOR, DNA REPLICATION INHIBITOR, NA	STAT3, NA	CTRP	0.25772	0.17354	0.0726297	0.0677147	0.190901	-0.133769	-0.505853	-0.530154	-0.550201	0.0411593	0.181451	0.330638
sig_21164	PROCHLORPERAZINE, BRD-K19352500	DOPAMINE RECEPTOR ANTAGONIST, NA	DRD2, DRD1, DRD3, DRD4, NA	CTRP	-0.0718023	-0.112663	0.317092	-0.77359	-0.736057	-0.278748	-0.0723323	-0.0268818	0.215757	-0.173233	-0.16127	-0.0875473
sig_21165	IFOSFAMIDE, BRD-A67097164	DNA ALKYLATING AGENT, NA	CYP2C9, PTGS1, CYP2C18, CYP3A5, CYP3A7, CYP2A6, CYP2B6, CYP2C8, CYP2C19, CYP3A4, NA	CTRP	0.0580139	0.0705324	-0.0904571	0.350686	0.243214	0.129324	0.199827	0.124819	0.0878975	0.0613105	0.203057	0.212116
sig_21166	DOXORUBICIN, BRD-K92093830	TOPOISOMERASE INHIBITOR, NA	TOP2A, NA	CTRP	0.124256	0.068293	0.0875251	-0.713807	-0.501596	-0.304598	-0.426422	-0.365599	-0.140307	-0.161117	-0.122118	0.0119259
sig_21167	OUABAIN, BRD-K35708212	ATPASE INHIBITOR, NA	ATP1A1, NA	CTRP	0.0589612	0.0303122	0.124825	-0.652666	-0.451623	-0.391895	-0.568717	-0.459144	-0.256136	-0.119593	-0.131986	0.0469348
sig_21168	BRD-K05649647	NA	NA	CTRP	-0.0570201	-0.0794638	-0.0430929	0.112135	0.152084	0.0831904	0.0295376	-0.0585327	-0.109481	0.0201931	0.0447175	0.0966341
sig_21169	PIPERLONGUMINE, BRD-K24132293	NA	NA	CTRP	0.0597072	0.0190213	0.153199	-0.600553	-0.382055	-0.277718	-0.394316	-0.324767	-0.179363	-0.172579	-0.204711	-0.0948161
sig_21170	BRD-K26531177	NA	NA	CTRP	0.0586373	0.0429096	-0.0197517	-0.305494	-0.0294569	-0.171026	-0.454001	-0.35347	-0.372507	-0.121333	-0.139531	-0.0945636
sig_21171	NSC-23766, BRD-A80213327	RAS GTPASE INHIBITOR, NA	NA	CTRP	-0.0123056	-0.0128524	-0.0684503	-0.33132	-0.159328	-0.162566	-0.228084	-0.236948	-0.178978	-0.107572	-0.195921	-0.151262
sig_21172	PYRAZOLANTHRONE, BRD-K01567962	JNK INHIBITOR, NA	MAPK10, MAPK9, MAPK8, TTK, MAPK8IP1, NA	CTRP	-0.00924846	0.0439389	-0.00145275	0.289988	0.214161	0.162669	0.123881	0.121307	-0.00504265	-0.0533673	0.0996474	-0.0758591
sig_21173	BRD-K08608874, C6-CERAMIDE	NA	NA	CTRP	0.100102	0.0091516	-0.0325684	0.12196	0.0457798	0.26987	0.328612	0.253106	0.223234	-0.0380204	-0.11062	-0.201106
sig_21174	TOPOTECAN, BRD-K55696337	TOPOISOMERASE INHIBITOR, NA	TOP1MT, TOP1, NA	CTRP	0.329611	0.186303	-0.0345291	-0.577832	-0.442053	-0.280676	-0.359756	-0.426976	-0.170153	-0.0998418	-0.0664646	0.140317
sig_21175	BRD-K71726959	NA	NA	CTRP	0.00798283	0.0124038	0.0115956	-0.603583	-0.545614	-0.333276	-0.167107	-0.263421	-0.0580144	-0.182667	-0.235244	-0.06118
sig_21176	BRD-A02481876, IMPORTAZOLE	NA	NA	CTRP	-0.117373	-0.149199	0.0740337	-0.444678	-0.437499	-0.129816	0.0204515	0.119388	0.162837	-0.198955	-0.234005	-0.217443
sig_21177	ETOPOSIDE, BRD-K37798499	TOPOISOMERASE INHIBITOR, NA	TOP2A, TOP2B, NA	CTRP	0.318822	0.237384	-0.064081	-0.549714	-0.357285	-0.259364	-0.382385	-0.413034	-0.187923	-0.115573	-0.0255852	0.0925038
sig_21178	PRIMA1, BRD-K15318909	TP53 INHIBITOR, NA	ACHE, NA	CTRP	-0.0222975	-0.0434749	0.0370321	-0.4495	-0.217065	-0.251684	-0.335733	-0.241549	-0.212056	-0.205082	-0.300886	-0.273582
sig_21179	TANESPIMYCIN, BRD-K81473043	HSP INHIBITOR, NA	HSP90AA1, NA	CTRP	0.293869	0.128539	-0.0712735	-0.286254	-0.316704	-0.193654	-0.195586	-0.2677	-0.10158	-0.0816867	0.0209437	0.210633
sig_21180	BLEBBISTATIN, BRD-A75817871	NA	NA	CTRP	-0.0806601	-0.210204	0.134801	0.242543	0.09285	0.193949	0.182141	0.213013	0.151793	0.124951	0.151706	0.238386
sig_21181	CYTOCHALASIN-B, BRD-K26664453	MICROTUBULE INHIBITOR, NA	ACTB, NA	CTRP	0.127811	0.133795	-0.183729	0.579411	0.720603	0.153225	-0.176512	-0.163973	-0.386327	0.0507285	0.115433	-0.0205687
sig_21182	SA-792541, BRD-K68143200	NA	NA	CTRP	0.0240277	-0.000666426	0.0538216	-0.505547	-0.266117	-0.319753	-0.406473	-0.370489	-0.267868	-0.203456	-0.225084	-0.112422
sig_21183	MANUMYCIN-A, BRD-K78599730	NA	NA	CTRP	0.159995	0.0608285	0.0759506	-0.3754	-0.153711	-0.259759	-0.540537	-0.496216	-0.424222	-0.146387	-0.160304	0.0136062
sig_21184	MITOMYCIN, BRD-K59670716	NA	NA	CTRP	0.214264	0.144561	0.0517991	-0.743547	-0.611443	-0.311266	-0.330706	-0.304957	-0.0283294	-0.164564	-0.0839241	0.0789554
sig_21185	TACROLIMUS, BRD-K69608737	CALCINEURIN INHIBITOR, NA	FKBP1A, NA	CTRP	0.235719	0.158554	-0.108448	-0.303414	-0.0839136	-0.195324	-0.493142	-0.463581	-0.361283	-0.0516385	0.0730588	0.199691
sig_21186	PIFITHRIN-ALPHA, BRD-K66874953	TP53 INHIBITOR, NA	TP53, NA	CTRP	0.244271	0.148859	0.0061275	0.135175	0.211225	-0.0747269	-0.340593	-0.440291	-0.447382	0.0754094	0.0985721	0.185988
sig_21187	SB-431542, BRD-K67298865	TGF BETA RECEPTOR INHIBITOR, NA	TGFBR1, ACVR1C, NA	CTRP	0.139912	-0.0218919	0.0425812	-0.413865	-0.41603	-0.153641	0.108179	0.1046	0.281854	-0.149193	-0.205483	-0.2138
sig_21188	STAUROSPORINE, BRD-K17953061	NA	NA	CTRP	0.0401788	0.0683317	0.0256389	0.469615	0.554026	0.144131	-0.399731	-0.197866	-0.450544	0.0208833	0.0870451	0.0145911
sig_21189	SB-225002, BRD-K61323504	CC CHEMOKINE RECEPTOR ANTAGONIST, NA	CXCR2, NA	CTRP	0.145279	0.104139	0.101342	-0.652022	-0.470536	-0.297314	-0.49253	-0.433609	-0.203886	-0.0781934	-0.0178565	0.181772
sig_21190	BRD-K26603252, PD 153035	NA	NA	CTRP	-0.174893	-0.176919	-0.0752443	-0.221824	-0.34614	0.0737719	0.729054	0.504423	0.71462	-0.0145468	-0.0341514	-0.0966013
sig_21191	CERULENIN, BRD-K52075040	FATTY ACID SYNTHASE INHIBITOR, NA	FASN, NA	CTRP	0.0738832	-0.00059702	0.0952585	-0.442194	-0.209238	-0.239848	-0.403106	-0.372846	-0.289528	-0.17263	-0.216506	-0.0914937
sig_21192	PURMORPHAMINE, BRD-K73397362	SMOOTHENED RECEPTOR AGONIST, NA	SMO, NA	CTRP	-0.0888265	-0.204566	0.223778	-0.710768	-0.734304	-0.2811	-0.00636412	0.0233671	0.264564	-0.240755	-0.289967	-0.194816
sig_21193	GSK-3-INHIBITOR-IX, BRD-K04923131	LIPOXYGENASE INHIBITOR, GLYCOGEN SYNTHASE KINASE INHIBITOR, NA	GSK3A, GSK3B, NA	CTRP	0.0988427	-0.000385058	-0.0869282	0.105141	0.155126	0.0466634	-0.177452	-0.0899178	-0.159023	-0.0990028	-0.107552	0.00204295
sig_21194	DASATINIB, BRD-K49328571	SRC INHIBITOR, KIT INHIBITOR, TYROSINE KINASE INHIBITOR, BCR-ABL KINASE INHIBITOR, PDGFR TYROSINE KINASE RECEPTOR INHIBITOR, EPHRIN INHIBITOR, NA	EPHA2, STAT5B, PDGFRB, FRK, YES1, FYN, FGR, ABL2, BLK, LYN, LCK, KIT, SRMS, ABL1, HCK, SRC, NA	CTRP	0.0350489	0.0382025	-0.281602	0.810631	0.7994	0.322566	0.264148	0.111396	-0.146277	0.155356	0.15792	-0.0226892
sig_21195	GEFITINIB, BRD-K64052750	EGFR INHIBITOR, NA	EGFR, NA	CTRP	-0.161393	-0.164435	-0.0645716	-0.320671	-0.425457	0.0191124	0.695429	0.432363	0.677487	-0.0190431	-0.0447791	-0.0787898
sig_21196	ERLOTINIB, BRD-K70401845	EGFR INHIBITOR, NA	NR1I2, EGFR, NA	CTRP	-0.15502	-0.134369	-0.128007	-0.115711	-0.248981	0.108766	0.784712	0.490286	0.68536	0.0236253	0.0241933	-0.0520786
sig_21197	BRD-K94991378	NA	NA	CTRP	-0.0651835	-0.116785	0.0522365	0.361275	0.373686	0.131175	-0.0371515	0.0720278	-0.133817	0.00313291	-0.160509	-0.224351
sig_21198	BIX-01294, BRD-K26818574	HISTONE LYSINE METHYLTRANSFERASE INHIBITOR, NA	EHMT1, EHMT2, NA	CTRP	-0.0175322	-0.0553905	0.157327	-0.784562	-0.618183	-0.311718	-0.349955	-0.226331	0.0107334	-0.169155	-0.239321	-0.0697646
sig_21199	TACEDINALINE, BRD-K52313696	HDAC INHIBITOR, NA	HDAC1, NA	CTRP	-0.0821075	-0.0902288	0.213842	-0.695239	-0.58868	-0.26672	-0.127673	-0.043575	0.168529	-0.164865	-0.149794	-0.128287
sig_21200	PANOBINOSTAT, BRD-K02130563	HDAC INHIBITOR, NA	HDAC1, HDAC3, HDAC2, HDAC9, HDAC4, HDAC7, HDAC6, HDAC8, NA	CTRP	-0.0485396	-0.0617064	0.216389	-0.826906	-0.745842	-0.311984	-0.152086	-0.0872702	0.197826	-0.173642	-0.185874	-0.0613462
sig_21201	BRD-K75430629	NA	NA	CTRP	0.0815859	0.0607103	-0.124481	0.761488	0.705674	0.37168	0.148773	0.0816302	-0.159828	0.228784	0.246845	0.144237
sig_21202	CYCLOSPORIN-A, BRD-A38030642	CALCINEURIN INHIBITOR, NA	PPP3CA, NA	CTRP	-0.174971	-0.262641	0.181171	-0.255665	-0.305395	0.0254705	0.129185	0.249928	0.265121	-0.145536	-0.160644	-0.130972
sig_21203	VORINOSTAT, BRD-K81418486	HDAC INHIBITOR, NA	HDAC8, HDAC2, HDAC3, HDAC1, HDAC9, HDAC5, HDAC6, HDAC11, HDAC10, NA	CTRP	0.0087372	-0.00988257	0.211518	-0.806588	-0.729652	-0.373693	-0.13548	-0.14387	0.147715	-0.213486	-0.16905	-0.0699213
sig_21204	SIROLIMUS, BRD-K84937637	MTOR INHIBITOR, NA	FGF2, FKBP1A, MTOR, NA	CTRP	0.107349	-0.0191159	-0.0422888	-0.353641	-0.210382	-0.113464	-0.175019	-0.102435	-0.0540602	-0.085546	-0.123583	-0.115542
sig_21205	KU-55933, BRD-K25311561	ATM KINASE INHIBITOR, NA	PRKDC, ATM, NA	CTRP	0.223755	0.167888	-0.0346576	-0.11451	0.0550691	-0.0619233	-0.176905	-0.272902	-0.15866	-0.042695	0.208727	0.137144
sig_21206	SITAGLIPTIN, BRD-K19416115	DIPEPTIDYL PEPTIDASE INHIBITOR, NA	DPP4, NA	CTRP	0.229149	0.100939	0.112305	0.430955	0.440389	0.105047	-0.175012	-0.148164	-0.334383	0.0687595	0.048865	-0.000617897
sig_21207	AM-580, BRD-K06854232	RETINOID RECEPTOR AGONIST, NA	RARA, NA	CTRP	0.135929	0.00486687	0.0228797	-0.100618	-0.0363918	2.91786e-05	-0.199109	-0.161167	-0.0828427	-0.0529451	0.040639	0.132261
sig_21208	DL-PDMP, BRD-K05653692	NA	NA	CTRP	-0.0847771	-0.106975	0.180371	-0.814031	-0.765834	-0.281899	-0.117889	-0.0492489	0.214468	-0.192993	-0.237282	-0.115571
sig_21209	BRD-K71935468	NA	NA	CTRP	-0.0931966	-0.139675	0.058917	0.418895	0.42094	0.137031	0.0335587	0.0897909	-0.121917	0.048988	-0.127259	-0.244927
sig_21210	MG-132, BRD-K60230970	PROTEASOME INHIBITOR, NA	PSMB1, NA	CTRP	0.136467	0.071962	0.356106	-0.246444	-0.143964	-0.211446	-0.546277	-0.404672	-0.352929	-0.115953	0.0278806	0.202685
sig_21211	ENTINOSTAT, BRD-K77908580	HDAC INHIBITOR, NA	HDAC2, HDAC3, HDAC1, HDAC9, NA	CTRP	-0.0395507	-0.0666607	0.225607	-0.795717	-0.752475	-0.330287	-0.0956611	-0.0994242	0.198706	-0.176385	-0.212794	-0.0844914
sig_21212	BELINOSTAT, BRD-K17743125	HDAC INHIBITOR, NA	HDAC9, HDAC7, HDAC6, HDAC4, HDAC5, HDAC8, HDAC1, HDAC3, HDAC11, HDAC10, HDAC2, NA	CTRP	0.0736939	0.0318774	0.213997	-0.773467	-0.742477	-0.380823	-0.151466	-0.193253	0.0983076	-0.190747	-0.149709	-0.0200993
sig_21213	INHIBITOR-BEC, BRD-K53792571	NA	NA	CTRP	-0.221188	-0.149709	-0.0163965	0.511703	0.404875	0.21485	0.121868	0.138863	-0.0940054	0.138241	0.00843667	-0.0374709
sig_21214	APICIDIN, BRD-K64606589	NA	NA	CTRP	-0.0088253	-0.0471879	0.134175	-0.762456	-0.605432	-0.345117	-0.253801	-0.235585	0.0309089	-0.18848	-0.199096	-0.0783736
sig_21215	MERCK60, BRD-K04466929	NA	NA	CTRP	0.181182	0.144843	0.115732	-0.616368	-0.457684	-0.332261	-0.260652	-0.360078	-0.0871909	-0.156806	-0.00646411	0.0965336
sig_21216	MERCK-KETONE, BRD-A94377914	NA	NA	CTRP	-0.103392	-0.192281	0.0524272	-0.60803	-0.453807	-0.198692	-0.126664	-0.0099637	0.104673	-0.156319	-0.257756	-0.293166
sig_21217	FGIN-1-27, BRD-K09778810	INOSITOL MONOPHOSPHATASE INHIBITOR, NA	TSPO, NA	CTRP	-0.207271	-0.29941	0.130544	-0.0173121	-0.0878537	0.206346	0.309095	0.397799	0.363256	0.0061703	-0.104445	-0.273213
sig_21218	BRD-A42556028, COMPOUND 1B	NA	NA	CTRP	0.0394786	-0.00031176	0.334388	0.143464	0.162911	0.15812	-0.0599605	-0.0126038	-0.0260501	0.103125	0.104985	0.00630264
sig_21219	VINCRISTINE, BRD-K82109576	TUBULIN INHIBITOR, NA	TUBB, TUBA4A, NA	CTRP	0.117019	0.0596734	0.0693653	-0.773536	-0.615477	-0.332129	-0.362675	-0.351403	-0.0571491	-0.12274	-0.117674	0.0972147
sig_21220	CYTARABINE, BRD-K33106058	RIBONUCLEOTIDE REDUCTASE INHIBITOR, NA	POLB, POLA1, POLE, POLD1, NA	CTRP	0.243639	0.146276	-0.0388042	-0.698467	-0.557264	-0.34131	-0.321535	-0.35055	-0.0791668	-0.181825	-0.129462	0.0592029
sig_21221	ITRACONAZOLE, BRD-A34817987	CYTOCHROME P450 INHIBITOR, NA	CYP51A1, NA	CTRP	0.107535	0.151686	-0.0536954	0.114667	0.225386	0.0810659	-0.166022	-0.181852	-0.203807	0.0525811	0.15088	0.0383949
sig_21222	ERASTIN, BRD-A25004090	ION CHANNEL ANTAGONIST, NA	VDAC2, NA	CTRP	0.23024	0.197259	-0.401066	0.10585	0.25457	-0.066091	-0.145116	-0.355623	-0.363898	0.012753	-0.0260517	0.0868285
sig_21223	T-5345967, BRD-K38985961	NA	NA	CTRP	0.0712426	0.0190668	-0.106341	-0.647957	-0.433447	-0.326381	-0.290217	-0.316139	-0.122505	-0.14398	-0.260758	-0.110593
sig_21224	CIL56, BRD-K11740178	NA	NA	CTRP	0.163311	0.121896	-0.224004	0.297885	0.334788	0.0177527	-0.0616687	-0.250055	-0.29469	0.0667204	0.0381973	0.176658
sig_21225	FQI-1, BRD-A91658086	NA	NA	CTRP	0.215955	0.13263	0.0412775	-0.674103	-0.531705	-0.252324	-0.243379	-0.286455	0.00357289	-0.10193	-0.0609185	0.0649609
sig_21226	BRD-K92856060	NA	NA	CTRP	0.0344593	-0.01646	0.177285	-0.580976	-0.416464	-0.284706	-0.321181	-0.307854	-0.140659	-0.0987067	-0.170006	-0.0253403
sig_21227	BO2-INHIBITS-RAD51, BRD-K10882151	NA	NA	CTRP	0.0380735	-0.00899554	0.0390496	-0.769054	-0.580509	-0.350653	-0.39369	-0.32233	-0.0725249	-0.15128	-0.196115	0.015229
sig_21228	JMW-MITF1, BRD-K45681478	NA	NA	CTRP	-0.0688407	-0.129229	0.242202	-0.385099	-0.313276	-0.139581	-0.174733	0.0885612	0.0954784	-0.232007	-0.279822	-0.347952
sig_21229	BRD-A83255679	NA	NA	CTRP	0.051336	-0.0305118	0.165342	-0.543571	-0.335614	-0.264661	-0.520185	-0.330118	-0.223796	-0.16384	-0.186964	-0.0288161
sig_21230	BRD-A36275421	NA	NA	CTRP	0.0351629	0.057003	-0.365551	0.317432	0.438673	0.0492927	-0.155876	-0.169755	-0.381904	-0.038654	-0.109994	-0.10459
sig_21231	CIL41, BRD-K05392795	NA	NA	CTRP	0.251456	0.208724	-0.097833	0.024743	0.181476	-0.188991	-0.416739	-0.492973	-0.484026	-0.0163678	-0.0540893	0.0696319
sig_21232	BRD-K29711668, NSC30930	NA	NA	CTRP	-0.0746046	-0.136155	0.155564	0.422018	0.391127	0.223198	-0.0435338	0.0877761	-0.093855	0.106836	0.206343	0.140451
sig_21233	CIL70, BRD-K20215950	NA	NA	CTRP	0.104406	0.0753313	-0.0816683	-0.28221	-0.0619622	-0.244257	-0.556184	-0.43535	-0.401934	-0.0534469	-0.132274	-0.029353
sig_21234	MI-1, BRD-K64497429	NA	NA	CTRP	-0.082406	-0.0626914	0.0581454	-0.199607	-0.210611	0.0425798	0.272769	0.25347	0.356809	-0.0669776	-0.0354388	-0.194965
sig_21235	DBEQ, BRD-K59204667	ATPASE INHIBITOR, NA	CASP3, NA	CTRP	0.0354775	0.0132165	0.0926535	-0.576522	-0.349347	-0.240004	-0.597266	-0.344731	-0.237048	-0.166271	-0.126152	0.0469888
sig_21236	MDIVI-1, BRD-K61128465	DYNAMIN INHIBITOR, NA	DNM1, NA	CTRP	0.166576	0.10414	0.0404888	-0.46648	-0.424617	-0.163011	-0.186245	-0.250447	-0.0176133	0.00192627	0.241919	0.410628
sig_21237	ASN-05257430, BRD-K44241590	NA	NA	CTRP	-0.216079	-0.24491	0.0277731	-0.0320996	-0.0372041	0.0210457	0.0427561	0.172984	0.063745	-0.0641124	-0.31122	-0.324985
sig_21238	BRD-A86956638, CID-5951923	NA	NA	CTRP	-0.18101	-0.185553	-0.133299	-0.120487	-0.142146	-0.0629594	0.0804647	0.114375	0.100448	-0.0719605	-0.171081	-0.100107
sig_21239	IU1, BRD-K45841694	USP14 INHIBITOR, NA	USP14, NA	CTRP	0.0786418	-0.0135335	-0.0799412	-0.391955	-0.202028	-0.2679	-0.425409	-0.304308	-0.251622	-0.252127	-0.084463	0.0759614
sig_21240	DEXAMETHASONE, BRD-A35108200	GLUCOCORTICOID RECEPTOR AGONIST, NA	NR3C2, NR3C1, NOS2, NR0B1, ANXA1, NA	CTRP	0.138397	0.0344327	0.114968	-0.145862	-0.039087	-0.128324	-0.253243	-0.183795	-0.201016	-0.197189	-0.159206	-0.158453
sig_21241	BRD-A40802033, ML311	NA	NA	CTRP	0.197102	0.11497	0.05023	-0.740748	-0.561366	-0.30567	-0.354888	-0.366564	-0.0761945	-0.122209	-0.0550365	0.135241
sig_21242	TOZASERTIB, BRD-K59369769	JAK INHIBITOR, FLT3 INHIBITOR, AURORA KINASE INHIBITOR, BCR-ABL KINASE INHIBITOR, NA	AURKA, AURKB, LCK, AURKC, NA	CTRP	0.142147	0.0597809	0.0279144	-0.458611	-0.304442	-0.248193	-0.520364	-0.409622	-0.280163	-0.190298	-0.185622	0.0456983
sig_21243	IMATINIB, BRD-K92723993	KIT INHIBITOR, PDGFR TYROSINE KINASE RECEPTOR INHIBITOR, BCR-ABL KINASE INHIBITOR, NA	RET, ABL1, CSF1R, KIT, NTRK1, PDGFRA, DDR1, PDGFRB, NA	CTRP	-0.0584879	-0.105789	-0.0318794	-0.482748	-0.384604	-0.297575	-0.142853	-0.1627	0.00875508	-0.0949807	-0.197033	-0.157048
sig_21244	O-6-BENZYLGUANINE, BRD-K92041145	NA	NA	CTRP	-0.238368	-0.126341	0.000660341	0.205475	0.158283	0.155935	0.203584	0.2397	0.136775	0.0649024	0.0310039	-0.13329
sig_21245	DECITABINE, BRD-K79254416	DNA METHYLTRANSFERASE INHIBITOR, NA	DNMT3A, DNMT1, NA	CTRP	0.281502	0.161399	-0.0377828	-0.543508	-0.36259	-0.301904	-0.283689	-0.349227	-0.137363	-0.204465	-0.0921415	-0.00472021
sig_21246	CHIR-99021, BRD-K16189898	GLYCOGEN SYNTHASE KINASE INHIBITOR, NA	MAPK1, CDK1, GSK3A, GSK3B, NA	CTRP	0.0222629	0.0602359	-0.396546	0.707182	0.69605	0.270255	0.196728	0.0955796	-0.149083	0.117631	0.0653882	-0.0754818
sig_21247	BI-2536, BRD-K64890080	PLK INHIBITOR, NA	PLK2, PLK1, BRD4, PLK3, NA	CTRP	0.246207	0.175711	-0.0552098	-0.569728	-0.430512	-0.31277	-0.415991	-0.472637	-0.211546	-0.0817236	0.0273775	0.297213
sig_21248	BRD-K61166597	NA	NA	CTRP	0.258338	0.175683	0.0211487	-0.580718	-0.426443	-0.314581	-0.235995	-0.418369	-0.10882	-0.114539	-0.0167437	0.147223
sig_21249	AXITINIB, BRD-K29905972	VEGFR INHIBITOR, PDGFR TYROSINE KINASE RECEPTOR INHIBITOR, NA	PLK4, FLT4, KDR, FLT1, CSF1, NA	CTRP	0.0946389	0.0877046	0.0533643	-0.472272	-0.236055	-0.259213	-0.665748	-0.439724	-0.348802	-0.134581	-0.0870434	0.0392321
sig_21250	SELUMETINIB, BRD-K57080016	MEK INHIBITOR, NA	MAP2K1, NA	CTRP	-0.207847	-0.150725	0.273724	0.190658	-0.0516174	0.166296	0.506267	0.388687	0.372569	0.0467251	0.164042	0.0338684
sig_21251	NVP-BEZ235, BRD-K12184916	PI3K INHIBITOR, MTOR INHIBITOR, NA	PIK3CA, ATR, MTOR, PIK3CD, PIK3CG, NA	CTRP	0.0771365	0.0331	0.0111754	-0.664482	-0.503577	-0.327938	-0.356626	-0.288015	-0.0927344	-0.206977	-0.180205	0.000798454
sig_21252	GW-843682X, BRD-K90382497	PLK INHIBITOR, NA	PLK1, PLK3, NA	CTRP	0.219047	0.170861	-0.0588743	-0.640919	-0.553615	-0.274479	-0.196867	-0.330588	-0.0221593	-0.0879848	0.0384776	0.275392
sig_21253	VANDETANIB, BRD-K77625799	EGFR INHIBITOR, VEGFR INHIBITOR, RET TYROSINE KINASE INHIBITOR, NA	PTK6, RET, SRC, EPHA5, EPHA7, EPHA6, EPHA1, KDR, EPHA8, ERBB3, EPHA2, EGFR, EPHA10, EPHA4, TEK, EPHB3, ERBB4, EPHB2, EPHB4, VEGFA, FLT4, EPHB6, EPHA3, EPHB1, FLT1, ERBB2, NA	CTRP	-0.208042	-0.202717	-0.0830013	-0.135284	-0.241844	0.117014	0.757099	0.50599	0.665105	-0.0184618	-0.0487281	-0.149392
sig_21254	SORAFENIB, BRD-K23984367	PDGFR TYROSINE KINASE RECEPTOR INHIBITOR, KIT INHIBITOR, RAF INHIBITOR, VEGFR INHIBITOR, RET TYROSINE KINASE INHIBITOR, FLT3 INHIBITOR, NA	KDR, BRAF, RAF1, FLT4, RET, FLT1, FGFR1, KIT, PDGFRB, DDR2, FLT3, NA	CTRP	0.141401	0.0738815	0.113839	-0.420417	-0.269374	-0.310148	-0.62297	-0.503774	-0.36636	-0.138528	-0.0178124	0.219312
sig_21255	CHEMBL-374350, BRD-K59962020	NA	NA	CTRP	-0.0507733	-0.125115	0.22685	-0.797653	-0.668793	-0.266556	-0.254081	-0.123519	0.119025	-0.163653	-0.178792	-0.0392174
sig_21256	TEMOZOLOMIDE, BRD-A94153989	DNA ALKYLATING DRUG, NA	MGMT, NA	CTRP	0.0676123	0.0668519	0.066131	0.0195219	0.0436627	-0.0943858	-0.237269	-0.240397	-0.261357	0.0428688	-0.105898	-0.0731192
sig_21257	QW-BI-011, BRD-K72264770	NA	NA	CTRP	0.0320776	-0.0406544	0.0772991	-0.554888	-0.347969	-0.269807	-0.411335	-0.237065	-0.0897893	-0.185442	-0.222353	-0.174126
sig_21258	AT1-SHH-09, BRD-K90370028	NA	NA	CTRP	-0.0583902	0.0607082	-0.266911	0.0454909	0.176932	-0.0466909	-0.00348144	-0.0487386	-0.177267	0.0149573	-0.127788	-0.330454
sig_21259	SNX-2112, BRD-K71281111	HSP INHIBITOR, NA	NA	CTRP	0.499617	0.274226	-0.135065	-0.299484	-0.209702	-0.222435	-0.275071	-0.448293	-0.217427	-0.0509942	0.117393	0.305554
sig_21260	NAVITOCLAX, BRD-K82746043	BCL INHIBITOR, NA	BCL2L1, BCL2L2, BCL2, NA	CTRP	-0.105092	-0.148679	0.114691	-0.262294	-0.200579	-0.0604936	-0.0487762	0.100125	0.0749446	-0.216697	-0.334261	-0.445251
sig_21261	BEXAROTENE, BRD-K92441787	RETINOID RECEPTOR AGONIST, NA	RXRG, RXRB, RXRA, NA	CTRP	0.157723	0.0843456	0.149536	-0.464543	-0.340616	-0.26128	-0.592816	-0.404004	-0.296115	-0.201399	-0.106215	0.110482
sig_21262	NILOTINIB, BRD-K81528515	ABL KINASE INHIBITOR, BCR-ABL KINASE INHIBITOR, NA	KIT, ABL1, NA	CTRP	-0.195558	-0.339879	-0.0240214	-0.435769	-0.389212	-0.212094	0.0838153	0.153592	0.212417	-0.123192	-0.186759	-0.239751
sig_21263	SUNITINIB, BRD-K42828737	PDGFR TYROSINE KINASE RECEPTOR INHIBITOR, FLT3 INHIBITOR, KIT INHIBITOR, RET TYROSINE KINASE INHIBITOR, VEGFR INHIBITOR, NA	NA	CTRP	-0.0132877	-0.0147729	0.0772074	-0.292758	-0.21965	-0.152862	-0.393066	-0.189729	-0.184033	-0.173252	-0.0949649	-0.00154196
sig_21264	BENDAMUSTINE, BRD-K17068645	DNA INHIBITOR, NA	NA	CTRP	0.208066	0.1456	-0.107358	-0.144295	-0.014103	-0.220786	-0.504074	-0.46606	-0.446173	-0.129454	-0.181283	0.00106449
sig_21265	HOMOHARRINGTONINE, BRD-K76674262	PROTEIN SYNTHESIS INHIBITOR, NA	RPL3, NA	CTRP	0.092891	0.0365195	0.0773141	-0.767255	-0.555425	-0.303178	-0.446494	-0.343603	-0.103403	-0.152747	-0.0849466	0.111413
sig_21266	CD-437, BRD-K28907958	RETINOID RECEPTOR AGONIST, NA	RARG, NA	CTRP	0.427633	0.345999	-0.0932186	-0.494877	-0.379199	-0.232843	-0.281407	-0.406666	-0.144944	-0.0630651	0.0775574	0.260103
sig_21267	SCH-79797, BRD-K17140735	NA	NA	CTRP	0.306736	0.146309	0.0697532	-0.678958	-0.602474	-0.304488	-0.267002	-0.357012	-0.0224555	-0.0936174	0.0332371	0.240949
sig_21268	LE-135, BRD-K06593056	RETINOID RECEPTOR AGONIST, NA	RARB, NA	CTRP	0.298673	0.231858	-0.0402377	0.0172	0.0792014	-0.084776	-0.298053	-0.403478	-0.292013	0.0153833	0.12434	0.375042
sig_21269	BRD-K20755323, SA-792728	NA	NA	CTRP	0.0188361	-0.00290808	0.0201599	-0.610491	-0.407903	-0.279571	-0.316381	-0.221728	-0.0537841	-0.248454	-0.213545	-0.132237
sig_21270	CI-976, BRD-K88544581	ACAT INHIBITOR, NA	ACAT1, CES1, NA	CTRP	0.0368473	-0.00711967	0.0668079	-0.632051	-0.504134	-0.269938	-0.43307	-0.270909	-0.0869943	-0.171509	-0.112088	0.150682
sig_21271	PLATIN, BRD-K69172251	NA	NA	CTRP	-0.277396	-0.20704	0.30642	0.223014	0.105084	0.112737	0.00523415	0.211719	0.0176008	-0.0471577	0.0620085	-0.0702801
sig_21272	NECROSTATIN-1, BRD-A36318220	RIPK INHIBITOR, NA	RIPK1, NA	CTRP	-0.135065	-0.117788	0.100196	-0.374154	-0.361659	-0.134022	-0.00778811	0.015495	0.0867662	-0.0859273	-0.12646	-0.115129
sig_21273	GW-405833, BRD-K10705233	CANNABINOID RECEPTOR AGONIST, NA	CNR2, NA	CTRP	0.00107683	-0.042934	0.143066	-0.847953	-0.780628	-0.317802	-0.131709	-0.0974473	0.206052	-0.200917	-0.176695	-0.0380016
sig_21274	AC-55649, BRD-K93176058	RETINOID RECEPTOR AGONIST, NA	RARB, RARA, NA	CTRP	0.144956	0.12156	-0.145751	0.284231	0.389309	0.0376132	-0.22283	-0.244272	-0.342174	-0.0426876	-0.00203041	-0.0265461
sig_21275	RITA, BRD-K00317371	MDM INHIBITOR, NA	MDM2, NA	CTRP	-0.185202	-0.19196	0.182	-0.605873	-0.61685	-0.143976	0.0271569	0.215653	0.359401	-0.210275	-0.162901	-0.161643
sig_21276	LY-2183240, BRD-K37865504	FAAH INHIBITOR, NA	FAAH, NA	CTRP	0.172849	0.112805	0.0333994	-0.595361	-0.385739	-0.302319	-0.55244	-0.486839	-0.288316	-0.102392	-0.0835481	0.125314
sig_21277	KI-8751, BRD-K47150025	VEGFR INHIBITOR, PDGFR TYROSINE KINASE RECEPTOR INHIBITOR, KIT INHIBITOR, NA	KDR, NA	CTRP	0.129783	0.0742011	0.0245518	-0.443817	-0.226282	-0.242719	-0.607176	-0.398171	-0.341278	-0.205911	-0.106369	0.029964
sig_21278	CD-1530, BRD-K25737009	RETINOID RECEPTOR AGONIST, NA	RARG, NA	CTRP	0.195627	0.0615659	0.0730155	-0.130359	-0.0144096	-0.107717	-0.395244	-0.369455	-0.313917	-0.100213	-0.00616606	0.167429
sig_21279	TPCA-1, BRD-K51575138	IKK INHIBITOR, NA	IKBKB, NA	CTRP	0.0225974	-0.0142923	-0.0842275	-0.399029	-0.315527	-0.162644	-0.0768085	-0.0784316	0.0299368	-0.18311	-0.00588967	-0.0122464
sig_21280	OXALIPLATIN, BRD-M14820059	DNA INHIBITOR, NA	NA	CTRP	-0.0177462	-0.0395727	0.139445	-0.825362	-0.68294	-0.325554	-0.390864	-0.223132	0.00651611	-0.181063	-0.232368	-0.0522336
sig_21281	NSC-632839, BRD-K37392901	UBIQUITIN SPECIFIC PROTEASE INHIBITOR, NA	USP1, USP7, SENP2, USP2, NA	CTRP	0.252595	0.141689	-0.075189	-0.527781	-0.328556	-0.276987	-0.42533	-0.484891	-0.289933	-0.0648206	-0.102223	0.0924225
sig_21282	PIFITHRIN-MU, BRD-K96799727	HSP INHIBITOR, NA	TP53, HSPA1A, NA	CTRP	0.0805127	-0.0102678	0.290239	-0.622945	-0.462493	-0.295151	-0.310127	-0.265462	-0.102256	-0.220939	-0.209533	-0.10114
sig_21283	SN-38, BRD-A36630025	TOPOISOMERASE INHIBITOR, NA	TOP1, NA	CTRP	0.33077	0.214575	-0.0700646	-0.502339	-0.342888	-0.258189	-0.38411	-0.456623	-0.240847	-0.0957127	-0.0738814	0.114861
sig_21284	BRD-K80183349	NA	NA	CTRP	-0.00602838	-0.0292608	0.333367	-0.710819	-0.598383	-0.297339	-0.310234	-0.188917	0.027316	-0.202925	-0.15621	-0.0456463
sig_21285	BRD-K66532283	NA	NA	CTRP	0.233612	0.0698465	0.148015	-0.369316	-0.238128	-0.271163	-0.322639	-0.414005	-0.224451	-0.199788	-0.107282	0.00839141
sig_21286	MK-2206, BRD-K68065987	AKT INHIBITOR, NA	AKT2, AKT3, AKT1, NA	CTRP	-0.0605821	-0.103132	0.131575	-0.704843	-0.610619	-0.226352	-0.15995	-0.06095	0.156454	-0.141424	-0.171831	-0.0499181
sig_21287	BRD-K05402890	NA	NA	CTRP	0.31455	0.195558	0.0274875	-0.445321	-0.243248	-0.265486	-0.587559	-0.567181	-0.378014	-0.0774029	0.00218548	0.204729
sig_21288	BRD-K66453893	NA	NA	CTRP	0.270131	0.203941	-0.03288	-0.596465	-0.438837	-0.250115	-0.244277	-0.386012	-0.0704021	-0.0469719	0.0778542	0.266984
sig_21289	BRD-K11533227	NA	NA	CTRP	0.0102522	-0.0563711	0.32292	-0.548262	-0.540953	-0.228461	-0.202919	-0.0919388	0.0959246	-0.215486	-0.138147	-0.00390826
sig_21290	BRD-K27224038	NA	NA	CTRP	-0.428391	-0.533015	0.13368	0.134273	0.0607295	0.16459	0.170341	0.358804	0.160036	0.0632574	-0.132986	-0.309838
sig_21291	BRD-K33514849	NA	NA	CTRP	0.125845	0.186596	-0.450162	-0.128162	-0.0276777	-0.088025	-0.158923	-0.213626	-0.168587	0.0118916	-0.00339873	0.0754995
sig_21292	BRD-K14844214	NA	NA	CTRP	0.0475442	0.000109354	-0.290589	-0.15955	-0.0552584	-0.0693188	-0.186475	-0.101622	-0.144703	0.0127051	-0.157697	-0.0676584
sig_21293	BRD-K62801835, BRD1835	NA	NA	CTRP	0.228853	0.0552391	0.0878892	-0.551685	-0.457853	-0.287348	-0.323281	-0.344576	-0.109204	-0.144936	-0.123307	0.0590766
sig_21294	BRD-K41597374	NA	NA	CTRP	0.0256348	-0.0234078	0.152029	-0.820443	-0.733777	-0.30829	-0.216844	-0.152921	0.118514	-0.156452	-0.17941	-0.0423765
sig_21295	BRD-K63431240	NA	NA	CTRP	0.158498	0.181616	-0.2528	-0.0818806	0.00449942	-0.0482894	0.0182068	-0.213918	-0.136784	0.0496399	0.15478	0.181937
sig_21296	BRD-K13999467	NA	NA	CTRP	0.283789	0.0822146	0.0283927	-0.413619	-0.265382	-0.258986	-0.425666	-0.337393	-0.269	-0.212153	-0.176865	-0.129199
sig_21297	BRD-K96970199	NA	NA	CTRP	-0.0903113	-0.0951978	-0.00574228	0.336488	0.322092	0.343824	0.142511	0.216402	0.067714	0.213454	0.153105	-0.0427835
sig_21298	BREFELDIN-A, BRD-A31107743	PROTEIN SYNTHESIS INHIBITOR, NA	ARF1, CYTH2, NA	CTRP	-0.0393952	-0.0566525	0.156748	-0.796655	-0.675415	-0.368416	-0.132682	-0.141062	0.14344	-0.194662	-0.18848	-0.0983937
sig_21299	AGK-2, BRD-K32536677	NA	NA	CTRP	-0.168735	-0.23974	0.0646361	-0.156295	-0.152055	0.00909627	-0.0459918	0.13447	0.102877	-0.202753	-0.131278	-0.112861
sig_21300	BRD-K87317732, L-685458	NA	NA	CTRP	0.297873	0.10634	-0.118865	0.0381115	0.11415	-0.0262778	-0.107607	-0.284596	-0.178738	0.0411049	0.0888492	0.185222
sig_21301	PF-750, BRD-K83213911	NA	NA	CTRP	0.0273787	-0.00577378	0.242705	-0.77088	-0.643962	-0.359152	-0.484785	-0.301547	-0.0853525	-0.170277	-0.180572	-0.0307248
sig_21302	TRIPTOLIDE, BRD-A13122391	RNA POLYMERASE INHIBITOR, NA	RELA, NA	CTRP	-0.0298152	-0.0264785	0.215347	-0.778377	-0.638843	-0.279549	-0.204427	-0.149099	0.0780342	-0.143349	-0.159432	-0.0754106
sig_21303	NUTLIN-3, BRD-A12230535	MDM INHIBITOR, NA	MDM2, TP53, NA	CTRP	-0.122219	-0.185588	0.170404	-0.65477	-0.576616	-0.262631	-0.26765	-0.0144014	0.085721	-0.219674	-0.283371	-0.235745
sig_21304	ARACHIDONYL-TRIFLUORO-METHANE, BRD-K07303502	NA	NA	CTRP	0.0561316	-0.00734348	-0.120228	-0.440992	-0.403976	-0.284917	-0.153845	-0.20347	-0.080806	-0.254092	-0.350158	-0.150934
sig_21305	BRD-K98404142	NA	NA	CTRP	0.0190038	-0.074832	0.113435	-0.665392	-0.497799	-0.264819	-0.276693	-0.186596	-0.00856918	-0.191194	-0.266692	-0.170014
sig_21306	BRD-K09907482, PRL-3-INHIBITOR-I	NA	NA	CTRP	0.105132	0.0733334	0.100863	0.0983853	0.156112	0.0439228	-0.403341	-0.204199	-0.287415	0.0392675	0.0138374	0.0821196
sig_21307	SID-26681509, BRD-K08417745	NA	NA	CTRP	0.268454	0.242495	-0.0570691	0.14112	0.321028	-0.0475288	-0.542611	-0.503929	-0.595298	0.0419854	0.0645225	0.100999
sig_21308	CHEMBL-1222381, BRD-K53903639	NA	NA	CTRP	-0.0666837	-0.097138	0.178983	-0.797972	-0.771609	-0.308825	-0.0985199	-0.0300253	0.217224	-0.194845	-0.209149	-0.0403617
sig_21309	STAT3-INHIBITOR-VI, BRD-K40853697	STAT INHIBITOR, NA	STAT3, NA	CTRP	0.330324	0.237669	0.251484	0.044845	0.10889	-0.0328634	-0.340127	-0.400813	-0.33669	0.0925239	0.382908	0.528578
sig_21310	BORTEZOMIB, BRD-K88510285	NFKB PATHWAY INHIBITOR, PROTEASOME INHIBITOR, NA	PSMB5, PSMB10, PSMA8, PSMA7, PSMB1, PSMB3, PSMB4, PSMA5, PSMA3, PSMA6, PSMB11, PSMB2, PSMB8, PSMA4, PSMB7, PSMB6, RELA, PSMD2, PSMA1, PSMA2, PSMB9, PSMD1, NA	CTRP	0.201985	0.147769	0.217314	-0.160554	-0.00700517	-0.140199	-0.414928	-0.441964	-0.3621	-0.0101655	0.0608588	0.119254
sig_21311	ABT-737, BRD-K56301217	BCL INHIBITOR, NA	BCL2L1, BCL2L2, BCL2, NA	CTRP	-0.117241	-0.176211	0.117051	-0.3472	-0.2661	-0.106808	-0.0895065	0.0849726	0.0831153	-0.241474	-0.346749	-0.420193
sig_21312	ZEBULARINE, BRD-A01145011	DNA METHYLTRANSFERASE INHIBITOR, NA	DNMT1, CDA, NA	CTRP	0.202513	0.205529	-0.26128	-0.333882	-0.228228	-0.173776	-0.121103	-0.292196	-0.0865722	0.0984366	0.133938	0.265309
sig_21313	PI-103, BRD-K67868012	PI3K INHIBITOR, MTOR INHIBITOR, NA	PIK3CG, PIK3CB, MTOR, PRKDC, PIK3CA, PIK3CD, NA	CTRP	0.118999	0.0608018	0.0585322	0.0151594	0.210245	-0.0866173	-0.468799	-0.399382	-0.452405	-0.0436044	-0.0675384	-0.0486275
sig_21314	TUBASTATIN-A, BRD-K00627859	HDAC INHIBITOR, NA	HDAC6, NA	CTRP	-0.27617	-0.324495	0.161816	-0.214338	-0.0960016	-0.0723218	-0.243424	0.0475179	-0.0655262	-0.167211	-0.27496	-0.333642
sig_21315	SR-II-138A, BRD-K11172604	NA	NA	CTRP	0.136655	0.0397712	0.0957669	-0.799537	-0.696477	-0.317591	-0.200524	-0.254578	0.0799174	-0.111178	-0.109458	0.103728
sig_21316	BRD-K62479592, NEOPELTOLIDE	NA	NA	CTRP	0.451042	0.326819	-0.105077	-0.13705	0.000286954	-0.208728	-0.376048	-0.537087	-0.363558	0.0135328	0.183297	0.391699
sig_21317	PARTHENOLIDE, BRD-K81651477	NFKB PATHWAY INHIBITOR, NA	NA	CTRP	-0.0475976	-0.0696012	0.100214	-0.774411	-0.658302	-0.295623	-0.287534	-0.151313	0.0608888	-0.186603	-0.292565	-0.10967
sig_21318	7B-CIS, BRD-K61829047	NA	NA	CTRP	0.0362258	-0.0313473	0.0695404	-0.517505	-0.274352	-0.278369	-0.439093	-0.359672	-0.252068	-0.201831	-0.281494	-0.187806
sig_21319	TG-101348, BRD-K12502280	FLT3 INHIBITOR, JAK INHIBITOR, NA	TYK2, BRD4, JAK3, JAK2, JAK1, NA	CTRP	0.00877657	0.011633	-0.273457	0.0842908	0.247271	0.0135218	-0.0999001	-0.0532267	-0.170821	-0.0226207	0.00412549	-0.160766
sig_21320	MLN-4924, BRD-K67844266	NA	NA	CTRP	0.340886	0.268095	-0.127118	-0.304523	-0.205781	-0.226806	-0.267757	-0.463152	-0.229147	0.00675428	0.205558	0.426594
sig_21321	BRD-K52836380, AZD-7545	NA	NA	CTRP	0.418562	0.177606	0.0207531	-0.27358	-0.200331	-0.223179	-0.286517	-0.439753	-0.216101	-0.0355378	0.205439	0.435183
sig_21322	VER-155008, BRD-K32330832	NA	NA	CTRP	0.119724	0.129363	-0.0969129	-0.187274	-0.192803	-0.139324	0.0678559	-0.178822	-0.010835	0.0376144	0.0691403	0.200075
sig_21323	BRD-K80672993, M2-PK-ACTIVATOR	NA	NA	CTRP	-0.0182584	-0.103798	-0.0600342	-0.522279	-0.396844	-0.26591	-0.34499	-0.124326	0.00139322	-0.265065	-0.272733	-0.0771652
sig_21324	SRT-1720, BRD-K53855319	NA	NA	CTRP	-0.00242052	-0.0789753	0.0730144	-0.747519	-0.578115	-0.277398	-0.320897	-0.151437	0.0203399	-0.200103	-0.252298	-0.13972
sig_21325	CAY-10594, BRD-K61662457	NA	NA	CTRP	-0.121687	-0.0898539	0.216869	-0.387882	-0.383941	-0.0675363	0.00557323	0.0818172	0.151114	-0.0598227	-0.0833901	-0.0941856
sig_21326	BRD-K30064966	NA	NA	CTRP	0.0810074	0.0785595	0.0964099	-0.0393539	0.121244	-0.062497	-0.665944	-0.373137	-0.509594	-0.0597285	-0.00725833	0.0389039
sig_21327	RG-108, BRD-K89391146	DNA METHYLTRANSFERASE INHIBITOR, NA	DNMT1, DNMT3B, NA	CTRP	0.106098	0.0587665	-0.0562795	-0.588528	-0.371073	-0.303959	-0.403717	-0.345431	-0.181842	-0.16222	-0.17669	-0.0576019
sig_21328	PAC-1, BRD-K92991072	CASPASE ACTIVATOR, NA	CASP3, NA	CTRP	0.0414318	-0.00972346	0.115916	-0.817885	-0.679765	-0.332729	-0.249398	-0.199624	0.0761306	-0.173411	-0.210616	-0.0596333
sig_21329	PLURIPOTIN, BRD-K98538768	NA	NA	CTRP	0.0561975	0.10193	-0.194787	0.775326	0.71076	0.257505	0.156357	0.0144094	-0.223807	0.125815	0.208138	0.0902821
sig_21330	BRD-K47335880, GMX-1778	NA	NA	CTRP	0.170291	0.0896455	0.0417341	-0.687771	-0.470997	-0.349086	-0.494181	-0.414444	-0.202974	-0.191003	-0.190531	-0.0063653
sig_21331	BRD-K10466330, AVA	NA	NA	CTRP	0.00204306	-0.025623	-0.0521211	-0.551671	-0.440573	-0.240006	-0.0368432	-0.0478024	0.0487308	-0.229723	-0.292803	-0.291553
sig_21332	BMS-536924, BRD-K34581968	NA	NA	CTRP	-0.0471774	-0.00323924	0.125713	0.382004	0.27932	0.244314	0.230728	0.227758	0.109398	0.128629	0.299246	0.107678
sig_21333	GEMCITABINE, BRD-K15108141	RIBONUCLEOTIDE REDUCTASE INHIBITOR, NA	RRM2, TYMS, RRM1, CMPK1, NA	CTRP	0.300383	0.188256	0.00784826	-0.677885	-0.574158	-0.30526	-0.243047	-0.342201	-0.0348301	-0.0967339	-0.029275	0.144967
sig_21334	BRD-K19894101, MST-312	NA	NA	CTRP	0.190292	0.125669	0.113589	-0.309644	-0.11257	-0.251731	-0.600461	-0.536675	-0.466035	-0.0805368	-0.0834906	0.0747215
sig_21335	OLAPARIB, BRD-K02113016	PARP INHIBITOR, NA	PARP2, PARP1, NA	CTRP	0.0918955	0.0899037	-0.0314782	-0.420485	-0.208433	-0.245752	-0.541572	-0.424451	-0.365932	-0.134718	-0.238786	-0.129936
sig_21336	OLIGOMYCIN-A, BRD-A81541225	ATPASE INHIBITOR, ATP SYNTHASE INHIBITOR, NA	ATP5A1, NA	CTRP	0.0813939	0.0265769	0.186351	-0.735068	-0.609748	-0.427522	-0.492903	-0.400298	-0.145694	-0.14788	-0.121491	0.0874036
sig_21337	BRD-K17610631, INDISULAM	NA	NA	CTRP	0.0513115	0.0233871	0.0521024	-0.728475	-0.606467	-0.298686	-0.27997	-0.209127	-0.0113906	-0.189356	-0.242415	-0.140123
sig_21338	BRD-K49290616	NA	NA	CTRP	-0.0356964	-0.0547885	-0.0135082	0.303141	0.319817	0.0979461	0.0653259	0.0877807	-0.0830558	-0.15461	-0.176059	-0.387525
sig_21339	BRD-K02492147	NA	NA	CTRP	0.0640877	0.0535998	0.137745	0.391902	0.459319	0.205614	-0.0840727	-0.0660762	-0.191616	0.172656	0.117184	-0.0173599
sig_21340	BRD-K25987073, AUSTOCYSTIN D	NA	NA	CTRP	-0.125396	-0.127675	0.0256614	-0.602563	-0.675261	-0.149972	0.384528	0.266736	0.545115	-0.108181	-0.126242	-0.0658791
sig_21341	SJ-172550, BRD-K93095519	NA	NA	CTRP	-0.402718	-0.315471	0.082309	0.508181	0.353712	0.227836	0.0816851	0.262917	-0.049918	0.217562	0.0534483	-0.0668842
sig_21342	BRD-K09587429	NA	NA	CTRP	-0.172635	-0.237607	0.0653737	0.209953	0.12804	0.20981	0.424012	0.435874	0.295229	0.012895	-0.126415	-0.370794
sig_21343	PANDACOSTAT, BRD-K44741158	NA	NA	CTRP	-0.133096	-0.157539	-0.17084	-0.476903	-0.478932	-0.189729	0.0973964	0.0745247	0.231733	-0.160722	-0.170036	-0.0149207
sig_21344	BRD-K96431673	NA	NA	CTRP	-0.12499	-0.12674	0.140954	0.290928	0.252242	0.22726	0.107909	0.196148	0.0849104	0.218304	0.152508	0.00706358
sig_21345	CYANOQUINOLINE-11, BRD-K00088062	NA	NA	CTRP	-0.0111763	-0.0578818	0.0748614	-0.504937	-0.510075	-0.215766	0.182807	0.0426683	0.255415	-0.0794678	-0.139561	-0.108746
sig_21346	TIPIFARNIB-P2, BRD-K62965247	NA	NA	CTRP	0.0489297	0.0138961	0.131273	-0.603718	-0.445482	-0.215684	-0.394066	-0.228464	-0.0941173	-0.151497	-0.112679	-0.0475035
sig_21347	TIPIFARNIB, BRD-K63195589	FARNESYLTRANSFERASE INHIBITOR, NA	FNTB, FNTA, NA	CTRP	-0.0552357	-0.0970602	0.149619	-0.809879	-0.680727	-0.288204	-0.360583	-0.185611	0.0388	-0.183771	-0.236975	-0.048521
sig_21348	BRD-K67112618, COMPOUND 23 CITRATE	NA	NA	CTRP	-0.0067723	-0.0353869	-0.00226611	-0.803481	-0.715203	-0.314519	-0.0093835	-0.0599775	0.222097	-0.185705	-0.204105	-0.109546
sig_21349	NAKITERPIOSIN, BRD-K38264551	NA	NA	CTRP	0.268957	0.198902	-0.0274368	-0.599706	-0.493983	-0.301664	-0.319416	-0.424156	-0.131546	-0.0845603	0.0244947	0.253526
sig_21350	CCT036477, BRD-A22997170	NA	NA	CTRP	-0.00480695	0.00516994	0.102481	-0.22817	0.00381622	-0.154572	-0.594084	-0.345865	-0.414543	-0.138028	-0.1544	-0.156905
sig_21351	FOSTAMATINIB, BRD-K20285085	SYK INHIBITOR, NA	SYK, RET, NA	CTRP	-0.018545	0.0388709	-0.191355	0.585719	0.598144	0.306366	0.150756	0.138334	-0.0816319	0.103148	0.171324	-0.0186449
sig_21352	MYRIOCIN, BRD-A76279427	NA	NA	CTRP	-0.060151	-0.133652	-0.103863	0.422016	0.281789	0.236928	0.599907	0.295501	0.259791	0.104671	0.119947	0.00279942
sig_21353	YM-155, BRD-K76703230	SURVIVIN INHIBITOR, NA	BIRC5, NA	CTRP	0.301331	0.177297	-0.0482973	-0.139613	0.00821254	-0.18787	-0.316583	-0.463768	-0.397196	-0.0306681	-0.0776034	0.0879903
sig_21354	BMS-754807, BRD-K13049116	IGF-1 INHIBITOR, NA	AKT1, IGF1R, NA	CTRP	-0.0933617	-0.130751	0.138337	-0.726292	-0.697892	-0.266381	-0.0279344	0.0079501	0.230396	-0.197499	-0.222864	-0.143834
sig_21355	BIBR-1532, BRD-K04623885	TELOMERASE INHIBITOR, NA	TERT, NA	CTRP	0.0869758	0.00866096	0.0384284	-0.697271	-0.509977	-0.340434	-0.413161	-0.320541	-0.097747	-0.160457	-0.158523	0.0198998
sig_21356	TOSEDOSTAT, BRD-K92241597	PEPTIDASE INHIBITOR, NA	LAP3, ANPEP, NPEPPS, NA	CTRP	0.0967682	0.168159	-0.077759	-0.349554	-0.28519	-0.0665798	0.0665944	-0.0760729	0.0905032	0.104625	0.0597663	0.0483373
sig_21357	NERATINIB, BRD-K85606544	EGFR INHIBITOR, NA	ERBB2, KDR, EGFR, NA	CTRP	-0.19209	-0.197426	-0.0600184	-0.373711	-0.448374	-0.0269957	0.585081	0.431496	0.650327	-0.0705827	-0.120543	-0.18128
sig_21358	BRD-K73261812	NA	NA	CTRP	0.169656	0.0855964	0.0354998	-0.638249	-0.454932	-0.33899	-0.447559	-0.438831	-0.195683	-0.131439	-0.151213	0.0540145
sig_21359	BRD-K68548958	NA	NA	CTRP	-0.00377249	-0.0179089	0.0633958	-0.591079	-0.592492	-0.277137	-0.0269573	-0.0852368	0.155526	-0.21145	-0.121444	0.0303865
sig_21360	SERDEMETAN, BRD-K60219430	MDM INHIBITOR, NA	MDM2, NA	CTRP	-0.0394241	-0.0616205	0.158845	-0.81006	-0.662098	-0.30388	-0.286742	-0.146596	0.0817042	-0.219456	-0.263308	-0.141895
sig_21361	FK-866, BRD-K58550667	NIACINAMIDE PHOSPHORIBOSYLTRANSFERASE INHIBITOR, NA	NAMPT, NA	CTRP	0.284508	0.215074	-0.0300628	-0.558086	-0.356592	-0.367059	-0.47905	-0.506072	-0.286439	-0.122059	-0.0553339	0.136926
sig_21362	MK-1775, BRD-K54256913	WEE1 KINASE INHIBITOR, NA	WEE1, NA	CTRP	0.373928	0.293144	-0.125973	-0.39022	-0.218652	-0.196112	-0.281931	-0.430902	-0.221947	-0.0506555	0.0248379	0.128547
sig_21363	TIVOZANIB, BRD-K53414658	VEGFR INHIBITOR, NA	FLT1, PDGFRA, FLT4, KIT, KDR, PDGFRB, NA	CTRP	0.0175423	0.030622	-0.0245671	-0.118854	0.00640315	-0.101879	-0.434218	-0.262315	-0.29273	-0.129349	-0.0289836	0.0361263
sig_21364	KO-143, BRD-K64642496	NA	NA	CTRP	0.116187	0.0146553	0.178037	-0.817718	-0.736676	-0.334055	-0.229888	-0.190835	0.108821	-0.211318	-0.184625	-0.026065
sig_21365	BRD-K23547378, CR-1-31B	NA	NA	CTRP	0.138057	0.0190969	0.0815594	-0.777962	-0.668998	-0.329807	-0.216181	-0.280856	0.0442086	-0.12538	-0.163345	0.0528379
sig_21366	BRD-K71781559	NA	NA	CTRP	0.264345	0.0263488	0.18453	-0.329647	-0.341446	-0.17806	-0.181053	-0.204518	0.0812867	-0.0960768	0.0788648	0.338073
sig_21367	BRD-K86535717	NA	NA	CTRP	-0.170892	-0.182593	0.420131	0.27277	0.238931	0.226512	0.0801744	0.17805	0.0470409	0.141341	0.0792107	-0.105792
sig_21368	BRD-K48334597	NA	NA	CTRP	0.465755	0.213607	-0.00393222	0.0549812	0.0787054	-0.0405552	-0.146029	-0.295444	-0.191453	0.0414253	0.131858	0.134468
sig_21369	ML312, BRD-K70809902	NA	NA	CTRP	0.236074	0.00491329	0.133525	0.270744	0.215676	0.0746164	-0.0275578	-0.0900253	-0.119626	0.0606227	0.0925842	0.117506
sig_21370	BRD-K04800985	NA	NA	CTRP	-0.0111915	0.0129133	-0.0291554	0.407142	0.417474	0.156916	0.110568	0.138304	-0.0272963	0.0334773	0.0437023	-0.135405
sig_21371	BRD-K78574327	NA	NA	CTRP	-0.124002	-0.206073	0.297156	-0.108993	-0.120918	-0.0623783	-0.0965466	0.075911	-0.0109541	-0.196816	-0.237238	-0.379992
sig_21372	BRD-K19103580	NA	NA	CTRP	-0.0855565	-0.18697	-0.0766518	-0.445391	-0.411982	-0.0730068	0.274731	0.195088	0.348189	-0.114888	-0.227265	-0.241656
sig_21373	BRD-K30019337	NA	NA	CTRP	-0.333756	-0.41457	0.166123	-0.0270726	-0.0359635	0.0621335	0.0559315	0.293098	0.132159	-0.0320368	-0.211507	-0.437789
sig_21374	BRD-K84807411	NA	NA	CTRP	-0.339128	-0.298086	0.0731187	0.169949	0.123039	0.21096	0.138422	0.285526	0.0714011	0.0403238	-0.13573	-0.347153
sig_21375	BRD-K01737880	NA	NA	CTRP	0.195167	0.0985657	-0.103148	-0.454633	-0.341059	-0.273354	-0.285159	-0.353788	-0.140959	-0.129376	0.0105549	0.210939
sig_21376	BRD-K44224150	NA	NA	CTRP	-0.229762	-0.303325	0.158297	0.0179997	-0.0597568	0.149881	0.0806174	0.238222	0.207731	-0.0660893	-0.117792	-0.0836386
sig_21377	BRD-K75293299	NA	NA	CTRP	-0.0165956	-0.0582248	0.135239	0.465961	0.443667	0.197703	0.1127	0.125108	-0.042704	0.063946	-0.00803207	-0.218954
sig_21378	EMF-BCA1-57, BRD-K64610608	NA	NA	CTRP	-0.135908	-0.12937	-0.00230711	-0.432378	-0.385695	-0.156086	-0.0505994	0.0293016	0.0998099	-0.0407572	-0.123082	-0.0624118
sig_21379	BRD-K09344309	NA	NA	CTRP	0.0777933	0.0473793	0.0735951	-0.487681	-0.425038	-0.368332	-0.272903	-0.325622	-0.119587	-0.121877	-0.134452	0.0354629
sig_21380	BRD-K02251932	NA	NA	CTRP	0.104036	-0.0337589	-0.240556	-0.294428	-0.216202	-0.176402	-0.14643	-0.155516	-0.0432407	-0.0277256	-0.128343	0.0496087
sig_21381	BRD-K55116708	NA	NA	CTRP	0.0261252	0.0361762	0.047996	-0.121293	-0.110425	0.0992049	0.194163	0.17072	0.187711	-0.0404308	0.113722	-0.0660275
sig_21382	BRD-K41334119	NA	NA	CTRP	-0.215068	-0.418232	0.365725	-0.0589958	-0.13042	0.0780348	0.165969	0.317197	0.21964	-0.0416029	-0.171906	-0.385245
sig_21383	BRD-K34485477	NA	NA	CTRP	0.0654652	0.111162	0.153556	0.271109	0.308836	0.101283	-0.16318	-0.0725323	-0.193771	0.0666892	0.173998	-0.0212608
sig_21384	BRD-K16147474	NA	NA	CTRP	-0.101404	-0.151753	0.236655	0.0935936	0.0960949	0.0762268	-0.0201332	0.149374	-0.0173926	0.084168	-0.0542382	-0.20607
sig_21385	BRD-K29086754	NA	NA	CTRP	-0.236739	-0.278582	0.28483	0.0658607	0.0534856	0.0587675	-0.157396	0.0153111	-0.092659	-0.00713974	0.0574492	0.0344642
sig_21386	BRD-K33199242	NA	NA	CTRP	-0.383926	-0.521019	-0.146362	0.0303205	0.0178825	0.0845438	0.264194	0.418489	0.272711	-0.0495529	-0.192456	-0.356331
sig_21387	BRD-K52037352	NA	NA	CTRP	-0.00130068	-0.0693906	0.0674318	-0.250184	-0.215373	-0.124422	0.0218907	-0.0341697	0.085864	-0.0777356	-0.154619	-0.108163
sig_21388	BRD-K27986637	NA	NA	CTRP	-0.0383044	-0.0502451	0.123098	0.151337	0.18417	0.117315	0.0859652	0.102901	-0.0274213	-0.0489228	-0.106548	-0.333351
sig_21389	BRD-K37390332	NA	NA	CTRP	0.188414	0.186925	0.107921	0.338794	0.44303	-0.014503	-0.544481	-0.409604	-0.630792	0.0353352	0.0631057	0.00763787
sig_21390	TANDUTINIB, BRD-K89162000	PDGFR TYROSINE KINASE RECEPTOR INHIBITOR, KIT INHIBITOR, FLT3 INHIBITOR, NA	KIT, PDGFRB, CSF1R, FLT3, PDGFD, NA	CTRP	-0.016593	-0.00292244	0.163673	-0.655828	-0.496038	-0.259029	-0.50851	-0.286349	-0.114064	-0.183978	-0.152671	0.0306265
sig_21391	FULVESTRANT, BRD-A85667082	ESTROGEN RECEPTOR ANTAGONIST, NA	ESR1, GPER1, ESR2, NA	CTRP	-0.152114	-0.192866	-0.0508367	-0.515707	-0.470833	-0.137161	0.170941	0.208838	0.357937	-0.122238	-0.177494	-0.149302
sig_21392	BRD-K86787118, BAFILOMYCIN A1	NA	NA	CTRP	-0.0372197	-0.0713767	-0.0587897	-0.428415	-0.415471	-0.098648	0.0202558	0.122711	0.194463	-0.180671	-0.14165	-0.216589
sig_21393	ISONICOTINOHYDROXAMIC-ACID, BRD-K55478147	NA	NA	CTRP	0.0824351	0.0771847	0.0648997	-0.403442	-0.290227	-0.261288	-0.47386	-0.372379	-0.273684	0.0190045	0.0506886	0.289522
sig_21394	HLI-373, BRD-K17349619	NA	NA	CTRP	-0.0492108	-0.100621	0.0485241	-0.758516	-0.594023	-0.25355	-0.137734	-0.0684896	0.139005	-0.125621	-0.175625	-0.0958261
sig_21395	NSC19630, BRD-K39706510	NA	NA	CTRP	-0.0238755	-0.0577718	0.040134	-0.637961	-0.428369	-0.282197	-0.335246	-0.255095	-0.132132	-0.197124	-0.310906	-0.210242
sig_21396	NSC48300, BRD-K45748132	NA	NA	CTRP	0.117245	0.0630929	0.0796405	-0.173052	0.0283271	-0.148069	-0.457156	-0.423273	-0.395448	-0.0694447	-0.0400447	0.0223721
sig_21397	PRIMA-1-MET, BRD-K49456190	NA	NA	CTRP	-0.0468458	-0.0648717	-0.107399	0.0864999	0.0843574	0.0373859	0.0389525	0.112386	-0.033711	-0.138146	-0.255012	-0.346867
sig_21398	EVODIAMINE, BRD-A68631409	TRPV AGONIST, ATPASE INHIBITOR, NA	TRPV1, NA	CTRP	0.24081	0.159599	0.0107898	-0.692232	-0.531309	-0.307661	-0.368386	-0.377794	-0.0884082	-0.123101	-0.0265281	0.180367
sig_21399	BRD-K86856088, UNC0638	NA	NA	CTRP	-0.0909123	-0.116966	0.142768	-0.760572	-0.653622	-0.288226	-0.168617	-0.0705313	0.146201	-0.191074	-0.257611	-0.128013
sig_21400	CUCURBITACIN-I, BRD-A28105619	NA	NA	CTRP	-0.015314	-0.125476	0.079012	-0.57325	-0.341184	-0.247992	-0.345103	-0.2238	-0.103454	-0.217788	-0.287682	-0.243556
sig_21401	BRD-K50799972	NA	NA	CTRP	0.129711	0.0767336	-0.0436067	0.297225	0.331202	0.172308	0.147987	0.0624651	-0.0516899	0.0379887	0.196712	-0.0566734
sig_21402	BRD-K17060750	NA	NA	CTRP	0.503161	0.245545	0.0197844	0.0847313	0.130866	-0.0546133	-0.050767	-0.268017	-0.197418	-0.1022	-0.00738392	0.00441717
sig_21403	BARASERTIB, BRD-K63923597	AURORA KINASE INHIBITOR, NA	AURKA, AURKB, NA	CTRP	0.0836547	0.0743637	0.000513964	-0.706302	-0.536491	-0.316098	-0.309401	-0.285152	-0.0683679	-0.227879	-0.169552	-0.0475376
sig_21404	LINIFANIB, BRD-K99749624	VEGFR INHIBITOR, PDGFR TYROSINE KINASE RECEPTOR INHIBITOR, NA	CSF1, PDGFRB, KIT, CSF1R, FLT3, TEK, FLT4, RET, FLT1, KDR, NA	CTRP	0.0505019	-0.00947815	0.123798	-0.783799	-0.705376	-0.294611	-0.238416	-0.191472	0.100701	-0.181159	-0.0797201	0.112902
sig_21405	VELIPARIB, BRD-K87142802	PARP INHIBITOR, NA	PARP1, PARP2, NA	CTRP	-0.098077	-0.0505337	-0.0301865	0.267534	0.340576	0.117678	0.00197062	0.0741185	-0.106772	-0.0412165	-0.0129226	-0.214186
sig_21406	SARACATINIB, BRD-K19540840	SRC INHIBITOR, NA	ABL1, SRC, YES1, LCK, NA	CTRP	-0.147055	-0.0989293	-0.243583	0.168518	0.060232	0.224328	0.778383	0.483579	0.517348	0.106488	0.0667594	-0.103984
sig_21407	AFATINIB, BRD-K66175015	EGFR INHIBITOR, NA	EGFR, ERBB2, ERBB4, NA	CTRP	-0.215605	-0.20727	-0.0744082	-0.320127	-0.411247	0.0198898	0.675123	0.466869	0.68254	-0.020524	-0.0575404	-0.108829
sig_21408	CEDIRANIB, BRD-K86930074	VEGFR INHIBITOR, KIT INHIBITOR, NA	PDGFRA, PDGFRB, KDR, FLT1, FLT4, CSF1R, KIT, FLT3, NA	CTRP	-0.0500087	-0.0226466	0.043439	-0.458844	-0.271858	-0.179678	-0.447176	-0.190036	-0.14495	-0.183342	-0.138524	-0.017223
sig_21409	CANERTINIB, BRD-K50168500	EGFR INHIBITOR, NA	ERBB2, EGFR, ERBB4, AKT1, NA	CTRP	-0.222059	-0.213505	-0.114264	-0.246341	-0.33982	0.0445727	0.699608	0.483838	0.68277	-0.0174097	-0.0772972	-0.136768
sig_21410	OBATOCLAX, BRD-K15600710	BCL INHIBITOR, NA	BCL2, NA	CTRP	0.193454	0.105786	-0.0866906	-0.333987	-0.155188	-0.286811	-0.397931	-0.50951	-0.416958	-0.135461	-0.212566	-0.0678866
sig_21411	MASITINIB, BRD-K71035033	KIT INHIBITOR, SRC INHIBITOR, PDGFR TYROSINE KINASE RECEPTOR INHIBITOR, NA	FGFR3, KIT, PDGFRB, PDGFRA, NA	CTRP	-0.107075	-0.14199	0.123381	-0.720979	-0.589976	-0.227895	-0.264807	-0.0855548	0.0912102	-0.15216	-0.169572	-0.0453405
sig_21412	ZSTK-474, BRD-K63068307	PI3K INHIBITOR, NA	PIK3CB, PIK3CD, PIK3CG, NA	CTRP	-0.0750883	-0.124973	-0.0100535	-0.279304	-0.20367	-0.00749846	0.0166519	0.102195	0.170788	-0.077998	-0.118541	-0.117802
sig_21413	BRIVANIB, BRD-K28428262	VEGFR INHIBITOR, FGFR INHIBITOR, NA	KCNH2, FGFR1, CYP3A4, FLT1, KDR, NA	CTRP	0.245603	0.172585	0.0767567	-0.455722	-0.358551	-0.362757	-0.470854	-0.508609	-0.267375	-0.074488	0.0920648	0.37074
sig_21414	GDC-0879, BRD-K67578145	RAF INHIBITOR, NA	BRAF, NA	CTRP	0.0790804	0.0469602	0.433271	0.0322732	-0.157828	-0.0909426	-0.053812	-0.125083	-0.0728887	-0.0938358	0.0940894	0.106009
sig_21415	NVP-TAE684, BRD-K50140147	ALK TYROSINE KINASE RECEPTOR INHIBITOR, NA	ALK, INSR, NA	CTRP	-0.20593	-0.128503	-0.0133435	-0.0915649	-0.112918	0.0991882	0.249983	0.334245	0.30216	0.0129067	-0.0678363	-0.220152
sig_21416	BMS-387032, BRD-K43389698	CDK INHIBITOR, CELL CYCLE INHIBITOR, MCL1 INHIBITOR, NA	CDK9, CDK2, CDK7, NA	CTRP	0.00622991	-0.0183925	0.19701	-0.761139	-0.670808	-0.248896	-0.168437	-0.15479	0.139947	-0.144123	-0.134904	0.0177876
sig_21417	PLX-4720, BRD-K16478699	RAF INHIBITOR, NA	KDR, BRAF, NA	CTRP	0.0639809	0.0179897	0.327615	0.511964	0.379119	0.094996	-0.108758	-0.0903098	-0.267074	0.0124942	0.0654245	-0.0498911
sig_21418	TGX-221, BRD-A41692738	PI3K INHIBITOR, NA	PIK3CB, PIK3CD, NA	CTRP	0.020691	0.0160679	-0.103932	0.67989	0.752061	0.298604	-0.0716176	-0.00281143	-0.280555	0.078726	0.115784	-0.0399284
sig_21419	KU-0063794, BRD-K67566344	MTOR INHIBITOR, NA	MTOR, NA	CTRP	-0.0217149	-0.0404524	-0.0151412	-0.665954	-0.518768	-0.339799	-0.363883	-0.245375	-0.0554123	-0.135687	-0.138139	0.0757546
sig_21420	TG100-115, BRD-K64785675	PI3K INHIBITOR, NA	PIK3CB, PIK3CA, PIK3CG, PIK3CD, NA	CTRP	0.0639043	-0.00162233	0.00626859	-0.0283381	0.153906	-0.074482	-0.416336	-0.25788	-0.34355	-0.0624362	-0.152531	-0.150768
sig_21421	GSK-1059615, BRD-K06750613	PI3K INHIBITOR, NA	PIK3CG, NA	CTRP	0.259822	0.148537	-0.0199548	0.0442693	0.107464	-0.0228374	-0.0571683	-0.181433	-0.0981284	-0.0360354	0.128077	0.0553581
sig_21422	SU-11274, BRD-K02965346	HEPATOCYTE GROWTH FACTOR RECEPTOR INHIBITOR, TYROSINE KINASE INHIBITOR, NA	MET, NA	CTRP	0.206167	0.100518	0.131739	-0.674874	-0.607208	-0.340531	-0.399131	-0.389675	-0.141623	-0.130615	-0.0861797	0.179082
sig_21423	BRD-K88742110	NA	NA	CTRP	0.10919	0.0730709	0.00390031	-0.704006	-0.544074	-0.313768	-0.290216	-0.276324	-0.0052565	-0.094582	-0.135277	-0.00381707
sig_21424	XMD-1150, BRD-K01436366	NA	NA	CTRP	-0.0564925	-0.0548417	0.131367	-0.831699	-0.686144	-0.323025	-0.276075	-0.172208	0.0713217	-0.207016	-0.199902	-0.0537724
sig_21425	BRD-K22828899, TUL-XXI039	NA	NA	CTRP	-0.114519	-0.194308	0.140848	0.0571495	0.0206324	0.0376414	0.044595	0.229849	0.0645595	-0.271916	-0.353329	-0.493031
sig_21426	EX-527, BRD-K76964878	SIRT INHIBITOR, NA	SIRT1, NA	CTRP	0.00837292	-0.0582542	0.0715031	-0.581019	-0.458959	-0.446952	-0.305058	-0.29397	-0.109197	-0.143138	-0.26732	-0.0958842
sig_21427	BRD-K44847641, ELCPK	NA	NA	CTRP	-0.00440365	-0.00847093	0.0755454	-0.711918	-0.514905	-0.214186	-0.286255	-0.198673	0.0343783	-0.0606355	-0.0443456	0.0858055
sig_21428	BRD-K36852164, NPC-26	NA	NA	CTRP	0.167339	0.0591306	-0.053795	-0.293343	-0.285551	-0.139477	0.0952162	-0.127199	0.0758487	0.0238779	0.0812757	0.268448
sig_21429	BRD-K23853216, 1S,3R-RSL-3	NA	NA	CTRP	0.0441424	0.0680765	-0.362038	0.483992	0.591448	0.106322	-0.148474	-0.159315	-0.409283	0.0212248	-0.0235884	-0.0447592
sig_21430	CIL55A, BRD-K69982010	NA	NA	CTRP	0.0760768	0.0414094	-0.00992986	-0.594235	-0.504955	-0.335545	-0.191388	-0.317036	-0.0388519	-0.0800741	-0.0812345	0.106392
sig_21431	SCH-529074, BRD-K24376488	NA	NA	CTRP	0.0108649	-0.00898768	0.170191	-0.781788	-0.649283	-0.328394	-0.202402	-0.179952	0.100087	-0.156592	-0.198748	-0.0766539
sig_21432	BRD-K36739687, STEMREGENIN 1	NA	NA	CTRP	0.0846644	0.0173954	0.146226	-0.821294	-0.700188	-0.321624	-0.240408	-0.220507	0.0701233	-0.145606	-0.11735	0.0430958
sig_21433	BRD-K35498412, FQI-2	NA	NA	CTRP	0.143852	0.0928379	0.0540853	-0.747837	-0.601174	-0.304144	-0.327866	-0.328498	-0.0387307	-0.147858	-0.0295896	0.167506
sig_21434	TL-HRAS-61, BRD-K01877528	NA	NA	CTRP	0.052173	0.0903289	-0.40172	0.464374	0.587703	0.0948597	-0.197487	-0.186412	-0.437558	0.0282171	-0.0432418	-0.0620527
sig_21435	DARINAPARSIN, BRD-K35723520	NA	NA	CTRP	0.0391403	-0.0254482	0.153388	-0.382536	-0.242533	-0.180983	-0.555147	-0.233757	-0.238345	-0.120274	-0.146543	-0.0476008
sig_21436	PX-12, BRD-A56592690	THIOREDOXIN INHIBITOR, NA	TXNRD1, TXN, NA	CTRP	0.0109518	-0.00812724	0.111572	-0.627919	-0.410256	-0.299946	-0.431876	-0.313941	-0.171424	-0.210037	-0.243577	-0.112687
sig_21437	GANT-61, BRD-K09485525	NA	NA	CTRP	-0.187785	-0.261987	0.0841664	-0.308905	-0.233336	-0.0331059	0.0650707	0.224698	0.216003	-0.165084	-0.282888	-0.355534
sig_21438	MD-040, BRD-K83336168	NA	NA	CTRP	0.0575775	0.0279306	0.176134	-0.530562	-0.30868	-0.264427	-0.439934	-0.368337	-0.230743	-0.145568	-0.176486	-0.0761065
sig_21439	TW-37, BRD-K28360340	BCL INHIBITOR, NA	MCL1, BCL2L1, BCL2, NA	CTRP	0.172898	0.11274	0.163578	-0.686643	-0.555082	-0.31998	-0.424494	-0.392425	-0.118066	-0.0701101	-0.0257828	0.197918
sig_21440	AZD-8055, BRD-K69932463	NA	NA	CTRP	0.177015	0.0707015	0.076626	-0.453829	-0.303409	-0.338936	-0.418105	-0.448211	-0.22129	-0.156037	-0.0421613	0.200495
sig_21441	BRD-K94145482, CHM-1	NA	NA	CTRP	0.182741	0.145588	0.0419192	-0.694871	-0.573703	-0.316695	-0.287765	-0.381172	-0.0632595	-0.0751081	-0.0238306	0.189057
sig_21442	QS-11, BRD-K02526760	NA	NA	CTRP	0.178926	0.131342	-0.12589	-0.0486845	0.0297643	-0.198606	-0.0667981	-0.270772	-0.12494	0.145003	0.13858	0.254873
sig_21443	BRD-K01121114	NA	NA	CTRP	0.0844515	0.0509104	0.0348748	-0.542645	-0.342933	-0.285714	-0.506803	-0.387077	-0.246492	-0.151007	-0.121009	0.0699794
sig_21444	SALERMIDE, BRD-A67788537	NA	NA	CTRP	0.238697	0.238272	0.0298082	-0.216077	-0.105189	-0.116269	-0.265284	-0.283307	-0.22101	-0.0930415	0.0886884	0.186107
sig_21445	FUMONISIN-B1, BRD-A63646118	NA	NA	CTRP	-0.271864	-0.147269	0.0394834	0.309298	0.222552	0.270836	0.205426	0.356331	0.172364	-0.0249101	-0.139208	-0.322506
sig_21446	JQ-1, BRD-K54606188	NA	NA	CTRP	-0.0527555	-0.0476109	0.176059	-0.783826	-0.641186	-0.345208	-0.208988	-0.163234	0.0674038	-0.199606	-0.172909	-0.118778
sig_21447	BRD-K51490254	NA	NA	CTRP	0.0780031	0.00784889	0.0683114	-0.62777	-0.489545	-0.371521	-0.376917	-0.303521	-0.126312	-0.159596	-0.293878	-0.102441
sig_21448	HDAC1-SELECTIVE, BRD-K85133207	NA	NA	CTRP	0.033167	-0.0438843	0.33256	-0.62254	-0.547921	-0.283243	-0.229859	-0.162272	0.0568882	-0.156066	-0.0982281	0.000647957
sig_21449	BMS-345541, BRD-K13566078	IKK INHIBITOR, NA	CHUK, IKBKB, NA	CTRP	0.0258116	-0.0223612	0.145065	-0.723073	-0.671217	-0.296204	-0.211018	-0.208748	0.0978869	-0.0541505	-0.050535	0.168208
sig_21450	IKK3-INHIBITOR-IX, BRD-K51781482	NA	NA	CTRP	-0.0964827	-0.0815464	0.0486573	0.224713	0.207159	0.0625485	-0.224773	-0.0609156	-0.179591	0.0899288	-0.0174475	-6.95575e-05
sig_21451	BL003-049-HDAC3, BRD-K47503321	NA	NA	CTRP	-0.0462818	-0.067468	0.0741799	-0.792645	-0.696405	-0.264464	-0.11336	-0.0784661	0.200098	-0.151472	-0.121756	-0.00737149
sig_21452	NINTEDANIB, BRD-K49075727	VEGFR INHIBITOR, FGFR INHIBITOR, PDGFR TYROSINE KINASE RECEPTOR INHIBITOR, NA	PDGFRA, FGFR4, FGFR1, FLT4, FGFR3, FLT1, KDR, FGFR2, PDGFRB, NA	CTRP	0.143671	0.0877479	0.0164482	-0.31874	-0.123567	-0.189072	-0.459353	-0.280057	-0.246077	-0.147694	-0.075479	-0.0139194
sig_21453	CRIZOTINIB, BRD-K78431006	ALK TYROSINE KINASE RECEPTOR INHIBITOR, NA	ALK, MET, NA	CTRP	-0.0947327	-0.0606793	0.0591608	-0.553237	-0.516993	-0.172281	-0.0368449	0.0200212	0.143378	-0.114758	-0.108443	-0.0784741
sig_21454	FORETINIB, BRD-K03449891	VEGFR INHIBITOR, NA	KDR, MET, FLT4, FLT1, NA	CTRP	-0.01257	-0.0303711	0.0505187	-0.417114	-0.303879	-0.156037	-0.317628	-0.147685	-0.0944704	-0.197057	-0.095008	-0.00860104
sig_21455	REGORAFENIB, BRD-K16730910	KIT INHIBITOR, FGFR INHIBITOR, PDGFR TYROSINE KINASE RECEPTOR INHIBITOR, RET TYROSINE KINASE INHIBITOR, RAF INHIBITOR, VEGFR INHIBITOR, NA	RET, FGFR2, FGFR1, TEK, KDR, PDGFRA, RAF1, EPHA2, FLT4, BRAF, PDGFRB, FLT1, FRK, MAPK11, DDR2, ABL1, KIT, NTRK1, NA	CTRP	0.109857	0.0565399	0.132465	-0.374293	-0.234018	-0.244584	-0.578171	-0.411903	-0.334798	-0.107704	-0.0416742	0.12955
sig_21456	WZ8040, BRD-K81728688	EGFR INHIBITOR, NA	EGFR, NA	CTRP	-0.137421	-0.15548	-0.129445	-0.237749	-0.324502	0.0527047	0.715327	0.457661	0.680776	-0.035166	-0.0409006	-0.0887208
sig_21457	OSI-930, BRD-K25340465	KIT INHIBITOR, VEGFR INHIBITOR, NA	KDR, KIT, NA	CTRP	0.292978	0.149299	-0.155653	-0.537027	-0.38327	-0.3087	-0.331485	-0.402357	-0.150362	-0.145871	0.0192562	0.251629
sig_21458	MGCD-265, BRD-K56277358	VEGFR INHIBITOR, NA	MET, AXL, NA	CTRP	-0.0287567	-0.0554424	0.0507581	-0.572266	-0.430177	-0.281354	-0.359311	-0.193553	-0.0757745	-0.220136	-0.203167	-0.0531281
sig_21459	LENVATINIB, BRD-K39974922	FGFR INHIBITOR, PDGFR TYROSINE KINASE RECEPTOR INHIBITOR, KIT INHIBITOR, VEGFR INHIBITOR, NA	KDR, FLT4, NA	CTRP	0.0393377	0.0413162	0.117421	-0.439122	-0.19303	-0.255993	-0.730569	-0.420229	-0.378829	-0.146331	-0.121121	0.00801489
sig_21460	YK-4279, BRD-A62182663	NA	NA	CTRP	0.189457	0.141274	0.104839	-0.732827	-0.599172	-0.286207	-0.319721	-0.325514	-0.0383081	-0.141073	-0.0667414	0.096885
sig_21461	CAY-10618, BRD-K83289131	NA	NA	CTRP	0.3189	0.223661	-0.0474673	-0.523226	-0.317593	-0.33478	-0.458765	-0.491257	-0.295925	-0.101668	-0.0428227	0.128724
sig_21462	BRD-K09499853, KU-0060648	NA	NA	CTRP	-0.0379118	-0.0521693	0.0679329	-0.674883	-0.562399	-0.202783	0.038888	0.0290432	0.265629	-0.162651	-0.113678	-0.0983413
sig_21463	BRD-K06792661, NARCICLASINE	NA	NA	CTRP	0.240717	0.161526	0.107643	-0.698916	-0.569541	-0.286485	-0.295263	-0.363041	-0.0622799	-0.123022	-0.00485899	0.180861
sig_21464	MLN-2238, BRD-K78659596	Proteosome	20S proteasome	CTRP	0.232338	0.201268	0.343814	-0.26806	-0.209567	-0.16738	-0.289125	-0.409511	-0.184999	0.0558244	0.159806	0.325539
sig_21465	ISOX, BRD-K69840642	NA	NA	CTRP	0.0348817	-0.00163513	0.30261	-0.721508	-0.608498	-0.307856	-0.338119	-0.259942	-0.0317394	-0.169689	-0.173496	-0.0723436
sig_21466	LAPATINIB, BRD-K19687926	ERBB2 INHIBITOR, EGFR INHIBITOR, NA	ERBB2, EGFR, NA	CTRP	-0.174014	-0.180759	-0.0108237	-0.507734	-0.593647	-0.0753087	0.518502	0.382627	0.641966	-0.0681475	-0.120671	-0.122825
sig_21467	HDAC3-SELECTIVE, BRD-K29313308	NA	NA	CTRP	-0.0658564	-0.102469	0.282416	-0.681578	-0.612483	-0.205875	-0.0357588	0.0307844	0.254342	-0.171374	-0.142191	-0.152611
sig_21468	BRD-K74236984, UNC-0321	NA	NA	CTRP	-0.231238	-0.217303	0.11862	0.263616	0.22075	0.199687	0.0774432	0.260934	0.073535	0.0377959	0.063489	-0.155202
sig_21469	SGX523, BRD-K19477839	HEPATOCYTE GROWTH FACTOR RECEPTOR INHIBITOR, NA	MET, NA	CTRP	-0.0512594	-0.0493933	-0.380384	0.499195	0.528567	0.208354	-0.066382	0.0180173	-0.250933	0.0960594	0.0108065	-0.0317719
sig_21470	ERISMODEGIB, BRD-K19796430	NA	NA	CTRP	0.132749	0.124221	-0.0491563	-0.291974	-0.197809	-0.325532	-0.29454	-0.344066	-0.275708	-0.08273	-0.0678146	0.0392751
sig_21471	ALISERTIB, BRD-K75295174	AURORA KINASE INHIBITOR, NA	AURKA, NA	CTRP	0.166319	0.126162	-0.0918837	-0.584383	-0.402638	-0.264274	-0.355871	-0.353133	-0.166989	-0.176187	-0.12904	0.0209375
sig_21472	AZD-6482, BRD-K58772419	NA	NA	CTRP	0.00988441	-0.035946	0.00468927	0.199916	0.262535	0.123765	-0.00968263	0.000918753	-0.0730089	-0.0319985	-0.0143096	-0.0735856
sig_21473	RUXOLITINIB, BRD-K53972329	JAK INHIBITOR, NA	JAK3, JAK1, JAK2, TYK2, NA	CTRP	0.129794	0.169452	0.0240748	0.415491	0.396697	0.161681	-0.110294	-0.0857351	-0.218756	0.0967319	0.270698	0.228527
sig_21474	BLEOMYCIN A2, BRD-A42083487	NA	NA	CTRP	-0.00125747	0.0225164	-0.327593	0.0661642	0.0774343	0.241538	0.273912	0.167147	0.108972	0.134399	-0.0309181	-0.152538
sig_21475	GDC-0941, BRD-K52911425	PI3K INHIBITOR, NA	PIK3CB, PIK3CA, PIK3CD, PIK3CG, NA	CTRP	-0.0700774	-0.0987156	0.0825705	-0.597185	-0.509549	-0.157721	-0.0224086	0.0540182	0.236844	-0.181726	-0.133032	-0.152154
sig_21476	SB-525334, BRD-K37720887	TGF BETA RECEPTOR INHIBITOR, NA	TGFBR1, NA	CTRP	-0.0627854	-0.0861273	0.244996	-0.786782	-0.711737	-0.331925	-0.262625	-0.113699	0.1082	-0.191427	-0.208117	-0.0824075
sig_21477	PHA-793887, BRD-K64800655	CDK INHIBITOR, NA	CDK1, CDK9, CDK4, CDK2, CDK5, CDK7, NA	CTRP	0.0926151	0.0632828	0.0209654	-0.771039	-0.643769	-0.319046	-0.234834	-0.299545	-0.0156078	-0.0931627	-0.0742467	0.0957381
sig_21478	QUIZARTINIB, BRD-K93918653	FLT3 INHIBITOR, NA	PDGFRB, PDGFRA, KIT, FLT3, CSF1R, RET, NA	CTRP	0.023634	-0.0767692	0.0546471	-0.447725	-0.313485	-0.178877	-0.373872	-0.169441	-0.1031	-0.238239	-0.177608	-0.0813488
sig_21479	FINGOLIMOD, BRD-K88025533	IMMUNOSUPPRESSANT, SPHINGOSINE 1 PHOSPHATE RECEPTOR AGONIST, NA	S1PR5, S1PR1, NA	CTRP	-0.0350196	-0.034322	0.0796005	-0.445315	-0.295535	-0.198695	-0.144176	-0.141021	-0.0316657	-0.16194	-0.220473	-0.212039
sig_21480	PAZOPANIB, BRD-K74514084	VEGFR INHIBITOR, KIT INHIBITOR, PDGFR TYROSINE KINASE RECEPTOR INHIBITOR, NA	FGFR3, FGF1, FGFR1, CSF1R, FLT1, PDGFRA, ITK, KDR, KIT, PDGFRB, FLT4, SH2B3, NA	CTRP	0.248786	0.201624	0.0324656	-0.146028	0.0669807	-0.258785	-0.738916	-0.614149	-0.608879	-0.117047	0.00993113	0.147001
sig_21481	WZ-4002, BRD-K72420232	EGFR INHIBITOR, NA	EGFR, ERBB2, NA	CTRP	-0.253918	-0.314455	0.00337866	-0.352848	-0.407069	-0.00118754	0.459166	0.472555	0.575528	-0.10704	-0.190106	-0.310016
sig_21482	BROAD-SAI-609, BRD-K24690302	NA	NA	CTRP	-0.00681664	-0.0606282	0.25876	-0.718943	-0.590573	-0.355351	-0.35471	-0.183148	0.0347505	-0.288035	-0.193323	-0.0735396
sig_21483	BRD-K62825658, BRD-K70511574	NA	NA	CTRP	0.178891	0.117526	0.053875	-0.69762	-0.507025	-0.303519	-0.429912	-0.419414	-0.148705	-0.0797827	-0.0148356	0.172022
sig_21484	VEMURAFENIB, BRD-K56343971	RAF INHIBITOR, NA	BRAF, RAF1, NA	CTRP	0.103115	-0.0640405	0.316831	0.113974	0.061224	-0.0317433	-0.329324	-0.218143	-0.254813	-0.0533599	-0.0235854	0.0704421
sig_21485	BRD-K48477130	NA	NA	CTRP	-0.138536	-0.0551207	0.0439927	0.3303	0.31227	0.303434	0.126212	0.337224	0.124479	0.189186	0.11796	-0.166194
sig_21486	GSK-461364, BRD-K92428232	PLK INHIBITOR, NA	PLK1, NA	CTRP	0.336064	0.303146	-0.111986	-0.397945	-0.238898	-0.253282	-0.458705	-0.538589	-0.335724	-0.051442	0.0524615	0.261275
sig_21487	YL-54, BRD-K58306044	NA	NA	CTRP	-0.0478404	-0.109012	0.0531169	-0.782056	-0.658555	-0.270811	-0.0801995	-0.0639344	0.171137	-0.154644	-0.23803	-0.110364
sig_21488	YL-59, BRD-K20514654	NA	NA	CTRP	-0.0152645	0.020122	0.0472966	0.165193	0.134057	0.195753	-0.0517224	0.0894422	0.0320338	0.103791	0.224596	0.162413
sig_21489	BRD-K55473186, BRD-K57252013	NA	NA	CTRP	0.0148042	0.00635084	-0.102288	-0.237008	-0.131933	-0.110425	-0.35224	-0.123315	-0.155052	-0.067583	-0.0614031	-0.0321664
sig_21490	BRD-K28456706	NA	NA	CTRP	-0.0609197	-0.100078	0.187027	-0.76903	-0.668961	-0.282814	-0.292909	-0.132422	0.050538	-0.247026	-0.24156	-0.127964
sig_21491	STF-31, BRD-K22477529	NA	NA	CTRP	0.283703	0.246663	-0.0371547	-0.429616	-0.216468	-0.284498	-0.588791	-0.525879	-0.38432	-0.101073	-0.0763119	0.0774739
sig_21492	BRD-K93367411	NA	NA	CTRP	0.153866	0.0598847	0.0369336	0.205556	0.225669	0.0130138	-0.291991	-0.266813	-0.328077	0.0462665	0.0737864	0.183204
sig_21493	BRD-K84964099, SPAUTIN-1	NA	NA	CTRP	0.154836	0.110974	0.0407049	-0.461578	-0.411919	-0.294777	-0.221675	-0.385439	-0.100919	-0.0168984	0.113395	0.369346
sig_21494	BRD-K96335988, VAF-347	NA	NA	CTRP	-0.0463175	-0.236624	0.0768708	-0.218795	-0.332207	-0.138189	0.0324524	0.125157	0.171081	-0.193735	-0.244947	-0.190417
sig_21495	BRD-A02303741	NA	NA	CTRP	0.0188917	0.0204113	0.27634	-0.655469	-0.557388	-0.277422	-0.382785	-0.292939	-0.0737547	-0.0968933	-0.0818432	0.0950389
sig_21496	BRD-K81491172, ML320	NA	NA	CTRP	0.0595995	0.141302	-0.0959185	0.516174	0.547913	0.170505	-0.0021802	-0.0485189	-0.271928	0.0684961	0.0720769	-0.100593
sig_21497	TIGECYCLINE, BRD-A34462049	BACTERIAL 30S RIBOSOMAL SUBUNIT INHIBITOR, NA	NA	CTRP	0.374091	0.175009	-0.0466464	0.0128776	0.0799735	-0.0978375	-0.359087	-0.340751	-0.350653	-0.043755	-0.0549095	0.0719046
sig_21498	BRD-K34099515	NA	NA	CTRP	0.147615	0.148512	-0.194003	-0.432522	-0.27513	-0.432023	-0.253115	-0.379191	-0.201203	-0.0291969	-0.0408837	0.0104552
sig_21499	PF-543, BRD-K79877282	NA	NA	CTRP	-0.0664528	-0.0851036	0.0353819	-0.703952	-0.719092	-0.20522	0.230195	0.130918	0.432882	-0.0984067	-0.13001	-0.0612283
sig_21500	PF-573228, BRD-K79239947	FOCAL ADHESION KINASE INHIBITOR, NA	GSK3B, CDK1, CDK7, CDK2, IKBKB, NA	CTRP	0.0355353	0.0445456	0.0624024	-0.655935	-0.514627	-0.428975	-0.335449	-0.312512	-0.0972185	-0.247506	-0.145432	-0.0538652
sig_21501	BRD-K31514534, CERANIB-2	NA	NA	CTRP	0.145357	0.101263	0.121974	-0.721085	-0.547296	-0.317464	-0.457687	-0.387614	-0.134001	-0.127805	-0.0517445	0.12894
sig_21502	BRD-K24784241, FSC231	NA	NA	CTRP	-0.189213	-0.293209	0.449599	0.100364	0.0130866	0.104774	0.0769739	0.218448	0.11012	0.0210834	-0.123671	-0.193747
sig_21503	968, BRD-A43210826	NA	NA	CTRP	0.0326279	-0.0870344	0.0888623	0.263545	0.263107	0.0114124	-0.000528192	-0.0656579	-0.160244	-0.167455	-0.0913392	-0.124149
sig_21504	BRD-K78667050, GSK4112	NA	NA	CTRP	-0.201304	-0.238377	0.0720526	-0.386511	-0.475684	-0.0287406	0.24025	0.344244	0.442544	-0.169003	-0.202098	-0.19871
sig_21505	ETOMOXIR, BRD-K81335284	CARNITINE PALMITOYLTRANSFERASE INHIBITOR, NA	CPT1A, NA	CTRP	-0.204315	-0.366065	0.388654	0.210057	0.141292	0.111731	-0.0122801	0.122452	-0.0245218	0.0281184	0.0283169	-0.0268434
sig_21506	BRD-K03391209, HC-067047	NA	NA	CTRP	-0.0581185	-0.167155	0.107653	-0.379121	-0.386074	-0.105704	0.0268989	0.0573445	0.161441	-0.164117	-0.241296	-0.221257
sig_21507	BRD-A76527075, IPR-456	NA	NA	CTRP	-0.0456181	-0.0794735	0.0399611	0.112031	0.118863	0.064596	-0.0953627	-0.028657	-0.123323	-0.0283724	-0.0197192	-0.012196
sig_21508	KH-CB19, BRD-K66430217	NA	NA	CTRP	0.0801443	-0.0969608	0.182489	-0.0988818	-0.0556826	-0.049913	-0.142079	-0.0401575	-0.0385012	-0.0479685	0.0439281	-0.0497337
sig_21509	BRD-K27624156, LEPTOMYCIN B	NA	NA	CTRP	0.373304	0.231181	0.0205481	-0.399161	-0.295577	-0.231501	-0.254569	-0.431697	-0.168217	-0.0129552	0.134915	0.301379
sig_21510	BRD-K59146805, AZ-3146	NA	NA	CTRP	0.0170976	-0.0345017	0.100764	-0.807049	-0.750047	-0.274842	-0.0640217	-0.0724819	0.20534	-0.15361	-0.080329	0.058918
sig_21511	BRD-K31406481, VU0155056	NA	NA	CTRP	0.117588	0.0479955	-0.0809982	0.0949092	0.0880267	0.0815153	0.0429053	-0.0301299	-0.0141714	0.0920236	0.158626	0.25388
sig_21512	JQ-1:UNC0638 (2:1 MOL/MOL), BRD-M56714493	NA	NA	CTRP	-0.0453224	-0.0546236	0.161805	-0.796782	-0.623474	-0.332083	-0.322262	-0.213812	0.00643961	-0.198875	-0.20842	-0.086529
sig_21513	BRD-M18136176, CARBOPLATIN:UNC0638 (2:1 MOL/MOL)	NA	NA	CTRP	-0.0327287	-0.108475	0.121395	-0.635747	-0.492347	-0.239315	-0.284202	-0.11926	0.0244849	-0.222446	-0.225576	-0.174968
sig_21514	BRD-M09269305, VORINOSTAT:CARBOPLATIN (1:1 MOL/MOL)	NA	NA	CTRP	-0.0321595	-0.0851779	0.118876	-0.811987	-0.659598	-0.308094	-0.216797	-0.151414	0.110132	-0.195828	-0.198843	-0.0858445
sig_21515	SERDEMETAN:SCH-529074 (1:1 MOL/MOL), BRD-M28943608	NA	NA	CTRP	-0.0542182	-0.062803	0.216049	-0.835388	-0.725059	-0.287818	-0.234523	-0.119712	0.148523	-0.16043	-0.196882	-0.0716863
sig_21516	SELUMETINIB:PLX-4032 (8:1 MOL/MOL), BRD-M58862563	NA	NA	CTRP	-0.178234	-0.117258	0.126408	0.348948	0.0797716	0.215284	0.60007	0.414277	0.349864	0.0644644	0.118363	-0.0181316
sig_21517	SIROLIMUS:BORTEZOMIB (250:1 MOL/MOL), BRD-M02488208	NA	NA	CTRP	-0.0156569	-0.0333342	0.164415	-0.620425	-0.467789	-0.242443	-0.459341	-0.235064	-0.089552	-0.142166	-0.18813	-0.0726479
sig_21518	BRD-K97651142	NA	NA	CTRP	0.197339	0.147884	0.111871	-0.609788	-0.521982	-0.336039	-0.444042	-0.43975	-0.196512	-0.037675	0.0643736	0.315307
sig_21519	VORAPAXAR, BRD-K93442924	THROMBIN RECEPTOR ANTAGONIST, NA	F2R, NA	CTRP	-0.0457201	-0.146823	0.148373	-0.185458	-0.0382795	-0.0178299	-0.352487	-0.051399	-0.153142	-0.128045	-0.174536	-0.245701
sig_21520	CH-55, BRD-K71487808	NA	NA	CTRP	0.00679188	-0.0616174	0.0978427	-0.34221	-0.232047	-0.0886889	-0.183537	-0.0671856	0.0145224	-0.147373	-0.0774118	-0.0607624
sig_21521	BRD-K79669418	NA	NA	CTRP	-0.193202	-0.123848	0.241375	0.0439642	-0.0445488	0.0645699	0.0152708	0.195195	0.112037	-0.0304928	-0.00284953	-0.059698
sig_21522	BRD-K99584050	NA	NA	CTRP	-0.225179	-0.242057	0.104961	-0.143265	-0.266417	0.000443169	0.226569	0.229513	0.26853	-0.0732155	-0.206264	-0.138196
sig_21523	BRD-A71883111	NA	NA	CTRP	-0.11369	-0.182981	0.219786	-0.643481	-0.613219	-0.211697	-0.0490236	0.0359465	0.199082	-0.213199	-0.210534	-0.175948
sig_21524	NAVITOCLAX:BIRINAPANT (1:1 MOL/MOL), BRD-M41956198	NA	NA	CTRP	-0.0555676	-0.0724449	0.061134	0.203288	0.193839	0.152666	0.0397828	0.172151	0.0174667	-0.102285	-0.225294	-0.40289
sig_21525	ISOX:BORTEZOMIB (250:1 MOL/MOL), BRD-M94091398	NA	NA	CTRP	0.0520066	-0.00169279	0.193166	-0.690721	-0.485497	-0.28834	-0.476594	-0.326153	-0.127096	-0.125054	-0.0975925	0.0101706
sig_21526	BRD-M25329837, SELUMETINIB:GDC-0941 (4:1 MOL/MOL)	NA	NA	CTRP	-0.174295	-0.151513	0.223402	-0.325713	-0.495196	-0.0564494	0.406778	0.316525	0.478811	-0.125353	-0.102183	-0.15406
sig_21527	BRD-M45185124, SELUMETINIB:TRETINOIN (2:1 MOL/MOL)	NA	NA	CTRP	-0.247926	-0.26429	0.173404	0.066126	-0.141385	0.157981	0.495093	0.424585	0.422186	0.0245535	0.052356	-0.0597452
sig_21528	SELUMETINIB:VORINOSTAT (8:1 MOL/MOL), BRD-M98616540	NA	NA	CTRP	-0.185476	-0.195139	0.227964	-0.413944	-0.573024	-0.0877653	0.454609	0.328701	0.50322	-0.0866495	-0.091822	-0.121527
sig_21529	SELUMETINIB:JQ-1 (4:1 MOL/MOL), BRD-M46138460	NA	NA	CTRP	-0.155295	-0.119825	0.200086	-0.430884	-0.538252	-0.0922289	0.297102	0.218881	0.364753	-0.116051	-0.0761044	-0.115732
sig_21530	BRD-M65857522, SELUMETINIB:BRD-A02303741 (4:1 MOL/MOL)	NA	NA	CTRP	-0.183065	-0.108506	0.196703	0.178837	-0.0775306	0.167758	0.584943	0.423728	0.421376	0.0406459	0.0823627	-0.0391725
sig_21531	BRD-M74379094, TRETINOIN:NAVITOCLAX (4:1 MOL/MOL)	NA	NA	CTRP	-0.101537	-0.16976	0.152867	-0.476003	-0.358347	-0.158848	-0.229292	-0.00816726	0.0447764	-0.256053	-0.24718	-0.220724
sig_21532	BRD-M43399311, DECITABINE:NAVITOCLAX (2:1 MOL/MOL)	NA	NA	CTRP	-0.011681	-0.0653814	0.0536983	-0.634318	-0.493357	-0.248577	-0.171713	-0.104972	0.0593636	-0.220081	-0.280723	-0.233595
sig_21533	BRD-M31706333, TRETINOIN:CARBOPLATIN (2:1 MOL/MOL)	NA	NA	CTRP	-0.0130421	-0.0595001	0.176125	-0.571742	-0.441399	-0.179477	-0.326454	-0.154629	0.000796321	-0.192629	-0.125546	-0.0405725
sig_21534	BRD-K50145167, NECROSTATIN-7	NA	NA	CTRP	0.0376591	-0.0171052	-0.257915	-0.502321	-0.440297	-0.190499	0.175487	0.00386222	0.224939	-0.0895406	-0.154511	-0.0340881
sig_21535	PYR-41, BRD-K60750172	UBIQUITIN ACTIVATING ENZYME INHIBITOR, NA	NA	CTRP	-0.0610391	-0.134979	0.157841	-0.585031	-0.449825	-0.253002	-0.364533	-0.193135	-0.051343	-0.154661	-0.239435	-0.0544783
sig_21536	I-BET151, BRD-K36363294	BROMODOMAIN INHIBITOR, NA	BRD2, BRD3, BRD4, NA	CTRP	0.0298768	0.0135495	0.167868	-0.784279	-0.658938	-0.417797	-0.30464	-0.279432	-0.008654	-0.209032	-0.165102	0.00180868
sig_21537	LOMEGUATRIB, BRD-K27955832	O6-ALKYLGUANINE-DNA ALKYLTRANSFERASE INHIBITOR, NA	MGMT, NA	CTRP	0.100438	-0.0440433	0.00816586	-0.0929632	0.0201195	-0.104931	-0.394548	-0.258516	-0.289468	-0.160364	-0.126156	-0.00670449
sig_21538	PF-184, BRD-K11593101	NA	NA	CTRP	0.388687	0.201227	-0.0712373	-0.373493	-0.16592	-0.217663	-0.482843	-0.498842	-0.342703	-0.0547727	0.0832627	0.250727
sig_21539	TANESPIMYCIN:GEMCITABINE (1:1 MOL/MOL), BRD-M41695494	NA	NA	CTRP	0.33301	0.156367	-0.0698037	-0.67845	-0.592295	-0.288053	-0.211437	-0.283005	0.0151618	-0.111664	-0.0595204	0.121518
sig_21540	DOCETAXEL:TANESPIMYCIN (2:1 MOL/MOL), BRD-M60574774	NA	NA	CTRP	0.432498	0.284424	-0.111181	-0.408769	-0.291254	-0.255644	-0.322022	-0.477918	-0.219439	-0.0683848	0.0495707	0.270154
sig_21541	BRD-M34300043, SELUMETINIB:MK-2206 (8:1 MOL/MOL)	NA	NA	CTRP	-0.299874	-0.309666	0.157708	-0.0838168	-0.284762	0.0961761	0.621262	0.513255	0.600634	-0.00449947	0.00501609	-0.0926849
sig_21542	BRD-M55709992, NAVITOCLAX:PLX-4032 (1:1 MOL/MOL)	NA	NA	CTRP	-0.0960613	-0.161519	0.178483	-0.148067	-0.110388	-0.0255185	-0.125135	0.0554661	-0.0105673	-0.180551	-0.238775	-0.268823
sig_21543	SELUMETINIB:PIPERLONGUMINE (8:1 MOL/MOL), BRD-M89326994	NA	NA	CTRP	-0.195068	-0.224322	0.191882	-0.33301	-0.494319	-0.054751	0.478463	0.360665	0.494246	-0.109751	-0.102876	-0.15641
sig_21544	BRD-M09675615, TANESPIMYCIN:BORTEZOMIB (250:1 MOL/MOL)	NA	NA	CTRP	0.487432	0.159948	-0.0100102	-0.274569	-0.259427	-0.175921	-0.213154	-0.324564	-0.129637	-0.0733652	0.0868523	0.258214
sig_21545	BRD-M71072276, NAVITOCLAX:MST-312 (1:1 MOL/MOL)	NA	NA	CTRP	0.0350373	-0.0224209	0.0769396	0.0306933	0.159169	-0.00364713	-0.378086	-0.213546	-0.338169	-0.125685	-0.178722	-0.205216
sig_21546	BRD-M63575423, CARBOPLATIN:ETOPOSIDE (40:17 MOL/MOL)	NA	NA	CTRP	0.340864	0.270157	-0.030775	-0.483095	-0.286314	-0.260358	-0.456006	-0.45319	-0.272293	-0.118725	-0.0591313	0.051154
sig_21547	BRD-M37545453, PIPERLONGUMINE:MST-312 (1:1 MOL/MOL)	NA	NA	CTRP	0.19344	0.118814	-0.0682991	-0.114522	0.0788631	-0.193891	-0.431943	-0.504395	-0.507709	-0.0879481	-0.134432	0.000293623
sig_21548	BRD-M68535767, NAVITOCLAX:GEMCITABINE (1:1 MOL/MOL)	NA	NA	CTRP	0.404609	0.246202	-0.0203188	-0.549248	-0.445182	-0.2603	-0.303615	-0.400421	-0.126885	-0.0805951	0.0514055	0.248444
sig_21549	JW-480, BRD-K99655327	NA	NA	CTRP	-0.129582	-0.175959	0.0568342	0.008294	0.0269904	0.104432	-0.00531967	0.170166	0.0754963	-0.0331472	-0.093165	-0.259369
sig_21550	BRD-K45935533, BMS-195614	NA	NA	CTRP	0.0916022	0.0393786	0.0709345	-0.0729843	0.0313049	-0.150426	-0.529193	-0.39015	-0.407787	-0.0293558	0.0460744	0.242623
sig_21551	BRD-K07442505	NA	NA	CTRP	-0.376994	-0.620712	0.0902922	-0.119645	-0.218262	0.0607134	0.242825	0.432691	0.373761	-0.0725501	-0.226239	-0.333745
sig_21552	BRD-K35604418	NA	NA	CTRP	0.146467	0.0942956	0.0788902	-0.425695	-0.192884	-0.332871	-0.675906	-0.538131	-0.465863	-0.169745	-0.153971	-0.0261113
sig_21553	SB-743921, BRD-K62358710	KINESIN-LIKE SPINDLE PROTEIN INHIBITOR, NA	KIF11, NA	CTRP	0.231958	0.16282	0.0624969	-0.730075	-0.609676	-0.292549	-0.252517	-0.31898	0.00661322	-0.120048	-0.0406434	0.13407
sig_21554	BRD-K08109215, GSK525762A	NA	NA	CTRP	-0.0422423	-0.066904	0.22819	-0.717518	-0.621094	-0.309193	-0.171908	-0.17103	0.0331203	-0.172214	-0.116973	-0.0430722
sig_21555	NAVITOCLAX:PLURIPOTIN (1:1 MOL/MOL), BRD-M07227555	NA	NA	CTRP	0.00395991	-0.0142038	-0.129871	0.207989	0.265798	0.0682615	0.00486652	0.00494448	-0.150389	-0.0644786	-0.136551	-0.317305
sig_21556	JQ-1:CARBOPLATIN (1:1 MOL/MOL), BRD-M11510342	NA	NA	CTRP	0.0198071	-0.00107468	0.0540399	-0.812012	-0.663448	-0.325291	-0.190663	-0.19947	0.037948	-0.20731	-0.157886	-0.0254347
sig_21557	BRD-M39644375, SELUMETINIB:NAVITOCLAX (8:1 MOL/MOL)	NA	NA	CTRP	-0.226237	-0.264641	0.3327	-0.0635629	-0.188296	0.0942395	0.324324	0.367974	0.322344	-0.062885	-0.0842562	-0.28932
sig_21558	BRD-M45217710, SELUMETINIB:DECITABINE (4:1 MOL/MOL)	NA	NA	CTRP	-0.101806	-0.0777433	0.212499	-0.440881	-0.59337	-0.140808	0.388834	0.22512	0.430188	-0.12692	-0.127451	-0.111518
sig_21559	BRD-M60251345, DECITABINE:CARBOPLATIN (1:1 MOL/MOL)	NA	NA	CTRP	0.223022	0.135609	-0.0677291	-0.520114	-0.340025	-0.287055	-0.290388	-0.333405	-0.148404	-0.208867	-0.156029	-0.0855239
sig_21560	BRD-M68452404, SNX-2112:BORTEZOMIB (250:1 MOL/MOL)	NA	NA	CTRP	0.38904	0.253035	-0.0676591	-0.394578	-0.30768	-0.242623	-0.306302	-0.460192	-0.207592	-0.0246071	0.101315	0.357784
sig_21561	BRD-M87479906, JQ-1:NAVITOCLAX (2:1 MOL/MOL)	NA	NA	CTRP	-0.133595	-0.180951	0.205833	-0.540811	-0.405058	-0.209837	-0.241549	-0.0611491	0.0051891	-0.235902	-0.285507	-0.307607
sig_21562	BRD-M94343540, JQ-1:MK-0752 (1:1 MOL/MOL)	NA	NA	CTRP	0.0110199	-0.0174826	0.137438	-0.71941	-0.555264	-0.315706	-0.277674	-0.250688	-0.0315655	-0.159597	-0.144443	-0.0703491
sig_21563	BRD-A02303741:NAVITOCLAX (2:1 MOL/MOL), BRD-M76874421	NA	NA	CTRP	-0.139509	-0.157647	0.123463	-0.46623	-0.357571	-0.133943	-0.143472	0.0352933	0.0836914	-0.221068	-0.257858	-0.272087
sig_21564	BRD-M86771886, SALERMIDE:PLX-4032 (12:1 MOL/MOL)	NA	NA	CTRP	-0.143495	-0.233907	0.464598	-0.00860438	-0.107958	0.00479166	-0.107702	0.0848479	0.0140293	-0.13332	-0.113065	-0.176691
sig_21565	UNC0638:NAVITOCLAX (1:1 MOL/MOL), BRD-M97749165	NA	NA	CTRP	-0.0996094	-0.159229	0.0900995	-0.202873	-0.125355	-0.0597759	-0.122714	0.0635705	-0.0112931	-0.239923	-0.379059	-0.464927
sig_21566	BRD-M48845972, BRD-A02303741:CARBOPLATIN (1:1 MOL/MOL)	NA	NA	CTRP	-0.191194	-0.234764	0.0661321	-0.0672649	-0.0817263	-0.0821491	-0.0310063	0.0558121	-0.05288	-0.149326	-0.224576	-0.240322
sig_21567	DOXORUBICIN:NAVITOCLAX (2:1 MOL/MOL), BRD-M01915239	NA	NA	CTRP	0.136691	0.0913289	0.117211	-0.655234	-0.448492	-0.276678	-0.550738	-0.379506	-0.194984	-0.158699	-0.106994	0.0249112
sig_21568	BRD-M39460218, SELUMETINIB:UNC0638 (4:1 MOL/MOL)	NA	NA	CTRP	-0.254262	-0.192951	0.170391	0.133967	-0.103475	0.167359	0.590993	0.460825	0.444924	0.0274838	0.0323169	-0.12167
sig_21569	BRD-M07476339, ALISERTIB:NAVITOCLAX (2:1 MOL/MOL)	NA	NA	CTRP	0.012263	-0.00476949	0.00956293	-0.681146	-0.495582	-0.211433	-0.257806	-0.176241	0.0193766	-0.166841	-0.11809	-0.0318622
sig_21570	BRD-M03799014, NAVITOCLAX:SORAFENIB (1:1 MOL/MOL)	NA	NA	CTRP	0.0072448	-0.028558	0.192728	-0.416801	-0.249716	-0.202992	-0.612002	-0.299781	-0.297329	-0.204604	-0.190278	-0.0815061
sig_21571	NAVITOCLAX:PIPERLONGUMINE (1:1 MOL/MOL), BRD-M43334969	NA	NA	CTRP	-0.127726	-0.159165	0.0445499	-0.247602	-0.145334	-0.0671349	-0.06297	0.0838328	0.0504261	-0.219511	-0.299338	-0.408032
sig_21572	SMER-3, BRD-K92960067	NA	NA	CTRP	0.112076	0.111586	0.016358	-0.113656	0.0732833	-0.0813914	-0.22151	-0.220159	-0.246102	-0.0661593	-0.125389	-0.142017
sig_21573	NVP-ADW742, BRD-K15179513	INSULIN GROWTH FACTOR RECEPTOR INHIBITOR, NA	IGF1R, NA	CTRP	-0.110584	-0.183868	0.13705	-0.69655	-0.626501	-0.249904	-0.0024008	0.044813	0.254541	-0.163509	-0.199716	-0.130076
sig_21574	CLOFARABINE, BRD-K34022604	RIBONUCLEOSIDE REDUCTASE INHIBITOR, NA	RRM2B, RRM2, RRM1, POLA1, POLD1, POLE, NA	CTRP	0.523305	0.328598	-0.113089	-0.241669	-0.120004	-0.179761	-0.361067	-0.466193	-0.296995	-0.0676024	0.149983	0.317591
sig_21575	BRD-M23798888, VORINOSTAT:NAVITOCLAX (4:1 MOL/MOL)	NA	NA	CTRP	-0.116098	-0.142579	0.191157	-0.555001	-0.424458	-0.185718	-0.205985	-0.0352498	0.0758953	-0.201941	-0.260761	-0.217241
sig_21576	SAR-245409, BRD-K75308783	PI3K INHIBITOR, NA	MTOR, PIK3CG, NA	CTRP	0.32592	0.167531	0.0635095	-0.0337337	0.071171	-0.0730318	-0.448337	-0.357595	-0.365954	-0.11376	-0.00267071	0.151125
sig_21577	AZD1480, BRD-K65928735	JAK INHIBITOR, NA	JAK3, JAK2, JAK1, NA	CTRP	-0.0751567	-0.0572427	0.0820694	-0.246926	-0.148322	-0.0643691	-0.288159	-0.0549903	-0.0808285	-0.109188	-0.0666566	-0.0531178
sig_21578	ML258, BRD-A82720512	NA	NA	CTRP	-0.0482938	-0.102258	0.00722648	-0.0772292	-0.106069	-0.0499282	0.0295083	0.0174376	0.0792148	-0.113641	0.0290622	0.141565
sig_21579	BRD-K47981327, SR1001	NA	NA	CTRP	0.172204	0.241836	0.0264942	0.318961	0.370067	0.0967699	-0.162748	-0.199524	-0.248397	0.157165	0.163419	0.0474226
sig_21580	BRD-K59437938, BARDOXOLONE METHYL	NA	NA	CTRP	0.161926	0.130367	0.114318	-0.679202	-0.560499	-0.24995	-0.236484	-0.284667	0.0488903	-0.0539513	0.0509617	0.307301
sig_21581	BRD-A04287157, ELOCALCITOL	NA	NA	CTRP	-0.0129857	-0.0811186	0.117857	-0.535583	-0.550132	-0.343549	-0.186221	-0.173102	0.0434626	-0.152774	-0.0474675	0.237779
sig_21582	BMS-270394, BRD-K04905989	NA	NA	CTRP	0.0518972	-0.0405436	0.0422617	-0.523685	-0.335073	-0.198562	-0.536163	-0.289175	-0.193576	-0.138154	-0.220758	-0.00202555
sig_21583	FLUVASTATIN, BRD-A52530402	HMGCR INHIBITOR, NA	HMGCR, NA	CTRP	0.19284	0.225766	-0.0886104	0.543674	0.64627	0.113807	-0.386498	-0.33609	-0.550566	0.122936	0.214023	0.2159
sig_21584	AZD4547, BRD-K28392481	FGFR INHIBITOR, NA	FGFR4, FGFR1, KDR, FGFR3, FGFR2, IGF1R, NA	CTRP	0.0130696	0.0330561	0.112857	-0.308473	-0.12053	-0.28696	-0.72691	-0.39747	-0.434421	-0.157104	-0.129039	-0.0316866
sig_21585	HYPERFORIN, BRD-A30032852	NA	NA	CTRP	0.00595723	-0.0491985	0.165352	-0.735213	-0.73312	-0.253966	-0.206589	-0.132055	0.11255	-0.0753411	-0.109701	0.13427
sig_21586	NVP-231, BRD-A12571627	NA	NA	CTRP	0.330949	0.217261	-0.00339372	-0.526146	-0.374538	-0.265243	-0.338278	-0.460824	-0.169381	-0.0862905	0.0361813	0.225958
sig_21587	MK-0752, BRD-K18850819	GAMMA SECRETASE INHIBITOR, NA	NA	CTRP	-0.014009	-0.0656249	-0.0463105	0.336628	0.330756	0.19064	0.188385	0.214577	0.0920536	0.102653	-0.0211072	-0.176113
sig_21588	SEMAGACESTAT, BRD-K65592642	GAMMA SECRETASE INHIBITOR, NA	PSEN1, NA	CTRP	0.0347008	-0.00444606	0.01404	0.50963	0.488375	0.316907	0.0736557	0.115656	-0.116183	0.0457689	0.0439453	-0.0969741
sig_21589	BRD-A05715709	NA	NA	CTRP	0.0132816	0.0947329	-0.0806541	0.474497	0.492939	0.243787	-0.135374	-0.00997281	-0.198688	0.146878	0.200963	0.0874129
sig_21590	BOSUTINIB, BRD-K90746395	ABL KINASE INHIBITOR, BCR-ABL KINASE INHIBITOR, SRC INHIBITOR, NA	STK4, MAP3K2, BCR, CDK2, FRK, TXK, FYN, TNK2, MAP2K2, MAP4K5, CAMK2G, MAP2K1, HCK, STK24, STK10, ABL1, SRC, LYN, CAMK1D, NA	CTRP	-0.0741729	-0.0605524	-0.110867	-0.234353	-0.330105	0.0888209	0.664428	0.340131	0.606017	0.0292124	0.00566119	-0.0239828
sig_21591	TEMSIROLIMUS, BRD-K08177763	MTOR INHIBITOR, NA	MTOR, NA	CTRP	0.0226512	-0.0648264	0.000190337	-0.297001	-0.182028	-0.0971134	-0.0993042	-0.0703884	0.0212384	-0.0767718	-0.166426	-0.183157
sig_21592	ABIRATERONE, BRD-K50071428	ANDROGEN BIOSYNTHESIS INHIBITOR, NA	CYP11B1, CYP17A1, NA	CTRP	-0.0239235	0.0457535	-0.122063	-0.435996	-0.382041	-0.182795	0.0868255	0.00817016	0.185453	0.0801186	-0.0514823	-0.086189
sig_21593	DOCETAXEL, BRD-A05821830	TUBULIN INHIBITOR, NA	TUBB, MAP4, NR1I2, MAPT, TUBB1, MAP2, BCL2, NA	CTRP	0.419198	0.387242	-0.121659	-0.214289	-0.11506	-0.167264	-0.251726	-0.472863	-0.244085	-0.00159176	0.185743	0.353956
sig_21594	NELARABINE, BRD-K84466663	T CELL INHIBITOR, DNA SYNTHESIS INHIBITOR, NA	POLA1, NA	CTRP	0.0307779	0.0181381	-0.165593	-0.231599	-0.209158	-0.122915	0.0904731	0.0256499	0.128927	-0.204106	-0.154946	-0.162102
sig_21595	ON-01910, BRD-K55187425	NA	NA	CTRP	0.274089	0.180042	-0.01781	-0.483512	-0.313508	-0.30092	-0.457039	-0.52965	-0.285202	-0.0605261	0.0753601	0.30824
sig_21596	AT7867, BRD-K12040459	AKT INHIBITOR, NA	AKT2, PKIA, PRKACA, GSK3B, NA	CTRP	0.1587	0.151224	0.0605739	-0.105285	0.102753	-0.100021	-0.658241	-0.429511	-0.497337	-0.047482	-0.0181724	0.00635439
sig_21597	PD318088, BRD-A57798112	MEK INHIBITOR, NA	MAP2K1, NA	CTRP	-0.193993	-0.155836	0.186553	0.131988	-0.122707	0.134239	0.5593	0.374687	0.397107	0.0450887	0.101663	-0.00361424
sig_21598	KU-60019, BRD-K36016295	ATM KINASE INHIBITOR, NA	ATM, NA	CTRP	0.343188	0.172934	-0.140705	-0.519987	-0.375045	-0.267588	-0.133829	-0.279152	-0.0328582	-0.186983	-0.119104	-0.0824928
sig_21599	DORAMAPIMOD, BRD-K74065929	P38 MAPK INHIBITOR, NA	MAPK11, MAPK13, MAPK12, MAPK14, NA	CTRP	-0.0955701	-0.275566	0.109379	-0.699038	-0.591745	-0.250443	-0.169551	-0.0268691	0.117432	-0.234719	-0.274733	-0.182056
sig_21600	KW-2449, BRD-K21718444	ABL KINASE INHIBITOR, AURORA KINASE INHIBITOR, FLT3 INHIBITOR, NA	AURKB, ABL1, FLT3, AURKA, NA	CTRP	0.258049	0.237459	0.0102126	-0.335673	-0.12992	-0.283731	-0.681915	-0.541478	-0.467155	-0.0918943	0.0131932	0.154927
sig_21601	RAF265, BRD-K93123848	RAF INHIBITOR, VEGFR INHIBITOR, NA	BRAF, NA	CTRP	0.125421	0.018821	0.309196	-0.323321	-0.327761	-0.219552	-0.242515	-0.222694	-0.124851	-0.323864	-0.217678	-0.216352
sig_21602	BRD-K81458380, SILMITASERTIB	NA	NA	CTRP	0.159897	0.259742	-0.0151246	-0.0663891	-0.0211055	0.031207	-0.0338445	-0.199849	-0.0977891	0.141957	0.11195	0.139303
sig_21603	BRD-K03911514	NA	NA	CTRP	0.10661	0.0931028	0.0917507	-0.639437	-0.645435	-0.193017	-0.0168397	-0.0389768	0.211943	-0.0795426	-0.0464491	0.0224107
sig_21604	BRD-K16130065	NA	NA	CTRP	-0.26313	-0.224552	0.220957	-0.167708	-0.250242	-0.0103782	0.149374	0.171775	0.223117	-0.107865	-0.12088	-0.0778852
sig_21605	CYT387, BRD-K87737963	NA	JAK3, JAK2, JAK1, NA	CTRP	0.22043	0.142741	-0.0176597	0.182411	0.310498	-0.0426725	-0.514385	-0.484779	-0.579373	-0.0271042	0.0692985	0.188047
sig_21606	IDELALISIB, BRD-K60866521	PI3K INHIBITOR, NA	PIK3CB, PIK3CD, PIK3CA, PIK3CG, NA	CTRP	-0.0618429	-0.106352	0.000968425	0.138936	0.13637	0.0974627	0.0776887	0.100886	0.021785	-0.0177357	-0.0572921	-0.129026
sig_21607	BRD-K78118466, LY-2157299	NA	NA	CTRP	0.111733	0.0767976	0.354484	0.210099	0.0937854	0.158629	-0.105732	0.0490189	-0.0716083	-0.0569749	0.0187629	-0.0672164
sig_21608	WP1130, BRD-K43644456	DEUBIQUITINASE INHIBITOR, NA	USP9X, USP14, UCHL5, JAK2, NA	CTRP	0.0269039	0.00428062	0.197711	-0.41454	-0.230733	-0.20959	-0.29485	-0.289158	-0.217664	-0.14549	-0.132485	-0.103538
sig_21609	OSI-027, BRD-K87124298	MTOR INHIBITOR, NA	MTOR, NA	CTRP	0.0709934	-0.00533682	0.0289942	-0.278252	-0.140154	-0.0897754	-0.339847	-0.245699	-0.197776	-0.0684624	0.036134	0.0822768
sig_21610	NVP-BSK805, BRD-K02017404	JAK INHIBITOR, NA	JAK2, NA	CTRP	-0.108133	-0.147201	0.054346	-0.409001	-0.327363	-0.0899634	-0.119641	0.0505118	0.0734848	-0.146853	-0.139607	-0.173061
sig_21611	ERLOTINIB:PLX-4032 (2:1 MOL/MOL), BRD-M27152968	NA	NA	CTRP	-0.138811	-0.140445	-0.0577847	-0.0235142	-0.180324	0.134879	0.780403	0.446856	0.647053	0.0106419	0.00598977	-0.0609934
sig_21612	PIK-93, BRD-K29395450	PI3K INHIBITOR, NA	PI4KB, PIK3CG, PIK3C3, NA	CTRP	0.0694448	-0.000277992	0.0324911	-0.106691	0.00446094	-0.0868112	-0.242083	-0.172786	-0.141294	-0.155348	-0.087911	-0.0680157
sig_21613	AZD7762, BRD-K86525559	CHK INHIBITOR, NA	CHEK2, CHEK1, NA	CTRP	0.455433	0.694695	-0.182306	0.194138	0.244502	0.0461492	-0.129298	-0.332705	-0.274119	0.0550918	0.250311	0.263098
sig_21614	BIRINAPANT, BRD-K18589165	XIAP INHIBITOR, NA	XIAP, BIRC2, NA	CTRP	0.0591748	0.0829658	-0.0797134	0.663608	0.536629	0.552625	0.357494	0.290356	0.0947267	0.198381	0.253892	0.12784
sig_21615	KX2-391, BRD-K29968218	SRC INHIBITOR, TUBULIN INHIBITOR, NA	SRC, NA	CTRP	0.173003	0.123612	0.0194836	-0.674404	-0.499216	-0.321775	-0.426365	-0.440113	-0.150811	-0.0895964	-0.0384394	0.209193
sig_21616	3-CL-AHPC, BRD-A09890259	NA	NA	CTRP	0.460618	0.445055	-0.117224	-0.371503	-0.284951	-0.204978	-0.264094	-0.433788	-0.184605	-0.0259988	0.130475	0.32976
sig_21617	BRD-K58730230	NA	NA	CTRP	-0.236936	-0.207125	0.162788	-0.0530308	-0.21197	0.0360564	0.11644	0.229194	0.207241	-0.0786965	-0.0500437	0.0769883
sig_21618	BRD-K27188169	NA	NA	CTRP	-0.13948	-0.148307	0.220054	0.0478845	0.0108725	-0.0652324	-0.153913	-0.0536812	-0.106841	-0.168908	-0.170393	-0.136064
sig_21619	BRD-K78978711, KHS101	NA	NA	CTRP	-0.0151376	-0.0303228	0.192152	-0.815672	-0.792587	-0.334555	-0.104852	-0.0914629	0.207038	-0.163124	-0.180036	-0.0290141
sig_21620	WAY-362450, BRD-K54640016	FXR AGONIST, NA	NR1H4, NA	CTRP	0.0239498	0.0352444	0.025039	0.462672	0.473796	0.306214	0.147693	0.14966	-0.0386114	0.108094	0.104755	-0.104582
sig_21621	BRD-M56962220, JQ-1:VORINOSTAT (2:1 MOL/MOL)	NA	NA	CTRP	-0.0604132	-0.0950257	0.241038	-0.786392	-0.657124	-0.308382	-0.28534	-0.174966	0.0567078	-0.199816	-0.203114	-0.0790511
sig_21622	BRD-K13185470	NA	NA	CTRP	-0.0404047	0.0341065	-0.19563	0.00681131	-0.0603442	0.000501997	0.390761	0.197427	0.23141	-0.0481381	0.0094888	-0.125509
sig_21623	CABOZANTINIB, BRD-K51544265	VEGFR INHIBITOR, RET TYROSINE KINASE INHIBITOR, NA	MET, KDR, NA	CTRP	0.0637449	0.0621859	-0.0671143	-0.0418235	0.00913416	-0.0821328	-0.334855	-0.221949	-0.259187	-0.115843	-0.0209246	0.0861888
sig_21624	BRD-M95284333, CRIZOTINIB:PLX-4032 (2:1 MOL/MOL)	NA	NA	CTRP	0.0830674	0.0641806	0.204233	-0.55519	-0.549932	-0.298179	-0.244901	-0.235188	-0.0324142	-0.13419	-0.0832216	0.0183584
sig_21625	BRD-M00053801	NA	NA	CTRP	-0.0658836	-0.068711	0.209465	-0.684069	-0.668756	-0.234057	-0.216107	-0.016008	0.151491	-0.208664	-0.19926	-0.0439674
sig_21626	BRD-K71467466, KPT185	NA	NA	CTRP	0.0782112	0.0402828	0.0742999	-0.637749	-0.429647	-0.304035	-0.429155	-0.389139	-0.221868	-0.156333	-0.188335	-0.0506625
sig_21627	BRD-K90570971, PITSTOP2	NA	NA	CTRP	0.038594	-0.0470421	0.232098	-0.136786	-0.101191	-0.0680065	-0.31607	-0.144177	-0.130455	-0.093369	0.111862	0.261194
sig_21628	BRD-K14870255, R428	NA	NA	CTRP	0.279723	0.254547	0.0153112	-0.295851	-0.135595	-0.10792	-0.209491	-0.224854	-0.127827	-0.122615	0.0161581	-0.036127
sig_21629	IBRUTINIB, BRD-K70301465	BTK INHIBITOR, NA	BMX, BLK, BTK, NA	CTRP	-0.137796	-0.144295	-0.0648973	-0.511012	-0.553285	-0.104044	0.459967	0.304317	0.57545	-0.116668	-0.129011	-0.0849194
sig_21630	SOTRASTAURIN, BRD-K16761703	PKC INHIBITOR, NA	PRKCE, PRKCA, PRKCQ, PRKCB, PRKCD, PRKCH, NA	CTRP	0.0179187	-0.0411007	0.161906	-0.799015	-0.700963	-0.320748	-0.205293	-0.135014	0.107565	-0.198618	-0.256246	-0.102158
sig_21631	BRD-K76894955, A-804598	NA	NA	CTRP	0.0146598	0.0576751	-0.272565	0.0552751	0.175662	0.0517497	0.0387054	0.0382758	-0.0413211	0.0822823	-0.0318728	-0.222692
sig_21632	BRD-M23096439, BRD-K27188169:NAVITOCLAX (2:1 MOL/MOL)	NA	NA	CTRP	0.0484458	-0.0841032	-0.00821841	-0.150163	-0.053305	-0.0765893	-0.192351	-0.0988117	-0.128537	-0.220708	-0.338527	-0.333995
sig_21633	BRD-A59431241, COL-3	NA	NA	CTRP	0.291089	0.179266	-0.0407759	-0.521728	-0.510703	-0.257768	-0.0549949	-0.268902	0.024369	-0.0771558	0.0352922	0.22434
sig_21634	ABT-199, BRD-K62391742	NA	NA	CTRP	0.00914077	-0.0298909	0.031205	-0.657065	-0.50288	-0.303321	-0.34159	-0.250317	-0.0923373	-0.217131	-0.267164	-0.0767718
sig_21635	ETP-46464, BRD-K24556407	ATR KINASE INHIBITOR, NA	NA	CTRP	0.0343012	0.0444246	0.205699	-0.354992	-0.308328	-0.134605	-0.344389	-0.193244	-0.107077	-0.12123	0.0976171	0.291086
sig_21636	MARINOPYRROLE A, BRD-K57261999	NA	NA	CTRP	0.1198	0.0807445	0.100929	-0.695702	-0.690029	-0.331238	-0.217165	-0.28037	0.0127118	-0.106998	-0.0164376	0.238426
sig_21637	METHYLSTAT, BRD-K52560704	NA	NA	CTRP	0.146537	0.0853184	0.0540199	-0.399191	-0.147399	-0.206157	-0.40048	-0.362713	-0.288229	-0.122272	-0.0790749	-0.00034961
sig_21638	BRD-K54997624, BYL-719	NA	NA	CTRP	-0.135707	-0.117056	-0.000568892	-0.696705	-0.578248	-0.20997	-0.024858	0.0371594	0.234835	-0.203634	-0.202165	-0.186804
sig_21639	GSK2636771, BRD-K49215523	PI3K INHIBITOR, NA	PIK3CB, NA	CTRP	0.0342235	-0.0129879	0.0662235	0.179705	0.245732	0.0321616	-0.215445	-0.0758918	-0.241834	-0.294241	-0.100082	-0.154996
sig_21640	BRD-A02904414, SR8278	NA	NA	CTRP	-0.00647951	-0.00379659	0.296874	-0.577497	-0.602395	-0.308882	-0.106299	-0.0976989	0.100938	-0.135912	-0.0912223	-0.0386226
sig_21641	JW-74, BRD-K75664313	NA	NA	CTRP	-0.0437126	0.0343241	-0.158566	0.0344897	0.167983	0.00101843	-0.075612	-0.0275693	-0.13608	0.0296239	-0.0321318	-0.181077
sig_21642	NECROSULFONAMIDE, BRD-K64117221	NA	NA	CTRP	0.0910239	0.0412865	0.136272	-0.512463	-0.305326	-0.282332	-0.376485	-0.381901	-0.264163	-0.155979	-0.19774	-0.0897089
sig_21643	BRD-K50501969, HBX-41108	NA	NA	CTRP	0.0919113	-0.0301085	0.225422	-0.534359	-0.447681	-0.201775	-0.353143	-0.109235	-0.0324357	-0.195485	-0.0929148	0.0225525
sig_21644	BRD-K42137908, PALMOSTATIN B	NA	NA	CTRP	0.0933615	0.0725001	0.336392	0.254209	0.256249	0.145014	-0.232473	-0.069239	-0.201033	0.035594	0.34107	0.310746
sig_21645	BRD-K53328210, JW-55	NA	NA	CTRP	0.033805	-0.01934	-0.00504072	0.494658	0.462148	0.31898	0.0931991	0.156813	-0.0230981	0.0400328	0.14399	-0.0118249
sig_21646	BRD-K03536150	NA	NA	CTRP	0.0769773	-0.0265625	0.0620454	-0.781167	-0.656539	-0.330846	-0.315968	-0.233429	0.0149663	-0.205427	-0.293498	-0.0929766
sig_21647	BRD-K99006945	NA	NA	CTRP	-0.170056	-0.23105	0.382824	0.114287	0.102926	0.044439	-0.089525	0.0655114	-0.0240039	-0.136874	-0.039772	-0.095983
sig_21648	TIVANTINIB, BRD-K33379087	TYROSINE KINASE INHIBITOR, NA	MET, NA	CTRP	0.166585	0.133765	0.0401833	-0.710884	-0.560195	-0.378897	-0.405955	-0.407315	-0.1444	-0.191754	-0.107112	0.0870025
sig_21649	TRAMETINIB, BRD-K12343256	MEK INHIBITOR, NA	MAP2K2, MAP2K1, NA	CTRP	-0.262923	-0.135726	0.344433	0.19934	-0.0694796	0.126174	0.360923	0.335363	0.277246	0.00585569	0.0427077	-0.0634258
sig_21650	RO4929097, BRD-K22024824	NA	NA	CTRP	-0.131508	-0.179001	0.159704	-0.512625	-0.608919	-0.150402	0.142658	0.154765	0.346499	-0.184288	-0.199805	-0.0269369
sig_21651	DINACICLIB, BRD-K13662825	CDK INHIBITOR, NA	CDK9, CDK2, CDK1, CDK5, NA	CTRP	0.151257	0.06602	0.225801	-0.7251	-0.613233	-0.333897	-0.352995	-0.363979	-0.0575438	-0.145544	-0.0664056	0.127063
sig_21652	MLN2480, BRD-K43410529	RAF INHIBITOR, NA	NA	CTRP	-0.133443	-0.122365	0.289554	-0.5162	-0.456336	-0.180295	-0.320615	-0.0675083	0.0120895	-0.120706	-0.12896	-0.0229824
sig_21653	BRD-K51831558	NA	NA	CTRP	-0.051542	-0.0742983	0.0896786	-0.330513	-0.294114	-0.197546	-0.192214	-0.104155	-0.0697	-0.141106	-0.142063	-0.008386
sig_21654	ISTRADEFYLLINE, BRD-K87774949	ADENOSINE RECEPTOR ANTAGONIST, NA	ADORA2A, ADORA1, ADORA2B, ADORA3, NA	CTRP	0.0563869	0.0989264	0.0958371	-0.152897	-0.183837	0.0158471	0.172718	0.0135202	0.180944	0.216092	0.192962	0.193819
sig_21655	BRD-K90860366, MI-2	NA	NA	CTRP	-0.0774502	-0.106203	0.187713	-0.801789	-0.758093	-0.356208	-0.137838	-0.0607992	0.197323	-0.172649	-0.210041	-0.0579125
sig_21656	BRD-K42260513	NA	NA	CTRP	-0.135784	-0.153338	-0.0886041	-0.37829	-0.351322	-0.0869048	0.0459565	0.124348	0.200524	-0.129612	-0.171976	-0.0731116
sig_21657	ALVOCIDIB, BRD-K68682020	CDK INHIBITOR, NA	CDK8, CDK6, CDK2, CDK4, CDK1, CDK5, CDK9, PYGM, EGFR, CDK7, NA	CTRP	0.202549	0.127471	0.183423	-0.608786	-0.508913	-0.320174	-0.371912	-0.434839	-0.134382	-0.106392	0.0225578	0.246346
sig_21658	CBB-1007, BRD-K84754008	NA	NA	CTRP	0.0521458	0.0632339	-0.0139905	0.158231	0.295607	-0.0289987	-0.373626	-0.283927	-0.465556	0.00705754	-0.0326836	-0.00575553
sig_21659	GSK-J4, BRD-K98203492	HISTONE LYSINE DEMETHYLASE INHIBITOR, NA	KDM6B, KDM6A, NA	CTRP	0.139048	0.0509789	0.127182	-0.684992	-0.511092	-0.340911	-0.437154	-0.338235	-0.159104	-0.197527	-0.168296	-0.0423435
sig_21660	BRD-A86708339	NA	NA	CTRP	-0.015189	-0.0454066	0.0668175	-0.79273	-0.725159	-0.298609	0.0494813	-0.0189413	0.267321	-0.160979	-0.206013	-0.102065
sig_21661	PF-3758309, BRD-K37764012	NA	NA	CTRP	0.0841594	0.0550922	0.0691303	-0.77017	-0.628874	-0.364446	-0.346421	-0.33282	-0.0783991	-0.189458	-0.1632	0.0403051
sig_21662	DABRAFENIB, BRD-K09951645	RAF INHIBITOR, NA	SIK1, NEK11, LIMK1, RAF1, BRAF, NA	CTRP	0.012221	-0.0199319	0.445302	-0.160201	-0.248891	-0.182036	-0.256605	-0.16851	-0.177776	-0.148079	-0.0875381	-0.0495137
sig_21663	SZ4TA2, BRD-K55125219	NA	NA	CTRP	-0.0161951	-0.0263973	0.0745571	-0.0708085	0.07552	-0.0493663	-0.333988	-0.148859	-0.266574	0.00204668	-0.0625237	-0.0768036
sig_21664	AT13387, BRD-K58435339	HSP ANTAGONIST, NA	HSP90AA1, NA	CTRP	0.356958	0.219576	-0.0810721	-0.443676	-0.333321	-0.288655	-0.360393	-0.435133	-0.219439	-0.104097	0.0290369	0.293458
sig_21665	BRD-A68258842, BCL-LZH-4	NA	NA	CTRP	-0.243405	-0.0952553	-0.361203	0.395146	0.320679	0.374361	0.316708	0.436521	0.194425	0.125446	0.127025	-0.012717
sig_21666	SKEPINONE-L, BRD-K83607951	P38 MAPK INHIBITOR, NA	MAPK14, NA	CTRP	-0.0622122	-0.0824996	0.16742	-0.844925	-0.781159	-0.305457	-0.165738	-0.0785536	0.169793	-0.170197	-0.215916	-0.048243
sig_21667	BRD-K34222889	NA	NA	CTRP	0.090102	0.0572854	0.121539	-0.50166	-0.262412	-0.267955	-0.443131	-0.395927	-0.294726	-0.173051	-0.184913	-0.0861488
sig_21668	BRD-K43428468, PF-4800567 HYDROCHLORIDE	NA	NA	CTRP	-0.0635123	-0.113598	-0.115127	-0.144932	-0.0216664	0.0376107	-0.0714735	0.0455308	-0.0059794	-0.131103	-0.133756	-0.156762
sig_21669	AVICIN-D, BRD-A15100685	NA	NA	CTRP	-0.0324283	0.091845	-0.173234	0.683985	0.700039	0.250119	-0.0762682	-0.0171216	-0.352047	0.120658	0.150551	0.0536556
sig_21670	BRD-M80099012, BRD9876:MK-1775 (4:1 MOL/MOL)	NA	NA	CTRP	0.20175	0.119727	0.0788779	-0.55003	-0.448287	-0.289641	-0.360744	-0.384181	-0.148217	-0.137305	-0.0515672	0.158783
sig_21671	BRD-K30748066	NA	NA	CTRP	0.16413	0.0463678	0.159514	-0.539185	-0.420824	-0.298257	-0.483929	-0.442296	-0.194307	-0.168726	-0.0678264	0.191171
sig_21672	LINSITINIB, BRD-K08589866	IGF-1 INHIBITOR, NA	INSRR, INSR, IGF1R, NA	CTRP	-0.0756626	-0.106739	0.246565	-0.745953	-0.753781	-0.340578	-0.110696	-0.058441	0.181489	-0.211954	-0.207513	-0.072227
sig_21673	BRD-K02834582, AT-406	NA	NA	CTRP	0.293624	0.24107	-0.0445241	0.329112	0.332686	0.182291	-0.166163	-0.188788	-0.2685	0.0320387	0.0976216	0.123223
sig_21674	NVP-AEW541, AEW541	IGF-1 INHIBITOR, NA	INSR, IGF1R, NA	CCLE	-0.205406	-0.187201	0.23039	-0.333922	-0.371786	-0.042841	0.216239	0.246394	0.357705	0.0214044	-0.0181773	-0.142109
sig_21675	NILOTINIB	ABL KINASE INHIBITOR, BCR-ABL KINASE INHIBITOR	KIT, ABL1	CCLE	-0.0221616	0.036185	-0.101055	0.00267754	0.0796321	0.0345052	0.142809	0.113518	0.103783	0.0743083	0.0158889	-0.195605
sig_21676	TANESPIMYCIN, 17-AAG	HSP INHIBITOR, NA	HSP90AA1, NA	CCLE	0.134917	0.122196	-0.0794526	-0.0787667	-0.187668	0.0403864	0.206392	0.13454	0.233312	0.0478238	0.141031	0.146294
sig_21677	PHA-665752	C-MET INHIBITOR	MET	CCLE	-0.24235	-0.185251	-0.0683064	-0.0836259	-0.171833	0.124242	0.382774	0.445784	0.373876	0.0187855	-0.203522	-0.354828
sig_21678	LAPATINIB	ERBB2 INHIBITOR, EGFR INHIBITOR	ERBB2, EGFR	CCLE	-0.177821	-0.178666	-0.0773459	-0.398322	-0.489865	-0.0439024	0.58615	0.422976	0.6687	-0.037245	-0.0876065	-0.103135
sig_21679	NUTLIN-3	MDM INHIBITOR	MDM2, TP53	CCLE	-0.208304	-0.167218	0.167902	0.0829758	0.00615791	0.156617	0.0285026	0.303783	0.0865839	-0.119834	-0.240976	-0.379264
sig_21680	SARACATINIB, AZD0530	SRC INHIBITOR, NA	ABL1, SRC, YES1, LCK, NA	CCLE	-0.145997	-0.0903824	-0.197724	-0.0163315	-0.103804	0.145813	0.710949	0.484885	0.550149	0.00886203	-0.0493294	-0.250707
sig_21681	CRIZOTINIB, PF2341066	ALK TYROSINE KINASE RECEPTOR INHIBITOR, NA	ALK, MET, NA	CCLE	0.184771	0.205439	0.00974343	0.232038	0.248467	0.137639	-0.0273036	-0.0599531	-0.156878	0.1792	0.162474	-0.0402286
sig_21682	L-685458	NA	NA	CCLE	0.142252	0.213794	-0.0622797	-0.175934	-0.0817889	-0.0186715	0.0549761	-0.0387663	0.0683709	0.0578726	0.0546922	-0.0971831
sig_21683	VANDETANIB, ZD-6474	EGFR INHIBITOR, VEGFR INHIBITOR, RET TYROSINE KINASE INHIBITOR, NA	PTK6, RET, SRC, EPHA5, EPHA7, EPHA6, EPHA1, KDR, EPHA8, ERBB3, EPHA2, EGFR, EPHA10, EPHA4, TEK, EPHB3, ERBB4, EPHB2, EPHB4, VEGFA, FLT4, EPHB6, EPHA3, EPHB1, FLT1, ERBB2, NA	CCLE	-0.145176	-0.130903	-0.138132	-0.170716	-0.258476	0.0766963	0.73623	0.44516	0.630258	-0.0291799	-0.0843456	-0.200001
sig_21684	PANOBINOSTAT	HDAC INHIBITOR	HDAC1, HDAC3, HDAC2, HDAC9, HDAC4, HDAC7, HDAC6, HDAC8	CCLE	0.0696754	0.0239118	0.0885447	-0.776999	-0.720146	-0.417127	-0.0380327	-0.11646	0.190941	-0.200819	-0.157075	-0.0428858
sig_21685	SORAFENIB	PDGFR TYROSINE KINASE RECEPTOR INHIBITOR, KIT INHIBITOR, RAF INHIBITOR, VEGFR INHIBITOR, RET TYROSINE KINASE INHIBITOR, FLT3 INHIBITOR	KDR, BRAF, RAF1, FLT4, RET, FLT1, FGFR1, KIT, PDGFRB, DDR2, FLT3	CCLE	-0.0401747	0.0390902	0.0651821	-0.0555812	-0.0366883	-0.0235439	-0.0762968	0.0207635	-0.0284057	0.0125468	0.0606159	-0.126587
sig_21686	IRINOTECAN	TOPOISOMERASE INHIBITOR	TOP1, TOP1MT	CCLE	0.491241	0.446807	-0.223846	-0.0811412	0.0245082	-0.107078	-0.224006	-0.452893	-0.275785	0.0315164	0.221857	0.39685
sig_21687	TOPOTECAN	TOPOISOMERASE INHIBITOR	TOP1MT, TOP1	CCLE	0.540724	0.482058	-0.198247	-0.120591	-0.0221189	-0.110098	-0.226854	-0.424298	-0.267764	0.0100748	0.193705	0.334135
sig_21688	LBW242, CHEMBL1950720	NA	NA	CCLE	-0.0919715	-0.089723	-0.0944915	0.213224	0.116301	0.480474	0.394752	0.460812	0.351655	0.111717	0.0386663	-0.0497371
sig_21689	PD-0325901	MEK INHIBITOR	MAP2K1	CCLE	-0.119743	-0.0968021	0.313029	0.0335938	-0.222155	0.0780621	0.49154	0.372011	0.386558	0.0321915	0.0572017	-0.0224594
sig_21690	PALBOCICLIB, PD-0332991	CDK INHIBITOR, NA	CDK6, CDK4, NA	CCLE	-0.136569	-0.127349	0.0417571	-0.357917	-0.381874	-0.0502774	0.182517	0.225511	0.266913	-0.00569941	-0.225111	-0.347544
sig_21691	PACLITAXEL	TUBULIN INHIBITOR	MAP4, TUBB, MAP2, BCL2, MAPT, TLR4, TUBB1, NR1I2	CCLE	0.440334	0.385751	-0.12607	-0.185807	-0.105291	-0.135981	-0.213021	-0.413897	-0.206405	-0.00644874	0.241002	0.412869
sig_21692	SELUMETINIB, AZD6244	MEK INHIBITOR, NA	MAP2K1, NA	CCLE	-0.200752	-0.210682	0.349555	-0.273333	-0.454225	-0.0349379	0.353593	0.346009	0.420698	-0.0729805	-0.0788716	-0.149443
sig_21693	PLX-4720, PLX4720	RAF INHIBITOR, NA	KDR, BRAF, NA	CCLE	0.0347817	-0.011881	0.58989	-0.0168272	-0.114524	-0.0419435	-0.0266566	0.00665357	0.0211457	-0.0506333	0.00160534	-0.056513
sig_21694	RAF265	RAF INHIBITOR, VEGFR INHIBITOR	BRAF	CCLE	0.320673	0.273565	-0.0244088	0.323347	0.342378	0.125417	-0.0157706	-0.166495	-0.187892	0.170749	0.247013	0.16075
sig_21695	NVP-TAE684, TAE684	ALK TYROSINE KINASE RECEPTOR INHIBITOR, NA	ALK, INSR, NA	CCLE	-0.0584275	0.0473185	0.0124765	0.232078	0.215774	0.248002	0.206281	0.236751	0.154468	0.223941	0.266459	-0.00134913
sig_21696	DOVITINIB, TKI258	FLT3 INHIBITOR, PDGFR TYROSINE KINASE RECEPTOR INHIBITOR, EGFR INHIBITOR, VEGFR INHIBITOR, FGFR INHIBITOR, NA	FGFR3, FGFR2, INSR, CSF1R, PDGFRA, PDGFRB, FLT3, FLT1, FLT4, KIT, EGFR, KDR, FGFR1, NA	CCLE	0.367089	0.354072	-0.0511201	-0.0640528	0.110184	-0.0942171	-0.512834	-0.474288	-0.451372	0.00303975	0.193545	0.272752
sig_21697	ERLOTINIB	EGFR INHIBITOR	NR1I2, EGFR	CCLE	-0.157333	-0.148715	-0.112475	-0.27676	-0.380305	0.0226223	0.713025	0.454422	0.668735	-0.0414581	-0.0657375	-0.12624
