# Supplementary material for: Beyondcell: targeting cancer therapeutic heterogeneity in single-cell RNA-seq data
Source: Genome Med. 2021 Dec 16;13:187. doi: 10.1186/s13073-021-01001-x (PMC8675493; doi:10.1186/s13073-021-01001-x)
Supplement: Supplementary file 11 — Additional file 11: Table S10. Differential gene expression analysis of TC2 cells vs rest of TCs. [file 13073_2021_1001_MOESM11_ESM.xlsx]

## Sheet: S10_TC2_DEG
Table S10: Differential gene expression analysis of TC2 cells vs rest of TCs.
Gene	p_val	avg_logFC	pct.1	pct.2	p_val_adj	diffexpressed	EMT	EMT genes	Symbol
VIM	0	1.12112	0.976	0.761	0	UP	EMT gene	up regulated	VIM
COL1A1	0	1.11586	0.44	0.186	0	UP	EMT gene	up regulated	COL1A1
LGALS1	0	1.02777	0.997	0.916	0	UP	EMT gene	up regulated	LGALS1
SERPINE1	0	0.948002	0.654	0.265	0	UP	EMT gene	up regulated	SERPINE1
KCNMA1	0	0.929166	0.626	0.254	0	UP	NA	up regulated	KCNMA1
SPARC	0	0.91838	0.699	0.308	0	UP	EMT gene	up regulated	SPARC
TPM1	0	0.898021	0.982	0.914	0	UP	EMT gene	up regulated	TPM1
EMP3	0	0.854896	0.931	0.556	0	UP	EMT gene	up regulated	EMP3
TPM2	0	0.840836	0.684	0.542	0	UP	EMT gene	up regulated	TPM2
FN1	0	0.836803	0.665	0.414	0	UP	EMT gene	up regulated	FN1
CALD1	0	0.759513	0.95	0.726	0	UP	EMT gene	up regulated	CALD1
SERPINE2	0	0.744952	0.619	0.438	0	UP	EMT gene	up regulated	SERPINE2
PTRF	0	0.740186	0.918	0.627	0	UP	NA	up regulated	PTRF
CTGF	0	0.740128	0.596	0.267	0	UP	NA	up regulated	CTGF
COL6A2	0	0.722191	0.518	0.165	0	UP	EMT gene	up regulated	COL6A2
AXL	0	0.710493	0.794	0.412	0	UP	NA	up regulated	AXL
CCL2	0	0.706978	0.217	0.08	0	UP	NA	up regulated	CCL2
CCDC80	0	0.700511	0.629	0.256	0	UP	NA	up regulated	CCDC80
CYR61	0	0.656093	0.803	0.545	0	UP	NA	up regulated	CYR61
IGFBP7	0	0.648022	0.622	0.413	0	UP	NA	up regulated	IGFBP7
COL1A2	0	0.637092	0.348	0.073	0	UP	EMT gene	up regulated	COL1A2
MAP1B	0	0.633481	0.799	0.386	0	UP	NA	up regulated	MAP1B
SCG5	0	0.630378	0.382	0.08	0	UP	NA	up regulated	SCG5
THY1	0	0.625339	0.342	0.074	0	UP	EMT gene	up regulated	THY1
SH3BGRL3	0	0.605817	0.995	0.973	0	UP	NA	up regulated	SH3BGRL3
TIMP1	0	0.600158	0.912	0.784	0	UP	EMT gene	up regulated	TIMP1
COL6A1	0	0.586809	0.503	0.189	0	NO	NA	up regulated	COL6A1
AKR1B1	0	0.583778	0.864	0.709	0	NO	NA	up regulated	AKR1B1
PRSS23	0	0.579142	0.893	0.717	0	NO	NA	up regulated	PRSS23
TGM2	0	0.577091	0.612	0.471	0	NO	EMT gene	up regulated	TGM2
CALU	0	0.568826	0.925	0.753	0	NO	EMT gene	up regulated	CALU
C12orf75	0	0.566732	0.938	0.739	0	NO	NA	up regulated	C12orf75
MT2A	0	0.554761	0.997	0.985	0	NO	NA	up regulated	MT2A
TGFBI	0	0.553951	0.801	0.578	0	NO	EMT gene	up regulated	TGFBI
CD44	0	0.504307	0.916	0.663	0	NO	EMT gene	up regulated	CD44
TUBB6	0	0.497087	0.808	0.606	0	NO	NA	up regulated	TUBB6
TAGLN	0	0.494839	0.427	0.215	0	NO	EMT gene	up regulated	TAGLN
GNG11	0	0.491513	0.716	0.377	0	NO	NA	up regulated	GNG11
SEC61G	0	0.488454	0.984	0.965	0	NO	NA	up regulated	SEC61G
CNN3	0	0.486772	0.922	0.715	0	NO	NA	up regulated	CNN3
GNAI2	0	0.485	0.88	0.69	0	NO	NA	up regulated	GNAI2
MYL9	0	0.482694	0.552	0.361	0	NO	EMT gene	up regulated	MYL9
MARCKS	0	0.482067	0.872	0.706	0	NO	NA	up regulated	MARCKS
TLN1	0	0.48057	0.808	0.655	0	NO	NA	up regulated	TLN1
RHOC	0	0.471521	0.98	0.919	0	NO	NA	up regulated	RHOC
AKAP12	0	0.4636	0.694	0.476	0	NO	NA	up regulated	AKAP12
BNIP3	0	0.458845	0.662	0.494	0	NO	NA	up regulated	BNIP3
IGFBP4	0	0.455506	0.59	0.457	0	NO	EMT gene	up regulated	IGFBP4
RTN4	0	0.451294	0.98	0.923	0	NO	NA	up regulated	RTN4
CD59	0	0.448487	0.941	0.819	0	NO	EMT gene	up regulated	CD59
NNMT	0	0.443337	0.542	0.218	0	NO	EMT gene	up regulated	NNMT
TMEM158	0	0.434603	0.388	0.098	0	NO	NA	up regulated	TMEM158
S100A6	0	0.434417	0.999	0.979	0	NO	NA	up regulated	S100A6
MSN	0	0.430981	0.81	0.551	0	NO	NA	up regulated	MSN
TPM4	0	0.429955	0.972	0.932	0	NO	EMT gene	up regulated	TPM4
FSTL1	0	0.424209	0.562	0.222	0	NO	EMT gene	up regulated	FSTL1
PTMS	0	0.422637	0.96	0.887	0	NO	NA	up regulated	PTMS
COTL1	0	0.419343	0.957	0.846	0	NO	NA	up regulated	COTL1
SERPINH1	0	0.418001	0.767	0.636	0	NO	EMT gene	up regulated	SERPINH1
SMS	0	0.412316	0.949	0.917	0	NO	NA	up regulated	SMS
TMSB10	0	0.412174	1	1	0	NO	NA	up regulated	TMSB10
LARP6	0	0.410233	0.755	0.538	0	NO	NA	up regulated	LARP6
CDH2	0	0.408124	0.509	0.195	0	NO	EMT gene	up regulated	CDH2
CD99	0	0.407233	0.897	0.773	0	NO	NA	up regulated	CD99
CLIC1	0	0.400529	0.993	0.97	0	NO	NA	up regulated	CLIC1
DCBLD2	0	0.395938	0.825	0.582	0	NO	NA	up regulated	DCBLD2
PLAUR	0	0.394543	0.666	0.447	0	NO	EMT gene	up regulated	PLAUR
CAV1	0	0.390398	0.957	0.744	0	NO	NA	up regulated	CAV1
GLIPR2	0	0.389155	0.253	0.085	0	NO	NA	up regulated	GLIPR2
PLOD2	0	0.389073	0.549	0.265	0	NO	EMT gene	up regulated	PLOD2
SLC16A3	0	0.387752	0.71	0.554	0	NO	NA	up regulated	SLC16A3
TNFRSF12A	0	0.382766	0.991	0.936	0	NO	EMT gene	up regulated	TNFRSF12A
THBS1	0	0.378641	0.593	0.38	0	NO	EMT gene	up regulated	THBS1
FLNA	0	0.37804	0.886	0.771	0	NO	EMT gene	up regulated	FLNA
GNG12	0	0.37185	0.795	0.561	0	NO	NA	up regulated	GNG12
ACTN1	0	0.37016	0.877	0.722	0	NO	NA	up regulated	ACTN1
TUBA1A	0	0.370143	0.517	0.245	0	NO	NA	up regulated	TUBA1A
ANXA5	0	0.36971	0.908	0.763	0	NO	NA	up regulated	ANXA5
ACTB	0	0.368434	1	1	0	NO	NA	up regulated	ACTB
LINC00152	0	0.365306	0.937	0.84	0	NO	NA	up regulated	LINC00152
CD151	0	0.363338	0.929	0.848	0	NO	NA	up regulated	CD151
FLOT1	0	0.361797	0.827	0.714	0	NO	NA	up regulated	FLOT1
PDLIM2	0	0.358398	0.754	0.544	0	NO	NA	up regulated	PDLIM2
MGLL	0	0.357725	0.671	0.476	0	NO	NA	up regulated	MGLL
GLIPR1	0	0.357061	0.561	0.293	0	NO	EMT gene	up regulated	GLIPR1
AP1S2	0	0.35664	0.671	0.401	0	NO	NA	up regulated	AP1S2
RPS27L	0	0.355516	0.948	0.911	0	NO	NA	up regulated	RPS27L
CD70	0	0.352117	0.345	0.155	0	NO	NA	up regulated	CD70
VCAN	0	0.349664	0.403	0.14	0	NO	EMT gene	up regulated	VCAN
VAMP5	0	0.349483	0.43	0.261	0	NO	NA	up regulated	VAMP5
SRGN	0	0.349332	0.348	0.126	0	NO	NA	up regulated	SRGN
INHBA	0	0.34859	0.344	0.166	0	NO	EMT gene	up regulated	INHBA
FKBP1A	0	0.34745	0.987	0.963	0	NO	NA	up regulated	FKBP1A
DRAP1	0	0.346196	0.989	0.959	0	NO	NA	up regulated	DRAP1
PRKCDBP	0	0.345089	0.605	0.436	0	NO	NA	up regulated	PRKCDBP
FRMD6	0	0.344894	0.579	0.331	0	NO	NA	up regulated	FRMD6
GADD45A	0	0.339375	0.718	0.568	0	NO	EMT gene	up regulated	GADD45A
PEA15	0	0.338758	0.784	0.58	0	NO	NA	up regulated	PEA15
SMURF2	0	0.337724	0.577	0.375	0	NO	NA	up regulated	SMURF2
MYH9	0	0.33692	0.849	0.716	0	NO	NA	up regulated	MYH9
MTCH1	0	0.334566	0.942	0.878	0	NO	NA	up regulated	MTCH1
COL6A3	0	0.333393	0.23	0.034	0	NO	EMT gene	up regulated	COL6A3
LOXL1	0	0.331484	0.353	0.165	0	NO	EMT gene	up regulated	LOXL1
PLK2	0	0.327445	0.673	0.53	0	NO	NA	up regulated	PLK2
PRNP	0	0.325893	0.677	0.507	0	NO	NA	up regulated	PRNP
ITGB1	0	0.325202	0.947	0.892	0	NO	EMT gene	up regulated	ITGB1
TAGLN2	0	0.324221	0.992	0.959	0	NO	NA	up regulated	TAGLN2
CKAP4	0	0.322227	0.785	0.59	0	NO	NA	up regulated	CKAP4
CUTA	0	0.317294	0.944	0.883	0	NO	NA	up regulated	CUTA
STK17A	0	0.31679	0.731	0.562	0	NO	NA	up regulated	STK17A
STC2	0	0.316737	0.403	0.236	0	NO	NA	up regulated	STC2
IL11	0	0.315692	0.263	0.122	0	NO	NA	up regulated	IL11
KDELR2	0	0.313418	0.974	0.933	0	NO	NA	up regulated	KDELR2
TSPAN4	0	0.309862	0.762	0.547	0	NO	NA	up regulated	TSPAN4
SPOCK1	0	0.309396	0.397	0.139	0	NO	EMT gene	up regulated	SPOCK1
PDLIM7	0	0.30793	0.847	0.703	0	NO	NA	up regulated	PDLIM7
PLP2	0	0.307735	0.957	0.893	0	NO	NA	up regulated	PLP2
NEXN	0	0.3077	0.393	0.173	0	NO	NA	up regulated	NEXN
PFN1	0	0.30587	1	0.999	0	NO	NA	up regulated	PFN1
HLA-B	0	0.304312	0.807	0.627	0	NO	NA	up regulated	HLA-B
SPHK1	0	0.303999	0.599	0.418	0	NO	NA	up regulated	SPHK1
MT1E	0	0.301829	0.751	0.601	0	NO	NA	up regulated	MT1E
CD63	0	0.301315	0.995	0.984	0	NO	NA	up regulated	CD63
EVA1A	0	0.301277	0.521	0.264	0	NO	NA	up regulated	EVA1A
AHNAK	0	0.301255	0.887	0.763	0	NO	NA	up regulated	AHNAK
ITGA3	0	0.300939	0.759	0.586	0	NO	NA	up regulated	ITGA3
SELM	0	0.300602	0.622	0.48	0	NO	NA	up regulated	SELM
CYB5R3	0	0.300437	0.846	0.693	0	NO	NA	up regulated	CYB5R3
RHEB	0	0.299631	0.967	0.937	0	NO	NA	up regulated	RHEB
BRI3	0	0.299264	0.952	0.902	0	NO	NA	up regulated	BRI3
TGFB1	0	0.29813	0.653	0.428	0	NO	EMT gene	up regulated	TGFB1
CCDC107	0	0.296072	0.642	0.509	0	NO	NA	up regulated	CCDC107
MTPN	0	0.295573	0.914	0.843	0	NO	NA	up regulated	MTPN
LOX	0	0.295416	0.315	0.073	0	NO	EMT gene	up regulated	LOX
TUBB	0	0.294439	0.993	0.985	0	NO	NA	up regulated	TUBB
IKBIP	0	0.293645	0.699	0.45	0	NO	NA	up regulated	IKBIP
LOXL2	0	0.293165	0.459	0.157	0	NO	EMT gene	up regulated	LOXL2
ZYX	0	0.292123	0.763	0.591	0	NO	NA	up regulated	ZYX
WDR1	0	0.291932	0.868	0.776	0	NO	NA	up regulated	WDR1
RRBP1	0	0.291302	0.845	0.754	0	NO	NA	up regulated	RRBP1
JUN	0	0.289802	0.687	0.497	0	NO	EMT gene	up regulated	JUN
PPP1R18	0	0.289219	0.649	0.391	0	NO	NA	up regulated	PPP1R18
CLIC4	0	0.288943	0.595	0.348	0	NO	NA	up regulated	CLIC4
TGFB1I1	0	0.285152	0.502	0.237	0	NO	NA	up regulated	TGFB1I1
NREP	0	0.284379	0.364	0.152	0	NO	NA	up regulated	NREP
ENO1	0	0.280712	0.995	0.989	0	NO	NA	up regulated	ENO1
SH3KBP1	0	0.280636	0.669	0.485	0	NO	NA	up regulated	SH3KBP1
UAP1	0	0.280061	0.653	0.499	0	NO	NA	up regulated	UAP1
FAM50A	0	0.278356	0.816	0.673	0	NO	NA	up regulated	FAM50A
SDC2	0	0.276286	0.379	0.147	0	NO	NA	up regulated	SDC2
NT5E	0	0.275459	0.545	0.379	0	NO	EMT gene	up regulated	NT5E
DAB2	0	0.27326	0.48	0.195	0	NO	EMT gene	up regulated	DAB2
FAM127A	0	0.270765	0.66	0.449	0	NO	NA	up regulated	FAM127A
SPATS2L	0	0.270574	0.928	0.853	0	NO	NA	up regulated	SPATS2L
TYMS	0	0.270451	0.767	0.662	0	NO	NA	up regulated	TYMS
RAB31	0	0.268749	0.643	0.488	0	NO	NA	up regulated	RAB31
RHOA	0	0.268469	0.957	0.911	0	NO	NA	up regulated	RHOA
C1QL1	0	0.267464	0.318	0.159	0	NO	NA	up regulated	C1QL1
RP11-620J15.3	0	0.266869	0.524	0.277	0	NO	NA	up regulated	RP11-620J15.3
ARPC2	0	0.265556	0.998	0.995	0	NO	NA	up regulated	ARPC2
PKIG	0	0.265086	0.552	0.367	0	NO	NA	up regulated	PKIG
MMP2	0	0.264737	0.288	0.12	0	NO	EMT gene	up regulated	MMP2
RABAC1	0	0.263082	0.868	0.78	0	NO	NA	up regulated	RABAC1
IGFBP6	0	0.262424	0.754	0.547	0	NO	NA	up regulated	IGFBP6
FGFR1	0	0.262006	0.535	0.259	0	NO	NA	up regulated	FGFR1
LAYN	0	0.261152	0.336	0.118	0	NO	NA	up regulated	LAYN
PMP22	0	0.260811	0.494	0.245	0	NO	EMT gene	up regulated	PMP22
BIRC2	0	0.259544	0.537	0.372	0	NO	NA	up regulated	BIRC2
CTSB	0	0.259215	0.816	0.701	0	NO	NA	up regulated	CTSB
RRAS	0	0.258441	0.739	0.575	0	NO	NA	up regulated	RRAS
RGS3	0	0.257712	0.38	0.167	0	NO	NA	up regulated	RGS3
RAC1	0	0.257471	0.995	0.988	0	NO	NA	up regulated	RAC1
ADAMTS6	0	0.257055	0.363	0.112	0	NO	NA	up regulated	ADAMTS6
PKM	0	0.255299	0.995	0.988	0	NO	NA	up regulated	PKM
ITGA5	0	0.255242	0.37	0.148	0	NO	EMT gene	up regulated	ITGA5
RBM3	0	0.254109	0.906	0.861	0	NO	NA	up regulated	RBM3
TCEAL3	0	0.254049	0.582	0.365	0	NO	NA	up regulated	TCEAL3
LRRFIP2	0	0.253438	0.744	0.611	0	NO	NA	up regulated	LRRFIP2
FOSL1	0	0.252884	0.763	0.607	0	NO	NA	up regulated	FOSL1
OGFRL1	0	0.252767	0.523	0.341	0	NO	NA	up regulated	OGFRL1
DKK3	0	0.252725	0.363	0.177	0	NO	NA	up regulated	DKK3
TUBB2A	0	0.252131	0.527	0.324	0	NO	NA	up regulated	TUBB2A
CDC42EP1	0	0.251047	0.69	0.531	0	NO	NA	up regulated	CDC42EP1
ACTG1	0	0.249913	0.998	0.995	0	NO	NA	up regulated	ACTG1
TXNRD2	0	0.24891	0.482	0.324	0	NO	NA	up regulated	TXNRD2
NFIC	0	0.248633	0.768	0.642	0	NO	NA	up regulated	NFIC
FAM101B	0	0.248545	0.521	0.312	0	NO	NA	up regulated	FAM101B
ARF4	0	0.247701	0.818	0.719	0	NO	NA	up regulated	ARF4
CAP1	0	0.24726	0.911	0.833	0	NO	NA	up regulated	CAP1
TPI1	0	0.247187	0.997	0.993	0	NO	NA	up regulated	TPI1
PODXL	0	0.246162	0.292	0.153	0	NO	NA	up regulated	PODXL
DPYSL3	0	0.245105	0.404	0.15	0	NO	EMT gene	up regulated	DPYSL3
EVA1B	0	0.244047	0.563	0.347	0	NO	NA	up regulated	EVA1B
FXYD5	0	0.243285	0.895	0.765	0	NO	NA	up regulated	FXYD5
FGF5	0	0.242867	0.25	0.047	0	NO	NA	up regulated	FGF5
AP2M1	0	0.242756	0.977	0.954	0	NO	NA	up regulated	AP2M1
EID1	0	0.242594	0.895	0.822	0	NO	NA	up regulated	EID1
MICAL2	0	0.241231	0.457	0.214	0	NO	NA	up regulated	MICAL2
CCDC50	0	0.24064	0.746	0.614	0	NO	NA	up regulated	CCDC50
CREB3L1	0	0.238978	0.279	0.085	0	NO	NA	up regulated	CREB3L1
STMN1	0	0.238976	0.926	0.877	0	NO	NA	up regulated	STMN1
CD82	0	0.238566	0.431	0.272	0	NO	NA	up regulated	CD82
DST	0	0.237514	0.708	0.555	0	NO	EMT gene	up regulated	DST
VKORC1	0	0.23353	0.884	0.805	0	NO	NA	up regulated	VKORC1
BRK1	0	0.231693	0.972	0.946	0	NO	NA	up regulated	BRK1
BDNF	0	0.231396	0.358	0.147	0	NO	EMT gene	up regulated	BDNF
C7orf50	0	0.231276	0.933	0.893	0	NO	NA	up regulated	C7orf50
PTTG1IP	0	0.230903	0.855	0.759	0	NO	NA	up regulated	PTTG1IP
ARPC5	0	0.229096	0.897	0.83	0	NO	NA	up regulated	ARPC5
ASAP1	0	0.228401	0.723	0.573	0	NO	NA	up regulated	ASAP1
MAP7D1	0	0.226809	0.735	0.551	0	NO	NA	up regulated	MAP7D1
MORF4L2	0	0.226581	0.925	0.876	0	NO	NA	up regulated	MORF4L2
CEP170	0	0.225748	0.494	0.301	0	NO	NA	up regulated	CEP170
SHC1	0	0.225672	0.728	0.601	0	NO	NA	up regulated	SHC1
TMED9	0	0.225283	0.913	0.857	0	NO	NA	up regulated	TMED9
RCN1	0	0.224859	0.777	0.654	0	NO	NA	up regulated	RCN1
FAM114A1	0	0.223839	0.549	0.341	0	NO	NA	up regulated	FAM114A1
IL6ST	0	0.222583	0.561	0.35	0	NO	NA	up regulated	IL6ST
BNIP3L	0	0.222501	0.574	0.419	0	NO	NA	up regulated	BNIP3L
HTRA1	0	0.220713	0.363	0.161	0	NO	EMT gene	up regulated	HTRA1
DNAJB6	0	0.220391	0.858	0.781	0	NO	NA	up regulated	DNAJB6
COL5A1	0	0.219769	0.294	0.11	0	NO	EMT gene	up regulated	COL5A1
ANXA6	0	0.219711	0.395	0.165	0	NO	NA	up regulated	ANXA6
RP5-1172A22.1	0	0.219701	0.214	0.026	0	NO	NA	up regulated	RP5-1172A22.1
ANXA2	0	0.21962	0.994	0.984	0	NO	NA	up regulated	ANXA2
ECI2	0	0.218675	0.718	0.557	0	NO	NA	up regulated	ECI2
RCAN1	0	0.218453	0.386	0.232	0	NO	NA	up regulated	RCAN1
FGF1	0	0.218412	0.289	0.072	0	NO	NA	up regulated	FGF1
P4HB	0	0.217171	0.96	0.93	0	NO	NA	up regulated	P4HB
UGCG	0	0.216917	0.609	0.463	0	NO	NA	up regulated	UGCG
RAI14	0	0.216705	0.653	0.483	0	NO	NA	up regulated	RAI14
FKBP10	0	0.215289	0.561	0.353	0	NO	NA	up regulated	FKBP10
RAB3B	0	0.214818	0.362	0.177	0	NO	NA	up regulated	RAB3B
FERMT2	0	0.214722	0.639	0.425	0	NO	EMT gene	up regulated	FERMT2
CAPN2	0	0.214702	0.848	0.735	0	NO	NA	up regulated	CAPN2
NFIX	0	0.213756	0.43	0.212	0	NO	NA	up regulated	NFIX
CORO1C	0	0.213125	0.704	0.559	0	NO	NA	up regulated	CORO1C
RRAS2	0	0.212745	0.655	0.501	0	NO	NA	up regulated	RRAS2
VOPP1	0	0.21223	0.687	0.556	0	NO	NA	up regulated	VOPP1
CRIM1	0	0.211826	0.491	0.29	0	NO	NA	up regulated	CRIM1
PPP1R15A	0	0.211605	0.615	0.477	0	NO	NA	up regulated	PPP1R15A
ILK	0	0.209768	0.726	0.592	0	NO	NA	up regulated	ILK
MAP4	0	0.209512	0.725	0.581	0	NO	NA	up regulated	MAP4
HEG1	0	0.209351	0.371	0.172	0	NO	NA	up regulated	HEG1
RBMS1	0	0.208582	0.723	0.584	0	NO	NA	up regulated	RBMS1
TACC1	0	0.208153	0.595	0.418	0	NO	NA	up regulated	TACC1
CFL2	0	0.207873	0.612	0.444	0	NO	NA	up regulated	CFL2
REXO2	0	0.207157	0.898	0.815	0	NO	NA	up regulated	REXO2
GPX8	0	0.20633	0.559	0.342	0	NO	NA	up regulated	GPX8
MCFD2	0	0.206291	0.793	0.697	0	NO	NA	up regulated	MCFD2
ABL2	0	0.206231	0.621	0.445	0	NO	NA	up regulated	ABL2
DLGAP4	0	0.205618	0.615	0.446	0	NO	NA	up regulated	DLGAP4
FEZ2	0	0.205231	0.742	0.615	0	NO	NA	up regulated	FEZ2
GAS6	0	0.205074	0.46	0.297	0	NO	NA	up regulated	GAS6
AP2S1	0	0.204284	0.995	0.986	0	NO	NA	up regulated	AP2S1
RASSF8	0	0.201963	0.394	0.204	0	NO	NA	up regulated	RASSF8
LUM	0	0.201218	0.108	0.027	0	NO	EMT gene	up regulated	LUM
EFEMP2	0	0.200607	0.267	0.081	0	NO	EMT gene	up regulated	EFEMP2
NAV1	0	0.200546	0.399	0.181	0	NO	NA	up regulated	NAV1
FBN1	0	0.200444	0.244	0.055	0	NO	EMT gene	up regulated	FBN1
SH3GLB1	0	0.200136	0.809	0.698	0	NO	NA	up regulated	SH3GLB1
PLIN3	0	0.199006	0.658	0.497	0	NO	NA	up regulated	PLIN3
JAK1	0	0.198893	0.723	0.592	0	NO	NA	up regulated	JAK1
PTPN14	0	0.19819	0.55	0.372	0	NO	NA	up regulated	PTPN14
CMTM3	0	0.198023	0.5	0.276	0	NO	NA	up regulated	CMTM3
MSRB3	0	0.197992	0.466	0.219	0	NO	NA	up regulated	MSRB3
TENM2	0	0.197155	0.244	0.09	0	NO	NA	up regulated	TENM2
LAMA4	0	0.195798	0.262	0.091	0	NO	NA	up regulated	LAMA4
DLC1	0	0.195259	0.369	0.152	0	NO	NA	up regulated	DLC1
CRTAP	0	0.195123	0.688	0.539	0	NO	NA	up regulated	CRTAP
ANKRD28	0	0.194894	0.491	0.3	0	NO	NA	up regulated	ANKRD28
KRTAP2-3	0	0.194134	0.152	0.049	0	NO	NA	up regulated	KRTAP2-3
TSPAN5	0	0.193928	0.433	0.238	0	NO	NA	up regulated	TSPAN5
IL7R	0	0.193298	0.245	0.097	0	NO	NA	up regulated	IL7R
PTP4A2	0	0.193175	0.958	0.911	0	NO	NA	up regulated	PTP4A2
SERTAD4-AS1	0	0.193012	0.429	0.268	0	NO	NA	up regulated	SERTAD4-AS1
YWHAQ	0	0.192486	0.968	0.945	0	NO	NA	up regulated	YWHAQ
RAB32	0	0.191835	0.779	0.639	0	NO	NA	up regulated	RAB32
LINC01116	0	0.191186	0.405	0.237	0	NO	NA	up regulated	LINC01116
DPYSL2	0	0.190061	0.462	0.263	0	NO	NA	up regulated	DPYSL2
ZBTB38	0	0.189636	0.604	0.451	0	NO	NA	up regulated	ZBTB38
FGF2	0	0.188495	0.34	0.154	0	NO	EMT gene	up regulated	FGF2
RECK	0	0.18737	0.279	0.14	0	NO	NA	up regulated	RECK
ORAI2	0	0.185972	0.515	0.321	0	NO	NA	up regulated	ORAI2
SORBS3	0	0.183409	0.593	0.446	0	NO	NA	up regulated	SORBS3
TRAM2	0	0.182953	0.418	0.213	0	NO	NA	up regulated	TRAM2
ARHGDIA	0	0.182741	0.919	0.864	0	NO	NA	up regulated	ARHGDIA
FLNC	0	0.18027	0.295	0.106	0	NO	NA	up regulated	FLNC
MACF1	0	0.179412	0.625	0.473	0	NO	NA	up regulated	MACF1
MXRA7	0	0.179205	0.474	0.264	0	NO	NA	up regulated	MXRA7
SPOCD1	0	0.179099	0.271	0.106	0	NO	NA	up regulated	SPOCD1
NMT2	0	0.177582	0.434	0.252	0	NO	NA	up regulated	NMT2
STC1	0	0.175527	0.231	0.09	0	NO	NA	up regulated	STC1
ZNF428	0	0.174645	0.749	0.601	0	NO	NA	up regulated	ZNF428
STX2	0	0.173973	0.445	0.24	0	NO	NA	up regulated	STX2
RNF24	0	0.171891	0.429	0.248	0	NO	NA	up regulated	RNF24
ENG	0	0.171603	0.292	0.1	0	NO	NA	up regulated	ENG
EHD2	0	0.170974	0.396	0.199	0	NO	NA	up regulated	EHD2
CNRIP1	0	0.170403	0.319	0.1	0	NO	NA	up regulated	CNRIP1
SYDE1	0	0.17017	0.374	0.132	0	NO	NA	up regulated	SYDE1
BCAT1	0	0.169495	0.408	0.234	0	NO	NA	up regulated	BCAT1
AC093673.5	0	0.16944	0.504	0.339	0	NO	NA	up regulated	AC093673.5
FHL1	0	0.168576	0.342	0.173	0	NO	NA	up regulated	FHL1
MEG3	0	0.167917	0.163	0.055	0	NO	NA	up regulated	MEG3
CDKN2C	0	0.167597	0.412	0.249	0	NO	NA	up regulated	CDKN2C
BASP1	0	0.166952	0.747	0.573	0	NO	EMT gene	up regulated	BASP1
PRKCA	0	0.166619	0.45	0.258	0	NO	NA	up regulated	PRKCA
PTN	0	0.164146	0.211	0.069	0	NO	NA	up regulated	PTN
RAP1B	0	0.164092	0.869	0.78	0	NO	NA	up regulated	RAP1B
MMP14	0	0.164056	0.307	0.165	0	NO	EMT gene	up regulated	MMP14
COPZ2	0	0.163341	0.309	0.142	0	NO	NA	up regulated	COPZ2
ZEB1	0	0.163162	0.307	0.088	0	NO	NA	up regulated	ZEB1
KIFC3	0	0.161929	0.562	0.391	0	NO	NA	up regulated	KIFC3
TIMP2	0	0.161898	0.544	0.365	0	NO	NA	up regulated	TIMP2
SMTN	0	0.161711	0.39	0.23	0	NO	NA	up regulated	SMTN
FRMD4A	0	0.159483	0.342	0.189	0	NO	NA	up regulated	FRMD4A
ADAM12	0	0.158842	0.235	0.055	0	NO	EMT gene	up regulated	ADAM12
RGS4	0	0.158785	0.184	0.033	0	NO	EMT gene	up regulated	RGS4
ADAM19	0	0.158418	0.279	0.109	0	NO	NA	up regulated	ADAM19
COL5A2	0	0.156302	0.25	0.108	0	NO	EMT gene	up regulated	COL5A2
AP1M1	0	0.156142	0.515	0.348	0	NO	NA	up regulated	AP1M1
PVRL3	0	0.154843	0.347	0.155	0	NO	NA	up regulated	PVRL3
CPA4	0	0.154696	0.201	0.072	0	NO	NA	up regulated	CPA4
DDR2	0	0.151485	0.241	0.065	0	NO	NA	up regulated	DDR2
FAM126A	0	0.15073	0.434	0.277	0	NO	NA	up regulated	FAM126A
PXDC1	0	0.148189	0.423	0.248	0	NO	NA	up regulated	PXDC1
QKI	0	0.147275	0.486	0.324	0	NO	NA	up regulated	QKI
LPXN	0	0.144793	0.228	0.08	0	NO	NA	up regulated	LPXN
S100A3	0	0.144339	0.248	0.111	0	NO	NA	up regulated	S100A3
RFTN1	0	0.144161	0.266	0.083	0	NO	NA	up regulated	RFTN1
F2R	0	0.143842	0.263	0.107	0	NO	NA	up regulated	F2R
HLA-A	0	0.142524	0.878	0.737	0	NO	NA	up regulated	HLA-A
EPDR1	0	0.14009	0.318	0.164	0	NO	NA	up regulated	EPDR1
LINC00973	0	0.139808	0.26	0.116	0	NO	NA	up regulated	LINC00973
PRRX1	0	0.13967	0.159	0.041	0	NO	EMT gene	up regulated	PRRX1
PARVA	0	0.136822	0.439	0.277	0	NO	NA	up regulated	PARVA
ACSL4	0	0.135829	0.365	0.208	0	NO	NA	up regulated	ACSL4
ADAMTS1	0	0.135494	0.206	0.087	0	NO	NA	up regulated	ADAMTS1
ARHGAP22	0	0.134076	0.232	0.088	0	NO	NA	up regulated	ARHGAP22
PLCB4	0	0.133786	0.251	0.114	0	NO	NA	up regulated	PLCB4
CDH13	0	0.132874	0.275	0.137	0	NO	NA	up regulated	CDH13
ANTXR1	0	0.132636	0.347	0.172	0	NO	NA	up regulated	ANTXR1
CCBE1	0	0.132019	0.202	0.06	0	NO	NA	up regulated	CCBE1
SGCB	0	0.131399	0.368	0.216	0	NO	EMT gene	up regulated	SGCB
COL8A1	0	0.129766	0.188	0.072	0	NO	NA	up regulated	COL8A1
EDIL3	0	0.128558	0.193	0.08	0	NO	EMT gene	up regulated	EDIL3
LHFP	0	0.127363	0.337	0.182	0	NO	NA	up regulated	LHFP
ETS1	0	0.126783	0.336	0.183	0	NO	NA	up regulated	ETS1
AK5	0	0.125611	0.185	0.07	0	NO	NA	up regulated	AK5
WNT5A	0	0.125574	0.169	0.04	0	NO	EMT gene	up regulated	WNT5A
LIX1L	0	0.123249	0.353	0.164	0	NO	NA	up regulated	LIX1L
AKT3	0	0.122542	0.317	0.144	0	NO	NA	up regulated	AKT3
PTX3	0	0.118671	0.174	0.056	0	NO	EMT gene	up regulated	PTX3
ANPEP	0	0.118287	0.172	0.062	0	NO	EMT gene	up regulated	ANPEP
POU2F2	0	0.117655	0.158	0.046	0	NO	NA	up regulated	POU2F2
RGMB	0	0.117098	0.278	0.137	0	NO	NA	up regulated	RGMB
FOXD1	0	0.114411	0.251	0.12	0	NO	NA	up regulated	FOXD1
VEPH1	0	0.113683	0.231	0.1	0	NO	NA	up regulated	VEPH1
AC003092.1	0	0.112881	0.127	0.033	0	NO	NA	up regulated	AC003092.1
POSTN	0	0.112799	0.069	0.008	0	NO	EMT gene	up regulated	POSTN
CNN1	0	0.112246	0.099	0.018	0	NO	NA	up regulated	CNN1
MSC	0	0.109348	0.187	0.07	0	NO	NA	up regulated	MSC
MARCH3	0	0.106932	0.234	0.092	0	NO	NA	up regulated	MARCH3
WNT5B	0	0.104653	0.174	0.043	0	NO	NA	up regulated	WNT5B
ATOX1	0	0.10399	0.986	0.964	0	NO	NA	up regulated	ATOX1
SYNE1	0	0.102823	0.18	0.063	0	NO	NA	up regulated	SYNE1
GPR176	0	0.102587	0.229	0.087	0	NO	NA	up regulated	GPR176
NTM	0	0.100521	0.13	0.015	0	NO	EMT gene	up regulated	NTM
GFPT2	0	0.0995055	0.178	0.057	0	NO	NA	up regulated	GFPT2
NAV3	0	0.099273	0.224	0.09	0	NO	NA	up regulated	NAV3
ABLIM3	0	0.0984369	0.226	0.102	0	NO	NA	up regulated	ABLIM3
SMIM10	0	0.0967624	0.224	0.09	0	NO	NA	up regulated	SMIM10
MRC2	0	0.0966568	0.2	0.073	0	NO	NA	up regulated	MRC2
C8orf88	0	0.0963878	0.242	0.097	0	NO	NA	up regulated	C8orf88
RP11-879F14.2	0	0.0947156	0.164	0.059	0	NO	NA	up regulated	RP11-879F14.2
PDE1C	0	0.0909891	0.129	0.034	0	NO	NA	up regulated	PDE1C
MAP3K7CL	0	0.0900465	0.146	0.044	0	NO	NA	up regulated	MAP3K7CL
GYPC	0	0.0883713	0.398	0.161	0	NO	NA	up regulated	GYPC
ALPK2	0	0.0860573	0.143	0.022	0	NO	NA	up regulated	ALPK2
C5orf46	0	0.0856105	0.085	0.015	0	NO	NA	up regulated	C5orf46
DNER	0	0.0840311	0.172	0.059	0	NO	NA	up regulated	DNER
ZEB2	0	0.0838143	0.218	0.085	0	NO	NA	up regulated	ZEB2
CXCL12	0	0.0824614	0.07	0.009	0	NO	EMT gene	up regulated	CXCL12
CPED1	0	0.0818888	0.124	0.035	0	NO	NA	up regulated	CPED1
BNC2	0	0.0817435	0.178	0.063	0	NO	NA	up regulated	BNC2
SIGLEC15	0	0.0815623	0.106	0.024	0	NO	NA	up regulated	SIGLEC15
RBMS3	0	0.0812179	0.183	0.064	0	NO	NA	up regulated	RBMS3
HS3ST3A1	0	0.0779913	0.153	0.052	0	NO	NA	up regulated	HS3ST3A1
HHIP	0	0.0765381	0.093	0.014	0	NO	NA	up regulated	HHIP
MARCH4	0	0.0763412	0.174	0.06	0	NO	NA	up regulated	MARCH4
DGKI	0	0.0757104	0.102	0.015	0	NO	NA	up regulated	DGKI
ABI3BP	0	0.0723672	0.079	0.01	0	NO	EMT gene	up regulated	ABI3BP
GFRA1	0	0.0713762	0.125	0.036	0	NO	NA	up regulated	GFRA1
TNFAIP6	0	0.0632407	0.076	0.013	0	NO	NA	up regulated	TNFAIP6
OSBPL6	0	0.062483	0.152	0.052	0	NO	NA	up regulated	OSBPL6
GDNF	0	0.062071	0.087	0.014	0	NO	NA	up regulated	GDNF
DOCK10	0	0.0612982	0.134	0.038	0	NO	NA	up regulated	DOCK10
COX7A1	0	0.0552602	0.052	0.004	0	NO	NA	up regulated	COX7A1
PDGFRB	0	0.0540384	0.073	0.011	0	NO	EMT gene	up regulated	PDGFRB
MPP4	0	0.0444595	0.086	0.016	0	NO	NA	up regulated	MPP4
PTGFR	0	0.0325264	0.058	0.006	0	NO	NA	up regulated	PTGFR
ARHGAP8	0	-0.0664276	0.012	0.128	0	NO	NA	down regulated	ARHGAP8
CCDC64B	0	-0.0746362	0.013	0.127	0	NO	NA	down regulated	CCDC64B
GJB5	0	-0.0749546	0.018	0.14	0	NO	NA	down regulated	GJB5
TC2N	0	-0.0790684	0.013	0.128	0	NO	NA	down regulated	TC2N
OVOL2	0	-0.0805808	0.019	0.153	0	NO	NA	down regulated	OVOL2
C1orf116	0	-0.0817808	0.027	0.159	0	NO	NA	down regulated	C1orf116
TMPRSS4	0	-0.0851103	0.013	0.126	0	NO	NA	down regulated	TMPRSS4
B3GNT3	0	-0.0862944	0.016	0.14	0	NO	NA	down regulated	B3GNT3
GRTP1	0	-0.0873284	0.031	0.176	0	NO	NA	down regulated	GRTP1
SYK	0	-0.0911404	0.017	0.15	0	NO	NA	down regulated	SYK
C1orf106	0	-0.0911998	0.057	0.197	0	NO	NA	down regulated	C1orf106
TRIM29	0	-0.0914939	0.028	0.163	0	NO	NA	down regulated	TRIM29
INADL	0	-0.0918973	0.067	0.216	0	NO	NA	down regulated	INADL
TMEM30B	0	-0.0923548	0.021	0.157	0	NO	NA	down regulated	TMEM30B
CBLC	0	-0.0999056	0.02	0.179	0	NO	NA	down regulated	CBLC
PRSS8	0	-0.103096	0.018	0.174	0	NO	NA	down regulated	PRSS8
EPPK1	0	-0.103965	0.024	0.152	0	NO	NA	down regulated	EPPK1
KIAA0040	0	-0.107135	0.045	0.207	0	NO	NA	down regulated	KIAA0040
HOOK1	0	-0.107425	0.04	0.202	0	NO	NA	down regulated	HOOK1
ADAP1	0	-0.109022	0.058	0.217	0	NO	NA	down regulated	ADAP1
TMEM125	0	-0.1119	0.014	0.174	0	NO	NA	down regulated	TMEM125
FOXA1	0	-0.112444	0.035	0.172	0	NO	NA	down regulated	FOXA1
SYNE4	0	-0.114857	0.016	0.154	0	NO	NA	down regulated	SYNE4
ERBB3	0	-0.115229	0.096	0.274	0	NO	NA	down regulated	ERBB3
TMC5	0	-0.116217	0.027	0.163	0	NO	NA	down regulated	TMC5
TMC6	0	-0.116258	0.074	0.258	0	NO	NA	down regulated	TMC6
TNS4	0	-0.119813	0.053	0.206	0	NO	NA	down regulated	TNS4
IRF6	0	-0.121689	0.025	0.194	0	NO	NA	down regulated	IRF6
AIF1L	0	-0.122045	0.112	0.298	0	NO	NA	down regulated	AIF1L
MACC1	0	-0.122993	0.023	0.18	0	NO	NA	down regulated	MACC1
GPR160	0	-0.123899	0.076	0.223	0	NO	NA	down regulated	GPR160
KCNK1	0	-0.125084	0.141	0.316	0	NO	NA	down regulated	KCNK1
MARVELD3	0	-0.125824	0.023	0.217	0	NO	NA	down regulated	MARVELD3
CDS1	0	-0.126651	0.05	0.246	0	NO	NA	down regulated	CDS1
ICA1	0	-0.126912	0.07	0.221	0	NO	NA	down regulated	ICA1
STAP2	0	-0.128921	0.111	0.294	0	NO	NA	down regulated	STAP2
MPZL2	0	-0.13457	0.027	0.21	0	NO	NA	down regulated	MPZL2
CXADR	0	-0.13564	0.136	0.32	0	NO	NA	down regulated	CXADR
TM7SF2	0	-0.141261	0.076	0.23	0	NO	NA	down regulated	TM7SF2
PRSS22	0	-0.145393	0.034	0.205	0	NO	NA	down regulated	PRSS22
MGST2	0	-0.146081	0.146	0.33	0	NO	NA	down regulated	MGST2
CHMP4C	0	-0.150404	0.134	0.342	0	NO	NA	down regulated	CHMP4C
MAP7	0	-0.151503	0.046	0.271	0	NO	NA	down regulated	MAP7
TLCD1	0	-0.152151	0.213	0.393	0	NO	NA	down regulated	TLCD1
EHF	0	-0.155336	0.032	0.222	0	NO	NA	down regulated	EHF
BIK	0	-0.156567	0.079	0.268	0	NO	NA	down regulated	BIK
ABLIM1	0	-0.157815	0.164	0.355	0	NO	NA	down regulated	ABLIM1
ARRDC1	0	-0.158357	0.268	0.438	0	NO	NA	down regulated	ARRDC1
RP11-554I8.2	0	-0.163749	0.139	0.31	0	NO	NA	down regulated	RP11-554I8.2
PRRG4	0	-0.164455	0.141	0.315	0	NO	NA	down regulated	PRRG4
F11R	0	-0.164551	0.096	0.33	0	NO	NA	down regulated	F11R
RPS19	0	-0.165338	1	1	0	NO	NA	down regulated	RPS19
SERPINB5	0	-0.16613	0.054	0.232	0	NO	NA	down regulated	SERPINB5
GALNT3	0	-0.170462	0.054	0.297	0	NO	NA	down regulated	GALNT3
MISP	0	-0.170714	0.079	0.3	0	NO	NA	down regulated	MISP
BSPRY	0	-0.170716	0.02	0.234	0	NO	NA	down regulated	BSPRY
FAM83H	0	-0.170957	0.104	0.331	0	NO	NA	down regulated	FAM83H
RPL41	0	-0.171522	1	1	0	NO	NA	down regulated	RPL41
ESRP1	0	-0.172019	0.035	0.286	0	NO	NA	down regulated	ESRP1
CDH3	0	-0.174836	0.061	0.283	0	NO	NA	down regulated	CDH3
DSC2	0	-0.175134	0.047	0.249	0	NO	NA	down regulated	DSC2
COX7C	0	-0.176341	0.995	0.997	0	NO	NA	down regulated	COX7C
TPD52	0	-0.180605	0.431	0.641	0	NO	NA	down regulated	TPD52
NUDT14	0	-0.183106	0.389	0.572	0	NO	NA	down regulated	NUDT14
FAM84B	0	-0.184163	0.134	0.319	0	NO	NA	down regulated	FAM84B
MT-CO1	0	-0.188633	1	1	0	NO	NA	down regulated	MT-CO1
RPL23A	0	-0.189565	1	1	0	NO	NA	down regulated	RPL23A
TPT1	0	-0.191254	1	1	0	NO	NA	down regulated	TPT1
SOX15	0	-0.191305	0.047	0.22	0	NO	NA	down regulated	SOX15
COMTD1	0	-0.191477	0.302	0.513	0	NO	NA	down regulated	COMTD1
ASCL2	0	-0.194114	0.017	0.132	0	NO	NA	down regulated	ASCL2
RHOV	0	-0.195314	0.055	0.2	0	NO	NA	down regulated	RHOV
SH3YL1	0	-0.195524	0.113	0.344	0	NO	NA	down regulated	SH3YL1
HOOK2	0	-0.197304	0.226	0.459	0	NO	NA	down regulated	HOOK2
RPL34	0	-0.197473	1	1	0	NO	NA	down regulated	RPL34
RPS7	0	-0.198754	1	1	0	NO	NA	down regulated	RPS7
KLF5	0	-0.19924	0.194	0.402	0	NO	NA	down regulated	KLF5
HSBP1L1	0	-0.20133	0.317	0.526	0	NO	NA	down regulated	HSBP1L1
TSPAN15	0	-0.201986	0.153	0.372	0	NO	NA	down regulated	TSPAN15
RPL6	0	-0.201997	1	1	0	NO	NA	down regulated	RPL6
CCDC57	0	-0.202834	0.144	0.328	0	NO	NA	down regulated	CCDC57
F12	0	-0.207156	0.286	0.49	0	NO	NA	down regulated	F12
GSTO2	0	-0.209988	0.102	0.36	0	NO	NA	down regulated	GSTO2
FGFBP1	0	-0.210799	0.035	0.196	0	NO	NA	down regulated	FGFBP1
RPS29	0	-0.212467	0.999	0.999	0	NO	NA	down regulated	RPS29
RPL8	0	-0.213067	1	1	0	NO	NA	down regulated	RPL8
DSG2	0	-0.213876	0.351	0.554	0	NO	NA	down regulated	DSG2
DNPH1	0	-0.214026	0.724	0.833	0	NO	NA	down regulated	DNPH1
RBM47	0	-0.215697	0.097	0.357	0	NO	NA	down regulated	RBM47
TMEM141	0	-0.216579	0.763	0.829	0	NO	NA	down regulated	TMEM141
SH2D3A	0	-0.217014	0.079	0.341	0	NO	NA	down regulated	SH2D3A
MDFI	0	-0.218623	0.119	0.355	0	NO	NA	down regulated	MDFI
GJB3	0	-0.220893	0.078	0.327	0	NO	NA	down regulated	GJB3
FERMT1	0	-0.222266	0.292	0.532	0	NO	NA	down regulated	FERMT1
C6orf132	0	-0.222471	0.137	0.353	0	NO	NA	down regulated	C6orf132
CXCL16	0	-0.224085	0.093	0.354	0	NO	NA	down regulated	CXCL16
FAM213A	0	-0.224745	0.42	0.641	0	NO	NA	down regulated	FAM213A
RPS27A	0	-0.22596	1	1	0	NO	NA	down regulated	RPS27A
RPL35A	0	-0.230891	1	1	0	NO	NA	down regulated	RPL35A
KLK10	0	-0.232248	0.036	0.202	0	NO	NA	down regulated	KLK10
MT-ATP6	0	-0.232706	1	0.999	0	NO	NA	down regulated	MT-ATP6
CDH1	0	-0.234348	0.042	0.322	0	NO	NA	down regulated	CDH1
LLGL2	0	-0.236274	0.081	0.35	0	NO	NA	down regulated	LLGL2
FAM83A	0	-0.238166	0.113	0.296	0	NO	NA	down regulated	FAM83A
PPA1	0	-0.238256	0.854	0.897	0	NO	NA	down regulated	PPA1
AQP3	0	-0.238277	0.034	0.197	0	NO	NA	down regulated	AQP3
KLK6	0	-0.239258	0.039	0.174	0	NO	NA	down regulated	KLK6
IMPA2	0	-0.242045	0.351	0.546	0	NO	NA	down regulated	IMPA2
MT-CYB	0	-0.243356	0.999	0.999	0	NO	NA	down regulated	MT-CYB
LAMA3	0	-0.243636	0.08	0.257	0	NO	EMT gene	down regulated	LAMA3
ITGB4	0	-0.247522	0.13	0.382	0	NO	NA	down regulated	ITGB4
MT-ND4	0	-0.255304	0.999	1	0	NO	NA	down regulated	MT-ND4
RPL7A	0	-0.25689	1	1	0	NO	NA	down regulated	RPL7A
MAPK13	0	-0.257171	0.123	0.399	0	NO	NA	down regulated	MAPK13
APOA1BP	0	-0.262625	0.823	0.891	0	NO	NA	down regulated	APOA1BP
FAM195A	0	-0.263458	0.646	0.78	0	NO	NA	down regulated	FAM195A
PCBD1	0	-0.263995	0.766	0.878	0	NO	NA	down regulated	PCBD1
MT-CO2	0	-0.266448	1	1	0	NO	NA	down regulated	MT-CO2
TSPAN13	0	-0.268659	0.319	0.545	0	NO	NA	down regulated	TSPAN13
RP11-532F12.5	0	-0.27912	0.052	0.387	0	NO	NA	down regulated	RP11-532F12.5
MT-ND2	0	-0.281644	0.999	0.999	0	NO	NA	down regulated	MT-ND2
AVPI1	0	-0.283901	0.338	0.512	0	NO	NA	down regulated	AVPI1
MT-ND3	0	-0.284494	0.994	0.997	0	NO	NA	down regulated	MT-ND3
ST14	0	-0.293461	0.061	0.382	0	NO	NA	down regulated	ST14
CRB3	0	-0.294068	0.062	0.408	0	NO	NA	down regulated	CRB3
SYNGR2	0	-0.294537	0.566	0.764	0	NO	NA	down regulated	SYNGR2
MT-ND1	0	-0.295457	0.999	0.999	0	NO	NA	down regulated	MT-ND1
MT-CO3	0	-0.29728	1	1	0	NO	NA	down regulated	MT-CO3
CTSH	0	-0.301624	0.166	0.417	0	NO	NA	down regulated	CTSH
RPS27	0	-0.307225	1	1	0	NO	NA	down regulated	RPS27
SPINT1	0	-0.314577	0.081	0.436	0	NO	NA	down regulated	SPINT1
CLDN3	0	-0.316896	0.077	0.285	0	NO	NA	down regulated	CLDN3
GCHFR	0	-0.317975	0.184	0.433	0	NO	NA	down regulated	GCHFR
JTB	0	-0.319548	0.97	0.984	0	NO	NA	down regulated	JTB
CHCHD10	0	-0.327599	0.754	0.846	0	NO	NA	down regulated	CHCHD10
PKP3	0	-0.334429	0.174	0.486	0	NO	NA	down regulated	PKP3
TSPAN1	0	-0.345062	0.093	0.367	0	NO	NA	down regulated	TSPAN1
LSR	0	-0.348743	0.33	0.61	0	NO	NA	down regulated	LSR
SERPINB1	0	-0.357169	0.358	0.513	0	NO	NA	down regulated	SERPINB1
C19orf33	0	-0.367203	0.552	0.701	0	NO	NA	down regulated	C19orf33
DSP	0	-0.37549	0.228	0.534	0	NO	NA	down regulated	DSP
SMIM22	0	-0.37883	0.034	0.304	0	NO	NA	down regulated	SMIM22
TPD52L1	0	-0.379341	0.271	0.573	0	NO	NA	down regulated	TPD52L1
KRTCAP3	0	-0.379927	0.052	0.367	0	NO	NA	down regulated	KRTCAP3
PRDX2	0	-0.38486	0.619	0.779	0	NO	NA	down regulated	PRDX2
TSTD1	0	-0.385488	0.267	0.57	0	NO	NA	down regulated	TSTD1
LY6E	0	-0.386088	0.901	0.949	0	NO	NA	down regulated	LY6E
CSTA	0	-0.38942	0.053	0.215	0	NO	NA	down regulated	CSTA
NMB	0	-0.391379	0.39	0.571	0	NO	NA	down regulated	NMB
JUP	0	-0.39884	0.143	0.508	0	NO	NA	down regulated	JUP
SERINC2	0	-0.400741	0.446	0.628	0	NO	NA	down regulated	SERINC2
SLC39A4	0	-0.402344	0.419	0.685	0	NO	NA	down regulated	SLC39A4
CLDN4	0	-0.426716	0.141	0.444	0	NO	NA	down regulated	CLDN4
AKR1C2	0	-0.442141	0.073	0.215	0	NO	NA	down regulated	AKR1C2
GSTP1	0	-0.455598	0.962	0.938	0	NO	NA	down regulated	GSTP1
CST6	0	-0.48245	0.152	0.314	0	NO	NA	down regulated	CST6
LAD1	0	-0.483412	0.077	0.519	0	NO	NA	down regulated	LAD1
VAMP8	0	-0.487042	0.359	0.698	0	NO	NA	down regulated	VAMP8
STARD10	0	-0.492697	0.311	0.549	0	NO	NA	down regulated	STARD10
TACSTD2	0	-0.533197	0.154	0.455	0	NO	NA	down regulated	TACSTD2
KRT18	0	-0.548878	0.952	0.96	0	NO	NA	down regulated	KRT18
ELF3	0	-0.560261	0.082	0.441	0	NO	NA	down regulated	ELF3
PERP	0	-0.577775	0.662	0.781	0	NO	NA	down regulated	PERP
GPX2	0	-0.59868	0.096	0.342	0	NO	NA	down regulated	GPX2
RAB25	0	-0.607923	0.066	0.464	0	DOWN	NA	down regulated	RAB25
SLPI	0	-0.612647	0.167	0.387	0	DOWN	NA	down regulated	SLPI
CLDN7	0	-0.620997	0.101	0.526	0	DOWN	NA	down regulated	CLDN7
KRT5	0	-0.623975	0.078	0.233	0	DOWN	NA	down regulated	KRT5
RHOD	0	-0.636924	0.288	0.606	0	DOWN	NA	down regulated	RHOD
AGR2	0	-0.637198	0.076	0.295	0	DOWN	NA	down regulated	AGR2
S100P	0	-0.640837	0.079	0.293	0	DOWN	NA	down regulated	S100P
GAL	0	-0.655625	0.315	0.531	0	DOWN	NA	down regulated	GAL
SFN	0	-0.693436	0.349	0.626	0	DOWN	NA	down regulated	SFN
KRT8	0	-0.697985	0.864	0.904	0	DOWN	NA	down regulated	KRT8
DMKN	0	-0.701125	0.326	0.642	0	DOWN	NA	down regulated	DMKN
LCN2	0	-0.755923	0.126	0.336	0	DOWN	NA	down regulated	LCN2
ADIRF	0	-0.779037	0.273	0.518	0	DOWN	NA	down regulated	ADIRF
MAL2	0	-0.850104	0.195	0.614	0	DOWN	NA	down regulated	MAL2
EPCAM	0	-0.867793	0.181	0.617	0	DOWN	NA	down regulated	EPCAM
SPINT2	0	-0.924157	0.413	0.75	0	DOWN	NA	down regulated	SPINT2
FXYD3	0	-0.950221	0.204	0.546	0	DOWN	NA	down regulated	FXYD3
KRT6A	0	-1.012	0.117	0.337	0	DOWN	NA	down regulated	KRT6A
KRT19	0	-1.22902	0.459	0.688	0	DOWN	NA	down regulated	KRT19
S100A14	0	-1.30647	0.164	0.511	0	DOWN	NA	down regulated	S100A14
CLMP	1.45813e-307	0.143913	0.275	0.14	3.97441e-303	NO	NA	up regulated	CLMP
MUC1	1.67348e-307	-0.176985	0.057	0.191	4.56141e-303	NO	NA	down regulated	MUC1
B2M	3.85289e-307	0.168953	0.973	0.956	1.05018e-302	NO	NA	up regulated	B2M
NUCB2	4.54827e-307	0.199646	0.695	0.562	1.23972e-302	NO	NA	up regulated	NUCB2
HHIP-AS1	7.26432e-307	0.0547645	0.094	0.022	1.98004e-302	NO	NA	up regulated	HHIP-AS1
SRPX	9.04809e-307	0.131687	0.248	0.116	2.46624e-302	NO	NA	up regulated	SRPX
VEGFC	1.64203e-306	0.121718	0.264	0.132	4.47568e-302	NO	EMT gene	up regulated	VEGFC
SACS	5.80436e-305	0.13197	0.359	0.208	1.58209e-300	NO	NA	up regulated	SACS
ATP6V0E1	2.86515e-304	0.188876	0.968	0.941	7.80953e-300	NO	NA	up regulated	ATP6V0E1
SCNN1A	4.31937e-304	-0.085497	0.025	0.144	1.17733e-299	NO	NA	down regulated	SCNN1A
SYTL1	5.73849e-304	-0.0743036	0.029	0.151	1.56414e-299	NO	NA	down regulated	SYTL1
UBTD1	1.9393e-303	0.154834	0.498	0.341	5.28595e-299	NO	NA	up regulated	UBTD1
ACTR3	2.88158e-303	0.188638	0.824	0.73	7.85431e-299	NO	NA	up regulated	ACTR3
GPR87	4.31751e-302	-0.11223	0.071	0.214	1.17682e-297	NO	NA	down regulated	GPR87
RPS24	5.50606e-302	-0.164626	1	1	1.50079e-297	NO	NA	down regulated	RPS24
MAP4K4	1.67421e-301	0.173461	0.622	0.472	4.56339e-297	NO	NA	up regulated	MAP4K4
TPST1	3.62802e-301	0.143138	0.383	0.229	9.8889e-297	NO	NA	up regulated	TPST1
DDR1	5.02119e-300	-0.120088	0.171	0.34	1.36862e-295	NO	NA	down regulated	DDR1
CDK6	7.27397e-300	0.342628	0.696	0.544	1.98267e-295	NO	NA	up regulated	CDK6
MYH14	3.08189e-299	-0.0799006	0.028	0.148	8.40031e-295	NO	NA	down regulated	MYH14
HABP4	1.09541e-298	0.125496	0.406	0.25	2.98576e-294	NO	NA	up regulated	HABP4
CYBA	5.20189e-298	-0.263457	0.58	0.76	1.41788e-293	NO	NA	down regulated	CYBA
PRAF2	2.41697e-297	0.121605	0.35	0.201	6.58793e-293	NO	NA	up regulated	PRAF2
RPL3	2.69099e-297	-0.18117	1	1	7.33482e-293	NO	NA	down regulated	RPL3
2007-09-01	3.22572e-297	0.221529	0.921	0.873	8.79235e-293	NO	NA	up regulated	2007-09-01
MARVELD2	3.45588e-297	-0.0755154	0.042	0.17	9.41971e-293	NO	NA	down regulated	MARVELD2
MYL6	4.64308e-297	0.221409	0.996	0.993	1.26557e-292	NO	NA	up regulated	MYL6
EMP1	8.36362e-297	0.237588	0.53	0.384	2.27967e-292	NO	NA	up regulated	EMP1
ARHGEF35	1.24329e-296	-0.101097	0.104	0.257	3.38885e-292	NO	NA	down regulated	ARHGEF35
MBP	2.04871e-296	-0.14688	0.193	0.366	5.58417e-292	NO	NA	down regulated	MBP
ASS1	5.41169e-296	-0.154599	0.095	0.242	1.47506e-291	NO	NA	down regulated	ASS1
FYN	1.77734e-295	0.119259	0.286	0.149	4.8445e-291	NO	NA	up regulated	FYN
FAM200B	2.84064e-295	0.208048	0.781	0.688	7.74274e-291	NO	NA	up regulated	FAM200B
MSANTD3	4.4097e-295	0.147153	0.545	0.39	1.20195e-290	NO	NA	up regulated	MSANTD3
C1orf210	7.33838e-295	-0.0572782	0.009	0.113	2.00022e-290	NO	NA	down regulated	C1orf210
LINC00839	1.12837e-294	0.0824836	0.202	0.086	3.07559e-290	NO	NA	up regulated	LINC00839
COL17A1	1.38564e-294	-0.151949	0.059	0.193	3.77684e-290	NO	NA	down regulated	COL17A1
LMO4	1.46958e-294	0.259979	0.683	0.557	4.00564e-290	NO	NA	up regulated	LMO4
EPN3	1.71078e-294	-0.0772544	0.012	0.119	4.66308e-290	NO	NA	down regulated	EPN3
GNB2	1.98487e-294	0.200881	0.955	0.923	5.41015e-290	NO	NA	up regulated	GNB2
CFL1	2.14185e-294	0.164675	0.999	0.998	5.83805e-290	NO	NA	up regulated	CFL1
BIN1	6.97567e-294	0.162603	0.579	0.42	1.90136e-289	NO	NA	up regulated	BIN1
EFNA1	7.27658e-294	-0.233783	0.126	0.282	1.98338e-289	NO	NA	down regulated	EFNA1
DAPK3	1.12079e-293	0.166872	0.583	0.435	3.05493e-289	NO	NA	up regulated	DAPK3
MAP1A	1.75818e-292	0.13146	0.147	0.052	4.79228e-288	NO	NA	up regulated	MAP1A
RBFOX2	1.14178e-291	0.167604	0.619	0.486	3.11214e-287	NO	NA	up regulated	RBFOX2
RPL30	1.44282e-291	-0.146357	1	1	3.9327e-287	NO	NA	down regulated	RPL30
PSMD2	1.62944e-291	0.214622	0.889	0.828	4.44138e-287	NO	NA	up regulated	PSMD2
POLR2L	7.05853e-291	0.183555	0.991	0.986	1.92394e-286	NO	NA	up regulated	POLR2L
C1orf61	1.10542e-290	-0.138949	0.015	0.122	3.01303e-286	NO	NA	down regulated	C1orf61
PKIB	1.25559e-290	-0.210973	0.078	0.214	3.42236e-286	NO	NA	down regulated	PKIB
RPS3	2.86232e-290	-0.096179	1	1	7.80183e-286	NO	NA	down regulated	RPS3
BAALC	8.15435e-290	0.140891	0.101	0.026	2.22263e-285	NO	NA	up regulated	BAALC
RAB17	1.33578e-289	-0.0781235	0.044	0.172	3.64093e-285	NO	NA	down regulated	RAB17
ADAMTS12	2.25592e-288	0.0878009	0.187	0.078	6.14897e-284	NO	NA	up regulated	ADAMTS12
CDC42EP3	5.04604e-288	0.213668	0.63	0.492	1.3754e-283	NO	NA	up regulated	CDC42EP3
CTD-2263F21.1	9.75816e-288	0.0384295	0.07	0.012	2.65978e-283	NO	NA	up regulated	CTD-2263F21.1
EIF2AK4	1.5656e-287	0.201686	0.817	0.728	4.26737e-283	NO	NA	up regulated	EIF2AK4
RECQL	2.6432e-287	0.172057	0.567	0.42	7.20458e-283	NO	NA	up regulated	RECQL
SLC39A13	3.40018e-287	0.108893	0.352	0.205	9.26788e-283	NO	NA	up regulated	SLC39A13
DCN	3.75688e-287	0.0655315	0.063	0.009	1.02401e-282	NO	EMT gene	up regulated	DCN
SNX7	4.09725e-287	0.131857	0.484	0.33	1.11679e-282	NO	NA	up regulated	SNX7
NRIP3	7.01689e-287	0.110383	0.251	0.125	1.91259e-282	NO	NA	up regulated	NRIP3
WFDC2	1.2292e-286	-0.383531	0.103	0.245	3.35043e-282	NO	NA	down regulated	WFDC2
PROM2	3.0371e-285	-0.0775443	0.026	0.14	8.27822e-281	NO	NA	down regulated	PROM2
NOTCH2	5.63865e-284	0.132574	0.429	0.281	1.53693e-279	NO	EMT gene	up regulated	NOTCH2
TCF4	1.561e-283	0.127278	0.244	0.121	4.25483e-279	NO	NA	up regulated	TCF4
ALCAM	2.54899e-283	0.211694	0.581	0.443	6.9478e-279	NO	NA	up regulated	ALCAM
PRR15	2.6502e-283	-0.0768716	0.02	0.13	7.22365e-279	NO	NA	down regulated	PRR15
DENND2D	3.03559e-283	-0.077713	0.051	0.178	8.2741e-279	NO	NA	down regulated	DENND2D
LYPD3	6.91439e-283	-0.0928458	0.036	0.155	1.88466e-278	NO	NA	down regulated	LYPD3
HOXA10-AS	1.01695e-282	-0.102278	0.075	0.216	2.77189e-278	NO	NA	down regulated	HOXA10-AS
CYP1B1	1.21184e-282	-0.362502	0.118	0.261	3.30312e-278	NO	NA	down regulated	CYP1B1
CEACAM6	1.62881e-282	-0.233658	0.023	0.132	4.43964e-278	NO	NA	down regulated	CEACAM6
ELK3	1.82357e-282	0.135851	0.424	0.273	4.97052e-278	NO	NA	up regulated	ELK3
SH2B3	2.84073e-282	0.0968165	0.273	0.14	7.74298e-278	NO	NA	up regulated	SH2B3
CAPN1	4.67075e-282	-0.211283	0.465	0.59	1.27311e-277	NO	NA	down regulated	CAPN1
FYB	5.4739e-282	-0.16184	0.037	0.156	1.49202e-277	NO	NA	down regulated	FYB
GRB7	6.03246e-282	-0.100038	0.027	0.141	1.64427e-277	NO	NA	down regulated	GRB7
EXT1	2.3812e-281	0.174652	0.528	0.387	6.49045e-277	NO	NA	up regulated	EXT1
ANKRD13A	2.82892e-279	0.129958	0.353	0.212	7.7108e-275	NO	NA	up regulated	ANKRD13A
MDFIC	1.93626e-277	0.13356	0.385	0.236	5.27767e-273	NO	NA	up regulated	MDFIC
ARPC4	3.32036e-277	0.166863	0.829	0.745	9.05031e-273	NO	NA	up regulated	ARPC4
YWHAH	7.32965e-276	0.196686	0.9	0.84	1.99784e-271	NO	NA	up regulated	YWHAH
C7orf73	1.05588e-275	0.209194	0.887	0.834	2.87802e-271	NO	NA	up regulated	C7orf73
RNF43	1.23832e-275	-0.0938786	0.027	0.138	3.37528e-271	NO	NA	down regulated	RNF43
CALML3	1.8778e-275	-0.332866	0.035	0.15	5.11831e-271	NO	NA	down regulated	CALML3
PPL	2.63288e-275	-0.0797841	0.053	0.18	7.17643e-271	NO	NA	down regulated	PPL
SNAPC1	6.41185e-274	0.279844	0.566	0.429	1.74768e-269	NO	NA	up regulated	SNAPC1
H3F3A	1.12181e-272	-0.210219	0.996	0.997	3.05772e-268	NO	NA	down regulated	H3F3A
COL3A1	2.93048e-272	0.134297	0.121	0.039	7.98762e-268	NO	EMT gene	up regulated	COL3A1
SRM	1.62556e-271	0.196091	0.957	0.918	4.43079e-267	NO	NA	up regulated	SRM
BMP7	4.60797e-271	-0.131015	0.063	0.192	1.25599e-266	NO	NA	down regulated	BMP7
RPL7	5.89506e-271	-0.166679	1	1	1.60682e-266	NO	NA	down regulated	RPL7
ERCC1	5.2456e-270	0.190861	0.756	0.667	1.42979e-265	NO	NA	up regulated	ERCC1
NDUFB2	1.28365e-269	0.189367	0.994	0.988	3.49884e-265	NO	NA	up regulated	NDUFB2
CMTM8	2.80611e-269	-0.114913	0.135	0.282	7.6486e-265	NO	NA	down regulated	CMTM8
JAG2	5.01547e-269	-0.0724259	0.044	0.165	1.36707e-264	NO	NA	down regulated	JAG2
RP11-490M8.1	7.03903e-269	0.101825	0.279	0.148	1.91863e-264	NO	NA	up regulated	RP11-490M8.1
TINAGL1	6.29051e-268	-0.258941	0.357	0.514	1.7146e-263	NO	NA	down regulated	TINAGL1
LAMC2	7.30934e-268	-0.249845	0.247	0.406	1.99231e-263	NO	EMT gene	down regulated	LAMC2
LY6D	8.94463e-268	-0.591202	0.028	0.137	2.43804e-263	NO	NA	down regulated	LY6D
FSTL3	5.28782e-267	0.196331	0.489	0.352	1.4413e-262	NO	EMT gene	up regulated	FSTL3
FAM20C	6.21597e-267	0.219794	0.337	0.205	1.69429e-262	NO	NA	up regulated	FAM20C
CDH11	1.66905e-266	0.0757003	0.139	0.05	4.54934e-262	NO	EMT gene	up regulated	CDH11
HDHD3	4.91818e-266	-0.115061	0.187	0.344	1.34055e-261	NO	NA	down regulated	HDHD3
PLLP	4.93074e-266	-0.0734305	0.032	0.144	1.34397e-261	NO	NA	down regulated	PLLP
CAPZB	1.30152e-265	0.181938	0.906	0.852	3.54754e-261	NO	NA	up regulated	CAPZB
NDUFB9	5.20526e-265	-0.246406	0.983	0.987	1.4188e-260	NO	NA	down regulated	NDUFB9
G0S2	1.44381e-264	0.620366	0.362	0.225	3.93538e-260	UP	NA	up regulated	G0S2
ZDHHC12	2.86522e-264	-0.197065	0.82	0.88	7.80972e-260	NO	NA	down regulated	ZDHHC12
SPDL1	3.82689e-264	0.186487	0.567	0.433	1.0431e-259	NO	NA	up regulated	SPDL1
FAM180A	7.70786e-264	0.0341707	0.038	0.002	2.10093e-259	NO	NA	up regulated	FAM180A
ARHGAP18	1.64344e-263	0.190501	0.478	0.348	4.47952e-259	NO	NA	up regulated	ARHGAP18
SLIT2	1.76259e-263	0.0691037	0.113	0.035	4.8043e-259	NO	EMT gene	up regulated	SLIT2
DAP	2.01164e-263	0.215224	0.724	0.608	5.48311e-259	NO	NA	up regulated	DAP
COL4A2	2.77832e-263	0.190437	0.491	0.343	7.57286e-259	NO	EMT gene	up regulated	COL4A2
PMM1	4.77128e-263	0.131252	0.459	0.315	1.30051e-258	NO	NA	up regulated	PMM1
THBS2	5.76281e-263	0.0620007	0.106	0.031	1.57077e-258	NO	EMT gene	up regulated	THBS2
SORL1	5.81866e-262	-0.0900046	0.041	0.157	1.58599e-257	NO	NA	down regulated	SORL1
PTPRN2	6.84489e-261	0.0967793	0.099	0.028	1.86571e-256	NO	NA	up regulated	PTPRN2
RPL37	8.17359e-261	-0.121264	1	1	2.22788e-256	NO	NA	down regulated	RPL37
HIPK2	1.82769e-260	0.152784	0.468	0.321	4.98174e-256	NO	NA	up regulated	HIPK2
COX5A	3.80143e-260	-0.173503	0.979	0.985	1.03615e-255	NO	NA	down regulated	COX5A
SCARF2	4.01186e-260	0.0725675	0.189	0.083	1.09351e-255	NO	NA	up regulated	SCARF2
NF2	4.71825e-260	0.199812	0.602	0.486	1.28605e-255	NO	NA	up regulated	NF2
RNF11	7.04914e-260	0.139957	0.54	0.398	1.92138e-255	NO	NA	up regulated	RNF11
GADD45B	7.76673e-260	0.180071	0.407	0.267	2.11698e-255	NO	EMT gene	up regulated	GADD45B
COBL	1.38071e-259	-0.0692753	0.024	0.129	3.7634e-255	NO	NA	down regulated	COBL
HBEGF	1.49235e-259	0.175997	0.425	0.281	4.06769e-255	NO	NA	up regulated	HBEGF
PGK1	1.59101e-259	0.270105	0.889	0.834	4.33661e-255	NO	NA	up regulated	PGK1
CRABP2	3.11725e-259	-0.300952	0.182	0.33	8.49669e-255	NO	NA	down regulated	CRABP2
PRR16	9.67952e-259	0.0529763	0.118	0.038	2.63835e-254	NO	NA	up regulated	PRR16
YKT6	1.0399e-258	0.180514	0.79	0.701	2.83446e-254	NO	NA	up regulated	YKT6
FAM229B	1.22525e-258	0.127128	0.427	0.282	3.33966e-254	NO	NA	up regulated	FAM229B
SPANXD	1.05392e-257	0.187806	0.091	0.024	2.87266e-253	NO	NA	up regulated	SPANXD
LRRFIP1	2.29441e-257	0.188267	0.878	0.834	6.25387e-253	NO	NA	up regulated	LRRFIP1
TLE4	4.55919e-257	0.139232	0.241	0.124	1.2427e-252	NO	NA	up regulated	TLE4
TP63	8.92743e-257	-0.0928177	0.02	0.121	2.43335e-252	NO	NA	down regulated	TP63
AC098973.2	1.55256e-256	-0.0808897	0.022	0.125	4.23181e-252	NO	NA	down regulated	AC098973.2
SURF4	6.67176e-256	0.169539	0.819	0.732	1.81852e-251	NO	NA	up regulated	SURF4
SLC25A37	4.26813e-255	0.188481	0.726	0.601	1.16336e-250	NO	NA	up regulated	SLC25A37
HPCAL1	6.15327e-255	0.182333	0.676	0.532	1.6772e-250	NO	NA	up regulated	HPCAL1
RP11-680A11.5	8.48488e-255	0.0714094	0.201	0.092	2.31272e-250	NO	NA	up regulated	RP11-680A11.5
CALR	9.7003e-255	0.197622	0.982	0.961	2.64401e-250	NO	NA	up regulated	CALR
ADAMTS2	1.40015e-254	0.0313214	0.06	0.01	3.8164e-250	NO	NA	up regulated	ADAMTS2
TNIP1	2.76368e-254	0.20882	0.704	0.598	7.53297e-250	NO	NA	up regulated	TNIP1
PCOLCE	9.55802e-254	0.179567	0.229	0.117	2.60523e-249	NO	EMT gene	up regulated	PCOLCE
NTAN1	1.57853e-253	0.149962	0.664	0.54	4.30259e-249	NO	NA	up regulated	NTAN1
MAP7D3	2.06599e-253	0.161738	0.591	0.449	5.63128e-249	NO	NA	up regulated	MAP7D3
FUOM	7.64398e-253	-0.140663	0.253	0.42	2.08352e-248	NO	NA	down regulated	FUOM
GRHL2	9.76576e-253	-0.0634597	0.013	0.107	2.66185e-248	NO	NA	down regulated	GRHL2
PCBP4	1.07315e-252	0.115411	0.431	0.281	2.92509e-248	NO	NA	up regulated	PCBP4
MYLK	1.63868e-252	0.113531	0.272	0.146	4.46655e-248	NO	EMT gene	up regulated	MYLK
CORO2A	3.82184e-252	-0.0802545	0.072	0.199	1.04172e-247	NO	NA	down regulated	CORO2A
PDGFC	5.52154e-252	0.0943846	0.275	0.149	1.505e-247	NO	NA	up regulated	PDGFC
BEND6	7.6315e-252	0.0938724	0.227	0.113	2.08012e-247	NO	NA	up regulated	BEND6
EIF3H	7.90163e-252	-0.176147	0.897	0.932	2.15375e-247	NO	NA	down regulated	EIF3H
TMEM50A	8.07985e-252	0.167667	0.803	0.711	2.20233e-247	NO	NA	up regulated	TMEM50A
FHL2	1.60811e-251	0.237855	0.803	0.7	4.38321e-247	NO	NA	up regulated	FHL2
FAM83H-AS1	2.28179e-251	-0.0569975	0.013	0.108	6.21947e-247	NO	NA	down regulated	FAM83H-AS1
DSEL	2.51417e-251	0.134447	0.261	0.141	6.85287e-247	NO	NA	up regulated	DSEL
MROH6	2.73755e-251	-0.0812059	0.052	0.17	7.46175e-247	NO	NA	down regulated	MROH6
TNC	3.00108e-251	0.135077	0.25	0.132	8.18003e-247	NO	EMT gene	up regulated	TNC
APBB1IP	3.85985e-251	0.0553645	0.088	0.023	1.05208e-246	NO	NA	up regulated	APBB1IP
SMPD1	2.5365e-250	0.113673	0.329	0.195	6.91374e-246	NO	NA	up regulated	SMPD1
CTD-2078B5.2	2.4242e-249	0.0398159	0.064	0.012	6.60765e-245	NO	NA	up regulated	CTD-2078B5.2
LDHA	5.71211e-249	0.270606	0.99	0.981	1.55695e-244	NO	NA	up regulated	LDHA
SNX3	2.14234e-248	0.173051	0.959	0.946	5.83936e-244	NO	NA	up regulated	SNX3
RRAD	6.55041e-248	0.147161	0.136	0.05	1.78544e-243	NO	NA	up regulated	RRAD
RASSF8-AS1	6.69884e-248	0.0905109	0.269	0.143	1.8259e-243	NO	NA	up regulated	RASSF8-AS1
C16orf45	3.02909e-247	0.0833434	0.209	0.098	8.25639e-243	NO	NA	up regulated	C16orf45
MAP1LC3B	3.20104e-247	0.188969	0.76	0.662	8.72506e-243	NO	NA	up regulated	MAP1LC3B
GNB1	3.72175e-247	0.173634	0.874	0.829	1.01444e-242	NO	NA	up regulated	GNB1
ARHGEF16	2.20599e-246	-0.0579922	0.037	0.148	6.01288e-242	NO	NA	down regulated	ARHGEF16
ESRP2	3.21963e-246	-0.0569212	0.022	0.121	8.77576e-242	NO	NA	down regulated	ESRP2
FOS	4.61255e-246	-0.165782	0.162	0.307	1.25724e-241	NO	NA	down regulated	FOS
GALNT6	2.28179e-245	-0.111071	0.097	0.229	6.21947e-241	NO	NA	down regulated	GALNT6
VASP	6.63498e-245	0.177754	0.69	0.585	1.8085e-240	NO	NA	up regulated	VASP
PAPSS2	1.69423e-244	0.0859553	0.254	0.132	4.61797e-240	NO	NA	up regulated	PAPSS2
HIF1A	4.41016e-244	0.228218	0.669	0.568	1.20208e-239	NO	NA	up regulated	HIF1A
EIF3E	2.24797e-243	-0.2077	0.869	0.91	6.12728e-239	NO	NA	down regulated	EIF3E
NRP2	4.52686e-242	0.234227	0.483	0.35	1.23389e-237	NO	NA	up regulated	NRP2
ANTXR2	4.96574e-242	0.102248	0.207	0.099	1.35351e-237	NO	NA	up regulated	ANTXR2
RPS6	8.04135e-242	-0.164719	1	1	2.19183e-237	NO	NA	down regulated	RPS6
TAX1BP3	2.69021e-241	0.181891	0.776	0.689	7.3327e-237	NO	NA	up regulated	TAX1BP3
ALDH3A1	5.07454e-241	-0.273928	0.047	0.156	1.38317e-236	NO	NA	down regulated	ALDH3A1
TRAF4	1.14226e-240	-0.182292	0.478	0.609	3.11345e-236	NO	NA	down regulated	TRAF4
TNFSF12	1.20768e-240	0.0652011	0.158	0.065	3.29177e-236	NO	NA	up regulated	TNFSF12
RPS16	3.93956e-240	-0.159789	1	1	1.07381e-235	NO	NA	down regulated	RPS16
RIC8A	6.87373e-240	0.156118	0.615	0.497	1.87357e-235	NO	NA	up regulated	RIC8A
WIPF1	1.17017e-239	0.0926349	0.259	0.137	3.18953e-235	NO	EMT gene	up regulated	WIPF1
KDELR3	1.49132e-239	0.16204	0.448	0.318	4.0649e-235	NO	NA	up regulated	KDELR3
LAMB3	2.11315e-239	-0.223929	0.262	0.412	5.75982e-235	NO	NA	down regulated	LAMB3
ADTRP	6.82437e-239	0.058847	0.105	0.033	1.86012e-234	NO	NA	up regulated	ADTRP
PGAM1	1.66525e-238	0.185483	0.957	0.934	4.53896e-234	NO	NA	up regulated	PGAM1
FRMD4B	3.16098e-238	-0.0895025	0.082	0.209	8.61587e-234	NO	NA	down regulated	FRMD4B
HRH1	3.56816e-238	0.0824472	0.228	0.117	9.72573e-234	NO	NA	up regulated	HRH1
LACTB	3.98196e-238	0.140028	0.433	0.298	1.08536e-233	NO	NA	up regulated	LACTB
NRP1	4.14599e-238	0.120792	0.333	0.204	1.13007e-233	NO	NA	up regulated	NRP1
MTUS1	4.26337e-238	-0.0792176	0.083	0.212	1.16207e-233	NO	NA	down regulated	MTUS1
CA2	7.81127e-237	-0.165636	0.053	0.165	2.12912e-232	NO	NA	down regulated	CA2
UROD	3.51729e-236	0.14425	0.6	0.471	9.58708e-232	NO	NA	up regulated	UROD
RASEF	7.93889e-236	-0.0726128	0.047	0.159	2.1639e-231	NO	NA	down regulated	RASEF
AREG	2.11205e-235	-0.17577	0.049	0.161	5.75681e-231	NO	EMT gene	down regulated	AREG
HMGN2	2.5329e-235	0.17819	0.994	0.992	6.90394e-231	NO	NA	up regulated	HMGN2
TFPI	3.26525e-234	0.125997	0.329	0.199	8.90009e-230	NO	NA	up regulated	TFPI
IL32	1.24344e-233	0.266283	0.511	0.371	3.38923e-229	NO	EMT gene	up regulated	IL32
TGOLN2	1.92693e-233	0.152499	0.685	0.577	5.25224e-229	NO	NA	up regulated	TGOLN2
TMEM109	2.38591e-233	0.148271	0.583	0.458	6.50328e-229	NO	NA	up regulated	TMEM109
P2RY2	3.24537e-233	-0.069139	0.043	0.151	8.84591e-229	NO	NA	down regulated	P2RY2
GABBR2	9.51983e-233	0.0569895	0.086	0.024	2.59482e-228	NO	NA	up regulated	GABBR2
KIF21A	2.69738e-232	-0.139978	0.306	0.457	7.35224e-228	NO	NA	down regulated	KIF21A
IL18	4.09405e-232	-0.110567	0.163	0.31	1.11591e-227	NO	NA	down regulated	IL18
TBCB	2.87033e-231	0.144139	0.915	0.866	7.82367e-227	NO	NA	up regulated	TBCB
PAPPA	3.99571e-231	0.0890346	0.162	0.07	1.08911e-226	NO	NA	up regulated	PAPPA
BCAR1	1.89223e-230	0.144681	0.588	0.461	5.15765e-226	NO	NA	up regulated	BCAR1
PLA2G12A	1.91552e-230	-0.151747	0.452	0.595	5.22114e-226	NO	NA	down regulated	PLA2G12A
MFGE8	2.86881e-230	0.150057	0.388	0.257	7.81952e-226	NO	NA	up regulated	MFGE8
APCDD1L	5.92386e-230	0.0769572	0.116	0.041	1.61467e-225	NO	NA	up regulated	APCDD1L
PGD	1.80437e-229	-0.152236	0.393	0.534	4.91818e-225	NO	NA	down regulated	PGD
ZNF583	5.72102e-229	0.0620889	0.164	0.07	1.55938e-224	NO	NA	up regulated	ZNF583
EPS8L2	2.66196e-228	-0.101744	0.179	0.327	7.2557e-224	NO	NA	down regulated	EPS8L2
FAP	8.32053e-228	0.0593896	0.103	0.033	2.26793e-223	NO	EMT gene	up regulated	FAP
TIMP3	1.32264e-227	0.589335	0.378	0.261	3.60512e-223	NO	EMT gene	up regulated	TIMP3
RAB8B	2.52334e-227	0.0792437	0.237	0.126	6.87788e-223	NO	NA	up regulated	RAB8B
EIF1AX	2.64586e-227	0.17945	0.942	0.936	7.21182e-223	NO	NA	up regulated	EIF1AX
LRRC26	4.18777e-227	-0.120516	0.042	0.146	1.14146e-222	NO	NA	down regulated	LRRC26
MYBL1	4.88289e-227	0.103366	0.27	0.152	1.33093e-222	NO	NA	up regulated	MYBL1
ELL2	4.95605e-227	0.173468	0.461	0.333	1.35087e-222	NO	NA	up regulated	ELL2
QSOX1	7.98175e-227	0.138806	0.516	0.38	2.17559e-222	NO	EMT gene	up regulated	QSOX1
FAM49B	9.33802e-227	-0.15757	0.666	0.758	2.54526e-222	NO	NA	down regulated	FAM49B
ZFHX4	1.13911e-226	0.0898804	0.2	0.097	3.10486e-222	NO	NA	up regulated	ZFHX4
EPB41L2	1.57452e-226	0.129155	0.56	0.408	4.29167e-222	NO	NA	up regulated	EPB41L2
ESRRA	1.87375e-226	-0.147357	0.433	0.571	5.10727e-222	NO	NA	down regulated	ESRRA
SCARA3	5.09137e-226	0.0886632	0.187	0.089	1.38775e-221	NO	NA	up regulated	SCARA3
SPEG	1.70954e-225	0.0547238	0.112	0.039	4.65968e-221	NO	NA	up regulated	SPEG
ZCCHC24	2.76029e-225	0.0589618	0.134	0.052	7.52372e-221	NO	NA	up regulated	ZCCHC24
TOB1	1.09652e-224	-0.13527	0.146	0.281	2.98877e-220	NO	NA	down regulated	TOB1
MRGPRF	1.25755e-224	0.0413218	0.058	0.011	3.42772e-220	NO	NA	up regulated	MRGPRF
COLEC12	2.93656e-224	0.040935	0.057	0.01	8.00419e-220	NO	NA	up regulated	COLEC12
RP11-863P13.3	7.9618e-224	0.0305123	0.044	0.005	2.17015e-219	NO	NA	up regulated	RP11-863P13.3
SEPP1	9.85491e-224	-0.144035	0.033	0.13	2.68615e-219	NO	NA	down regulated	SEPP1
COA6	1.04251e-223	-0.209172	0.718	0.788	2.84157e-219	NO	NA	down regulated	COA6
FBXO17	1.06976e-223	0.0995901	0.37	0.232	2.91584e-219	NO	NA	up regulated	FBXO17
TESC	1.32923e-223	-0.173163	0.04	0.14	3.62307e-219	NO	NA	down regulated	TESC
CDC42EP5	1.66853e-223	-0.125796	0.081	0.198	4.54791e-219	NO	NA	down regulated	CDC42EP5
GGCT	3.04481e-223	-0.180619	0.851	0.895	8.29925e-219	NO	NA	down regulated	GGCT
LMTK3	3.99164e-223	-0.0757352	0.021	0.112	1.088e-218	NO	NA	down regulated	LMTK3
SLC29A2	8.45521e-223	-0.0598547	0.037	0.138	2.30464e-218	NO	NA	down regulated	SLC29A2
PARD6B	1.37217e-222	-0.108871	0.118	0.247	3.74013e-218	NO	NA	down regulated	PARD6B
ABI2	1.20757e-221	0.141712	0.652	0.539	3.29149e-217	NO	NA	up regulated	ABI2
SLC7A5	1.41809e-221	-0.205759	0.496	0.63	3.8653e-217	NO	NA	down regulated	SLC7A5
GCLC	5.30916e-221	-0.128912	0.168	0.304	1.44712e-216	NO	NA	down regulated	GCLC
RPL12	6.09572e-221	-0.14024	1	1	1.66151e-216	NO	NA	down regulated	RPL12
APRT	9.32432e-221	-0.188512	0.951	0.963	2.54153e-216	NO	NA	down regulated	APRT
TCF19	1.17052e-220	0.138567	0.432	0.302	3.19049e-216	NO	NA	up regulated	TCF19
AFP	1.56048e-220	0.0397088	0.08	0.021	4.2534e-216	NO	NA	up regulated	AFP
LIMS1	1.84476e-220	0.156971	0.751	0.661	5.02827e-216	NO	NA	up regulated	LIMS1
ESM1	1.97396e-220	0.0741988	0.083	0.023	5.38042e-216	NO	NA	up regulated	ESM1
HPGD	2.06369e-220	-0.0892013	0.015	0.1	5.625e-216	NO	NA	down regulated	HPGD
ADAMTSL1	3.3628e-220	0.0259033	0.051	0.008	9.16599e-216	NO	NA	up regulated	ADAMTSL1
EPG5	6.43032e-220	0.0658133	0.172	0.078	1.75271e-215	NO	NA	up regulated	EPG5
KRT34	6.67808e-220	0.0441501	0.066	0.015	1.82024e-215	NO	NA	up regulated	KRT34
FAM60A	6.76965e-220	-0.144671	0.448	0.591	1.8452e-215	NO	NA	down regulated	FAM60A
CSF1	1.2005e-219	0.0769373	0.163	0.072	3.27219e-215	NO	NA	up regulated	CSF1
TMEM45A	1.24187e-219	0.158305	0.32	0.199	3.38497e-215	NO	NA	up regulated	TMEM45A
RPL10A	1.25016e-219	-0.144424	1	1	3.40757e-215	NO	NA	down regulated	RPL10A
CD9	2.1513e-219	-0.372931	0.521	0.621	5.86381e-215	NO	NA	down regulated	CD9
SEC13	2.16013e-219	0.144121	0.651	0.542	5.88788e-215	NO	NA	up regulated	SEC13
NGF	2.93296e-219	0.0729748	0.131	0.052	7.99437e-215	NO	NA	up regulated	NGF
NOXO1	3.19669e-219	-0.0550574	0.011	0.094	8.71322e-215	NO	NA	down regulated	NOXO1
GLIS3	4.10715e-219	0.0900569	0.239	0.127	1.11949e-214	NO	NA	up regulated	GLIS3
UBE2S	4.88996e-219	0.278361	0.96	0.929	1.33286e-214	NO	NA	up regulated	UBE2S
CTA-392C11.1	8.21859e-219	0.0686172	0.066	0.015	2.24014e-214	NO	NA	up regulated	CTA-392C11.1
YIPF5	1.30607e-218	0.130575	0.452	0.324	3.55994e-214	NO	NA	up regulated	YIPF5
OAZ2	1.45404e-218	0.152129	0.795	0.715	3.96329e-214	NO	NA	up regulated	OAZ2
AIDA	1.4775e-218	0.156618	0.667	0.562	4.02724e-214	NO	NA	up regulated	AIDA
OXTR	2.03816e-218	0.117412	0.141	0.058	5.5554e-214	NO	EMT gene	up regulated	OXTR
PLEKHA2	2.2586e-218	0.133591	0.36	0.238	6.15626e-214	NO	NA	up regulated	PLEKHA2
BCAM	2.79855e-218	-0.147464	0.164	0.301	7.628e-214	NO	NA	down regulated	BCAM
RPS11	3.32648e-218	-0.134821	1	1	9.06698e-214	NO	NA	down regulated	RPS11
PTGES	3.43006e-218	-0.222964	0.18	0.318	9.34932e-214	NO	NA	down regulated	PTGES
SSH3	7.69687e-218	-0.0822761	0.11	0.237	2.09794e-213	NO	NA	down regulated	SSH3
STARD3NL	1.16763e-217	0.159462	0.665	0.558	3.1826e-213	NO	NA	up regulated	STARD3NL
OAZ1	1.29546e-217	0.162009	0.999	0.999	3.53104e-213	NO	NA	up regulated	OAZ1
HES2	1.5252e-217	-0.0687868	0.036	0.135	4.15723e-213	NO	NA	down regulated	HES2
SYTL2	1.57733e-217	0.127244	0.221	0.117	4.29934e-213	NO	NA	up regulated	SYTL2
CAMK1	3.32192e-217	0.10104	0.28	0.161	9.05457e-213	NO	NA	up regulated	CAMK1
TOMM20	4.41171e-217	-0.157519	0.892	0.928	1.2025e-212	NO	NA	down regulated	TOMM20
PDE4C	4.59049e-217	-0.0878425	0.01	0.09	1.25123e-212	NO	NA	down regulated	PDE4C
HS3ST1	7.72554e-217	-0.0807883	0.057	0.167	2.10575e-212	NO	NA	down regulated	HS3ST1
TMEM184A	9.5666e-217	-0.0655964	0.065	0.179	2.60757e-212	NO	NA	down regulated	TMEM184A
RPS15A	1.25096e-216	-0.134311	1	1	3.40973e-212	NO	NA	down regulated	RPS15A
CCDC88A	2.34697e-216	0.120252	0.479	0.341	6.39714e-212	NO	NA	up regulated	CCDC88A
MT-ND5	2.48524e-216	-0.184542	0.992	0.997	6.77402e-212	NO	NA	down regulated	MT-ND5
ARL2BP	1.10781e-215	0.151903	0.666	0.56	3.01956e-211	NO	NA	up regulated	ARL2BP
KRT13	2.23872e-215	-0.299826	0.024	0.114	6.10208e-211	NO	NA	down regulated	KRT13
MST1R	3.11781e-215	-0.0506826	0.02	0.108	8.49821e-211	NO	NA	down regulated	MST1R
TSPAN8	5.52587e-215	-0.277002	0.052	0.154	1.50619e-210	NO	NA	down regulated	TSPAN8
VSTM1	6.35061e-215	0.0786629	0.139	0.057	1.73099e-210	NO	NA	up regulated	VSTM1
ERGIC1	9.60168e-215	0.133951	0.674	0.557	2.61713e-210	NO	NA	up regulated	ERGIC1
LMNA	1.02366e-214	0.177494	0.945	0.888	2.79019e-210	NO	NA	up regulated	LMNA
SLC4A7	1.05035e-214	0.143294	0.433	0.304	2.86294e-210	NO	NA	up regulated	SLC4A7
YBX1	1.68507e-214	0.158253	0.999	0.997	4.59299e-210	NO	NA	up regulated	YBX1
TMSB15B	1.8766e-214	0.0811994	0.217	0.112	5.11506e-210	NO	NA	up regulated	TMSB15B
BAX	3.9103e-214	0.172117	0.893	0.841	1.06583e-209	NO	NA	up regulated	BAX
STXBP2	5.87497e-214	-0.090253	0.201	0.35	1.60134e-209	NO	NA	down regulated	STXBP2
NMU	1.21479e-213	-0.169513	0.121	0.246	3.31117e-209	NO	NA	down regulated	NMU
TMEM45B	1.86175e-213	-0.0604816	0.007	0.085	5.07458e-209	NO	NA	down regulated	TMEM45B
PLAC9	4.36675e-213	0.0574778	0.069	0.017	1.19024e-208	NO	NA	up regulated	PLAC9
COPRS	7.38593e-213	0.186544	0.869	0.805	2.01318e-208	NO	NA	up regulated	COPRS
AEBP1	1.1875e-212	0.120941	0.139	0.057	3.23678e-208	NO	NA	up regulated	AEBP1
CTSV	2.25377e-212	-0.0899322	0.072	0.185	6.14311e-208	NO	NA	down regulated	CTSV
IFI27L2	8.53955e-212	0.172776	0.709	0.567	2.32762e-207	NO	NA	up regulated	IFI27L2
PAK6	8.74254e-212	-0.0464066	0.015	0.098	2.38296e-207	NO	NA	down regulated	PAK6
SSR3	9.0955e-212	0.20528	0.946	0.92	2.47916e-207	NO	NA	up regulated	SSR3
GDA	9.32742e-212	-0.0739379	0.037	0.135	2.54237e-207	NO	NA	down regulated	GDA
C11orf68	9.57877e-212	0.113408	0.366	0.24	2.61089e-207	NO	NA	up regulated	C11orf68
ZNF22	1.27143e-211	0.152613	0.588	0.463	3.46555e-207	NO	NA	up regulated	ZNF22
BDH1	2.15954e-211	-0.0896986	0.136	0.267	5.88627e-207	NO	NA	down regulated	BDH1
RHOF	3.67008e-211	-0.155488	0.299	0.451	1.00035e-206	NO	NA	down regulated	RHOF
PDGFRA	8.73418e-211	0.0475793	0.068	0.016	2.38067e-206	NO	NA	up regulated	PDGFRA
TSHZ3	9.86399e-211	0.0409248	0.096	0.031	2.68863e-206	NO	NA	up regulated	TSHZ3
CRNDE	1.63416e-210	0.136018	0.692	0.556	4.45424e-206	NO	NA	up regulated	CRNDE
2002-09-01	2.11543e-210	0.146939	0.795	0.724	5.76603e-206	NO	NA	up regulated	2002-09-01
BCAP29	8.87197e-210	0.155181	0.677	0.58	2.41823e-205	NO	NA	up regulated	BCAP29
VSTM4	1.27119e-209	0.026711	0.047	0.007	3.46488e-205	NO	NA	up regulated	VSTM4
ABRACL	2.95515e-209	-0.177373	0.541	0.652	8.05485e-205	NO	NA	down regulated	ABRACL
SHISA4	3.00228e-209	0.0992797	0.34	0.211	8.18331e-205	NO	NA	up regulated	SHISA4
RP11-14N7.2	3.08664e-209	0.185305	0.649	0.547	8.41326e-205	NO	NA	up regulated	RP11-14N7.2
GNG2	7.95045e-209	0.0594307	0.12	0.045	2.16705e-204	NO	NA	up regulated	GNG2
RPS13	1.10532e-208	-0.125721	1	1	3.01276e-204	NO	NA	down regulated	RPS13
C9orf16	1.19527e-208	-0.175772	0.894	0.923	3.25794e-204	NO	NA	down regulated	C9orf16
SERPINB6	2.73161e-208	0.154941	0.722	0.606	7.44555e-204	NO	NA	up regulated	SERPINB6
HYI	4.31164e-208	0.14925	0.48	0.35	1.17522e-203	NO	NA	up regulated	HYI
HTATIP2	4.76541e-208	-0.170542	0.491	0.613	1.29891e-203	NO	NA	down regulated	HTATIP2
HIC1	5.01602e-208	0.0436755	0.08	0.023	1.36722e-203	NO	NA	up regulated	HIC1
C6orf1	6.80933e-208	0.144918	0.572	0.448	1.85602e-203	NO	NA	up regulated	C6orf1
SPDEF	7.17258e-208	-0.109923	0.016	0.099	1.95503e-203	NO	NA	down regulated	SPDEF
MPP1	1.46209e-207	0.066449	0.201	0.101	3.98522e-203	NO	NA	up regulated	MPP1
ALDH2	1.71358e-207	-0.108755	0.118	0.24	4.67072e-203	NO	NA	down regulated	ALDH2
BLVRB	2.29098e-207	-0.338285	0.623	0.69	6.24453e-203	NO	NA	down regulated	BLVRB
FAM83F	3.15036e-207	-0.0430334	0.009	0.086	8.58695e-203	NO	NA	down regulated	FAM83F
ARSJ	4.77481e-207	0.0975811	0.234	0.129	1.30147e-202	NO	NA	up regulated	ARSJ
PLEKHO1	1.79507e-206	0.12112	0.388	0.252	4.89282e-202	NO	NA	up regulated	PLEKHO1
LIPH	2.52405e-206	-0.0619111	0.015	0.097	6.87981e-202	NO	NA	down regulated	LIPH
ECE2	4.63165e-206	-0.120436	0.319	0.46	1.26245e-201	NO	NA	down regulated	ECE2
ZP1	5.94829e-206	0.0261218	0.042	0.006	1.62133e-201	NO	NA	up regulated	ZP1
TPST2	8.83127e-206	0.118186	0.359	0.239	2.40714e-201	NO	NA	up regulated	TPST2
PICALM	9.26672e-206	0.129197	0.503	0.381	2.52583e-201	NO	NA	up regulated	PICALM
HRCT1	1.08796e-205	0.0729827	0.149	0.065	2.96545e-201	NO	NA	up regulated	HRCT1
ATP2C2	1.25931e-205	-0.0503176	0.011	0.089	3.4325e-201	NO	NA	down regulated	ATP2C2
RNASET2	1.45444e-205	-0.143327	0.335	0.476	3.96438e-201	NO	NA	down regulated	RNASET2
TMEM52	1.83434e-205	-0.0659773	0.038	0.134	4.99985e-201	NO	NA	down regulated	TMEM52
TRAPPC1	3.00148e-205	0.149382	0.934	0.909	8.18114e-201	NO	NA	up regulated	TRAPPC1
SLC35E4	3.0037e-205	0.0694962	0.198	0.1	8.18719e-201	NO	NA	up regulated	SLC35E4
PLS1	6.88128e-205	-0.0747378	0.074	0.185	1.87563e-200	NO	NA	down regulated	PLS1
C14orf2	1.33147e-204	-0.147077	0.967	0.981	3.6292e-200	NO	NA	down regulated	C14orf2
RP11-44F21.5	2.14535e-204	-0.0525984	0.029	0.121	5.84759e-200	NO	NA	down regulated	RP11-44F21.5
CITED2	2.79267e-204	0.147471	0.398	0.269	7.61197e-200	NO	NA	up regulated	CITED2
TMC4	3.46998e-204	-0.0582934	0.031	0.122	9.45812e-200	NO	NA	down regulated	TMC4
ID3	4.24949e-204	0.262776	0.853	0.778	1.15828e-199	NO	NA	up regulated	ID3
ANO1	4.65206e-204	-0.0593608	0.031	0.123	1.26801e-199	NO	NA	down regulated	ANO1
DYNLL1	5.89266e-204	0.133346	0.998	0.996	1.60616e-199	NO	NA	up regulated	DYNLL1
SLC35B4	7.27462e-204	0.108182	0.385	0.258	1.98284e-199	NO	NA	up regulated	SLC35B4
ITGB1BP1	1.02857e-203	0.143013	0.943	0.919	2.80357e-199	NO	NA	up regulated	ITGB1BP1
ZBED2	1.10833e-203	-0.0807136	0.041	0.139	3.02096e-199	NO	NA	down regulated	ZBED2
MT-ND6	1.24425e-203	-0.207287	0.803	0.871	3.39146e-199	NO	NA	down regulated	MT-ND6
RPL22L1	2.43512e-203	-0.329859	0.859	0.902	6.6374e-199	NO	NA	down regulated	RPL22L1
CDC42	6.93492e-203	0.187888	0.892	0.847	1.89025e-198	NO	NA	up regulated	CDC42
LMAN1	1.00114e-202	0.166055	0.723	0.625	2.7288e-198	NO	NA	up regulated	LMAN1
PLOD1	1.55079e-202	0.146206	0.523	0.408	4.227e-198	NO	EMT gene	up regulated	PLOD1
CREB3L2	3.50728e-202	0.112878	0.375	0.251	9.55979e-198	NO	NA	up regulated	CREB3L2
WBP5	1.1489e-201	0.13905	0.683	0.555	3.13156e-197	NO	NA	up regulated	WBP5
AOX1	1.23273e-201	0.0277408	0.056	0.012	3.36004e-197	NO	NA	up regulated	AOX1
IRX2	3.57252e-201	-0.0679841	0.044	0.141	9.73762e-197	NO	NA	down regulated	IRX2
BOD1	6.35359e-201	0.150742	0.728	0.63	1.7318e-196	NO	NA	up regulated	BOD1
ACTN4	8.76547e-201	0.171619	0.917	0.866	2.3892e-196	NO	NA	up regulated	ACTN4
CHN1	3.39763e-200	0.105674	0.236	0.128	9.26091e-196	NO	NA	up regulated	CHN1
PDLIM4	3.94814e-200	0.2607	0.466	0.337	1.07614e-195	NO	EMT gene	up regulated	PDLIM4
VWA1	4.50127e-200	-0.0885809	0.112	0.234	1.22691e-195	NO	NA	down regulated	VWA1
GYLTL1B	7.82767e-200	-0.0466309	0.016	0.096	2.13359e-195	NO	NA	down regulated	GYLTL1B
TMEM14C	9.04523e-200	0.153984	0.918	0.871	2.46546e-195	NO	NA	up regulated	TMEM14C
IL20RA	2.05905e-199	-0.0494199	0.006	0.078	5.61235e-195	NO	NA	down regulated	IL20RA
TADA3	2.48437e-199	0.146902	0.71	0.615	6.77166e-195	NO	NA	up regulated	TADA3
DOK5	3.3716e-199	0.0548562	0.059	0.013	9.18998e-195	NO	NA	up regulated	DOK5
IGFBP2	3.4761e-199	-0.228585	0.29	0.433	9.4748e-195	NO	EMT gene	down regulated	IGFBP2
P4HA2	3.83128e-199	0.155884	0.388	0.275	1.04429e-194	NO	NA	up regulated	P4HA2
VCL	5.3363e-199	0.1614	0.674	0.565	1.45452e-194	NO	NA	up regulated	VCL
PIN1	5.8351e-199	0.137023	0.901	0.853	1.59047e-194	NO	NA	up regulated	PIN1
RPL27A	9.19297e-199	-0.116504	1	1	2.50573e-194	NO	NA	down regulated	RPL27A
HOXB2	1.34921e-198	0.107393	0.26	0.149	3.67753e-194	NO	NA	up regulated	HOXB2
PKP2	1.57184e-198	-0.0889246	0.109	0.229	4.28436e-194	NO	NA	down regulated	PKP2
TMEM230	2.09213e-198	0.146331	0.885	0.827	5.70251e-194	NO	NA	up regulated	TMEM230
PFDN1	5.49729e-198	0.140573	0.753	0.677	1.4984e-193	NO	NA	up regulated	PFDN1
BGN	5.77437e-198	0.116944	0.093	0.031	1.57392e-193	NO	EMT gene	up regulated	BGN
PPA2	6.52978e-198	-0.131344	0.392	0.524	1.77982e-193	NO	NA	down regulated	PPA2
GDF5	1.9844e-197	0.0308087	0.034	0.003	5.40887e-193	NO	NA	up regulated	GDF5
ZNF580	2.25774e-197	0.152897	0.596	0.482	6.15393e-193	NO	NA	up regulated	ZNF580
FSCN1	2.37456e-197	0.133584	0.77	0.622	6.47233e-193	NO	NA	up regulated	FSCN1
HIVEP3	9.31387e-197	0.0877554	0.263	0.153	2.53868e-192	NO	NA	up regulated	HIVEP3
SNX21	9.49964e-197	0.0919593	0.281	0.169	2.58932e-192	NO	NA	up regulated	SNX21
DDAH2	1.29666e-196	0.14546	0.57	0.444	3.53431e-192	NO	NA	up regulated	DDAH2
TSPO	2.92947e-196	0.157817	0.957	0.923	7.98487e-192	NO	NA	up regulated	TSPO
COL18A1	8.55819e-196	0.106921	0.287	0.174	2.33271e-191	NO	NA	up regulated	COL18A1
COPS8	1.23633e-195	0.149889	0.653	0.552	3.36987e-191	NO	NA	up regulated	COPS8
TFE3	1.66956e-195	0.0846378	0.307	0.19	4.55072e-191	NO	NA	up regulated	TFE3
DDAH1	2.65564e-195	0.13096	0.391	0.27	7.23849e-191	NO	NA	up regulated	DDAH1
TRIP6	2.74855e-195	0.156502	0.711	0.583	7.49173e-191	NO	NA	up regulated	TRIP6
ERP27	4.06213e-195	-0.0695308	0.008	0.081	1.10722e-190	NO	NA	down regulated	ERP27
RNF145	4.28678e-195	0.163573	0.787	0.691	1.16845e-190	NO	NA	up regulated	RNF145
MUC4	5.14059e-195	-0.073427	0.019	0.1	1.40117e-190	NO	NA	down regulated	MUC4
SIRPA	9.26793e-195	0.0951024	0.271	0.159	2.52616e-190	NO	NA	up regulated	SIRPA
CREB3	1.15903e-194	0.266229	0.626	0.535	3.15918e-190	NO	NA	up regulated	CREB3
DNAJC19	1.45232e-194	-0.149889	0.823	0.871	3.95858e-190	NO	NA	down regulated	DNAJC19
CSNK2B	3.66224e-194	0.150756	0.911	0.869	9.98217e-190	NO	NA	up regulated	CSNK2B
TBC1D30	6.9172e-194	-0.0507271	0.02	0.101	1.88542e-189	NO	NA	down regulated	TBC1D30
PFN2	8.66384e-194	0.123351	0.83	0.712	2.3615e-189	NO	EMT gene	up regulated	PFN2
LSM10	1.57795e-193	0.138337	0.856	0.803	4.30101e-189	NO	NA	up regulated	LSM10
GNG5	2.40199e-193	0.13016	0.981	0.968	6.54711e-189	NO	NA	up regulated	GNG5
PODXL2	3.1254e-193	-0.110343	0.173	0.3	8.51891e-189	NO	NA	down regulated	PODXL2
UACA	4.22597e-193	0.187208	0.526	0.416	1.15187e-188	NO	NA	up regulated	UACA
BMPER	7.57968e-193	0.0214719	0.049	0.009	2.06599e-188	NO	NA	up regulated	BMPER
BCL7B	2.2521e-192	0.153704	0.715	0.618	6.13856e-188	NO	NA	up regulated	BCL7B
C15orf52	3.35401e-192	0.0909658	0.248	0.142	9.14204e-188	NO	NA	up regulated	C15orf52
ENSA	8.47203e-192	-0.15551	0.839	0.886	2.30922e-187	NO	NA	down regulated	ENSA
ARHGAP31	1.968e-191	0.0344644	0.086	0.027	5.36416e-187	NO	NA	up regulated	ARHGAP31
TMSB4X	2.99027e-191	0.208364	0.989	0.991	8.15058e-187	NO	NA	up regulated	TMSB4X
RNF182	4.56492e-191	0.0521337	0.09	0.029	1.24426e-186	NO	NA	up regulated	RNF182
LRRC59	1.22128e-190	0.143945	0.932	0.9	3.32885e-186	NO	NA	up regulated	LRRC59
MGAT4A	1.43499e-190	-0.0588447	0.028	0.113	3.91136e-186	NO	NA	down regulated	MGAT4A
KYNU	1.66536e-190	-0.0747348	0.059	0.16	4.53928e-186	NO	NA	down regulated	KYNU
DTYMK	2.27737e-190	0.170358	0.912	0.889	6.20742e-186	NO	NA	up regulated	DTYMK
PRSS21	2.81979e-190	-0.118787	0.043	0.135	7.6859e-186	NO	NA	down regulated	PRSS21
NR3C1	4.43767e-190	0.123131	0.557	0.431	1.20958e-185	NO	NA	up regulated	NR3C1
ZNF385D	4.80002e-190	0.0325097	0.058	0.013	1.30834e-185	NO	NA	up regulated	ZNF385D
OCLN	6.30943e-190	-0.063821	0.055	0.154	1.71976e-185	NO	NA	down regulated	OCLN
KCTD17	6.42374e-190	0.0647684	0.228	0.124	1.75092e-185	NO	NA	up regulated	KCTD17
RP5-1198O20.4	6.71446e-190	0.0401544	0.08	0.024	1.83016e-185	NO	NA	up regulated	RP5-1198O20.4
SLC25A39	2.88804e-189	-0.138418	0.933	0.951	7.87193e-185	NO	NA	down regulated	SLC25A39
RAB3IP	3.14233e-189	-0.110051	0.204	0.336	8.56504e-185	NO	NA	down regulated	RAB3IP
SRCAP	3.45142e-189	-0.171754	0.328	0.448	9.40753e-185	NO	NA	down regulated	SRCAP
VAMP3	4.14518e-189	0.125512	0.617	0.509	1.12985e-184	NO	NA	up regulated	VAMP3
OVOL1	5.56315e-189	-0.038312	0.007	0.076	1.51635e-184	NO	NA	down regulated	OVOL1
MYO5C	6.00243e-189	-0.0553319	0.033	0.122	1.63608e-184	NO	NA	down regulated	MYO5C
FAM129B	1.05805e-188	0.1406	0.561	0.445	2.88392e-184	NO	NA	up regulated	FAM129B
REL	1.27537e-188	-0.105	0.247	0.384	3.47628e-184	NO	NA	down regulated	REL
ARL4C	1.77157e-188	0.205682	0.486	0.364	4.82876e-184	NO	NA	up regulated	ARL4C
UBE2E3	2.0879e-188	0.149234	0.842	0.773	5.691e-184	NO	NA	up regulated	UBE2E3
EEF1D	2.3094e-188	-0.129063	0.998	0.998	6.29472e-184	NO	NA	down regulated	EEF1D
PXDN	2.48719e-188	0.150034	0.28	0.175	6.77932e-184	NO	NA	up regulated	PXDN
SLIRP	2.5344e-188	-0.164088	0.966	0.979	6.90801e-184	NO	NA	down regulated	SLIRP
MTFR1L	4.92708e-188	0.0977049	0.408	0.283	1.34298e-183	NO	NA	up regulated	MTFR1L
STARD4-AS1	7.08038e-188	0.0383646	0.079	0.024	1.9299e-183	NO	NA	up regulated	STARD4-AS1
BATF	1.13502e-187	-0.0703553	0.024	0.106	3.09371e-183	NO	NA	down regulated	BATF
MYL12A	1.8383e-187	0.212891	0.929	0.897	5.01065e-183	NO	NA	up regulated	MYL12A
WDR66	3.06023e-187	-0.195963	0.184	0.305	8.34127e-183	NO	NA	down regulated	WDR66
ABHD12	4.1622e-187	0.145855	0.653	0.543	1.13449e-182	NO	NA	up regulated	ABHD12
LEPROT	6.31553e-187	0.13995	0.677	0.578	1.72142e-182	NO	NA	up regulated	LEPROT
LAMA5	7.0233e-187	-0.0971024	0.202	0.337	1.91434e-182	NO	NA	down regulated	LAMA5
RDX	1.03108e-186	0.150777	0.883	0.801	2.81042e-182	NO	NA	up regulated	RDX
FJX1	1.54391e-186	0.14814	0.484	0.363	4.20823e-182	NO	NA	up regulated	FJX1
TWIST1	1.56719e-186	0.059301	0.174	0.084	4.27168e-182	NO	NA	up regulated	TWIST1
KLC3	1.92507e-186	-0.0647094	0.071	0.175	5.24718e-182	NO	NA	down regulated	KLC3
NCOR2	2.42331e-186	0.134282	0.555	0.441	6.60521e-182	NO	NA	up regulated	NCOR2
MTL5	2.47955e-186	-0.0798135	0.139	0.264	6.75852e-182	NO	NA	down regulated	MTL5
KPNB1	3.47323e-186	0.150388	0.942	0.929	9.46697e-182	NO	NA	up regulated	KPNB1
KLK8	3.77981e-186	-0.0454474	0.008	0.078	1.03026e-181	NO	NA	down regulated	KLK8
NES	7.45532e-186	0.248658	0.256	0.154	2.0321e-181	NO	NA	up regulated	NES
AGR3	8.46566e-186	-0.0861802	0.005	0.071	2.30749e-181	NO	NA	down regulated	AGR3
LY96	8.89554e-186	0.0704726	0.13	0.055	2.42466e-181	NO	NA	up regulated	LY96
REEP6	1.52341e-185	-0.0764205	0.099	0.21	4.15235e-181	NO	NA	down regulated	REEP6
MAGED1	1.58953e-185	0.0989895	0.344	0.224	4.33259e-181	NO	NA	up regulated	MAGED1
NPM3	1.64248e-185	-0.178529	0.763	0.817	4.47691e-181	NO	NA	down regulated	NPM3
KIAA1549L	1.76276e-185	0.042599	0.115	0.045	4.80476e-181	NO	NA	up regulated	KIAA1549L
CKB	2.60576e-185	-0.190864	0.499	0.619	7.10253e-181	NO	NA	down regulated	CKB
TMEM200A	6.84971e-185	0.027501	0.057	0.013	1.86703e-180	NO	NA	up regulated	TMEM200A
EPN1	1.07972e-184	0.135529	0.791	0.713	2.943e-180	NO	NA	up regulated	EPN1
EMD	1.15785e-184	0.15187	0.82	0.77	3.15594e-180	NO	NA	up regulated	EMD
LYPD6B	2.6619e-184	-0.0815245	0.077	0.184	7.25553e-180	NO	NA	down regulated	LYPD6B
PRSS16	4.7344e-184	-0.0458619	0.031	0.116	1.29045e-179	NO	NA	down regulated	PRSS16
AMPH	1.23257e-183	0.0350568	0.076	0.022	3.35961e-179	NO	NA	up regulated	AMPH
CUL4B	3.41186e-183	0.104124	0.279	0.173	9.2997e-179	NO	NA	up regulated	CUL4B
RPS28	4.0856e-183	-0.119417	1	1	1.11361e-178	NO	NA	down regulated	RPS28
ZG16B	1.00577e-182	-0.0860286	0.025	0.105	2.74143e-178	NO	NA	down regulated	ZG16B
GOLT1B	1.01057e-182	0.122675	0.473	0.356	2.75451e-178	NO	NA	up regulated	GOLT1B
PLEKHA3	1.19085e-182	0.132032	0.59	0.477	3.24589e-178	NO	NA	up regulated	PLEKHA3
PMAIP1	1.19924e-182	0.248216	0.514	0.41	3.26876e-178	NO	NA	up regulated	PMAIP1
PDZD11	2.41198e-182	0.140479	0.698	0.61	6.57434e-178	NO	NA	up regulated	PDZD11
SCEL	3.17429e-182	-0.0471695	0.012	0.083	8.65216e-178	NO	NA	down regulated	SCEL
VGLL1	3.7663e-182	-0.0655842	0.007	0.074	1.02658e-177	NO	NA	down regulated	VGLL1
AHCY	6.11856e-182	-0.219162	0.713	0.793	1.66774e-177	NO	NA	down regulated	AHCY
CFD	9.2761e-182	-0.0882107	0.144	0.268	2.52839e-177	NO	NA	down regulated	CFD
TNNI3	1.08496e-181	-0.0581604	0.03	0.114	2.95727e-177	NO	NA	down regulated	TNNI3
SNAPC2	1.34948e-181	0.1165	0.439	0.323	3.67828e-177	NO	NA	up regulated	SNAPC2
ELMO3	2.9229e-181	-0.0437502	0.028	0.111	7.96694e-177	NO	NA	down regulated	ELMO3
PTPN12	3.11409e-181	0.15478	0.685	0.604	8.48808e-177	NO	NA	up regulated	PTPN12
EML1	3.4343e-181	0.0555928	0.159	0.075	9.36087e-177	NO	NA	up regulated	EML1
ERBB2IP	5.74073e-181	0.138033	0.472	0.36	1.56475e-176	NO	NA	up regulated	ERBB2IP
PLOD3	6.0071e-181	0.147767	0.542	0.425	1.63736e-176	NO	EMT gene	up regulated	PLOD3
TMEM43	6.06091e-181	0.0955105	0.335	0.222	1.65202e-176	NO	NA	up regulated	TMEM43
PLAT	6.65749e-181	0.155091	0.215	0.119	1.81463e-176	NO	NA	up regulated	PLAT
GBE1	1.12831e-180	0.0846628	0.257	0.154	3.07543e-176	NO	NA	up regulated	GBE1
SBDS	1.24086e-180	0.161621	0.845	0.784	3.38222e-176	NO	NA	up regulated	SBDS
LYPD1	1.37959e-180	0.139267	0.349	0.231	3.76036e-176	NO	NA	up regulated	LYPD1
TMEM255B	1.3832e-180	0.0588213	0.134	0.059	3.77018e-176	NO	NA	up regulated	TMEM255B
IL6	2.36172e-180	0.138475	0.135	0.06	6.43733e-176	NO	EMT gene	up regulated	IL6
S100A9	2.91914e-180	-1.42051	0.178	0.29	7.95669e-176	DOWN	NA	down regulated	S100A9
LIMS2	2.94956e-180	0.0403009	0.086	0.029	8.03962e-176	NO	NA	up regulated	LIMS2
FAM214B	3.44594e-180	0.0639477	0.174	0.087	9.39259e-176	NO	NA	up regulated	FAM214B
NET1	1.57616e-179	-0.10895	0.287	0.419	4.29613e-175	NO	NA	down regulated	NET1
GLUL	1.93359e-179	-0.124099	0.251	0.383	5.2704e-175	NO	NA	down regulated	GLUL
RNH1	2.90513e-179	0.149732	0.827	0.754	7.91851e-175	NO	NA	up regulated	RNH1
RCN3	3.14215e-179	0.0680304	0.133	0.059	8.56457e-175	NO	NA	up regulated	RCN3
SH3BP1	3.5229e-179	-0.0806792	0.159	0.285	9.60236e-175	NO	NA	down regulated	SH3BP1
NEDD4	3.62577e-179	0.069006	0.213	0.116	9.88276e-175	NO	NA	up regulated	NEDD4
LIMA1	4.6499e-179	0.228787	0.74	0.661	1.26742e-174	NO	NA	up regulated	LIMA1
RPS25	4.74423e-179	-0.12039	1	1	1.29313e-174	NO	NA	down regulated	RPS25
STON2	1.07314e-178	-0.0504272	0.038	0.126	2.92507e-174	NO	NA	down regulated	STON2
ST6GALNAC1	1.2417e-178	-0.054531	0.006	0.071	3.3845e-174	NO	NA	down regulated	ST6GALNAC1
P4HA1	1.24479e-178	0.132632	0.459	0.346	3.39294e-174	NO	NA	up regulated	P4HA1
TRIO	1.66458e-178	0.124381	0.431	0.314	4.53714e-174	NO	NA	up regulated	TRIO
CSPG4	1.78468e-178	0.058561	0.106	0.041	4.86449e-174	NO	NA	up regulated	CSPG4
ITGB6	1.83586e-178	-0.0947907	0.053	0.148	5.00402e-174	NO	NA	down regulated	ITGB6
GDI1	3.56718e-178	0.125121	0.557	0.448	9.72306e-174	NO	NA	up regulated	GDI1
CGN	5.53101e-178	-0.0459224	0.02	0.096	1.50759e-173	NO	NA	down regulated	CGN
BRI3BP	6.93314e-178	-0.146253	0.462	0.583	1.88977e-173	NO	NA	down regulated	BRI3BP
MOB3B	2.89907e-177	-0.0526937	0.042	0.132	7.902e-173	NO	NA	down regulated	MOB3B
TFF3	5.49719e-177	-0.34024	0.032	0.114	1.49837e-172	NO	NA	down regulated	TFF3
ARHGAP27	1.71104e-176	-0.0697258	0.091	0.198	4.66378e-172	NO	NA	down regulated	ARHGAP27
RP3-325F22.5	2.69136e-176	-0.0423238	0.028	0.109	7.33584e-172	NO	NA	down regulated	RP3-325F22.5
LPAR2	2.7376e-176	-0.0484431	0.047	0.138	7.46187e-172	NO	NA	down regulated	LPAR2
COL4A1	2.77085e-176	0.117497	0.298	0.188	7.55251e-172	NO	EMT gene	up regulated	COL4A1
PID1	3.37265e-176	0.0677266	0.145	0.067	9.19283e-172	NO	NA	up regulated	PID1
RHOG	4.03674e-176	0.133025	0.688	0.598	1.1003e-171	NO	NA	up regulated	RHOG
SLC7A8	5.64455e-176	-0.0499384	0.017	0.091	1.53854e-171	NO	NA	down regulated	SLC7A8
SLC48A1	9.76191e-176	-0.11008	0.221	0.352	2.6608e-171	NO	NA	down regulated	SLC48A1
PBX3	1.36689e-175	0.0710938	0.226	0.127	3.72574e-171	NO	NA	up regulated	PBX3
ECH1	2.73383e-175	-0.207643	0.5	0.596	7.4516e-171	NO	NA	down regulated	ECH1
FILIP1L	3.19762e-175	0.102847	0.172	0.087	8.71576e-171	NO	NA	up regulated	FILIP1L
DACT1	6.06668e-175	0.0269021	0.05	0.01	1.65359e-170	NO	NA	up regulated	DACT1
TRMT112	2.03826e-174	-0.184601	0.961	0.969	5.55569e-170	NO	NA	down regulated	TRMT112
RP1-313I6.12	2.5912e-174	-0.0646583	0.071	0.17	7.06283e-170	NO	NA	down regulated	RP1-313I6.12
RNF223	3.1556e-174	-0.0363088	0.004	0.067	8.60122e-170	NO	NA	down regulated	RNF223
MYO1C	3.3537e-174	0.132856	0.665	0.573	9.14117e-170	NO	NA	up regulated	MYO1C
PNMA2	3.40668e-174	0.0424956	0.097	0.036	9.28558e-170	NO	NA	up regulated	PNMA2
SDF4	9.65471e-174	0.145609	0.798	0.713	2.63158e-169	NO	NA	up regulated	SDF4
HAS2	1.17123e-173	0.127758	0.106	0.042	3.19243e-169	NO	NA	up regulated	HAS2
RPLP0	2.71812e-173	-0.103337	1	1	7.40877e-169	NO	NA	down regulated	RPLP0
FBLN7	4.70127e-173	0.0276579	0.053	0.012	1.28143e-168	NO	NA	up regulated	FBLN7
PHLDB1	1.02992e-172	0.0846656	0.276	0.171	2.80725e-168	NO	NA	up regulated	PHLDB1
RAB11FIP4	1.23015e-172	-0.0441506	0.024	0.1	3.35303e-168	NO	NA	down regulated	RAB11FIP4
TGFB2	1.29682e-172	0.0723504	0.185	0.096	3.53475e-168	NO	NA	up regulated	TGFB2
BIRC5	1.3061e-172	0.185495	0.856	0.819	3.56004e-168	NO	NA	up regulated	BIRC5
WISP1	1.40888e-172	0.0228337	0.026	0.002	3.84018e-168	NO	NA	up regulated	WISP1
ALG1L	1.54663e-172	-0.0367789	0.012	0.082	4.21566e-168	NO	NA	down regulated	ALG1L
RUSC2	2.01442e-172	0.047544	0.14	0.063	5.49071e-168	NO	NA	up regulated	RUSC2
HLA-DRB1	2.8618e-172	0.112786	0.1	0.038	7.80041e-168	NO	NA	up regulated	HLA-DRB1
EXPH5	5.1392e-172	-0.0488434	0.033	0.116	1.40079e-167	NO	NA	down regulated	EXPH5
HSP90AA1	9.06397e-172	-0.232905	0.998	0.998	2.47057e-167	NO	NA	down regulated	HSP90AA1
RPS3A	1.61885e-171	-0.114664	1	1	4.4125e-167	NO	NA	down regulated	RPS3A
VPS4A	1.85338e-171	0.120881	0.685	0.586	5.05175e-167	NO	NA	up regulated	VPS4A
TMEM47	1.94654e-171	0.0344701	0.067	0.019	5.30567e-167	NO	NA	up regulated	TMEM47
CDX2	2.20073e-171	-0.0776207	0.009	0.075	5.99852e-167	NO	NA	down regulated	CDX2
EPHA1	3.58834e-171	-0.0326094	0.009	0.074	9.78075e-167	NO	NA	down regulated	EPHA1
TMEM136	7.22118e-171	0.0863314	0.323	0.208	1.96828e-166	NO	NA	up regulated	TMEM136
ANGPTL4	7.63036e-171	0.105113	0.158	0.077	2.07981e-166	NO	NA	up regulated	ANGPTL4
SCN9A	8.97548e-171	0.0383959	0.076	0.024	2.44645e-166	NO	NA	up regulated	SCN9A
MAGED2	1.11887e-170	0.107946	0.384	0.267	3.04971e-166	NO	NA	up regulated	MAGED2
RAB11FIP1	1.31959e-170	-0.124981	0.237	0.366	3.59681e-166	NO	NA	down regulated	RAB11FIP1
MYADM	1.35714e-170	0.103398	0.384	0.267	3.69917e-166	NO	NA	up regulated	MYADM
WDR72	1.58172e-170	-0.0841406	0.064	0.159	4.3113e-166	NO	NA	down regulated	WDR72
KRT14	1.79539e-170	-1.19761	0.111	0.213	4.8937e-166	DOWN	NA	down regulated	KRT14
PPP2CB	2.74575e-170	0.147875	0.657	0.565	7.48408e-166	NO	NA	up regulated	PPP2CB
CCDC74A	3.30123e-170	0.0631934	0.24	0.136	8.99815e-166	NO	NA	up regulated	CCDC74A
BST1	3.3155e-170	0.0366971	0.085	0.029	9.03706e-166	NO	NA	up regulated	BST1
POLR2H	5.30891e-170	-0.138719	0.754	0.814	1.44705e-165	NO	NA	down regulated	POLR2H
DNAJB4	8.63794e-170	0.0783097	0.204	0.113	2.35444e-165	NO	NA	up regulated	DNAJB4
VIL1	9.33614e-170	-0.0743363	0.008	0.073	2.54475e-165	NO	NA	down regulated	VIL1
PIR	1.12946e-169	-0.151083	0.23	0.35	3.07857e-165	NO	NA	down regulated	PIR
ZNF667-AS1	1.68108e-169	0.0817081	0.245	0.141	4.58213e-165	NO	NA	up regulated	ZNF667-AS1
ESPN	1.76364e-169	-0.041865	0.009	0.074	4.80715e-165	NO	NA	down regulated	ESPN
RP11-536K7.3	2.08118e-169	0.0240637	0.048	0.01	5.67267e-165	NO	NA	up regulated	RP11-536K7.3
GPRC5A	2.17726e-169	-0.221585	0.452	0.564	5.93456e-165	NO	NA	down regulated	GPRC5A
ZNF677	3.44088e-169	0.0606207	0.17	0.085	9.37882e-165	NO	NA	up regulated	ZNF677
ZHX3	4.8623e-169	0.0688026	0.238	0.138	1.32532e-164	NO	NA	up regulated	ZHX3
MLLT11	9.16554e-169	0.14141	0.444	0.314	2.49825e-164	NO	NA	up regulated	MLLT11
TJP3	9.76e-169	-0.0382703	0.004	0.064	2.66028e-164	NO	NA	down regulated	TJP3
KLF7	1.07504e-168	0.079913	0.277	0.171	2.93023e-164	NO	NA	up regulated	KLF7
COPS6	2.10598e-168	0.150184	0.877	0.825	5.74026e-164	NO	NA	up regulated	COPS6
PPP1R1B	2.76508e-168	-0.0960187	0.01	0.074	7.53678e-164	NO	NA	down regulated	PPP1R1B
TAF9	3.30029e-168	0.123509	0.922	0.89	8.99561e-164	NO	NA	up regulated	TAF9
ECE1	3.36548e-168	0.12662	0.436	0.322	9.17329e-164	NO	NA	up regulated	ECE1
PRKAG2	3.90431e-168	0.100371	0.393	0.278	1.0642e-163	NO	NA	up regulated	PRKAG2
GOLT1A	4.51423e-168	-0.0483169	0.023	0.098	1.23044e-163	NO	NA	down regulated	GOLT1A
RPP25	4.70212e-168	-0.130441	0.306	0.439	1.28166e-163	NO	NA	down regulated	RPP25
GAS2L1	6.23974e-168	0.123157	0.473	0.363	1.70077e-163	NO	NA	up regulated	GAS2L1
FOXQ1	9.14465e-168	-0.0485264	0.015	0.084	2.49256e-163	NO	NA	down regulated	FOXQ1
MAGEA10	1.94571e-167	0.0604553	0.122	0.052	5.30342e-163	NO	NA	up regulated	MAGEA10
ADAMTS5	2.42584e-167	0.0301857	0.051	0.011	6.61211e-163	NO	NA	up regulated	ADAMTS5
PRR5	2.82096e-167	-0.0700236	0.123	0.236	7.6891e-163	NO	NA	down regulated	PRR5
BATF3	2.82904e-167	0.0861312	0.244	0.144	7.71112e-163	NO	NA	up regulated	BATF3
ARL16	2.99267e-167	0.126548	0.68	0.593	8.15713e-163	NO	NA	up regulated	ARL16
ERVMER34-1	3.29909e-167	-0.0452371	0.029	0.108	8.99232e-163	NO	NA	down regulated	ERVMER34-1
SLC16A2	3.50925e-167	0.0680728	0.163	0.082	9.56515e-163	NO	NA	up regulated	SLC16A2
CENPN	3.57819e-167	0.157999	0.816	0.771	9.75306e-163	NO	NA	up regulated	CENPN
HK1	4.28174e-167	0.110533	0.445	0.332	1.16707e-162	NO	NA	up regulated	HK1
DENND5A	8.75994e-167	0.0678093	0.233	0.135	2.3877e-162	NO	NA	up regulated	DENND5A
DSTN	1.15953e-166	0.172539	0.993	0.987	3.16053e-162	NO	NA	up regulated	DSTN
NEK6	1.32855e-166	0.141235	0.565	0.462	3.62124e-162	NO	NA	up regulated	NEK6
KIAA1522	1.62547e-166	-0.0761929	0.157	0.278	4.43053e-162	NO	NA	down regulated	KIAA1522
DLG3	2.94811e-166	-0.053808	0.064	0.16	8.03567e-162	NO	NA	down regulated	DLG3
IGFBP5	3.31757e-166	0.476638	0.193	0.105	9.04271e-162	NO	NA	up regulated	IGFBP5
NAA10	4.98823e-166	0.128125	0.966	0.951	1.35964e-161	NO	NA	up regulated	NAA10
MARC1	6.73732e-166	-0.0475703	0.042	0.127	1.83639e-161	NO	NA	down regulated	MARC1
MALT1	1.09428e-165	0.0878436	0.291	0.186	2.98268e-161	NO	NA	up regulated	MALT1
EVC	1.24215e-165	0.0381903	0.098	0.037	3.38572e-161	NO	NA	up regulated	EVC
DEF8	1.27722e-165	0.132781	0.84	0.788	3.48131e-161	NO	NA	up regulated	DEF8
RPL26L1	1.67513e-165	0.139349	0.879	0.848	4.56589e-161	NO	NA	up regulated	RPL26L1
CPQ	1.79875e-165	0.0391131	0.099	0.037	4.90285e-161	NO	NA	up regulated	CPQ
BTG2	2.77867e-165	-0.0560761	0.039	0.123	7.57382e-161	NO	NA	down regulated	BTG2
ANXA3	4.46346e-165	-0.142971	0.327	0.462	1.21661e-160	NO	NA	down regulated	ANXA3
GS1-600G8.5	5.8617e-165	0.137329	0.07	0.021	1.59772e-160	NO	NA	up regulated	GS1-600G8.5
MAP1LC3A	6.99067e-165	0.109737	0.297	0.19	1.90545e-160	NO	NA	up regulated	MAP1LC3A
MYO5B	9.96004e-165	-0.0653393	0.104	0.211	2.71481e-160	NO	NA	down regulated	MYO5B
ASB1	1.06794e-164	0.113883	0.442	0.331	2.91088e-160	NO	NA	up regulated	ASB1
FAM127C	1.51802e-164	0.0731338	0.23	0.134	4.13767e-160	NO	NA	up regulated	FAM127C
A1BG	1.58747e-164	0.105833	0.351	0.234	4.32698e-160	NO	NA	up regulated	A1BG
MMP3	1.68445e-164	0.115763	0.043	0.008	4.5913e-160	NO	EMT gene	up regulated	MMP3
TTC9	1.88606e-164	-0.0550686	0.042	0.127	5.14082e-160	NO	NA	down regulated	TTC9
TRPV2	2.00787e-164	0.0571795	0.113	0.047	5.47285e-160	NO	NA	up regulated	TRPV2
KATNAL1	2.83391e-164	0.0689024	0.24	0.142	7.7244e-160	NO	NA	up regulated	KATNAL1
U47924.27	4.75962e-164	-0.0344523	0.003	0.062	1.29733e-159	NO	NA	down regulated	U47924.27
CREB5	1.33599e-163	0.0877357	0.199	0.109	3.64152e-159	NO	NA	up regulated	CREB5
ERCC2	1.34322e-163	0.0807132	0.271	0.169	3.66122e-159	NO	NA	up regulated	ERCC2
RPL35	1.5197e-163	-0.113565	1	1	4.14224e-159	NO	NA	down regulated	RPL35
EIF3K	1.93836e-163	-0.160877	0.955	0.965	5.28339e-159	NO	NA	down regulated	EIF3K
SEC22C	2.90608e-163	0.106277	0.491	0.379	7.9211e-159	NO	NA	up regulated	SEC22C
HDLBP	5.2242e-163	0.142082	0.847	0.803	1.42396e-158	NO	NA	up regulated	HDLBP
RNF208	5.89383e-163	-0.0483056	0.025	0.1	1.60648e-158	NO	NA	down regulated	RNF208
WNT7A	8.79244e-163	-0.0655023	0.031	0.109	2.39656e-158	NO	NA	down regulated	WNT7A
WIPI1	1.35631e-162	0.0767781	0.294	0.186	3.6969e-158	NO	NA	up regulated	WIPI1
ANK3	1.40642e-162	-0.0503237	0.036	0.116	3.83348e-158	NO	NA	down regulated	ANK3
IGFBP3	1.92688e-162	0.81351	0.51	0.417	5.25211e-158	UP	EMT gene	up regulated	IGFBP3
NDFIP2	3.0875e-162	-0.112171	0.319	0.443	8.41559e-158	NO	NA	down regulated	NDFIP2
PTPN6	3.79978e-162	-0.0391064	0.026	0.101	1.03571e-157	NO	NA	down regulated	PTPN6
GPX1	4.06578e-162	0.155395	0.973	0.948	1.10821e-157	NO	NA	up regulated	GPX1
COX17	4.16401e-162	-0.158266	0.881	0.909	1.13498e-157	NO	NA	down regulated	COX17
NDST1	1.90613e-161	0.0929237	0.353	0.242	5.19554e-157	NO	NA	up regulated	NDST1
MRPL11	2.34386e-161	-0.134163	0.915	0.932	6.38867e-157	NO	NA	down regulated	MRPL11
KIRREL3	2.59394e-161	0.0190704	0.04	0.007	7.07031e-157	NO	NA	up regulated	KIRREL3
SGCE	3.86166e-161	0.0703078	0.227	0.132	1.05257e-156	NO	NA	up regulated	SGCE
ENC1	4.79454e-161	0.100776	0.363	0.251	1.30685e-156	NO	NA	up regulated	ENC1
DAPP1	6.00736e-161	-0.032449	0.009	0.071	1.63743e-156	NO	NA	down regulated	DAPP1
PVRL4	1.32384e-160	-0.045871	0.018	0.088	3.60838e-156	NO	NA	down regulated	PVRL4
GADD45GIP1	5.64239e-160	0.133898	0.986	0.981	1.53795e-155	NO	NA	up regulated	GADD45GIP1
PRPS1	6.11821e-160	0.135199	0.559	0.465	1.66764e-155	NO	NA	up regulated	PRPS1
MT1F	6.18107e-160	-0.100009	0.207	0.337	1.68478e-155	NO	NA	down regulated	MT1F
CREG1	1.04844e-159	-0.0852254	0.205	0.326	2.85773e-155	NO	NA	down regulated	CREG1
CHST2	1.09745e-159	0.0405693	0.092	0.035	2.99132e-155	NO	NA	up regulated	CHST2
DBN1	2.06906e-159	0.103782	0.475	0.359	5.63965e-155	NO	NA	up regulated	DBN1
DUSP1	2.34548e-159	0.149075	0.409	0.299	6.39308e-155	NO	NA	up regulated	DUSP1
CTC-347C20.2	2.54176e-159	0.0187321	0.028	0.003	6.92808e-155	NO	NA	up regulated	CTC-347C20.2
NTNG1	6.83374e-159	0.0299846	0.058	0.016	1.86267e-154	NO	NA	up regulated	NTNG1
PDCD6	1.26111e-158	-0.185745	0.911	0.923	3.43741e-154	NO	NA	down regulated	PDCD6
COMMD7	1.28768e-158	0.138797	0.743	0.668	3.50982e-154	NO	NA	up regulated	COMMD7
RPS23	1.58336e-158	-0.110393	1	1	4.31576e-154	NO	NA	down regulated	RPS23
NDUFB1	1.61815e-158	-0.142465	0.817	0.866	4.4106e-154	NO	NA	down regulated	NDUFB1
SGK1	1.85445e-158	0.0901859	0.323	0.211	5.05467e-154	NO	NA	up regulated	SGK1
DPF3	1.96215e-158	0.0261288	0.052	0.012	5.34824e-154	NO	NA	up regulated	DPF3
PDE4DIP	2.18532e-158	0.101616	0.299	0.197	5.95654e-154	NO	NA	up regulated	PDE4DIP
OSTM1	2.24496e-158	0.0752916	0.308	0.2	6.11909e-154	NO	NA	up regulated	OSTM1
MYO1D	2.96401e-158	-0.0462449	0.038	0.118	8.079e-154	NO	NA	down regulated	MYO1D
ECSCR	3.14944e-158	0.0463145	0.072	0.023	8.58442e-154	NO	NA	up regulated	ECSCR
TWF2	3.75586e-158	0.112631	0.475	0.368	1.02374e-153	NO	NA	up regulated	TWF2
COL13A1	4.13549e-158	0.0384855	0.074	0.024	1.12721e-153	NO	NA	up regulated	COL13A1
SLC14A1	1.05867e-157	0.0558443	0.049	0.011	2.88561e-153	NO	NA	up regulated	SLC14A1
TMEM55A	1.37577e-157	0.0772852	0.286	0.183	3.74993e-153	NO	NA	up regulated	TMEM55A
ROBO3	1.42565e-157	0.0453482	0.145	0.07	3.88589e-153	NO	NA	up regulated	ROBO3
STAC	1.44129e-157	0.0415872	0.116	0.05	3.92852e-153	NO	NA	up regulated	STAC
RP11-295G20.2	1.51001e-157	-0.125236	0.354	0.475	4.11584e-153	NO	NA	down regulated	RP11-295G20.2
DHX29	1.57345e-157	0.130022	0.715	0.641	4.28876e-153	NO	NA	up regulated	DHX29
ZFP36	4.67854e-157	-0.0550447	0.067	0.159	1.27523e-152	NO	NA	down regulated	ZFP36
SNAI2	6.5619e-157	0.126919	0.32	0.214	1.78858e-152	NO	EMT gene	up regulated	SNAI2
UTRN	6.62898e-157	0.0842034	0.346	0.236	1.80686e-152	NO	NA	up regulated	UTRN
FBXO32	1.23538e-156	0.240407	0.381	0.273	3.36727e-152	NO	NA	up regulated	FBXO32
BAZ1B	1.303e-156	0.164799	0.806	0.75	3.55159e-152	NO	NA	up regulated	BAZ1B
CCND3	1.68408e-156	0.322564	0.634	0.534	4.5903e-152	NO	NA	up regulated	CCND3
RBM24	2.02623e-156	0.0341838	0.084	0.03	5.52288e-152	NO	NA	up regulated	RBM24
RAC3	2.37989e-156	-0.158199	0.392	0.512	6.48687e-152	NO	NA	down regulated	RAC3
ITGA11	3.43127e-156	0.0181303	0.033	0.005	9.3526e-152	NO	NA	up regulated	ITGA11
PDAP1	3.48744e-156	0.121188	0.974	0.955	9.50571e-152	NO	NA	up regulated	PDAP1
TLN2	3.63206e-156	0.0644376	0.248	0.148	9.89992e-152	NO	NA	up regulated	TLN2
YWHAE	4.33354e-156	0.128728	0.98	0.97	1.18119e-151	NO	NA	up regulated	YWHAE
FOXP1	9.41124e-156	0.145747	0.526	0.423	2.56522e-151	NO	NA	up regulated	FOXP1
KLK11	1.23471e-155	-0.0661774	0.011	0.073	3.36545e-151	NO	NA	down regulated	KLK11
PTK6	1.31253e-155	-0.0383337	0.022	0.092	3.57756e-151	NO	NA	down regulated	PTK6
CAPN8	3.29441e-155	-0.0416861	0.004	0.06	8.97958e-151	NO	NA	down regulated	CAPN8
KLF2	3.39616e-155	0.0704336	0.194	0.107	9.25691e-151	NO	NA	up regulated	KLF2
LY6K	3.64254e-155	-0.398579	0.396	0.484	9.92848e-151	NO	NA	down regulated	LY6K
DGUOK-AS1	5.91179e-155	-0.0529618	0.053	0.139	1.61138e-150	NO	NA	down regulated	DGUOK-AS1
SPRR1B	7.42008e-155	-0.235601	0.01	0.071	2.02249e-150	NO	NA	down regulated	SPRR1B
MOCS2	1.07407e-154	0.164122	0.637	0.543	2.92758e-150	NO	NA	up regulated	MOCS2
BMP4	1.22099e-154	-0.17649	0.075	0.165	3.32805e-150	NO	NA	down regulated	BMP4
CD46	1.3056e-154	-0.117424	0.298	0.419	3.55868e-150	NO	NA	down regulated	CD46
MGMT	1.40386e-154	-0.100797	0.282	0.411	3.82651e-150	NO	NA	down regulated	MGMT
SNRPF	1.99516e-154	-0.127525	0.96	0.969	5.43821e-150	NO	NA	down regulated	SNRPF
NR1H2	2.06824e-154	0.11623	0.587	0.49	5.63741e-150	NO	NA	up regulated	NR1H2
CNKSR1	2.31161e-154	-0.0358901	0.025	0.098	6.30077e-150	NO	NA	down regulated	CNKSR1
COL5A3	3.83623e-154	0.0267416	0.043	0.009	1.04564e-149	NO	EMT gene	up regulated	COL5A3
FZD2	4.16796e-154	0.0770442	0.185	0.102	1.13606e-149	NO	NA	up regulated	FZD2
ALDOA	5.47839e-154	0.159134	0.996	0.993	1.49324e-149	NO	NA	up regulated	ALDOA
MMP16	6.59513e-154	0.0299686	0.086	0.031	1.79763e-149	NO	NA	up regulated	MMP16
CAV2	7.18384e-154	0.102132	0.803	0.666	1.9581e-149	NO	NA	up regulated	CAV2
KRT16	8.54213e-154	-0.20008	0.03	0.104	2.32833e-149	NO	NA	down regulated	KRT16
C1orf21	1.036e-153	0.0933373	0.367	0.253	2.82384e-149	NO	NA	up regulated	C1orf21
FHL3	1.37026e-153	0.114934	0.348	0.246	3.73492e-149	NO	NA	up regulated	FHL3
RASA3	1.78298e-153	0.0461036	0.143	0.069	4.85986e-149	NO	NA	up regulated	RASA3
CAPZA2	1.88483e-153	0.109607	0.734	0.652	5.13748e-149	NO	NA	up regulated	CAPZA2
EVI2A	1.94892e-153	0.0242318	0.051	0.013	5.31217e-149	NO	NA	up regulated	EVI2A
LRRC17	3.55209e-153	0.0844674	0.051	0.013	9.68194e-149	NO	NA	up regulated	LRRC17
H1F0	5.20861e-153	-0.12872	0.369	0.498	1.41971e-148	NO	NA	down regulated	H1F0
MRAS	7.01412e-153	0.064426	0.213	0.121	1.91184e-148	NO	NA	up regulated	MRAS
POLR3H	7.39575e-153	0.128557	0.719	0.644	2.01586e-148	NO	NA	up regulated	POLR3H
RPL11	8.83678e-153	-0.111406	1	1	2.40864e-148	NO	NA	down regulated	RPL11
FAM110C	1.00819e-152	-0.0379363	0.018	0.085	2.74804e-148	NO	NA	down regulated	FAM110C
CRIP2	3.99519e-152	0.16244	0.539	0.424	1.08897e-147	NO	NA	up regulated	CRIP2
RIN2	4.59097e-152	0.108355	0.307	0.207	1.25136e-147	NO	NA	up regulated	RIN2
MVP	9.10509e-152	0.0870308	0.333	0.228	2.48177e-147	NO	NA	up regulated	MVP
MRFAP1	9.19722e-152	0.14912	0.888	0.867	2.50689e-147	NO	NA	up regulated	MRFAP1
DYNLRB1	1.04065e-151	0.135868	0.911	0.877	2.83651e-147	NO	NA	up regulated	DYNLRB1
RTKN	1.32773e-151	-0.0699634	0.153	0.267	3.619e-147	NO	NA	down regulated	RTKN
HLA-C	1.94267e-151	0.0939246	0.785	0.664	5.29515e-147	NO	NA	up regulated	HLA-C
RPL38	6.66627e-151	-0.122465	0.999	0.999	1.81702e-146	NO	NA	down regulated	RPL38
ZNF655	7.23334e-151	0.115696	0.567	0.456	1.97159e-146	NO	NA	up regulated	ZNF655
RP11-301G19.1	1.02864e-150	0.0411471	0.045	0.01	2.80377e-146	NO	NA	up regulated	RP11-301G19.1
CCNI	1.07652e-150	0.115593	0.974	0.961	2.93427e-146	NO	NA	up regulated	CCNI
2011-09-01	1.24576e-150	0.143417	0.698	0.614	3.39557e-146	NO	NA	up regulated	2011-09-01
CCAT1	1.77361e-150	-0.0501412	0.013	0.075	4.83433e-146	NO	NA	down regulated	CCAT1
SORD	1.797e-150	-0.108523	0.308	0.431	4.89809e-146	NO	NA	down regulated	SORD
GJB2	3.26689e-150	-0.0813912	0.046	0.127	8.90455e-146	NO	NA	down regulated	GJB2
RASSF4	3.58384e-150	0.052212	0.115	0.051	9.76846e-146	NO	NA	up regulated	RASSF4
OSBPL8	4.27363e-150	0.146614	0.759	0.693	1.16486e-145	NO	NA	up regulated	OSBPL8
LRRC15	4.32923e-150	0.0230457	0.03	0.004	1.18002e-145	NO	EMT gene	up regulated	LRRC15
LOXL1-AS1	4.77689e-150	0.0707654	0.152	0.078	1.30204e-145	NO	NA	up regulated	LOXL1-AS1
CEBPA	4.87604e-150	-0.0478978	0.019	0.085	1.32906e-145	NO	NA	down regulated	CEBPA
DUS1L	7.85189e-150	-0.150818	0.626	0.702	2.14019e-145	NO	NA	down regulated	DUS1L
MICA	7.99345e-150	0.104535	0.395	0.289	2.17878e-145	NO	NA	up regulated	MICA
TEX29	1.0161e-149	0.0296164	0.04	0.008	2.76959e-145	NO	NA	up regulated	TEX29
ATP6V1D	1.42111e-149	0.143983	0.757	0.684	3.87351e-145	NO	NA	up regulated	ATP6V1D
CSNK1E	1.47866e-149	0.134808	0.653	0.569	4.03038e-145	NO	NA	up regulated	CSNK1E
FLI1	1.53832e-149	0.0335209	0.08	0.029	4.19301e-145	NO	NA	up regulated	FLI1
UHMK1	1.77619e-149	0.147882	0.589	0.502	4.84137e-145	NO	NA	up regulated	UHMK1
WNT10A	2.05489e-149	-0.0406184	0.021	0.089	5.601e-145	NO	NA	down regulated	WNT10A
IMPAD1	2.25363e-149	0.111826	0.561	0.459	6.14273e-145	NO	NA	up regulated	IMPAD1
RPL19	2.26964e-149	-0.260442	1	1	6.18636e-145	NO	NA	down regulated	RPL19
RSU1	2.5586e-149	0.104013	0.497	0.391	6.97398e-145	NO	NA	up regulated	RSU1
PRR11	3.66675e-149	0.144332	0.555	0.459	9.99446e-145	NO	NA	up regulated	PRR11
NEK7	4.78754e-149	0.0851814	0.274	0.177	1.30494e-144	NO	NA	up regulated	NEK7
GLRX	5.53013e-149	0.112424	0.478	0.363	1.50735e-144	NO	NA	up regulated	GLRX
KDELC2	6.57373e-149	0.0774624	0.257	0.161	1.7918e-144	NO	NA	up regulated	KDELC2
HID1	2.38276e-148	-0.0399991	0.011	0.072	6.49469e-144	NO	NA	down regulated	HID1
RP6-65G23.3	2.59133e-148	-0.0840411	0.122	0.225	7.06318e-144	NO	NA	down regulated	RP6-65G23.3
CHCHD3	3.54947e-148	0.123508	0.835	0.776	9.67479e-144	NO	NA	up regulated	CHCHD3
BMP1	4.05216e-148	0.0946146	0.278	0.184	1.1045e-143	NO	EMT gene	up regulated	BMP1
TAGLN3	4.38954e-148	0.0462432	0.057	0.016	1.19646e-143	NO	NA	up regulated	TAGLN3
BAIAP2L1	5.57441e-148	-0.1072	0.316	0.444	1.51942e-143	NO	NA	down regulated	BAIAP2L1
SFXN4	7.26834e-148	-0.0985579	0.344	0.466	1.98113e-143	NO	NA	down regulated	SFXN4
ANAPC16	7.82606e-148	-0.125639	0.815	0.857	2.13315e-143	NO	NA	down regulated	ANAPC16
SYNC	9.18089e-148	0.0850911	0.266	0.169	2.50243e-143	NO	NA	up regulated	SYNC
SFTA1P	1.06512e-147	0.247988	0.291	0.198	2.9032e-143	NO	NA	up regulated	SFTA1P
DYNLT3	1.8593e-147	0.152844	0.502	0.404	5.0679e-143	NO	NA	up regulated	DYNLT3
RP11-818F20.5	1.98599e-147	0.0459389	0.109	0.047	5.4132e-143	NO	NA	up regulated	RP11-818F20.5
PRMT2	2.02535e-147	0.122387	0.749	0.663	5.52049e-143	NO	NA	up regulated	PRMT2
DEGS2	2.14455e-147	-0.0472264	0.005	0.059	5.84541e-143	NO	NA	down regulated	DEGS2
KIF1A	2.21891e-147	-0.10329	0.013	0.073	6.04808e-143	NO	NA	down regulated	KIF1A
AKR1C3	2.22592e-147	-0.245831	0.15	0.253	6.0672e-143	NO	NA	down regulated	AKR1C3
RP5-1159O4.1	3.03817e-147	-0.0469181	0.043	0.123	8.28113e-143	NO	NA	down regulated	RP5-1159O4.1
EGFL7	4.6479e-147	-0.115434	0.354	0.487	1.26688e-142	NO	NA	down regulated	EGFL7
CSRP1	5.11896e-147	0.153135	0.634	0.55	1.39527e-142	NO	NA	up regulated	CSRP1
RAB11FIP5	5.2361e-147	0.0566683	0.191	0.107	1.42721e-142	NO	NA	up regulated	RAB11FIP5
PKP1	8.58376e-147	-0.0602927	0.03	0.102	2.33967e-142	NO	NA	down regulated	PKP1
AFAP1L1	1.20582e-146	0.0625592	0.21	0.122	3.28672e-142	NO	NA	up regulated	AFAP1L1
EBF1	1.77911e-146	0.0246375	0.044	0.009	4.84932e-142	NO	NA	up regulated	EBF1
CTD-2587H24.5	3.9483e-146	0.0325944	0.069	0.023	1.07619e-141	NO	NA	up regulated	CTD-2587H24.5
GPC6	5.10276e-146	0.0512477	0.111	0.048	1.39086e-141	NO	NA	up regulated	GPC6
GNA12	5.30693e-146	0.0885547	0.322	0.223	1.44651e-141	NO	NA	up regulated	GNA12
LDOC1	9.74605e-146	0.0875849	0.268	0.173	2.65648e-141	NO	NA	up regulated	LDOC1
LUZP1	1.35048e-145	0.118894	0.718	0.622	3.681e-141	NO	NA	up regulated	LUZP1
CAMSAP3	1.48452e-145	-0.0316819	0.012	0.072	4.04636e-141	NO	NA	down regulated	CAMSAP3
MNX1-AS1	1.50623e-145	-0.0488516	0.047	0.127	4.10553e-141	NO	NA	down regulated	MNX1-AS1
STRBP	1.6816e-145	-0.100627	0.335	0.46	4.58355e-141	NO	NA	down regulated	STRBP
CTD-2066L21.3	1.88309e-145	0.0277118	0.063	0.019	5.13273e-141	NO	NA	up regulated	CTD-2066L21.3
TMPRSS13	1.93998e-145	-0.0289816	0.003	0.054	5.28779e-141	NO	NA	down regulated	TMPRSS13
SULT1A1	2.33109e-145	-0.0524686	0.06	0.146	6.35385e-141	NO	NA	down regulated	SULT1A1
SNCG	5.23379e-145	-0.205329	0.185	0.292	1.42657e-140	NO	NA	down regulated	SNCG
NUP210	5.41489e-145	-0.0642056	0.109	0.209	1.47594e-140	NO	NA	down regulated	NUP210
RPS14	7.51305e-145	-0.10175	1	1	2.04783e-140	NO	NA	down regulated	RPS14
EPHB1	9.1589e-145	0.0291907	0.052	0.014	2.49644e-140	NO	NA	up regulated	EPHB1
LMF2	9.89112e-145	0.0983471	0.432	0.328	2.69602e-140	NO	NA	up regulated	LMF2
RAB20	1.15331e-144	-0.0775383	0.128	0.232	3.14357e-140	NO	NA	down regulated	RAB20
PGRMC2	1.61356e-144	0.112458	0.542	0.443	4.39809e-140	NO	NA	up regulated	PGRMC2
FAM129A	2.11005e-144	0.111693	0.272	0.177	5.75136e-140	NO	NA	up regulated	FAM129A
ALDH3A2	2.64963e-144	-0.111246	0.317	0.431	7.22211e-140	NO	NA	down regulated	ALDH3A2
FBXL7	3.08893e-144	0.0226483	0.055	0.015	8.4195e-140	NO	NA	up regulated	FBXL7
OAS1	5.06111e-144	-0.0822425	0.055	0.137	1.37951e-139	NO	NA	down regulated	OAS1
CHDH	5.51906e-144	-0.0370994	0.014	0.076	1.50433e-139	NO	NA	down regulated	CHDH
SURF1	5.66814e-144	-0.11701	0.615	0.71	1.54496e-139	NO	NA	down regulated	SURF1
PRKAR2B	7.5035e-144	0.0696949	0.201	0.114	2.04523e-139	NO	NA	up regulated	PRKAR2B
TNFRSF18	8.91653e-144	-0.0376451	0.012	0.071	2.43038e-139	NO	NA	down regulated	TNFRSF18
AFAP1	1.19096e-143	0.0885385	0.287	0.191	3.24619e-139	NO	NA	up regulated	AFAP1
CYBRD1	1.22509e-143	0.0687094	0.238	0.146	3.33923e-139	NO	NA	up regulated	CYBRD1
CKMT1A	1.29525e-143	-0.0281146	0.005	0.059	3.53046e-139	NO	NA	down regulated	CKMT1A
SYT11	1.60868e-143	0.0319021	0.068	0.022	4.38478e-139	NO	NA	up regulated	SYT11
ELOVL1	1.65035e-143	0.113521	0.658	0.569	4.49837e-139	NO	NA	up regulated	ELOVL1
VAV1	1.93089e-143	-0.037287	0.017	0.079	5.26304e-139	NO	NA	down regulated	VAV1
LAMB1	1.96831e-143	0.0877761	0.327	0.225	5.36501e-139	NO	NA	up regulated	LAMB1
PSG1	3.291e-143	0.0370797	0.032	0.005	8.97027e-139	NO	NA	up regulated	PSG1
GUK1	3.37282e-143	0.111834	0.996	0.993	9.19329e-139	NO	NA	up regulated	GUK1
CYP2S1	5.48247e-143	-0.0386091	0.03	0.101	1.49436e-138	NO	NA	down regulated	CYP2S1
COLGALT1	5.95617e-143	0.101283	0.503	0.402	1.62347e-138	NO	EMT gene	up regulated	COLGALT1
FOSL2	1.03357e-142	0.0992186	0.392	0.288	2.81719e-138	NO	NA	up regulated	FOSL2
BUD31	1.5003e-142	0.129676	0.926	0.892	4.08936e-138	NO	NA	up regulated	BUD31
FOXS1	1.5531e-142	0.0374517	0.051	0.013	4.23327e-138	NO	NA	up regulated	FOXS1
TNFSF4	1.55339e-142	0.0246923	0.03	0.004	4.23407e-138	NO	NA	up regulated	TNFSF4
DYNC1I2	1.89132e-142	0.118183	0.662	0.577	5.15516e-138	NO	NA	up regulated	DYNC1I2
ACO1	2.37978e-142	0.0811591	0.302	0.203	6.48657e-138	NO	NA	up regulated	ACO1
BACE2	3.26099e-142	0.100505	0.545	0.433	8.88849e-138	NO	NA	up regulated	BACE2
SEC14L1	1.18029e-141	0.12181	0.517	0.419	3.21711e-137	NO	NA	up regulated	SEC14L1
CACNG8	1.7315e-141	0.0494044	0.129	0.061	4.71955e-137	NO	NA	up regulated	CACNG8
GOLIM4	5.47041e-141	0.113267	0.631	0.526	1.49107e-136	NO	NA	up regulated	GOLIM4
VPS9D1-AS1	6.13906e-141	-0.0783576	0.147	0.252	1.67332e-136	NO	NA	down regulated	VPS9D1-AS1
AP1G2	6.64043e-141	-0.0457382	0.066	0.153	1.80998e-136	NO	NA	down regulated	AP1G2
SPRY1	8.19992e-141	-0.0860321	0.082	0.173	2.23505e-136	NO	NA	down regulated	SPRY1
DOK1	1.17025e-140	0.0668509	0.161	0.086	3.18975e-136	NO	NA	up regulated	DOK1
FTH1	1.32357e-140	-0.146151	1	1	3.60767e-136	NO	NA	down regulated	FTH1
TMEM40	1.4143e-140	-0.0725846	0.103	0.202	3.85496e-136	NO	NA	down regulated	TMEM40
OPTN	2.15135e-140	0.125662	0.572	0.463	5.86392e-136	NO	NA	up regulated	OPTN
FAM210A	3.59737e-140	0.131717	0.509	0.415	9.80536e-136	NO	NA	up regulated	FAM210A
NDUFA11	4.23975e-140	0.109335	0.969	0.956	1.15563e-135	NO	NA	up regulated	NDUFA11
DSG3	4.78656e-140	-0.0389699	0.012	0.07	1.30467e-135	NO	NA	down regulated	DSG3
QPRT	9.79107e-140	-0.181126	0.196	0.299	2.66875e-135	NO	NA	down regulated	QPRT
NRGN	1.42594e-139	0.0777562	0.269	0.174	3.88667e-135	NO	NA	up regulated	NRGN
DCTN3	1.64601e-139	0.306168	0.745	0.674	4.48652e-135	NO	NA	up regulated	DCTN3
HOXA7	1.92698e-139	-0.0722376	0.103	0.2	5.25237e-135	NO	NA	down regulated	HOXA7
CCDC109B	2.50815e-139	0.105397	0.558	0.45	6.83645e-135	NO	NA	up regulated	CCDC109B
PDCD1LG2	2.97613e-139	0.0231494	0.044	0.01	8.11204e-135	NO	NA	up regulated	PDCD1LG2
ARHGDIB	3.98716e-139	-0.202845	0.32	0.427	1.08678e-134	NO	NA	down regulated	ARHGDIB
CTC-260E6.6	5.06465e-139	0.0312956	0.09	0.036	1.38047e-134	NO	NA	up regulated	CTC-260E6.6
KRT15	7.19211e-139	-0.21397	0.125	0.221	1.96035e-134	NO	NA	down regulated	KRT15
ZNF165	8.4408e-139	-0.0387654	0.022	0.087	2.30071e-134	NO	NA	down regulated	ZNF165
SMPDL3B	1.00089e-138	-0.0300299	0.008	0.062	2.72813e-134	NO	NA	down regulated	SMPDL3B
ZBTB18	1.15714e-138	0.0456765	0.122	0.058	3.15402e-134	NO	NA	up regulated	ZBTB18
CCDC82	1.4439e-138	0.086623	0.344	0.243	3.93564e-134	NO	NA	up regulated	CCDC82
SLC27A5	3.18749e-138	-0.101735	0.257	0.374	8.68813e-134	NO	NA	down regulated	SLC27A5
SNTA1	3.28362e-138	0.0663352	0.262	0.167	8.95015e-134	NO	NA	up regulated	SNTA1
PINK1	3.73422e-138	0.099774	0.433	0.327	1.01784e-133	NO	NA	up regulated	PINK1
SYNJ2	3.76469e-138	0.0807535	0.281	0.186	1.02614e-133	NO	NA	up regulated	SYNJ2
MT-ND4L	4.16082e-138	-0.137141	0.753	0.816	1.13411e-133	NO	NA	down regulated	MT-ND4L
PRR15L	4.16089e-138	-0.0540262	0.004	0.054	1.13413e-133	NO	NA	down regulated	PRR15L
PCDH7	4.2421e-138	-0.0753699	0.099	0.195	1.15627e-133	NO	NA	down regulated	PCDH7
GLS	5.7624e-138	0.0977066	0.437	0.329	1.57066e-133	NO	NA	up regulated	GLS
NRARP	8.96635e-138	-0.0395033	0.016	0.076	2.44396e-133	NO	NA	down regulated	NRARP
EEF1B2	1.39139e-137	-0.131693	0.995	0.998	3.7925e-133	NO	NA	down regulated	EEF1B2
SLC37A1	2.25215e-137	-0.0424155	0.041	0.115	6.1387e-133	NO	NA	down regulated	SLC37A1
DIXDC1	2.58277e-137	0.0617024	0.181	0.101	7.03987e-133	NO	NA	up regulated	DIXDC1
SSX1	2.67668e-137	0.0549341	0.062	0.019	7.29583e-133	NO	NA	up regulated	SSX1
RND3	2.79058e-137	0.140257	0.531	0.433	7.60629e-133	NO	NA	up regulated	RND3
NCEH1	3.80191e-137	0.112864	0.353	0.256	1.03629e-132	NO	NA	up regulated	NCEH1
CHPT1	1.47678e-136	0.115128	0.666	0.559	4.02525e-132	NO	NA	up regulated	CHPT1
CALM2	3.37368e-136	0.15644	0.989	0.977	9.19565e-132	NO	NA	up regulated	CALM2
RAC2	4.51191e-136	0.121165	0.374	0.271	1.22981e-131	NO	NA	up regulated	RAC2
SCN1B	5.67628e-136	0.0403425	0.118	0.055	1.54718e-131	NO	NA	up regulated	SCN1B
CERCAM	6.04827e-136	0.075517	0.281	0.186	1.64858e-131	NO	NA	up regulated	CERCAM
SNTB2	7.6263e-136	0.102669	0.432	0.332	2.0787e-131	NO	NA	up regulated	SNTB2
RABGAP1L	1.13131e-135	-0.0592882	0.073	0.158	3.0836e-131	NO	NA	down regulated	RABGAP1L
NID1	1.20415e-135	0.0464267	0.138	0.069	3.28214e-131	NO	NA	up regulated	NID1
GJC1	1.73826e-135	0.0729653	0.307	0.205	4.73799e-131	NO	NA	up regulated	GJC1
VCAM1	1.75847e-135	0.0251634	0.029	0.004	4.79306e-131	NO	EMT gene	up regulated	VCAM1
IGFN1	2.64914e-135	0.0730851	0.098	0.041	7.22077e-131	NO	NA	up regulated	IGFN1
NR4A1	2.94597e-135	-0.0738846	0.079	0.165	8.02984e-131	NO	NA	down regulated	NR4A1
CMTM6	3.17588e-135	0.114678	0.683	0.601	8.65648e-131	NO	NA	up regulated	CMTM6
MAD2L2	3.53629e-135	0.124281	0.784	0.726	9.63888e-131	NO	NA	up regulated	MAD2L2
CYB5A	3.63407e-135	-0.177451	0.595	0.671	9.9054e-131	NO	NA	down regulated	CYB5A
CD36	3.84251e-135	0.0751475	0.039	0.008	1.04735e-130	NO	NA	up regulated	CD36
FMN2	4.69296e-135	0.0311132	0.076	0.028	1.27916e-130	NO	NA	up regulated	FMN2
EFHD1	6.7054e-135	-0.0546986	0.029	0.095	1.82769e-130	NO	NA	down regulated	EFHD1
STK25	7.28039e-135	0.123695	0.679	0.609	1.98442e-130	NO	NA	up regulated	STK25
HOMER3	9.40919e-135	0.121291	0.668	0.565	2.56466e-130	NO	NA	up regulated	HOMER3
ARHGAP29	9.86481e-135	0.167419	0.662	0.593	2.68885e-130	NO	NA	up regulated	ARHGAP29
SAE1	1.16957e-134	0.118521	0.673	0.603	3.18788e-130	NO	NA	up regulated	SAE1
MANF	1.5624e-134	0.164751	0.744	0.682	4.25864e-130	NO	NA	up regulated	MANF
TMEM134	1.68755e-134	-0.14008	0.579	0.675	4.59974e-130	NO	NA	down regulated	TMEM134
PAX9	1.72443e-134	-0.0388968	0.028	0.095	4.70027e-130	NO	NA	down regulated	PAX9
BMPR2	1.80764e-134	0.0791558	0.334	0.234	4.92708e-130	NO	NA	up regulated	BMPR2
FAM127B	3.32956e-134	0.114957	0.642	0.558	9.07538e-130	NO	NA	up regulated	FAM127B
NFIA	4.26136e-134	-0.0750096	0.136	0.237	1.16152e-129	NO	NA	down regulated	NFIA
RP11-184M15.1	4.79302e-134	0.022359	0.03	0.005	1.30643e-129	NO	NA	up regulated	RP11-184M15.1
CHIC2	5.68083e-134	0.105067	0.377	0.281	1.54842e-129	NO	NA	up regulated	CHIC2
PRRG2	5.88253e-134	-0.0407821	0.046	0.121	1.6034e-129	NO	NA	down regulated	PRRG2
HIF1A-AS2	5.89849e-134	0.0395788	0.041	0.009	1.60775e-129	NO	NA	up regulated	HIF1A-AS2
LGALS4	7.07185e-134	-0.273815	0.031	0.096	1.92757e-129	NO	NA	down regulated	LGALS4
RBP1	7.95044e-134	-0.218869	0.168	0.269	2.16705e-129	NO	NA	down regulated	RBP1
TTC39A	8.80182e-134	-0.0412221	0.025	0.09	2.39911e-129	NO	NA	down regulated	TTC39A
YIF1B	1.49841e-133	0.10275	0.517	0.42	4.08421e-129	NO	NA	up regulated	YIF1B
CDH17	1.74253e-133	-0.0495743	0.004	0.052	4.74961e-129	NO	NA	down regulated	CDH17
PTGFRN	1.83615e-133	-0.066502	0.139	0.242	5.0048e-129	NO	NA	down regulated	PTGFRN
UBXN6	2.59017e-133	0.109264	0.529	0.433	7.06002e-129	NO	NA	up regulated	UBXN6
MYEOV2	3.29993e-133	0.120328	0.964	0.961	8.99463e-129	NO	NA	up regulated	MYEOV2
GAPDH	3.50319e-133	0.15469	1	1	9.54864e-129	NO	NA	up regulated	GAPDH
SYT8	3.5207e-133	-0.0541248	0.011	0.065	9.59638e-129	NO	NA	down regulated	SYT8
FAM92A1	3.86029e-133	0.0999422	0.538	0.422	1.0522e-128	NO	NA	up regulated	FAM92A1
RPL31	5.3304e-133	-0.0975756	1	1	1.45291e-128	NO	NA	down regulated	RPL31
MSL3	6.27079e-133	0.0923545	0.356	0.258	1.70923e-128	NO	NA	up regulated	MSL3
BCKDK	7.42847e-133	0.113258	0.72	0.645	2.02478e-128	NO	NA	up regulated	BCKDK
EREG	8.35901e-133	-0.121992	0.114	0.209	2.27842e-128	NO	NA	down regulated	EREG
SH3RF3	1.22732e-132	0.0251543	0.061	0.019	3.34529e-128	NO	NA	up regulated	SH3RF3
PYCARD	1.29353e-132	-0.197592	0.265	0.366	3.52577e-128	NO	NA	down regulated	PYCARD
TMEM248	1.29383e-132	0.114006	0.645	0.557	3.5266e-128	NO	NA	up regulated	TMEM248
KLK5	1.33473e-132	-0.130174	0.036	0.104	3.63809e-128	NO	NA	down regulated	KLK5
FTSJ1	1.36798e-132	0.115004	0.536	0.452	3.72869e-128	NO	NA	up regulated	FTSJ1
ZNF883	1.53471e-132	0.0418988	0.116	0.054	4.18316e-128	NO	NA	up regulated	ZNF883
MAD1L1	1.5641e-132	0.114214	0.415	0.314	4.26327e-128	NO	NA	up regulated	MAD1L1
HMGN3	1.74712e-132	-0.17523	0.861	0.876	4.76213e-128	NO	NA	down regulated	HMGN3
HEBP2	2.2054e-132	-0.166257	0.791	0.852	6.01125e-128	NO	NA	down regulated	HEBP2
EIF4EBP1	2.22058e-132	0.143977	0.958	0.945	6.05265e-128	NO	NA	up regulated	EIF4EBP1
EPS8L1	2.40596e-132	-0.0502152	0.053	0.13	6.55793e-128	NO	NA	down regulated	EPS8L1
SSC5D	2.74085e-132	0.0206367	0.041	0.009	7.47075e-128	NO	NA	up regulated	SSC5D
HORMAD1	4.66201e-132	-0.0376049	0.024	0.087	1.27073e-127	NO	NA	down regulated	HORMAD1
DSC3	6.17632e-132	-0.0533731	0.033	0.101	1.68348e-127	NO	NA	down regulated	DSC3
TMEM237	6.90668e-132	0.115002	0.501	0.407	1.88255e-127	NO	NA	up regulated	TMEM237
PTBP3	1.02286e-131	-0.125866	0.448	0.546	2.788e-127	NO	NA	down regulated	PTBP3
PSD4	1.09179e-131	-0.0436854	0.061	0.141	2.97588e-127	NO	NA	down regulated	PSD4
FAM71E1	1.26383e-131	-0.0810534	0.031	0.098	3.44482e-127	NO	NA	down regulated	FAM71E1
ARHGEF5	1.33854e-131	-0.0397557	0.056	0.135	3.64846e-127	NO	NA	down regulated	ARHGEF5
AP3S1	2.08626e-131	0.136715	0.875	0.826	5.68653e-127	NO	NA	up regulated	AP3S1
HMOX1	2.20411e-131	0.0939751	0.215	0.13	6.00774e-127	NO	NA	up regulated	HMOX1
STUB1	2.74974e-131	0.116907	0.928	0.901	7.49495e-127	NO	NA	up regulated	STUB1
BCAR3	2.78698e-131	0.0887418	0.359	0.259	7.59647e-127	NO	NA	up regulated	BCAR3
TRAK2	3.48987e-131	0.0648827	0.248	0.157	9.51234e-127	NO	NA	up regulated	TRAK2
ABCA7	8.19671e-131	-0.0628954	0.062	0.142	2.23418e-126	NO	NA	down regulated	ABCA7
DOCK2	8.85726e-131	0.0187513	0.045	0.011	2.41422e-126	NO	NA	up regulated	DOCK2
SYNE2	9.73273e-131	-0.115112	0.293	0.41	2.65285e-126	NO	NA	down regulated	SYNE2
EMILIN1	1.00686e-130	0.0387011	0.068	0.024	2.7444e-126	NO	NA	up regulated	EMILIN1
TFF1	1.14308e-130	-0.975046	0.117	0.199	3.1157e-126	DOWN	NA	down regulated	TFF1
CTA-293F17.1	1.19447e-130	-0.0451819	0.055	0.134	3.25578e-126	NO	NA	down regulated	CTA-293F17.1
GNA15	1.22811e-130	-0.0727695	0.109	0.201	3.34747e-126	NO	NA	down regulated	GNA15
CAPNS1	1.39782e-130	0.0943032	0.823	0.753	3.81005e-126	NO	NA	up regulated	CAPNS1
TNFSF10	1.54171e-130	-0.137953	0.067	0.148	4.20224e-126	NO	NA	down regulated	TNFSF10
CEP85L	1.5946e-130	0.0441602	0.149	0.078	4.3464e-126	NO	NA	up regulated	CEP85L
DNAJA4	2.21623e-130	-0.0415027	0.06	0.142	6.04078e-126	NO	NA	down regulated	DNAJA4
CXCL5	3.22145e-130	0.0584418	0.102	0.045	8.78069e-126	NO	NA	up regulated	CXCL5
ZFAND1	4.69059e-130	-0.0924815	0.376	0.49	1.27851e-125	NO	NA	down regulated	ZFAND1
OSR2	4.85353e-130	-0.0491203	0.054	0.131	1.32293e-125	NO	NA	down regulated	OSR2
CCDC71L	5.17505e-130	0.11617	0.373	0.276	1.41056e-125	NO	NA	up regulated	CCDC71L
PTMA	8.85572e-130	-0.128517	1	1	2.4138e-125	NO	NA	down regulated	PTMA
KANK2	9.53282e-130	0.0876542	0.352	0.254	2.59836e-125	NO	NA	up regulated	KANK2
FAM171A1	1.51021e-129	0.0555907	0.184	0.106	4.11639e-125	NO	NA	up regulated	FAM171A1
SPIRE1	1.83807e-129	0.106622	0.315	0.223	5.01004e-125	NO	NA	up regulated	SPIRE1
DPY30	1.83959e-129	-0.137689	0.758	0.801	5.01417e-125	NO	NA	down regulated	DPY30
ITGA4	1.87064e-129	0.047151	0.092	0.039	5.09881e-125	NO	NA	up regulated	ITGA4
PTRHD1	1.93271e-129	-0.112704	0.651	0.737	5.268e-125	NO	NA	down regulated	PTRHD1
CLDN10	2.06114e-129	-0.0479807	0.011	0.065	5.61804e-125	NO	NA	down regulated	CLDN10
AKR1B10	2.17094e-129	-0.172887	0.073	0.154	5.91733e-125	NO	NA	down regulated	AKR1B10
MB	2.41513e-129	-0.0648442	0.027	0.09	6.58291e-125	NO	NA	down regulated	MB
CHD7	2.52872e-129	-0.0949052	0.299	0.41	6.89253e-125	NO	NA	down regulated	CHD7
PHC2	3.01464e-129	0.0921061	0.446	0.343	8.217e-125	NO	NA	up regulated	PHC2
AC017002.1	3.35283e-129	0.017102	0.038	0.008	9.13882e-125	NO	NA	up regulated	AC017002.1
DCLK1	3.48074e-129	0.0310813	0.08	0.031	9.48745e-125	NO	NA	up regulated	DCLK1
C6orf62	3.73133e-129	0.120337	0.608	0.519	1.01705e-124	NO	NA	up regulated	C6orf62
UBASH3B	4.06264e-129	0.078117	0.333	0.233	1.10735e-124	NO	NA	up regulated	UBASH3B
JUNB	4.10545e-129	-0.211211	0.532	0.621	1.11902e-124	NO	NA	down regulated	JUNB
KRT17	4.20184e-129	-0.946666	0.097	0.182	1.1453e-124	DOWN	NA	down regulated	KRT17
FUT11	7.12473e-129	0.0630561	0.217	0.133	1.94199e-124	NO	NA	up regulated	FUT11
TOX2	8.08703e-129	0.0656649	0.156	0.086	2.20428e-124	NO	NA	up regulated	TOX2
MYO6	8.86876e-129	-0.0787979	0.196	0.302	2.41736e-124	NO	NA	down regulated	MYO6
RP11-395G23.3	1.31642e-128	0.0788591	0.302	0.204	3.58816e-124	NO	NA	up regulated	RP11-395G23.3
SH3BGRL	1.45333e-128	0.0905764	0.35	0.253	3.96134e-124	NO	NA	up regulated	SH3BGRL
SMIM1	1.95317e-128	-0.0491329	0.052	0.128	5.32375e-124	NO	NA	down regulated	SMIM1
RAPGEF5	2.10654e-128	-0.0347153	0.022	0.084	5.7418e-124	NO	NA	down regulated	RAPGEF5
RP11-22C11.2	2.21595e-128	-0.0262075	0.005	0.053	6.04003e-124	NO	NA	down regulated	RP11-22C11.2
CYLD	2.29194e-128	0.059051	0.214	0.13	6.24714e-124	NO	NA	up regulated	CYLD
TFAP2A	2.67214e-128	-0.104864	0.303	0.422	7.28346e-124	NO	NA	down regulated	TFAP2A
ANKRD11	2.92623e-128	0.144392	0.868	0.826	7.97603e-124	NO	NA	up regulated	ANKRD11
RP11-49I11.1	3.36569e-128	-0.0739612	0.076	0.159	9.17387e-124	NO	NA	down regulated	RP11-49I11.1
NOTCH3	4.36199e-128	-0.0405559	0.041	0.113	1.18895e-123	NO	NA	down regulated	NOTCH3
RP11-380J14.1	7.47199e-128	0.0169414	0.038	0.008	2.03664e-123	NO	NA	up regulated	RP11-380J14.1
RALY	8.17122e-128	0.116253	0.922	0.9	2.22723e-123	NO	NA	up regulated	RALY
PTGS1	8.21423e-128	-0.0549237	0.02	0.08	2.23895e-123	NO	NA	down regulated	PTGS1
FADS3	8.30297e-128	0.107253	0.415	0.317	2.26314e-123	NO	NA	up regulated	FADS3
DIRAS3	9.75418e-128	0.0994639	0.065	0.022	2.6587e-123	NO	NA	up regulated	DIRAS3
MOK	9.84446e-128	0.276435	0.411	0.319	2.6833e-123	NO	NA	up regulated	MOK
FOLR1	1.27332e-127	-0.0653525	0.016	0.073	3.47069e-123	NO	NA	down regulated	FOLR1
ACOT4	1.92069e-127	-0.0403056	0.034	0.101	5.23522e-123	NO	NA	down regulated	ACOT4
SULT2B1	1.98339e-127	-0.0498347	0.016	0.072	5.40613e-123	NO	NA	down regulated	SULT2B1
U2AF1	2.39283e-127	0.131714	0.906	0.866	6.52214e-123	NO	NA	up regulated	U2AF1
NACA	2.58896e-127	-0.0925395	0.999	1	7.05672e-123	NO	NA	down regulated	NACA
PYURF	3.77792e-127	0.128146	0.847	0.81	1.02975e-122	NO	NA	up regulated	PYURF
TBC1D1	5.39984e-127	0.0914199	0.385	0.285	1.47183e-122	NO	NA	up regulated	TBC1D1
SMARCD2	5.75971e-127	-0.125176	0.366	0.467	1.56992e-122	NO	NA	down regulated	SMARCD2
CHCHD7	6.37393e-127	-0.121708	0.532	0.626	1.73734e-122	NO	NA	down regulated	CHCHD7
PLEKHG6	7.58143e-127	-0.0261192	0.008	0.058	2.06647e-122	NO	NA	down regulated	PLEKHG6
CDK14	8.37751e-127	0.0535635	0.152	0.082	2.28346e-122	NO	NA	up regulated	CDK14
DTD1	8.7401e-127	0.12106	0.708	0.642	2.38229e-122	NO	NA	up regulated	DTD1
DPP10-AS1	1.18575e-126	-0.0593536	0.009	0.06	3.23199e-122	NO	NA	down regulated	DPP10-AS1
ANGPT1	1.55497e-126	0.0274391	0.08	0.031	4.23838e-122	NO	NA	up regulated	ANGPT1
C5orf15	1.8405e-126	0.0935825	0.403	0.307	5.01666e-122	NO	NA	up regulated	C5orf15
USP18	2.11975e-126	-0.0537805	0.12	0.218	5.77779e-122	NO	NA	down regulated	USP18
HES1	2.17419e-126	-0.170486	0.514	0.614	5.92618e-122	NO	NA	down regulated	HES1
AGPAT1	2.43698e-126	0.102831	0.541	0.446	6.64248e-122	NO	NA	up regulated	AGPAT1
HDDC3	2.81477e-126	-0.0871899	0.301	0.413	7.67221e-122	NO	NA	down regulated	HDDC3
TMX4	3.46898e-126	0.0920644	0.457	0.353	9.45541e-122	NO	NA	up regulated	TMX4
FRMPD4	3.63301e-126	0.0118028	0.021	0.002	9.90251e-122	NO	NA	up regulated	FRMPD4
NEBL	4.87028e-126	-0.0512628	0.034	0.1	1.32749e-121	NO	NA	down regulated	NEBL
CACNG7	8.17746e-126	0.0175266	0.033	0.006	2.22893e-121	NO	NA	up regulated	CACNG7
IL1RN	8.44988e-126	-0.0304797	0.007	0.056	2.30318e-121	NO	NA	down regulated	IL1RN
ANO9	1.21056e-125	-0.0275502	0.011	0.064	3.29961e-121	NO	NA	down regulated	ANO9
CYSTM1	1.32008e-125	-0.131446	0.608	0.705	3.59815e-121	NO	NA	down regulated	CYSTM1
TPM3	1.52219e-125	0.14433	0.981	0.975	4.14904e-121	NO	NA	up regulated	TPM3
AGAP2-AS1	1.67346e-125	0.0859331	0.368	0.267	4.56135e-121	NO	NA	up regulated	AGAP2-AS1
ETV5	1.73548e-125	0.0858806	0.482	0.373	4.73041e-121	NO	NA	up regulated	ETV5
ABHD17C	1.79692e-125	-0.0720071	0.149	0.247	4.89787e-121	NO	NA	down regulated	ABHD17C
RWDD1	1.88884e-125	0.111461	0.94	0.932	5.14842e-121	NO	NA	up regulated	RWDD1
COL12A1	1.95655e-125	0.068572	0.191	0.114	5.33296e-121	NO	EMT gene	up regulated	COL12A1
SAP30	3.7047e-125	0.102935	0.421	0.32	1.00979e-120	NO	NA	up regulated	SAP30
EFNA4	5.0562e-125	-0.0613745	0.142	0.24	1.37817e-120	NO	NA	down regulated	EFNA4
MFSD3	5.19452e-125	-0.0840914	0.235	0.345	1.41587e-120	NO	NA	down regulated	MFSD3
RAB34	5.6882e-125	0.11993	0.823	0.721	1.55043e-120	NO	NA	up regulated	RAB34
PTPN22	6.73716e-125	0.0124086	0.025	0.003	1.83635e-120	NO	NA	up regulated	PTPN22
BACE1	7.60505e-125	0.0576163	0.194	0.115	2.07291e-120	NO	NA	up regulated	BACE1
LAPTM4A	8.31565e-125	0.141036	0.732	0.652	2.2666e-120	NO	NA	up regulated	LAPTM4A
PFKP	8.5952e-125	0.114504	0.591	0.502	2.34279e-120	NO	NA	up regulated	PFKP
SLC9A3R1	1.07901e-124	-0.143209	0.409	0.516	2.94107e-120	NO	NA	down regulated	SLC9A3R1
CAPZA1	1.67093e-124	0.121086	0.819	0.764	4.55446e-120	NO	NA	up regulated	CAPZA1
PVRL1	1.82921e-124	-0.0700502	0.15	0.249	4.98587e-120	NO	NA	down regulated	PVRL1
CNTNAP2	1.83925e-124	-0.038004	0.008	0.057	5.01323e-120	NO	NA	down regulated	CNTNAP2
CRAT	2.07408e-124	0.069625	0.298	0.204	5.65331e-120	NO	NA	up regulated	CRAT
RP11-297J22.1	2.92409e-124	0.0272927	0.057	0.018	7.9702e-120	NO	NA	up regulated	RP11-297J22.1
TSR3	3.833e-124	0.111885	0.835	0.771	1.04476e-119	NO	NA	up regulated	TSR3
NDP	5.28988e-124	0.0203768	0.034	0.007	1.44186e-119	NO	NA	up regulated	NDP
ASAH1	7.58401e-124	-0.124781	0.358	0.466	2.06717e-119	NO	NA	down regulated	ASAH1
ST3GAL2	8.08101e-124	0.0560512	0.232	0.145	2.20264e-119	NO	NA	up regulated	ST3GAL2
TRIM58	9.73013e-124	0.0462032	0.093	0.04	2.65214e-119	NO	NA	up regulated	TRIM58
LINC00632	1.17901e-123	0.0286417	0.056	0.018	3.21361e-119	NO	NA	up regulated	LINC00632
DGCR6L	1.26509e-123	0.0936067	0.775	0.698	3.44826e-119	NO	NA	up regulated	DGCR6L
ORMDL1	1.9368e-123	0.115746	0.83	0.783	5.27914e-119	NO	NA	up regulated	ORMDL1
MAOA	2.46408e-123	-0.0408495	0.032	0.097	6.71634e-119	NO	NA	down regulated	MAOA
SLC25A5	3.71571e-123	-0.154208	0.962	0.965	1.01279e-118	NO	NA	down regulated	SLC25A5
FAM162A	4.41606e-123	-0.114507	0.613	0.694	1.20369e-118	NO	NA	down regulated	FAM162A
PPFIBP1	4.85397e-123	0.141142	0.611	0.521	1.32305e-118	NO	NA	up regulated	PPFIBP1
FKBP7	5.3015e-123	0.0451962	0.122	0.061	1.44503e-118	NO	NA	up regulated	FKBP7
FAM216A	7.88021e-123	0.083682	0.371	0.273	2.14791e-118	NO	NA	up regulated	FAM216A
DCXR	8.54323e-123	-0.134638	0.756	0.804	2.32863e-118	NO	NA	down regulated	DCXR
PELO	1.09747e-122	0.115212	0.429	0.336	2.99137e-118	NO	NA	up regulated	PELO
SLC52A3	1.58698e-122	-0.0319456	0.015	0.07	4.32563e-118	NO	NA	down regulated	SLC52A3
SPAG9	1.65512e-122	0.118004	0.652	0.582	4.51136e-118	NO	NA	up regulated	SPAG9
OLFML3	2.30126e-122	0.0990251	0.067	0.025	6.27254e-118	NO	NA	up regulated	OLFML3
LAMC1	2.36428e-122	0.0983718	0.521	0.424	6.44432e-118	NO	EMT gene	up regulated	LAMC1
PPP1R1C	3.28096e-122	-0.0363742	0.034	0.1	8.94292e-118	NO	NA	down regulated	PPP1R1C
WDR54	3.83314e-122	0.101962	0.574	0.477	1.0448e-117	NO	NA	up regulated	WDR54
EVPL	4.41097e-122	-0.0358815	0.029	0.091	1.2023e-117	NO	NA	down regulated	EVPL
LINC00667	5.39495e-122	0.0929176	0.432	0.337	1.4705e-117	NO	NA	up regulated	LINC00667
NUDT8	5.71596e-122	-0.102972	0.261	0.366	1.558e-117	NO	NA	down regulated	NUDT8
MGAT1	7.8477e-122	0.105239	0.589	0.506	2.13905e-117	NO	NA	up regulated	MGAT1
RP11-465N4.4	1.05878e-121	-0.0322965	0.016	0.071	2.88592e-117	NO	NA	down regulated	RP11-465N4.4
VDAC1	1.17272e-121	0.103168	0.95	0.931	3.19648e-117	NO	NA	up regulated	VDAC1
SEMA3C	1.19503e-121	0.0902037	0.307	0.215	3.2573e-117	NO	NA	up regulated	SEMA3C
C6orf48	1.4828e-121	0.152127	0.924	0.876	4.04166e-117	NO	NA	up regulated	C6orf48
ISOC2	1.66616e-121	0.131711	0.866	0.845	4.54146e-117	NO	NA	up regulated	ISOC2
LINC00958	1.84994e-121	-0.158126	0.171	0.264	5.04238e-117	NO	NA	down regulated	LINC00958
ELF1	2.52477e-121	-0.0715627	0.228	0.339	6.88175e-117	NO	NA	down regulated	ELF1
SLC39A7	2.64346e-121	0.104579	0.563	0.474	7.20527e-117	NO	NA	up regulated	SLC39A7
PRKAR2A	3.61544e-121	0.116128	0.67	0.598	9.85461e-117	NO	NA	up regulated	PRKAR2A
ATP2B4	3.98295e-121	0.0770188	0.26	0.173	1.08563e-116	NO	NA	up regulated	ATP2B4
SMARCA1	4.02392e-121	0.073602	0.277	0.188	1.0968e-116	NO	NA	up regulated	SMARCA1
FBP1	5.66919e-121	-0.0438272	0.018	0.074	1.54525e-116	NO	NA	down regulated	FBP1
HSPA13	6.33536e-121	0.0543846	0.198	0.119	1.72683e-116	NO	NA	up regulated	HSPA13
PSMC3IP	8.54229e-121	0.11506	0.457	0.362	2.32837e-116	NO	NA	up regulated	PSMC3IP
UCHL3	8.60128e-121	-0.133542	0.679	0.731	2.34445e-116	NO	NA	down regulated	UCHL3
TNS1	9.60136e-121	0.0367767	0.085	0.035	2.61704e-116	NO	NA	up regulated	TNS1
CKMT1B	9.8847e-121	-0.0253994	0.007	0.054	2.69427e-116	NO	NA	down regulated	CKMT1B
EGR1	1.22195e-120	-0.0935081	0.219	0.326	3.33068e-116	NO	NA	down regulated	EGR1
CCDC88C	1.33809e-120	-0.0462297	0.073	0.154	3.64724e-116	NO	NA	down regulated	CCDC88C
IRAK1	1.43829e-120	0.151452	0.774	0.717	3.92035e-116	NO	NA	up regulated	IRAK1
LYN	1.46203e-120	-0.0672002	0.168	0.268	3.98507e-116	NO	NA	down regulated	LYN
SP100	1.73956e-120	0.0882145	0.522	0.42	4.74153e-116	NO	NA	up regulated	SP100
AC112721.1	2.2299e-120	0.0123774	0.022	0.002	6.07805e-116	NO	NA	up regulated	AC112721.1
ANKRD22	2.84071e-120	-0.0260388	0.004	0.048	7.74291e-116	NO	NA	down regulated	ANKRD22
TNFRSF1A	3.18139e-120	0.132241	0.687	0.611	8.67151e-116	NO	NA	up regulated	TNFRSF1A
ZDHHC2	3.70993e-120	0.0699204	0.284	0.193	1.01122e-115	NO	NA	up regulated	ZDHHC2
SH3GL1	4.67536e-120	0.107938	0.605	0.522	1.27436e-115	NO	NA	up regulated	SH3GL1
IFFO1	4.80841e-120	0.0284756	0.074	0.028	1.31063e-115	NO	NA	up regulated	IFFO1
NR2F1	5.84684e-120	0.0486731	0.22	0.135	1.59367e-115	NO	NA	up regulated	NR2F1
SH3BP5L	5.94617e-120	0.058041	0.194	0.117	1.62075e-115	NO	NA	up regulated	SH3BP5L
MYCT1	5.95013e-120	0.0180729	0.024	0.003	1.62183e-115	NO	NA	up regulated	MYCT1
RASSF1	7.6854e-120	0.0758983	0.253	0.168	2.09481e-115	NO	NA	up regulated	RASSF1
VAMP2	9.7808e-120	0.119376	0.565	0.481	2.66595e-115	NO	NA	up regulated	VAMP2
FA2H	1.0086e-119	-0.0286103	0.009	0.057	2.74913e-115	NO	NA	down regulated	FA2H
WDR13	1.1833e-119	0.103455	0.55	0.464	3.22531e-115	NO	NA	up regulated	WDR13
ECM1	1.26607e-119	0.0704032	0.174	0.101	3.45093e-115	NO	EMT gene	up regulated	ECM1
RPL26	1.35332e-119	-0.121903	1	1	3.68875e-115	NO	NA	down regulated	RPL26
TEAD1	1.55733e-119	0.115899	0.536	0.446	4.2448e-115	NO	NA	up regulated	TEAD1
AMN	2.16963e-119	-0.0310362	0.013	0.065	5.91377e-115	NO	NA	down regulated	AMN
SERINC3	2.35234e-119	0.11057	0.652	0.579	6.41177e-115	NO	NA	up regulated	SERINC3
CKAP2L	2.87377e-119	0.108857	0.402	0.309	7.83304e-115	NO	NA	up regulated	CKAP2L
MMP28	2.91914e-119	-0.0360926	0.017	0.072	7.95671e-115	NO	NA	down regulated	MMP28
CA9	3.16998e-119	0.0360909	0.047	0.013	8.64042e-115	NO	NA	up regulated	CA9
PIP4K2A	4.11773e-119	0.0781539	0.313	0.22	1.12237e-114	NO	NA	up regulated	PIP4K2A
CLDN1	4.75484e-119	-0.136485	0.16	0.254	1.29603e-114	NO	NA	down regulated	CLDN1
ARPC1A	5.37401e-119	0.0820457	0.958	0.941	1.46479e-114	NO	NA	up regulated	ARPC1A
RP4-794H19.1	6.86869e-119	0.0221251	0.048	0.014	1.8722e-114	NO	NA	up regulated	RP4-794H19.1
SLC36A4	1.19005e-118	0.0832502	0.385	0.289	3.24372e-114	NO	NA	up regulated	SLC36A4
FAM84A	1.19711e-118	-0.0522659	0.018	0.073	3.26296e-114	NO	NA	down regulated	FAM84A
RP11-798M19.6	1.2086e-118	0.0307642	0.08	0.032	3.29427e-114	NO	NA	up regulated	RP11-798M19.6
C4orf3	1.23523e-118	0.205159	0.839	0.804	3.36686e-114	NO	NA	up regulated	C4orf3
C1QTNF2	1.3787e-118	0.0249464	0.053	0.017	3.75791e-114	NO	NA	up regulated	C1QTNF2
PAM	1.42904e-118	0.0842606	0.316	0.226	3.89515e-114	NO	NA	up regulated	PAM
NTRK3	1.9231e-118	0.01643	0.025	0.003	5.24179e-114	NO	NA	up regulated	NTRK3
USH1C	2.46225e-118	-0.0432665	0.008	0.055	6.71136e-114	NO	NA	down regulated	USH1C
CHRDL1	2.93319e-118	0.015165	0.03	0.005	7.99501e-114	NO	NA	up regulated	CHRDL1
SLC20A1	3.15715e-118	0.125386	0.497	0.41	8.60545e-114	NO	NA	up regulated	SLC20A1
PPP1R14C	3.22836e-118	-0.0574975	0.093	0.179	8.79955e-114	NO	NA	down regulated	PPP1R14C
HSPB1	3.34191e-118	0.0742324	0.957	0.925	9.10906e-114	NO	NA	up regulated	HSPB1
PLAU	5.00096e-118	0.233477	0.463	0.361	1.36311e-113	NO	NA	up regulated	PLAU
CYB561	5.89991e-118	-0.118759	0.307	0.415	1.60814e-113	NO	NA	down regulated	CYB561
MCF2L-AS1	6.7439e-118	-0.0258953	0.004	0.048	1.83818e-113	NO	NA	down regulated	MCF2L-AS1
GJB6	7.47582e-118	-0.040807	0.004	0.048	2.03769e-113	NO	NA	down regulated	GJB6
MSI2	8.25674e-118	-0.0740365	0.291	0.408	2.25054e-113	NO	NA	down regulated	MSI2
EIF4H	1.04612e-117	0.11496	0.879	0.853	2.8514e-113	NO	NA	up regulated	EIF4H
C1orf43	1.06828e-117	-0.152366	0.917	0.936	2.9118e-113	NO	NA	down regulated	C1orf43
ASRGL1	1.75231e-117	-0.146362	0.283	0.375	4.77628e-113	NO	NA	down regulated	ASRGL1
HPDL	2.25544e-117	-0.0360794	0.025	0.084	6.14766e-113	NO	NA	down regulated	HPDL
NDUFAF2	2.7384e-117	0.115527	0.811	0.763	7.46405e-113	NO	NA	up regulated	NDUFAF2
RPS12	2.9746e-117	-0.0880685	1	1	8.10787e-113	NO	NA	down regulated	RPS12
BICC1	3.69908e-117	0.0667712	0.181	0.106	1.00826e-112	NO	NA	up regulated	BICC1
ZNF626	3.87766e-117	0.0319129	0.104	0.048	1.05693e-112	NO	NA	up regulated	ZNF626
FAM65A	4.15396e-117	0.0768031	0.347	0.254	1.13224e-112	NO	NA	up regulated	FAM65A
MTDH	5.21038e-117	0.1104	0.991	0.985	1.42019e-112	NO	NA	up regulated	MTDH
PLCXD2	6.41354e-117	-0.0544781	0.055	0.128	1.74814e-112	NO	NA	down regulated	PLCXD2
MAFF	8.8431e-117	0.073129	0.284	0.194	2.41036e-112	NO	NA	up regulated	MAFF
AKR1C1	9.06486e-117	-0.212088	0.123	0.209	2.47081e-112	NO	NA	down regulated	AKR1C1
LINC00162	9.45369e-117	0.16249	0.149	0.084	2.57679e-112	NO	NA	up regulated	LINC00162
SEC61A1	1.14194e-116	0.107446	0.742	0.676	3.11257e-112	NO	NA	up regulated	SEC61A1
ARHGAP24	1.27612e-116	0.0393568	0.106	0.05	3.47831e-112	NO	NA	up regulated	ARHGAP24
FGFR4	1.60314e-116	-0.0425105	0.046	0.115	4.36969e-112	NO	NA	down regulated	FGFR4
RAB5C	1.91802e-116	0.103577	0.911	0.886	5.22794e-112	NO	NA	up regulated	RAB5C
SRGAP3	2.15651e-116	-0.0361141	0.025	0.083	5.87799e-112	NO	NA	down regulated	SRGAP3
WHSC1	2.48082e-116	0.127567	0.542	0.455	6.76198e-112	NO	NA	up regulated	WHSC1
SERPINB8	2.75016e-116	0.0521831	0.179	0.105	7.4961e-112	NO	NA	up regulated	SERPINB8
LACTB2	3.22733e-116	-0.0975217	0.289	0.394	8.79673e-112	NO	NA	down regulated	LACTB2
KCNG1	3.61478e-116	0.128164	0.243	0.162	9.85281e-112	NO	NA	up regulated	KCNG1
SAMD9L	4.23296e-116	0.0657053	0.131	0.069	1.15378e-111	NO	NA	up regulated	SAMD9L
IQGAP1	4.30158e-116	0.111532	0.685	0.611	1.17248e-111	NO	NA	up regulated	IQGAP1
EBNA1BP2	4.59562e-116	0.135557	0.927	0.899	1.25263e-111	NO	NA	up regulated	EBNA1BP2
MME	6.33322e-116	0.0324487	0.149	0.08	1.72624e-111	NO	NA	up regulated	MME
GEM	9.73166e-116	0.0375359	0.092	0.041	2.65256e-111	NO	EMT gene	up regulated	GEM
SPINK5	1.04738e-115	-0.0408225	0.01	0.058	2.85484e-111	NO	NA	down regulated	SPINK5
DNAAF3	1.05019e-115	-0.0358555	0.026	0.085	2.86249e-111	NO	NA	down regulated	DNAAF3
TENM3	1.07268e-115	0.0588314	0.18	0.107	2.9238e-111	NO	NA	up regulated	TENM3
CHST3	2.45186e-115	0.0578224	0.202	0.124	6.68303e-111	NO	NA	up regulated	CHST3
AC002454.1	2.78371e-115	0.0492909	0.117	0.059	7.58755e-111	NO	NA	up regulated	AC002454.1
TDG	3.16489e-115	-0.119601	0.594	0.674	8.62653e-111	NO	NA	down regulated	TDG
KLHL4	3.19878e-115	0.0207541	0.047	0.014	8.71893e-111	NO	NA	up regulated	KLHL4
MAP2K2	3.3218e-115	0.110881	0.871	0.82	9.05423e-111	NO	NA	up regulated	MAP2K2
ZFP82	3.77084e-115	0.0353195	0.123	0.062	1.02782e-110	NO	NA	up regulated	ZFP82
SLFN12	4.25684e-115	0.0454421	0.131	0.069	1.16029e-110	NO	NA	up regulated	SLFN12
AKIP1	4.98578e-115	0.104348	0.523	0.435	1.35897e-110	NO	NA	up regulated	AKIP1
FCHO1	5.30687e-115	-0.0602758	0.076	0.153	1.44649e-110	NO	NA	down regulated	FCHO1
RHPN1	6.07196e-115	-0.0388837	0.041	0.107	1.65503e-110	NO	NA	down regulated	RHPN1
DHTKD1	6.32949e-115	-0.0628026	0.153	0.248	1.72523e-110	NO	NA	down regulated	DHTKD1
APMAP	8.97186e-115	0.106008	0.57	0.487	2.44546e-110	NO	NA	up regulated	APMAP
TPRG1	1.24448e-114	-0.0425282	0.018	0.071	3.39209e-110	NO	NA	down regulated	TPRG1
ADAM15	1.35948e-114	-0.121038	0.458	0.553	3.70553e-110	NO	NA	down regulated	ADAM15
CADM3	1.67746e-114	0.017552	0.03	0.006	4.57226e-110	NO	NA	up regulated	CADM3
RP11-676J12.7	1.99476e-114	0.0222224	0.043	0.012	5.43711e-110	NO	NA	up regulated	RP11-676J12.7
SLC44A3	2.28372e-114	-0.0518649	0.069	0.146	6.22474e-110	NO	NA	down regulated	SLC44A3
TMEM54	2.29504e-114	-0.144927	0.697	0.764	6.25559e-110	NO	NA	down regulated	TMEM54
EPB41	2.58458e-114	-0.0629001	0.12	0.209	7.0448e-110	NO	NA	down regulated	EPB41
ARMCX1	2.85064e-114	0.0345326	0.087	0.038	7.76998e-110	NO	NA	up regulated	ARMCX1
PEAK1	3.3713e-114	0.0501415	0.183	0.109	9.18915e-110	NO	NA	up regulated	PEAK1
NRG4	3.51656e-114	-0.026361	0.008	0.055	9.5851e-110	NO	NA	down regulated	NRG4
GJA1	4.11254e-114	0.0337874	0.225	0.142	1.12095e-109	NO	EMT gene	up regulated	GJA1
SF3B5	4.47561e-114	0.124334	0.934	0.92	1.21992e-109	NO	NA	up regulated	SF3B5
ENO2	5.5206e-114	0.0640661	0.253	0.166	1.50475e-109	NO	EMT gene	up regulated	ENO2
B4GALT2	6.76273e-114	0.0914632	0.482	0.39	1.84332e-109	NO	NA	up regulated	B4GALT2
ADAM8	7.25316e-114	-0.03401	0.02	0.075	1.97699e-109	NO	NA	down regulated	ADAM8
MIEN1	7.28792e-114	-0.392319	0.822	0.865	1.98647e-109	NO	NA	down regulated	MIEN1
TMEM139	7.29903e-114	-0.0489794	0.051	0.12	1.9895e-109	NO	NA	down regulated	TMEM139
MMP15	7.60777e-114	-0.0436863	0.057	0.129	2.07365e-109	NO	NA	down regulated	MMP15
LRP1	9.93914e-114	0.0596814	0.168	0.099	2.70911e-109	NO	EMT gene	up regulated	LRP1
NUDT5	1.20729e-113	-0.132257	0.666	0.738	3.29071e-109	NO	NA	down regulated	NUDT5
RGS16	1.43665e-113	-0.0511542	0.023	0.08	3.91588e-109	NO	NA	down regulated	RGS16
NTMT1	1.43804e-113	0.108027	0.864	0.827	3.91966e-109	NO	NA	up regulated	NTMT1
TRAPPC6A	1.74236e-113	-0.0713323	0.158	0.253	4.74915e-109	NO	NA	down regulated	TRAPPC6A
AHNAK2	1.77952e-113	0.116594	0.401	0.305	4.85044e-109	NO	NA	up regulated	AHNAK2
SLC50A1	1.90153e-113	-0.109397	0.423	0.52	5.183e-109	NO	NA	down regulated	SLC50A1
ARMCX6	1.90927e-113	0.0864184	0.396	0.302	5.2041e-109	NO	NA	up regulated	ARMCX6
MGST1	1.97285e-113	-0.216535	0.626	0.7	5.37739e-109	NO	NA	down regulated	MGST1
HOOK3	1.98735e-113	0.0920969	0.461	0.37	5.41691e-109	NO	NA	up regulated	HOOK3
SENCR	2.10077e-113	0.0296954	0.074	0.03	5.72608e-109	NO	NA	up regulated	SENCR
PSMC5	2.19325e-113	0.0934584	0.932	0.907	5.97815e-109	NO	NA	up regulated	PSMC5
RPL13A	2.54565e-113	-0.109679	1	1	6.93868e-109	NO	NA	down regulated	RPL13A
BTN2A1	2.88021e-113	0.0622642	0.235	0.153	7.8506e-109	NO	NA	up regulated	BTN2A1
LRG1	3.5181e-113	-0.0240272	0.005	0.048	9.58929e-109	NO	NA	down regulated	LRG1
PALLD	4.59118e-113	0.127518	0.458	0.364	1.25142e-108	NO	NA	up regulated	PALLD
CACNA2D1	7.24159e-113	0.0366602	0.112	0.055	1.97384e-108	NO	NA	up regulated	CACNA2D1
KLK1	7.96181e-113	-0.0507156	0.011	0.06	2.17015e-108	NO	NA	down regulated	KLK1
TXNDC15	9.27054e-113	0.0763197	0.317	0.229	2.52687e-108	NO	NA	up regulated	TXNDC15
CCND2	1.47875e-112	-0.116216	0.056	0.125	4.03063e-108	NO	NA	down regulated	CCND2
CENPV	1.51349e-112	-0.154325	0.428	0.539	4.12533e-108	NO	NA	down regulated	CENPV
SOGA1	2.01957e-112	0.0713623	0.287	0.2	5.50475e-108	NO	NA	up regulated	SOGA1
WSB2	2.05796e-112	0.103788	0.568	0.481	5.60938e-108	NO	NA	up regulated	WSB2
EIF4B	2.91365e-112	-0.131651	0.738	0.796	7.94173e-108	NO	NA	down regulated	EIF4B
SHROOM3	3.07945e-112	-0.0521379	0.081	0.159	8.39365e-108	NO	NA	down regulated	SHROOM3
CTD-2171N6.1	3.47451e-112	0.0126366	0.016	0.001	9.47048e-108	NO	NA	up regulated	CTD-2171N6.1
HLA-DPA1	4.23771e-112	0.0828755	0.085	0.037	1.15507e-107	NO	NA	up regulated	HLA-DPA1
WIPI2	4.4693e-112	0.11946	0.696	0.631	1.2182e-107	NO	NA	up regulated	WIPI2
FRK	4.51e-112	-0.0276114	0.02	0.073	1.22929e-107	NO	NA	down regulated	FRK
PWWP2B	4.55522e-112	-0.0507843	0.093	0.174	1.24162e-107	NO	NA	down regulated	PWWP2B
C10orf90	5.39269e-112	0.0218489	0.06	0.021	1.46989e-107	NO	NA	up regulated	C10orf90
LRP12	5.80549e-112	0.0557437	0.194	0.119	1.5824e-107	NO	NA	up regulated	LRP12
SLC4A2	6.0618e-112	0.0950787	0.465	0.366	1.65227e-107	NO	NA	up regulated	SLC4A2
PGAP2	8.75194e-112	-0.0674964	0.228	0.332	2.38552e-107	NO	NA	down regulated	PGAP2
POLR1D	8.76426e-112	-0.113012	0.876	0.906	2.38887e-107	NO	NA	down regulated	POLR1D
HAGHL	9.72913e-112	-0.0878898	0.224	0.327	2.65187e-107	NO	NA	down regulated	HAGHL
ELOVL5	9.85972e-112	0.0953241	0.523	0.433	2.68746e-107	NO	NA	up regulated	ELOVL5
RP11-115J23.1	1.21045e-111	0.0301218	0.062	0.022	3.29932e-107	NO	NA	up regulated	RP11-115J23.1
GLB1L2	1.32213e-111	-0.0342785	0.027	0.085	3.60373e-107	NO	NA	down regulated	GLB1L2
ANLN	1.43468e-111	0.123296	0.498	0.413	3.91051e-107	NO	NA	up regulated	ANLN
TBXA2R	1.44368e-111	0.0217465	0.059	0.021	3.93505e-107	NO	NA	up regulated	TBXA2R
ARPC1B	1.68083e-111	0.109003	0.968	0.949	4.58145e-107	NO	NA	up regulated	ARPC1B
ANKRD65	1.72766e-111	-0.0243575	0.006	0.05	4.70909e-107	NO	NA	down regulated	ANKRD65
PGRMC1	1.77966e-111	0.132344	0.679	0.62	4.85081e-107	NO	NA	up regulated	PGRMC1
MIR210HG	1.98899e-111	0.0562018	0.151	0.085	5.4214e-107	NO	NA	up regulated	MIR210HG
SDR16C5	2.68009e-111	-0.0260768	0.01	0.057	7.30513e-107	NO	NA	down regulated	SDR16C5
AES	2.72255e-111	0.119098	0.791	0.731	7.42087e-107	NO	NA	up regulated	AES
PTAFR	2.8264e-111	-0.0252626	0.009	0.054	7.70391e-107	NO	NA	down regulated	PTAFR
SUN2	4.0673e-111	0.0749746	0.282	0.198	1.10862e-106	NO	NA	up regulated	SUN2
ANKRD1	4.46395e-111	0.211272	0.223	0.143	1.21674e-106	NO	NA	up regulated	ANKRD1
EIF5A2	4.67391e-111	0.0860995	0.397	0.302	1.27397e-106	NO	NA	up regulated	EIF5A2
CHST12	4.82822e-111	0.0804856	0.395	0.302	1.31603e-106	NO	NA	up regulated	CHST12
TSTA3	5.52407e-111	-0.108971	0.701	0.761	1.5057e-106	NO	NA	down regulated	TSTA3
CDX1	5.86631e-111	-0.103908	0.007	0.051	1.59898e-106	NO	NA	down regulated	CDX1
KREMEN2	6.07951e-111	-0.0368893	0.017	0.069	1.65709e-106	NO	NA	down regulated	KREMEN2
ADM	8.33134e-111	0.156202	0.379	0.292	2.27087e-106	NO	NA	up regulated	ADM
AP1S3	9.81579e-111	-0.0515265	0.158	0.256	2.67549e-106	NO	NA	down regulated	AP1S3
CLTA	1.46973e-110	0.372238	0.941	0.929	4.00605e-106	NO	NA	up regulated	CLTA
EHD1	1.54871e-110	0.0981511	0.438	0.347	4.22132e-106	NO	NA	up regulated	EHD1
SNHG8	2.50336e-110	-0.118626	0.797	0.851	6.82341e-106	NO	NA	down regulated	SNHG8
IL13RA2	2.53089e-110	0.0661291	0.095	0.044	6.89843e-106	NO	NA	up regulated	IL13RA2
TFPI2	3.3559e-110	0.272758	0.447	0.351	9.14717e-106	NO	EMT gene	up regulated	TFPI2
C5orf38	3.45326e-110	-0.0883194	0.109	0.192	9.41256e-106	NO	NA	down regulated	C5orf38
KLK7	3.57967e-110	-0.0324147	0.003	0.042	9.75712e-106	NO	NA	down regulated	KLK7
TMEM216	3.75845e-110	-0.0574321	0.155	0.248	1.02444e-105	NO	NA	down regulated	TMEM216
ELAVL1	3.76702e-110	0.0944836	0.701	0.626	1.02678e-105	NO	NA	up regulated	ELAVL1
ABCC3	4.82039e-110	-0.10657	0.239	0.344	1.31389e-105	NO	NA	down regulated	ABCC3
CALM3	6.99015e-110	0.112273	0.936	0.921	1.90531e-105	NO	NA	up regulated	CALM3
WNK2	8.08064e-110	-0.0315218	0.02	0.073	2.20254e-105	NO	NA	down regulated	WNK2
TPGS2	1.08057e-109	0.105052	0.774	0.707	2.9453e-105	NO	NA	up regulated	TPGS2
ADI1	1.08642e-109	-0.118539	0.68	0.746	2.96124e-105	NO	NA	down regulated	ADI1
ARTN	1.59937e-109	-0.0449017	0.04	0.103	4.3594e-105	NO	NA	down regulated	ARTN
FAM136A	2.12134e-109	-0.128008	0.85	0.885	5.78213e-105	NO	NA	down regulated	FAM136A
NCAM1	2.17954e-109	0.0343994	0.082	0.035	5.94077e-105	NO	NA	up regulated	NCAM1
RASSF6	2.61618e-109	-0.0285895	0.016	0.068	7.13092e-105	NO	NA	down regulated	RASSF6
MSRA	2.69944e-109	0.0722432	0.297	0.209	7.35786e-105	NO	NA	up regulated	MSRA
ST6GALNAC2	3.41492e-109	-0.0477051	0.081	0.16	9.30806e-105	NO	NA	down regulated	ST6GALNAC2
STEAP4	4.16604e-109	-0.0294564	0.005	0.046	1.13554e-104	NO	NA	down regulated	STEAP4
KCNK6	5.39939e-109	-0.0411548	0.071	0.146	1.47171e-104	NO	NA	down regulated	KCNK6
NLGN4X	8.24839e-109	0.0203829	0.05	0.016	2.24826e-104	NO	NA	up regulated	NLGN4X
LRP5	9.85126e-109	-0.0532576	0.108	0.192	2.68516e-104	NO	NA	down regulated	LRP5
NPNT	1.2615e-108	-0.0355033	0.029	0.087	3.43848e-104	NO	NA	down regulated	NPNT
EFHD2	1.45816e-108	0.105706	0.763	0.697	3.9745e-104	NO	NA	up regulated	EFHD2
CPE	1.54991e-108	-0.100179	0.069	0.139	4.22459e-104	NO	NA	down regulated	CPE
IRX4	1.69385e-108	-0.0287616	0.012	0.059	4.61692e-104	NO	NA	down regulated	IRX4
TINCR	2.18399e-108	-0.0284666	0.013	0.062	5.9529e-104	NO	NA	down regulated	TINCR
ARHGAP32	2.20939e-108	-0.0601475	0.109	0.192	6.02212e-104	NO	NA	down regulated	ARHGAP32
ACLY	2.70833e-108	0.0967973	0.59	0.51	7.3821e-104	NO	NA	up regulated	ACLY
SAMD4A	3.29842e-108	0.06199	0.243	0.161	8.9905e-104	NO	NA	up regulated	SAMD4A
TMEM14B	3.3431e-108	0.1285	0.954	0.942	9.11228e-104	NO	NA	up regulated	TMEM14B
LGALS3	3.92739e-108	-0.250003	0.726	0.753	1.07049e-103	NO	NA	down regulated	LGALS3
ACTG2	4.17837e-108	0.203305	0.105	0.052	1.1389e-103	NO	NA	up regulated	ACTG2
SLC39A14	6.55422e-108	0.0815315	0.316	0.229	1.78648e-103	NO	NA	up regulated	SLC39A14
SLC43A3	7.1849e-108	0.0751073	0.295	0.205	1.95839e-103	NO	NA	up regulated	SLC43A3
SUMO1	8.09281e-108	0.109726	0.92	0.9	2.20586e-103	NO	NA	up regulated	SUMO1
ALPP	9.18791e-108	-0.0333035	0.006	0.048	2.50435e-103	NO	NA	down regulated	ALPP
MX2	9.57609e-108	0.0344595	0.078	0.033	2.61015e-103	NO	NA	up regulated	MX2
DHRS3	1.59457e-107	-0.0842605	0.245	0.35	4.34633e-103	NO	NA	down regulated	DHRS3
CNFN	1.66548e-107	-0.054754	0.057	0.126	4.53959e-103	NO	NA	down regulated	CNFN
FGD5-AS1	1.89995e-107	0.121533	0.532	0.451	5.17868e-103	NO	NA	up regulated	FGD5-AS1
FUT3	3.34285e-107	-0.0230532	0.004	0.044	9.1116e-103	NO	NA	down regulated	FUT3
RP11-359E10.1	4.36884e-107	0.0177568	0.043	0.012	1.19082e-102	NO	NA	up regulated	RP11-359E10.1
RGS7	5.8662e-107	0.0339835	0.056	0.02	1.59895e-102	NO	NA	up regulated	RGS7
SMOC2	7.44332e-107	-0.0314147	0.006	0.049	2.02883e-102	NO	NA	down regulated	SMOC2
DBNL	1.04166e-106	0.101778	0.622	0.542	2.83924e-102	NO	NA	up regulated	DBNL
RAB3D	1.05374e-106	-0.0476267	0.069	0.14	2.87217e-102	NO	NA	down regulated	RAB3D
NLRP2	1.27786e-106	-0.0381071	0.018	0.068	3.48308e-102	NO	NA	down regulated	NLRP2
CBR3	1.33764e-106	0.108423	0.419	0.329	3.64601e-102	NO	NA	up regulated	CBR3
CDK15	1.60361e-106	0.014194	0.028	0.005	4.37096e-102	NO	NA	up regulated	CDK15
ZNHIT2	1.70763e-106	-0.0733115	0.242	0.341	4.65448e-102	NO	NA	down regulated	ZNHIT2
TMEM171	1.76156e-106	0.0589921	0.127	0.068	4.80148e-102	NO	NA	up regulated	TMEM171
RPL23	1.85396e-106	-0.152866	1	0.999	5.05333e-102	NO	NA	down regulated	RPL23
AAK1	1.95334e-106	0.087731	0.474	0.385	5.32423e-102	NO	NA	up regulated	AAK1
SPANXC	2.42729e-106	0.178595	0.067	0.027	6.61606e-102	NO	NA	up regulated	SPANXC
RPL21	2.6282e-106	-0.0741221	1	1	7.16369e-102	NO	NA	down regulated	RPL21
FGFR2	2.71531e-106	-0.0297456	0.016	0.065	7.40111e-102	NO	NA	down regulated	FGFR2
ZCCHC17	2.75191e-106	0.111141	0.798	0.757	7.50087e-102	NO	NA	up regulated	ZCCHC17
SH3BGRL2	3.18659e-106	-0.0342439	0.027	0.083	8.68569e-102	NO	NA	down regulated	SH3BGRL2
HSD17B1	3.26093e-106	-0.0795173	0.088	0.164	8.88833e-102	NO	NA	down regulated	HSD17B1
APBB1	3.36741e-106	0.031975	0.127	0.067	9.17856e-102	NO	NA	up regulated	APBB1
PTPRR	3.44117e-106	0.0406888	0.112	0.057	9.37961e-102	NO	NA	up regulated	PTPRR
CSF3	3.98298e-106	0.0295341	0.025	0.004	1.08564e-101	NO	NA	up regulated	CSF3
DNAJB5	4.25432e-106	0.0257568	0.07	0.028	1.1596e-101	NO	NA	up regulated	DNAJB5
PPP1R16A	4.7001e-106	-0.0885441	0.287	0.386	1.28111e-101	NO	NA	down regulated	PPP1R16A
PCSK9	6.92502e-106	-0.0268596	0.011	0.057	1.88755e-101	NO	NA	down regulated	PCSK9
C14orf1	6.98398e-106	-0.100603	0.606	0.685	1.90362e-101	NO	NA	down regulated	C14orf1
NOTCH2NL	7.2293e-106	0.0929474	0.422	0.331	1.97049e-101	NO	NA	up regulated	NOTCH2NL
RP11-138A9.1	7.59161e-106	0.0593942	0.211	0.135	2.06924e-101	NO	NA	up regulated	RP11-138A9.1
VEGFA	9.9393e-106	0.101746	0.313	0.229	2.70915e-101	NO	EMT gene	up regulated	VEGFA
SRPK2	1.06609e-105	0.104562	0.67	0.592	2.90583e-101	NO	NA	up regulated	SRPK2
FAM69B	1.13185e-105	-0.0489716	0.063	0.133	3.08509e-101	NO	NA	down regulated	FAM69B
GABARAPL2	1.13579e-105	0.119059	0.827	0.788	3.09583e-101	NO	NA	up regulated	GABARAPL2
TMX3	1.15766e-105	0.0649381	0.275	0.192	3.15542e-101	NO	NA	up regulated	TMX3
HSD17B8	1.20079e-105	-0.0445729	0.096	0.177	3.27298e-101	NO	NA	down regulated	HSD17B8
SRGAP1	1.39475e-105	0.107284	0.55	0.468	3.80167e-101	NO	NA	up regulated	SRGAP1
HLX	1.60793e-105	0.021062	0.052	0.017	4.38272e-101	NO	NA	up regulated	HLX
APH1B	1.78906e-105	0.033342	0.115	0.059	4.87645e-101	NO	NA	up regulated	APH1B
ZNHIT1	1.88383e-105	0.12646	0.913	0.883	5.13475e-101	NO	NA	up regulated	ZNHIT1
DOCK4	2.04525e-105	0.0380715	0.109	0.055	5.57473e-101	NO	NA	up regulated	DOCK4
CCT3	3.01412e-105	-0.131845	0.9	0.921	8.21558e-101	NO	NA	down regulated	CCT3
SYAP1	3.51728e-105	0.112442	0.79	0.754	9.58704e-101	NO	NA	up regulated	SYAP1
PSG5	4.20946e-105	0.0153776	0.029	0.006	1.14737e-100	NO	NA	up regulated	PSG5
NEURL1	4.84991e-105	-0.0616327	0.027	0.081	1.32194e-100	NO	NA	down regulated	NEURL1
DEF6	5.72344e-105	-0.0307236	0.043	0.107	1.56004e-100	NO	NA	down regulated	DEF6
CSTB	6.36851e-105	-0.139063	0.964	0.97	1.73586e-100	NO	NA	down regulated	CSTB
RAB4A	7.62847e-105	-0.107429	0.579	0.668	2.07929e-100	NO	NA	down regulated	RAB4A
USMG5	7.74264e-105	-0.103256	0.975	0.984	2.11041e-100	NO	NA	down regulated	USMG5
METTL9	7.98771e-105	0.0913353	0.827	0.764	2.17721e-100	NO	NA	up regulated	METTL9
HRAS	8.17502e-105	0.114201	0.874	0.827	2.22827e-100	NO	NA	up regulated	HRAS
CAPRIN2	1.07589e-104	0.071001	0.264	0.182	2.93256e-100	NO	NA	up regulated	CAPRIN2
KLF6	1.20526e-104	0.133006	0.682	0.604	3.28516e-100	NO	NA	up regulated	KLF6
RBPJ	1.22146e-104	0.11092	0.572	0.492	3.32932e-100	NO	NA	up regulated	RBPJ
TRIM55	1.3207e-104	0.0429004	0.062	0.023	3.59984e-100	NO	NA	up regulated	TRIM55
PPP3CC	1.36235e-104	0.0562345	0.204	0.13	3.71334e-100	NO	NA	up regulated	PPP3CC
RP11-44N21.1	1.56957e-104	-0.0339122	0.032	0.089	4.27817e-100	NO	NA	down regulated	RP11-44N21.1
RP11-149I23.3	1.86589e-104	0.036767	0.081	0.035	5.08585e-100	NO	NA	up regulated	RP11-149I23.3
SPTSSB	1.94156e-104	-0.122084	0.013	0.059	5.29212e-100	NO	NA	down regulated	SPTSSB
WASF2	2.32072e-104	0.106217	0.868	0.835	6.3256e-100	NO	NA	up regulated	WASF2
SFTA2	2.34788e-104	-0.112581	0.012	0.057	6.39963e-100	NO	NA	down regulated	SFTA2
PPP1R14B	2.48918e-104	0.105441	0.98	0.963	6.78476e-100	NO	NA	up regulated	PPP1R14B
KRBOX1	2.80354e-104	0.00882235	0.013	0	7.64162e-100	NO	NA	up regulated	KRBOX1
MIB2	3.06814e-104	-0.134354	0.216	0.304	8.36282e-100	NO	NA	down regulated	MIB2
IL1R2	3.47113e-104	-0.0327042	0.014	0.061	9.46126e-100	NO	NA	down regulated	IL1R2
TCEAL4	3.83973e-104	0.115383	0.827	0.772	1.0466e-99	NO	NA	up regulated	TCEAL4
ZNF827	4.02968e-104	0.0570511	0.22	0.144	1.09837e-99	NO	NA	up regulated	ZNF827
MAMLD1	4.25076e-104	0.029491	0.089	0.041	1.15863e-99	NO	NA	up regulated	MAMLD1
ERI3	4.73562e-104	0.0985114	0.74	0.679	1.29079e-99	NO	NA	up regulated	ERI3
CNN2	6.13108e-104	0.122949	0.783	0.738	1.67115e-99	NO	NA	up regulated	CNN2
ROCK1	6.54919e-104	0.103683	0.625	0.553	1.78511e-99	NO	NA	up regulated	ROCK1
CCSER2	7.26509e-104	0.0951741	0.463	0.379	1.98025e-99	NO	NA	up regulated	CCSER2
ABHD2	7.31289e-104	0.0769008	0.397	0.305	1.99327e-99	NO	NA	up regulated	ABHD2
EXTL2	7.931e-104	0.063449	0.282	0.198	2.16175e-99	NO	NA	up regulated	EXTL2
STX1A	8.73974e-104	0.0529279	0.179	0.109	2.38219e-99	NO	NA	up regulated	STX1A
KLF12	1.17737e-103	0.0382683	0.124	0.066	3.20917e-99	NO	NA	up regulated	KLF12
NUP62CL	1.23212e-103	-0.0267512	0.025	0.079	3.35839e-99	NO	NA	down regulated	NUP62CL
CMBL	1.26314e-103	-0.151369	0.278	0.367	3.44293e-99	NO	NA	down regulated	CMBL
PACSIN3	1.71745e-103	-0.0959358	0.423	0.52	4.68125e-99	NO	NA	down regulated	PACSIN3
RP5-1070A16.1	2.208e-103	0.0129246	0.029	0.006	6.01835e-99	NO	NA	up regulated	RP5-1070A16.1
CCDC124	2.54809e-103	0.0945568	0.827	0.787	6.94533e-99	NO	NA	up regulated	CCDC124
CORO2B	3.15095e-103	0.0160602	0.039	0.011	8.58854e-99	NO	NA	up regulated	CORO2B
NAT14	3.17472e-103	0.0756489	0.374	0.281	8.65333e-99	NO	NA	up regulated	NAT14
LRRC1	3.42282e-103	-0.0405119	0.078	0.152	9.32958e-99	NO	NA	down regulated	LRRC1
KRT33B	3.99451e-103	0.0132723	0.027	0.005	1.08878e-98	NO	NA	up regulated	KRT33B
LINC00619	5.87696e-103	0.00828736	0.014	0.001	1.60188e-98	NO	NA	up regulated	LINC00619
USP9X	7.5579e-103	0.103902	0.506	0.428	2.06006e-98	NO	NA	up regulated	USP9X
MEDAG	8.64039e-103	0.0136732	0.018	0.002	2.35511e-98	NO	NA	up regulated	MEDAG
CEBPB	1.09034e-102	0.120812	0.643	0.561	2.97194e-98	NO	NA	up regulated	CEBPB
TGFBR2	1.69346e-102	0.0664596	0.289	0.203	4.61587e-98	NO	NA	up regulated	TGFBR2
MMP7	2.15082e-102	-0.157646	0.038	0.096	5.8625e-98	NO	NA	down regulated	MMP7
DAW1	2.30357e-102	0.0178321	0.05	0.017	6.27884e-98	NO	NA	up regulated	DAW1
IL20RB	3.32965e-102	-0.0737827	0.054	0.118	9.07562e-98	NO	NA	down regulated	IL20RB
GDPD3	3.84949e-102	-0.0324097	0.018	0.067	1.04926e-97	NO	NA	down regulated	GDPD3
CDH4	4.54941e-102	0.0218838	0.05	0.017	1.24003e-97	NO	NA	up regulated	CDH4
ARMCX3	4.72165e-102	0.0802138	0.378	0.288	1.28698e-97	NO	NA	up regulated	ARMCX3
MGAT2	5.19695e-102	0.090533	0.495	0.409	1.41653e-97	NO	NA	up regulated	MGAT2
NEXN-AS1	5.35662e-102	0.0201278	0.046	0.014	1.46005e-97	NO	NA	up regulated	NEXN-AS1
TCEAL7	5.66253e-102	0.0185278	0.024	0.004	1.54344e-97	NO	NA	up regulated	TCEAL7
WWTR1	7.68146e-102	0.10885	0.565	0.475	2.09374e-97	NO	NA	up regulated	WWTR1
IGSF9	8.16993e-102	-0.02331	0.008	0.051	2.22688e-97	NO	NA	down regulated	IGSF9
RPL39	9.04251e-102	-0.0657491	1	1	2.46472e-97	NO	NA	down regulated	RPL39
ERBB2	9.91709e-102	-0.208852	0.146	0.23	2.7031e-97	NO	NA	down regulated	ERBB2
CTDNEP1	1.4817e-101	0.106898	0.842	0.802	4.03867e-97	NO	NA	up regulated	CTDNEP1
SOX2	1.54038e-101	-0.049946	0.048	0.113	4.19861e-97	NO	NA	down regulated	SOX2
SEC24D	1.59694e-101	0.0599831	0.211	0.137	4.35278e-97	NO	NA	up regulated	SEC24D
LDHB	1.60088e-101	-0.143694	0.898	0.902	4.36351e-97	NO	NA	down regulated	LDHB
DEGS1	1.62789e-101	0.0714459	0.38	0.291	4.43713e-97	NO	NA	up regulated	DEGS1
AMOTL2	1.66245e-101	0.0807511	0.395	0.305	4.53134e-97	NO	NA	up regulated	AMOTL2
BRD4	1.72123e-101	0.105432	0.807	0.772	4.69156e-97	NO	NA	up regulated	BRD4
PXK	1.90195e-101	0.0507495	0.175	0.107	5.18415e-97	NO	NA	up regulated	PXK
EFNA3	1.90284e-101	-0.044695	0.056	0.122	5.18658e-97	NO	NA	down regulated	EFNA3
CERK	2.21971e-101	0.0618038	0.268	0.186	6.05028e-97	NO	NA	up regulated	CERK
YBX2	2.53094e-101	-0.0297294	0.016	0.064	6.89857e-97	NO	NA	down regulated	YBX2
PLEKHA1	2.62082e-101	-0.0809487	0.304	0.404	7.14358e-97	NO	NA	down regulated	PLEKHA1
MANBAL	3.00975e-101	0.100507	0.731	0.674	8.20367e-97	NO	NA	up regulated	MANBAL
KIAA1211L	3.17401e-101	-0.0260157	0.013	0.059	8.65141e-97	NO	NA	down regulated	KIAA1211L
RRAGC	4.20016e-101	0.0883232	0.459	0.372	1.14484e-96	NO	NA	up regulated	RRAGC
ITGB5	4.23462e-101	0.0987875	0.383	0.3	1.15423e-96	NO	EMT gene	up regulated	ITGB5
TOM1L1	4.44165e-101	-0.0564685	0.176	0.268	1.21066e-96	NO	NA	down regulated	TOM1L1
POLR2E	6.79012e-101	0.0814614	0.905	0.88	1.85078e-96	NO	NA	up regulated	POLR2E
NDUFAB1	7.85537e-101	-0.113339	0.925	0.941	2.14114e-96	NO	NA	down regulated	NDUFAB1
SUMO3	8.76383e-101	0.115185	0.919	0.891	2.38876e-96	NO	NA	up regulated	SUMO3
MOXD1	9.29624e-101	0.027723	0.104	0.051	2.53388e-96	NO	NA	up regulated	MOXD1
SPATC1L	9.31117e-101	0.0728724	0.407	0.311	2.53795e-96	NO	NA	up regulated	SPATC1L
[truncated: 19,582 more rows]
