# Supplementary material for: Beyondcell: targeting cancer therapeutic heterogeneity in single-cell RNA-seq data
Source: Genome Med. 2021 Dec 16;13:187. doi: 10.1186/s13073-021-01001-x (PMC8675493; doi:10.1186/s13073-021-01001-x)
Supplement: Supplementary file 13 — Additional file 13: Table S12. Differential sensitivity drugs for platinum-resistant patients for Stewart et al. dataset. [file 13073_2021_1001_MOESM13_ESM.xlsx]

## Sheet: S12_ResistantvsSensitive
Table S12: Differential sensitivity drugs for platinum-resistant patients for Stewart et al. dataset.
signature	Name	Preferred_Name	MoA	Target	Source	switch.point.resistant	residuals.resistant	switch.point.sensitive	residuals.sensitive
sig_21230	BRD-A36275421	BRD-A36275421			CTRP	0.46	3.17	0.58	-3.5
sig_21038	XMD13-2	XMD13-2			GDSC	0.45	3.06	0.64	-3.37
sig_21039	QL-X-138	QL-X-138			GDSC	0.56	2.83	0.61	-3.12
sig_21434	TL-HRAS-61; BRD-K01877528	TL-HRAS-61			CTRP	0.57	2.57	0.73	-2.84
sig_21547	BRD-M37545453; PIPERLONGUMINE:MST-312 (1:1 MOL/MOL)	PIPERLONGUMINE:MST-312 (1:1 MOL/MOL)			CTRP	0.57	2.54	0.6	-2.8
sig_21667	BRD-K34222889	BRD-K34222889			CTRP	0.4	2.45	0.56	-2.7
sig_21023	OSI-027	OSI-027	MTOR INHIBITOR	MTOR	GDSC	0.55	2.4	0.7	-2.65
sig_21191	CERULENIN; BRD-K52075040	CERULENIN	FATTY ACID SYNTHASE INHIBITOR	FASN	CTRP	0.59	2.37	0.65	-2.61
sig_21429	BRD-K23853216; 1S,3R-RSL-3	1S,3R-RSL-3			CTRP	0.41	2.33	0.62	-2.58
sig_21258	AT1-SHH-09; BRD-K90370028	AT1-SHH-09			CTRP	0.53	2.26	0.7	-2.5
sig_21169	PIPERLONGUMINE; BRD-K24132293	PIPERLONGUMINE			CTRP	0.47	2.24	0.66	-2.47
sig_21420	TG100-115; BRD-K64785675	TG100-115	PI3K INHIBITOR	PIK3CB; PIK3CA; PIK3CG; PIK3CD	CTRP	0.48	2.19	0.58	-2.42
sig_21182	SA-792541; BRD-K68143200	SA-792541			CTRP	0.57	2.18	0.59	-2.41
sig_20894	Z-LLNLE-CHO	Z-LLNLE-CHO			GDSC	0.5	2.16	0.6	-2.38
sig_21223	T-5345967; BRD-K38985961	T-5345967			CTRP	0.45	2.15	0.6	-2.37
sig_21334	BRD-K19894101; MST-312	MST-312			CTRP	0.47	2.13	0.6	-2.35
sig_21004	CUDC-101	CUDC-101	EGFR INHIBITOR	ERBB2; EGFR	GDSC	0.45	1.97	0.61	-2.18
sig_21183	MANUMYCIN-A; BRD-K78599730	MANUMYCIN-A			CTRP	0.52	1.89	0.6	-2.09
sig_21178	PRIMA1; BRD-K15318909	PRIMA1	TP53 INHIBITOR	ACHE	CTRP	0.57	1.86	0.64	-2.05
sig_21032	Y-39983	Y-39983	RHO ASSOCIATED KINASE INHIBITOR	ROCK2; ROCK1	GDSC	0.55	1.83	0.61	-2.02
sig_20945	PAC-1	PAC-1	CASPASE ACTIVATOR	CASP3	GDSC	0.47	1.8	0.62	-1.99
sig_21012	GSK2126458; GSK-2126458	GSK2126458	PI3K INHIBITOR; MTOR INHIBITOR	MTOR; PIK3CB; PIK3CA; PIK3CD; PIK3CG	GDSC	0.58	1.78	0.76	-1.97
sig_21436	PX-12; BRD-A56592690	PX-12	THIOREDOXIN INHIBITOR	TXNRD1; TXN	CTRP	0.6	1.77	0.68	-1.96
sig_21264	BENDAMUSTINE; BRD-K17068645	BENDAMUSTINE	DNA INHIBITOR		CTRP	0.52	1.75	0.6	-1.93
sig_21535	PYR-41; BRD-K60750172	PYR-41	UBIQUITIN ACTIVATING ENZYME INHIBITOR		CTRP	0.6	1.74	0.63	-1.92
sig_21055	NAVITOCLAX	NAVITOCLAX	BCL INHIBITOR	BCL2L1; BCL2L2; BCL2	GDSC	0.43	1.71	0.56	-1.89
sig_20974	BX-912	BX-912	PYRUVATE DEHYDROGENASE KINASE INHIBITOR	CHEK1; GSK3B; CDK2; PDPK1; PDK1; KDR	GDSC	0.48	1.66	0.56	-1.83
sig_21331	BRD-K10466330; AVA	AVA			CTRP	0.53	1.66	0.67	-1.83
sig_21313	PI-103; BRD-K67868012	PI-103	PI3K INHIBITOR; MTOR INHIBITOR	PIK3CG; PIK3CB; MTOR; PRKDC; PIK3CA; PIK3CD	CTRP	0.45	1.65	0.53	-1.82
sig_21274	AC-55649; BRD-K93176058	AC-55649	RETINOID RECEPTOR AGONIST	RARB; RARA	CTRP	0.47	1.64	0.67	-1.81
sig_21117	PIPERLONGUMINE	PIPERLONGUMINE			GDSC	0.42	1.62	0.53	-1.78
sig_21396	NSC48300; BRD-K45748132	NSC48300			CTRP	0.5	1.62	0.59	-1.79
sig_21235	DBEQ; BRD-K59204667	DBEQ	ATPASE INHIBITOR	CASP3	CTRP	0.47	1.61	0.49	-1.77
sig_21007	CAY10603	CAY10603			GDSC	0.5	1.59	0.62	-1.75
sig_21317	PARTHENOLIDE; BRD-K81651477	PARTHENOLIDE	NFKB PATHWAY INHIBITOR		CTRP	0.57	1.57	0.7	-1.73
sig_21151	SIMVASTATIN; BRD-K22134346	SIMVASTATIN	HMGCR INHIBITOR	ITGB2; HMGCR	CTRP	0.41	1.57	0.59	-1.73
sig_21531	BRD-M74379094; TRETINOIN:NAVITOCLAX (4:1 MOL/MOL)	TRETINOIN:NAVITOCLAX (4:1 MOL/MOL)			CTRP	0.57	1.5	0.55	-1.66
sig_20965	BMS-345541; BMS345541	BMS345541	IKK INHIBITOR	CHUK; IKBKB	GDSC	0.43	1.47	0.62	-1.62
sig_21474	BLEOMYCIN A2; BRD-A42083487	BLEOMYCIN A2			CTRP	0.56	1.45	0.76	-1.6
sig_21159	LOVASTATIN; BRD-A70155556	LOVASTATIN	HMGCR INHIBITOR	ITGAL; HMGCR; HDAC2; NR1I2	CTRP	0.44	1.44	0.51	-1.58
sig_21257	QW-BI-011; BRD-K72264770	QW-BI-011			CTRP	0.6	1.44	0.62	-1.59
sig_21305	BRD-K98404142	BRD-K98404142			CTRP	0.4	1.39	0.53	-1.54
sig_21027	PIK-93	PIK-93	PI3K INHIBITOR	PI4KB; PIK3CG; PIK3C3	GDSC	0.56	1.37	0.74	-1.52
sig_20987	WZ-3105; WZ3105	WZ3105			GDSC	0.56	1.37	0.68	-1.51
sig_21024	CX-5461	CX-5461	RNA POLYMERASE INHIBITOR		GDSC	0.55	1.36	0.54	-1.51
sig_21005	BELINOSTAT	BELINOSTAT	HDAC INHIBITOR	HDAC9; HDAC7; HDAC6; HDAC4; HDAC5; HDAC8; HDAC1; HDAC3; HDAC11; HDAC10; HDAC2	GDSC	0.48	1.32	0.63	-1.45
sig_21395	NSC19630; BRD-K39706510	NSC19630			CTRP	0.59	1.32	0.68	-1.46
sig_20978	GSK-1070916; GSK1070916	GSK1070916	AURORA KINASE INHIBITOR	CYP3A4; CYP2D6; AURKC; AURKB; AURKA	GDSC	0.45	1.31	0.53	-1.45
sig_21423	BRD-K88742110	BRD-K88742110			CTRP	0.44	1.3	0.48	-1.44
sig_21171	NSC-23766; BRD-A80213327	NSC-23766	RAS GTPASE INHIBITOR		CTRP	0.56	1.29	0.71	-1.42
sig_20977	GENENTECH CPD; GENENTECH CPD 10	GENENTECH CPD			GDSC	0.48	1.28	0.56	-1.41
sig_21494	BRD-K96335988; VAF-347	VAF-347			CTRP	0.6	1.28	0.77	-1.41
sig_21029	TPCA-1	TPCA-1	IKK INHIBITOR	IKBKB	GDSC	0.56	1.27	0.68	-1.4
sig_21199	TACEDINALINE; BRD-K52313696	TACEDINALINE	HDAC INHIBITOR	HDAC1	CTRP	0.42	1.25	0.41	-1.38
sig_21479	FINGOLIMOD; BRD-K88025533	FINGOLIMOD	IMMUNOSUPPRESSANT; SPHINGOSINE 1 PHOSPHATE RECEPTOR AGONIST	S1PR5; S1PR1	CTRP	0.46	1.24	0.61	-1.37
sig_21471	ALISERTIB; BRD-K75295174	ALISERTIB	AURORA KINASE INHIBITOR	AURKA	CTRP	0.41	1.17	0.49	-1.29
sig_21045	THZ-2-102-1	THZ-2-102-1			GDSC	0.4	1.17	0.61	-1.3
sig_21680	SARACATINIB; AZD0530	AZD0530	SRC INHIBITOR	ABL1; SRC; YES1; LCK	CCLE	0.44	1.11	0.43	-1.22
sig_21400	CUCURBITACIN-I; BRD-A28105619	CUCURBITACIN-I			CTRP	0.59	1.11	0.64	-1.22
sig_20998	TUBASTATIN-A; TUBASTATIN A	TUBASTATIN-A	HDAC INHIBITOR	HDAC6	GDSC	0.41	1.07	0.53	-1.18
sig_21006	I-BET-762; GSK-525762A	I-BET-762	BROMODOMAIN INHIBITOR	BRD4; BRD3; BRD2	GDSC	0.44	1.05	0.56	-1.16
sig_21337	BRD-K17610631; INDISULAM	INDISULAM			CTRP	0.42	1.05	0.47	-1.16
sig_21663	SZ4TA2; BRD-K55125219	SZ4TA2			CTRP	0.52	1.04	0.69	-1.14
sig_20895	DASATINIB	DASATINIB	SRC INHIBITOR; KIT INHIBITOR; TYROSINE KINASE INHIBITOR; BCR-ABL KINASE INHIBITOR; PDGFR TYROSINE KINASE RECEPTOR INHIBITOR; EPHRIN INHIBITOR	EPHA2; STAT5B; PDGFRB; FRK; YES1; FYN; FGR; ABL2; BLK; LYN; LCK; KIT; SRMS; ABL1; HCK; SRC	GDSC	0.55	1.01	0.48	-1.11
sig_21591	TEMSIROLIMUS; BRD-K08177763	TEMSIROLIMUS	MTOR INHIBITOR	MTOR	CTRP	0.47	1	0.53	-1.1
sig_21532	BRD-M43399311; DECITABINE:NAVITOCLAX (2:1 MOL/MOL)	DECITABINE:NAVITOCLAX (2:1 MOL/MOL)			CTRP	0.5	1	0.6	-1.1
sig_21472	AZD-6482; BRD-K58772419	AZD-6482			CTRP	0.59	1	0.71	-1.1
sig_21302	TRIPTOLIDE; BRD-A13122391	TRIPTOLIDE	RNA POLYMERASE INHIBITOR	RELA	CTRP	0.55	0.98	0.61	-1.08
sig_21118	FK-866; FK866	FK866	NIACINAMIDE PHOSPHORIBOSYLTRANSFERASE INHIBITOR	NAMPT	GDSC	0.5	0.96	0.6	-1.06
sig_21626	BRD-K71467466; KPT185	KPT185			CTRP	0.44	0.95	0.59	-1.05
sig_21406	SARACATINIB; BRD-K19540840	SARACATINIB	SRC INHIBITOR	ABL1; SRC; YES1; LCK	CTRP	0.55	0.93	0.52	-1.03
sig_21044	KIN001-270	KIN001-270			GDSC	0.41	0.92	0.46	-1.01
sig_21377	BRD-K75293299	BRD-K75293299			CTRP	0.58	0.92	0.62	-1.02
sig_21162	DACARBAZINE; BRD-K35520305	DACARBAZINE	DNA ALKYLATING AGENT	PGD; POLA2	CTRP	0.46	0.91	0.42	-1
sig_21559	BRD-M60251345; DECITABINE:CARBOPLATIN (1:1 MOL/MOL)	DECITABINE:CARBOPLATIN (1:1 MOL/MOL)			CTRP	0.42	0.88	0.5	-0.97
sig_21688	LBW242; CHEMBL1950720	LBW242			CCLE	0.46	0.87	0.48	-0.96
sig_21345	CYANOQUINOLINE-11; BRD-K00088062	CYANOQUINOLINE-11			CTRP	0.6	0.86	0.61	-0.95
sig_20897	CGP-60474	CGP-60474			GDSC	0.43	0.85	0.41	-0.93
sig_21412	ZSTK-474; BRD-K63068307	ZSTK-474	PI3K INHIBITOR	PIK3CB; PIK3CD; PIK3CG	CTRP	0.44	0.84	0.48	-0.92
sig_21588	SEMAGACESTAT; BRD-K65592642	SEMAGACESTAT	GAMMA SECRETASE INHIBITOR	PSEN1	CTRP	0.57	0.83	0.55	-0.92
sig_21683	VANDETANIB; ZD-6474	ZD-6474	EGFR INHIBITOR; VEGFR INHIBITOR; RET TYROSINE KINASE INHIBITOR	PTK6; RET; SRC; EPHA5; EPHA7; EPHA6; EPHA1; KDR; EPHA8; ERBB3; EPHA2; EGFR; EPHA10; EPHA4; TEK; EPHB3; ERBB4; EPHB2; EPHB4; VEGFA; FLT4; EPHB6; EPHA3; EPHB1; FLT1; ERBB2	CCLE	0.52	0.83	0.58	-0.92
sig_21245	DECITABINE; BRD-K79254416	DECITABINE	DNA METHYLTRANSFERASE INHIBITOR	DNMT3A; DNMT1	CTRP	0.42	0.83	0.49	-0.91
sig_20948	DILTIAZEM; BAY 61-3606	DILTIAZEM	CALCIUM CHANNEL BLOCKER	CACNG1; HTR3A; KCNA5; CACNA1S; CACNA2D1; CACNA1C	GDSC	0.51	0.82	0.81	-0.9
sig_21431	SCH-529074; BRD-K24376488	SCH-529074			CTRP	0.51	0.8	0.5	-0.88
sig_21107	QL-VIII-58	QL-VIII-58			GDSC	0.44	0.77	0.48	-0.85
sig_20888	TOZASERTIB; VX-680	VX-680	JAK INHIBITOR; FLT3 INHIBITOR; AURORA KINASE INHIBITOR; BCR-ABL KINASE INHIBITOR	AURKA; AURKB; LCK; AURKC	GDSC	0.51	0.76	0.7	-0.84
sig_21415	NVP-TAE684; BRD-K50140147	NVP-TAE684	ALK TYROSINE KINASE RECEPTOR INHIBITOR	ALK; INSR	CTRP	0.51	0.75	0.57	-0.83
sig_21614	BIRINAPANT; BRD-K18589165	BIRINAPANT	XIAP INHIBITOR	XIAP; BIRC2	CTRP	0.43	0.74	0.54	-0.81
sig_20955	BLEOMYCIN	BLEOMYCIN	DNA SYNTHESIS INHIBITOR	LIG1; LIG3	GDSC	0.55	0.74	0.62	-0.81
sig_21296	BRD-K13999467	BRD-K13999467			CTRP	0.41	0.74	0.45	-0.82
sig_21403	BARASERTIB; BRD-K63923597	BARASERTIB	AURORA KINASE INHIBITOR	AURKA; AURKB	CTRP	0.44	0.73	0.52	-0.8
sig_21642	NECROSULFONAMIDE; BRD-K64117221	NECROSULFONAMIDE			CTRP	0.44	0.72	0.5	-0.8
sig_21517	SIROLIMUS:BORTEZOMIB (250:1 MOL/MOL); BRD-M02488208	SIROLIMUS:BORTEZOMIB (250:1 MOL/MOL)			CTRP	0.5	0.72	0.52	-0.79
sig_20914	BORTEZOMIB	BORTEZOMIB	NFKB PATHWAY INHIBITOR; PROTEASOME INHIBITOR	PSMB5; PSMB10; PSMA8; PSMA7; PSMB1; PSMB3; PSMB4; PSMA5; PSMA3; PSMA6; PSMB11; PSMB2; PSMB8; PSMA4; PSMB7; PSMB6; RELA; PSMD2; PSMA1; PSMA2; PSMB9; PSMD1	GDSC	0.44	0.71	0.52	-0.78
sig_21003	AR-42	AR-42	HDAC INHIBITOR	HDAC1	GDSC	0.52	0.71	0.63	-0.79
sig_21575	BRD-M23798888; VORINOSTAT:NAVITOCLAX (4:1 MOL/MOL)	VORINOSTAT:NAVITOCLAX (4:1 MOL/MOL)			CTRP	0.51	0.71	0.45	-0.78
sig_21229	BRD-A83255679	BRD-A83255679			CTRP	0.44	0.7	0.64	-0.78
sig_21410	OBATOCLAX; BRD-K15600710	OBATOCLAX	BCL INHIBITOR	BCL2	CTRP	0.47	0.68	0.61	-0.75
sig_21475	GDC-0941; BRD-K52911425	GDC-0941	PI3K INHIBITOR	PIK3CB; PIK3CA; PIK3CD; PIK3CG	CTRP	0.41	0.67	0.41	-0.74
sig_21256	TEMOZOLOMIDE; BRD-A94153989	TEMOZOLOMIDE	DNA ALKYLATING DRUG	MGMT	CTRP	0.55	0.66	0.47	-0.73
sig_21512	JQ-1:UNC0638 (2:1 MOL/MOL); BRD-M56714493	JQ-1:UNC0638 (2:1 MOL/MOL)			CTRP	0.51	0.66	0.56	-0.73
sig_21669	AVICIN-D; BRD-A15100685	AVICIN-D			CTRP	0.5	0.65	0.47	-0.72
sig_21228	JMW-MITF1; BRD-K45681478	JMW-MITF1			CTRP	0.6	0.65	0.55	-0.71
sig_21630	SOTRASTAURIN; BRD-K16761703	SOTRASTAURIN	PKC INHIBITOR	PRKCE; PRKCA; PRKCQ; PRKCB; PRKCD; PRKCH	CTRP	0.46	0.63	0.68	-0.69
sig_21193	GSK-3-INHIBITOR-IX; BRD-K04923131	GSK-3-INHIBITOR-IX	LIPOXYGENASE INHIBITOR; GLYCOGEN SYNTHASE KINASE INHIBITOR	GSK3A; GSK3B	CTRP	0.44	0.63	0.43	-0.7
sig_21011	PELITINIB; EKB-569	EKB-569	EGFR INHIBITOR	EGFR	GDSC	0.58	0.61	0.61	-0.68
sig_21545	BRD-M71072276; NAVITOCLAX:MST-312 (1:1 MOL/MOL)	NAVITOCLAX:MST-312 (1:1 MOL/MOL)			CTRP	0.47	0.61	0.49	-0.67
sig_21405	VELIPARIB; BRD-K87142802	VELIPARIB	PARP INHIBITOR	PARP1; PARP2	CTRP	0.6	0.59	0.6	-0.65
sig_21246	CHIR-99021; BRD-K16189898	CHIR-99021	GLYCOGEN SYNTHASE KINASE INHIBITOR	MAPK1; CDK1; GSK3A; GSK3B	CTRP	0.54	0.58	0.56	-0.64
sig_21030	TG-101348; TG101348	TG101348	FLT3 INHIBITOR; JAK INHIBITOR	TYK2; BRD4; JAK3; JAK2; JAK1	GDSC	0.45	0.58	0.42	-0.64
sig_21351	FOSTAMATINIB; BRD-K20285085	FOSTAMATINIB	SYK INHIBITOR	SYK; RET	CTRP	0.51	0.56	0.4	-0.62
sig_21417	PLX-4720; BRD-K16478699	PLX-4720	RAF INHIBITOR	KDR; BRAF	CTRP	0.57	0.55	0.63	-0.6
sig_21285	BRD-K66532283	BRD-K66532283			CTRP	0.48	0.55	0.47	-0.61
sig_21277	KI-8751; BRD-K47150025	KI-8751	VEGFR INHIBITOR; PDGFR TYROSINE KINASE RECEPTOR INHIBITOR; KIT INHIBITOR	KDR	CTRP	0.46	0.54	0.55	-0.59
sig_21251	NVP-BEZ235; BRD-K12184916	NVP-BEZ235	PI3K INHIBITOR; MTOR INHIBITOR	PIK3CA; ATR; MTOR; PIK3CD; PIK3CG	CTRP	0.48	0.54	0.48	-0.59
sig_21249	AXITINIB; BRD-K29905972	AXITINIB	VEGFR INHIBITOR; PDGFR TYROSINE KINASE RECEPTOR INHIBITOR	PLK4; FLT4; KDR; FLT1; CSF1	CTRP	0.4	0.52	0.48	-0.57
sig_21451	BL003-049-HDAC3; BRD-K47503321	BL003-049-HDAC3			CTRP	0.59	0.49	0.63	-0.54
sig_21468	BRD-K74236984; UNC-0321	UNC-0321			CTRP	0.51	0.48	0.65	-0.53
sig_21133	BAX-CHANNEL-BLOCKER; BRD-A18763547	BAX-CHANNEL-BLOCKER	CYTOCHROME C RELEASE INHIBITOR	BAX	CTRP	0.4	0.47	0.51	-0.51
sig_21137	PHLORETIN; BRD-K15563106	PHLORETIN	SODIUM/GLUCOSE COTRANSPORTER INHIBITOR	SLC23A1; AQP9; CLCN3	CTRP	0.4	0.46	0.54	-0.51
sig_21196	ERLOTINIB; BRD-K70401845	ERLOTINIB	EGFR INHIBITOR	NR1I2; EGFR	CTRP	0.58	0.46	0.57	-0.51
sig_21354	BMS-754807; BRD-K13049116	BMS-754807	IGF-1 INHIBITOR	AKT1; IGF1R	CTRP	0.57	0.44	0.56	-0.49
sig_21387	BRD-K52037352	BRD-K52037352			CTRP	0.48	0.44	0.57	-0.49
sig_21641	JW-74; BRD-K75664313	JW-74			CTRP	0.54	0.44	0.53	-0.48
sig_21166	DOXORUBICIN; BRD-K92093830	DOXORUBICIN	TOPOISOMERASE INHIBITOR	TOP2A	CTRP	0.43	0.42	0.52	-0.46
sig_21322	VER-155008; BRD-K32330832	VER-155008			CTRP	0.4	0.42	0.28	-0.46
sig_21448	HDAC1-SELECTIVE; BRD-K85133207	HDAC1-SELECTIVE			CTRP	0.45	0.42	0.43	-0.46
sig_21601	RAF265; BRD-K93123848	RAF265	RAF INHIBITOR; VEGFR INHIBITOR	BRAF	CTRP	0.59	0.41	0.65	-0.45
sig_21195	GEFITINIB; BRD-K64052750	GEFITINIB	EGFR INHIBITOR	EGFR	CTRP	0.52	0.41	0.56	-0.46
sig_21568	BRD-M39460218; SELUMETINIB:UNC0638 (4:1 MOL/MOL)	SELUMETINIB:UNC0638 (4:1 MOL/MOL)			CTRP	0.52	0.4	0.62	-0.44
sig_21446	JQ-1; BRD-K54606188	JQ-1			CTRP	0.53	0.4	0.59	-0.44
sig_20971	TL-2-105; SULFISOXAZOLE	TL-2-105			GDSC	0.58	0.38	0.61	-0.42
sig_21514	BRD-M09269305; VORINOSTAT:CARBOPLATIN (1:1 MOL/MOL)	VORINOSTAT:CARBOPLATIN (1:1 MOL/MOL)			CTRP	0.54	0.37	0.59	-0.41
sig_21625	BRD-M00053801	BRD-M00053801			CTRP	0.52	0.36	0.53	-0.4
sig_21520	CH-55; BRD-K71487808	CH-55			CTRP	0.53	0.36	0.53	-0.4
sig_21605	CYT387; BRD-K87737963	CYT387		JAK3; JAK2; JAK1	CTRP	0.6	0.36	0.6	-0.4
sig_21390	TANDUTINIB; BRD-K89162000	TANDUTINIB	PDGFR TYROSINE KINASE RECEPTOR INHIBITOR; KIT INHIBITOR; FLT3 INHIBITOR	KIT; PDGFRB; CSF1R; FLT3; PDGFD	CTRP	0.56	0.34	0.58	-0.37
sig_21355	BIBR-1532; BRD-K04623885	BIBR-1532	TELOMERASE INHIBITOR	TERT	CTRP	0.43	0.33	0.42	-0.36
sig_20980	ENZASTAURIN; LY317615	LY317615	PKC INHIBITOR	GSK3B; PRKCB; PRKCG; PRKCD; PRKCA; AKT1	GDSC	0.49	0.33	0.59	-0.37
sig_21086	ZM-447439	ZM-447439	AURORA KINASE INHIBITOR	AURKB; AURKA	GDSC	0.46	0.33	0.5	-0.37
sig_21554	BRD-K08109215; GSK525762A	GSK525762A			CTRP	0.59	0.32	0.61	-0.35
sig_20893	S-TRITYL-L-CYSTEINE	S-TRITYL-L-CYSTEINE	MITOTIC KINESIN INHIBITOR		GDSC	0.57	0.31	0.75	-0.35
sig_21286	MK-2206; BRD-K68065987	MK-2206	AKT INHIBITOR	AKT2; AKT3; AKT1	CTRP	0.41	0.31	0.52	-0.34
sig_21399	BRD-K86856088; UNC0638	UNC0638			CTRP	0.58	0.31	0.64	-0.35
sig_20884	PACLITAXEL	PACLITAXEL	TUBULIN INHIBITOR	MAP4; TUBB; MAP2; BCL2; MAPT; TLR4; TUBB1; NR1I2	GDSC	0.48	0.29	0.43	-0.32
sig_20968	RUXOLITINIB	RUXOLITINIB	JAK INHIBITOR	JAK3; JAK1; JAK2; TYK2	GDSC	0.57	0.29	0.55	-0.32
sig_21087	RO-3306	RO-3306			GDSC	0.52	0.29	0.56	-0.32
sig_21143	CIMETIDINE; BRD-K34157611	CIMETIDINE	HISTAMINE RECEPTOR ANTAGONIST	SLC47A1; SLC29A4; SLC47A2; HRH2	CTRP	0.58	0.27	0.62	-0.3
sig_21562	BRD-M94343540; JQ-1:MK-0752 (1:1 MOL/MOL)	JQ-1:MK-0752 (1:1 MOL/MOL)			CTRP	0.51	0.26	0.58	-0.28
sig_21492	BRD-K93367411	BRD-K93367411			CTRP	0.56	0.26	0.55	-0.28
sig_21370	BRD-K04800985	BRD-K04800985			CTRP	0.43	0.25	0.52	-0.27
sig_21365	BRD-K23547378; CR-1-31B	CR-1-31B			CTRP	0.46	0.25	0.56	-0.28
sig_21634	ABT-199; BRD-K62391742	ABT-199			CTRP	0.57	0.25	0.65	-0.28
sig_21524	NAVITOCLAX:BIRINAPANT (1:1 MOL/MOL); BRD-M41956198	NAVITOCLAX:BIRINAPANT (1:1 MOL/MOL)			CTRP	0.6	0.24	0.7	-0.27
sig_21176	BRD-A02481876; IMPORTAZOLE	IMPORTAZOLE			CTRP	0.46	0.22	0.35	-0.25
sig_21382	BRD-K41334119	BRD-K41334119			CTRP	0.59	0.22	0.55	-0.24
sig_21573	NVP-ADW742; BRD-K15179513	NVP-ADW742	INSULIN GROWTH FACTOR RECEPTOR INHIBITOR	IGF1R	CTRP	0.47	0.21	0.42	-0.23
sig_21211	ENTINOSTAT; BRD-K77908580	ENTINOSTAT	HDAC INHIBITOR	HDAC2; HDAC3; HDAC1; HDAC9	CTRP	0.41	0.2	0.59	-0.22
sig_20891	CRIZOTINIB	CRIZOTINIB	ALK TYROSINE KINASE RECEPTOR INHIBITOR	ALK; MET	GDSC	0.59	0.2	0.69	-0.22
sig_21661	PF-3758309; BRD-K37764012	PF-3758309			CTRP	0.41	0.2	0.56	-0.22
sig_21375	BRD-K01737880	BRD-K01737880			CTRP	0.52	0.2	0.59	-0.22
sig_21265	HOMOHARRINGTONINE; BRD-K76674262	HOMOHARRINGTONINE	PROTEIN SYNTHESIS INHIBITOR	RPL3	CTRP	0.43	0.19	0.51	-0.21
sig_20929	MIDOSTAURIN	MIDOSTAURIN	FLT3 INHIBITOR; KIT INHIBITOR; PKC INHIBITOR	FLT3; PRKCG	GDSC	0.53	0.19	0.46	-0.21
sig_21561	BRD-M87479906; JQ-1:NAVITOCLAX (2:1 MOL/MOL)	JQ-1:NAVITOCLAX (2:1 MOL/MOL)			CTRP	0.47	0.19	0.53	-0.21
sig_21570	BRD-M03799014; NAVITOCLAX:SORAFENIB (1:1 MOL/MOL)	NAVITOCLAX:SORAFENIB (1:1 MOL/MOL)			CTRP	0.55	0.19	0.58	-0.21
sig_21173	BRD-K08608874; C6-CERAMIDE	C6-CERAMIDE			CTRP	0.42	0.18	0.51	-0.2
sig_21611	ERLOTINIB:PLX-4032 (2:1 MOL/MOL); BRD-M27152968	ERLOTINIB:PLX-4032 (2:1 MOL/MOL)			CTRP	0.45	0.18	0.51	-0.19
sig_21489	BRD-K55473186; BRD-K57252013	BRD-K55473186			CTRP	0.46	0.16	0.57	-0.18
sig_21577	AZD1480; BRD-K65928735	AZD1480	JAK INHIBITOR	JAK3; JAK2; JAK1	CTRP	0.4	0.15	0.32	-0.17
sig_21590	BOSUTINIB; BRD-K90746395	BOSUTINIB	ABL KINASE INHIBITOR; BCR-ABL KINASE INHIBITOR; SRC INHIBITOR	STK4; MAP3K2; BCR; CDK2; FRK; TXK; FYN; TNK2; MAP2K2; MAP4K5; CAMK2G; MAP2K1; HCK; STK24; STK10; ABL1; SRC; LYN; CAMK1D	CTRP	0.41	0.15	0.48	-0.17
sig_21392	BRD-K86787118; BAFILOMYCIN A1	BAFILOMYCIN A1			CTRP	0.4	0.15	0.48	-0.17
sig_21175	BRD-K71726959	BRD-K71726959			CTRP	0.53	0.15	0.63	-0.16
sig_21414	GDC-0879; BRD-K67578145	GDC-0879	RAF INHIBITOR	BRAF	CTRP	0.47	0.11	0.57	-0.12
sig_21240	DEXAMETHASONE; BRD-A35108200	DEXAMETHASONE	GLUCOCORTICOID RECEPTOR AGONIST	NR3C2; NR3C1; NOS2; NR0B1; ANXA1	CTRP	0.52	0.11	0.6	-0.13
sig_21216	MERCK-KETONE; BRD-A94377914	MERCK-KETONE			CTRP	0.55	0.1	0.47	-0.11
sig_21443	BRD-K01121114	BRD-K01121114			CTRP	0.55	0.1	0.55	-0.11
sig_21294	BRD-K41597374	BRD-K41597374			CTRP	0.44	0.07	0.54	-0.08
sig_21051	DOCETAXEL	DOCETAXEL	TUBULIN INHIBITOR	TUBB; MAP4; NR1I2; MAPT; TUBB1; MAP2; BCL2	GDSC	0.48	0.06	0.46	-0.06
sig_21391	FULVESTRANT; BRD-A85667082	FULVESTRANT	ESTROGEN RECEPTOR ANTAGONIST	ESR1; GPER1; ESR2	CTRP	0.6	0.06	0.63	-0.07
sig_21640	BRD-A02904414; SR8278	SR8278			CTRP	0.53	0.06	0.6	-0.07
sig_20934	PF-562271	PF-562271	FOCAL ADHESION KINASE INHIBITOR	PTK2; PTK2B	GDSC	0.44	0.05	0.36	-0.06
sig_20890	NVP-TAE684; TAE684	TAE684	ALK TYROSINE KINASE RECEPTOR INHIBITOR	ALK; INSR	GDSC	0.53	0.03	0.6	-0.03
sig_20942	AKT-INHIBITOR-VIII; AKT INHIBITOR VIII	AKT-INHIBITOR-VIII			GDSC	0.6	0.03	0.56	-0.03
sig_21388	BRD-K27986637	BRD-K27986637			CTRP	0.59	0.01	0.56	-0.01
sig_21319	TG-101348; BRD-K12502280	TG-101348	FLT3 INHIBITOR; JAK INHIBITOR	TYK2; BRD4; JAK3; JAK2; JAK1	CTRP	0.41	0	0.34	0
sig_21690	PALBOCICLIB; PD-0332991	PD-0332991	CDK INHIBITOR	CDK6; CDK4	CCLE	0.51	0	0.58	0
sig_21555	NAVITOCLAX:PLURIPOTIN (1:1 MOL/MOL); BRD-M07227555	NAVITOCLAX:PLURIPOTIN (1:1 MOL/MOL)			CTRP	0.52	0	0.52	0
sig_21480	PAZOPANIB; BRD-K74514084	PAZOPANIB	VEGFR INHIBITOR; KIT INHIBITOR; PDGFR TYROSINE KINASE RECEPTOR INHIBITOR	FGFR3; FGF1; FGFR1; CSF1R; FLT1; PDGFRA; ITK; KDR; KIT; PDGFRB; FLT4; SH2B3	CTRP	0.51	-0.01	0.5	0.01
sig_21218	BRD-A42556028; COMPOUND 1B	COMPOUND 1B			CTRP	0.46	-0.01	0.5	0.02
sig_21527	BRD-M45185124; SELUMETINIB:TRETINOIN (2:1 MOL/MOL)	SELUMETINIB:TRETINOIN (2:1 MOL/MOL)			CTRP	0.58	-0.04	0.6	0.05
sig_21467	HDAC3-SELECTIVE; BRD-K29313308	HDAC3-SELECTIVE			CTRP	0.42	-0.06	0.33	0.07
sig_21476	SB-525334; BRD-K37720887	SB-525334	TGF BETA RECEPTOR INHIBITOR	TGFBR1	CTRP	0.47	-0.08	0.58	0.09
sig_21054	GEFITINIB	GEFITINIB	EGFR INHIBITOR	EGFR	GDSC	0.6	-0.08	0.55	0.08
sig_21394	HLI-373; BRD-K17349619	HLI-373			CTRP	0.44	-0.1	0.43	0.11
sig_21419	KU-0063794; BRD-K67566344	KU-0063794	MTOR INHIBITOR	MTOR	CTRP	0.59	-0.12	0.57	0.13
sig_21292	BRD-K14844214	BRD-K14844214			CTRP	0.51	-0.12	0.43	0.13
sig_21219	VINCRISTINE; BRD-K82109576	VINCRISTINE	TUBULIN INHIBITOR	TUBB; TUBA4A	CTRP	0.45	-0.13	0.51	0.14
sig_21529	SELUMETINIB:JQ-1 (4:1 MOL/MOL); BRD-M46138460	SELUMETINIB:JQ-1 (4:1 MOL/MOL)			CTRP	0.56	-0.13	0.56	0.14
sig_21571	NAVITOCLAX:PIPERLONGUMINE (1:1 MOL/MOL); BRD-M43334969	NAVITOCLAX:PIPERLONGUMINE (1:1 MOL/MOL)			CTRP	0.57	-0.15	0.58	0.17
sig_21416	BMS-387032; BRD-K43389698	BMS-387032	CDK INHIBITOR; CELL CYCLE INHIBITOR; MCL1 INHIBITOR	CDK9; CDK2; CDK7	CTRP	0.55	-0.16	0.57	0.18
sig_21201	BRD-K75430629	BRD-K75430629			CTRP	0.49	-0.16	0.47	0.18
sig_21289	BRD-K11533227	BRD-K11533227			CTRP	0.53	-0.16	0.44	0.17
sig_21058	REFAMETINIB; RDEA119	RDEA119	MEK INHIBITOR	MAP2K1; MAP2K2	GDSC	0.57	-0.17	0.45	0.19
sig_21056	VORINOSTAT	VORINOSTAT	HDAC INHIBITOR	HDAC8; HDAC2; HDAC3; HDAC1; HDAC9; HDAC5; HDAC6; HDAC11; HDAC10	GDSC	0.56	-0.18	0.5	0.2
sig_21190	BRD-K26603252; PD 153035	PD 153035			CTRP	0.54	-0.19	0.56	0.21
sig_21693	PLX-4720; PLX4720	PLX4720	RAF INHIBITOR	KDR; BRAF	CCLE	0.42	-0.2	0.43	0.22
sig_21342	BRD-K09587429	BRD-K09587429			CTRP	0.52	-0.23	0.54	0.26
sig_21301	PF-750; BRD-K83213911	PF-750			CTRP	0.57	-0.23	0.62	0.25
sig_20943	EMBELIN	EMBELIN	XIAP INHIBITOR; HCV INHIBITOR	XIAP	GDSC	0.46	-0.25	0.47	0.27
sig_21323	BRD-K80672993; M2-PK-ACTIVATOR	M2-PK-ACTIVATOR			CTRP	0.6	-0.25	0.58	0.28
sig_21119	TALAZOPARIB	TALAZOPARIB	PARP INHIBITOR	PARP2	GDSC	0.52	-0.26	0.72	0.29
sig_21172	PYRAZOLANTHRONE; BRD-K01567962	PYRAZOLANTHRONE	JNK INHIBITOR	MAPK10; MAPK9; MAPK8; TTK; MAPK8IP1	CTRP	0.47	-0.3	0.45	0.33
sig_21200	PANOBINOSTAT; BRD-K02130563	PANOBINOSTAT	HDAC INHIBITOR	HDAC1; HDAC3; HDAC2; HDAC9; HDAC4; HDAC7; HDAC6; HDAC8	CTRP	0.41	-0.3	0.38	0.33
sig_21341	SJ-172550; BRD-K93095519	SJ-172550			CTRP	0.58	-0.3	0.62	0.33
sig_21473	RUXOLITINIB; BRD-K53972329	RUXOLITINIB	JAK INHIBITOR	JAK3; JAK1; JAK2; TYK2	CTRP	0.46	-0.31	0.55	0.34
sig_21672	LINSITINIB; BRD-K08589866	LINSITINIB	IGF-1 INHIBITOR	INSRR; INSR; IGF1R	CTRP	0.58	-0.31	0.53	0.34
sig_21470	ERISMODEGIB; BRD-K19796430	ERISMODEGIB			CTRP	0.4	-0.31	0.5	0.34
sig_21324	SRT-1720; BRD-K53855319	SRT-1720			CTRP	0.51	-0.31	0.6	0.34
sig_21541	BRD-M34300043; SELUMETINIB:MK-2206 (8:1 MOL/MOL)	SELUMETINIB:MK-2206 (8:1 MOL/MOL)			CTRP	0.6	-0.32	0.56	0.36
sig_21407	AFATINIB; BRD-K66175015	AFATINIB	EGFR INHIBITOR	EGFR; ERBB2; ERBB4	CTRP	0.58	-0.37	0.56	0.41
sig_21450	IKK3-INHIBITOR-IX; BRD-K51781482	IKK3-INHIBITOR-IX			CTRP	0.59	-0.37	0.3	0.4
sig_21293	BRD-K62801835; BRD1835	BRD1835			CTRP	0.44	-0.38	0.51	0.42
sig_21131	BRD-K35716340	BRD-K35716340			CTRP	0.54	-0.38	0.59	0.42
sig_21153	PROCARBAZINE; BRD-K13032584	PROCARBAZINE	MONOAMINE OXIDASE INHIBITOR		CTRP	0.42	-0.41	0.42	0.45
sig_21697	ERLOTINIB	ERLOTINIB	EGFR INHIBITOR	NR1I2; EGFR	CCLE	0.49	-0.41	0.48	0.45
sig_21192	PURMORPHAMINE; BRD-K73397362	PURMORPHAMINE	SMOOTHENED RECEPTOR AGONIST	SMO	CTRP	0.44	-0.43	0.43	0.48
sig_20936	JQ1	JQ1			GDSC	0.58	-0.43	0.41	0.47
sig_21250	SELUMETINIB; BRD-K57080016	SELUMETINIB	MEK INHIBITOR	MAP2K1	CTRP	0.6	-0.44	0.43	0.48
sig_21298	BREFELDIN-A; BRD-A31107743	BREFELDIN-A	PROTEIN SYNTHESIS INHIBITOR	ARF1; CYTH2	CTRP	0.49	-0.45	0.51	0.5
sig_21456	WZ8040; BRD-K81728688	WZ8040	EGFR INHIBITOR	EGFR	CTRP	0.41	-0.45	0.36	0.5
sig_21556	JQ-1:CARBOPLATIN (1:1 MOL/MOL); BRD-M11510342	JQ-1:CARBOPLATIN (1:1 MOL/MOL)			CTRP	0.4	-0.45	0.5	0.5
sig_21083	AC1LE7KD; 681640	681640			GDSC	0.55	-0.46	0.59	0.51
sig_21123	XAV-939; XAV939	XAV939	TANKYRASE INHIBITOR	TNKS2; TNKS	GDSC	0.52	-0.47	0.36	0.52
sig_21109	RUCAPARIB; AG-014699	RUCAPARIB	PARP INHIBITOR	PARP1; PARP2	GDSC	0.56	-0.48	0.66	0.53
sig_21670	BRD-M80099012; BRD9876:MK-1775 (4:1 MOL/MOL)	BRD9876:MK-1775 (4:1 MOL/MOL)			CTRP	0.45	-0.49	0.32	0.54
sig_20969	AS-601245; AS601245	AS601245			GDSC	0.52	-0.49	0.42	0.55
sig_21454	FORETINIB; BRD-K03449891	FORETINIB	VEGFR INHIBITOR	KDR; MET; FLT4; FLT1	CTRP	0.5	-0.52	0.39	0.57
sig_20935	HG-6-64-1; NSC635973	HG-6-64-1			GDSC	0.51	-0.53	0.47	0.59
sig_21081	DORAMAPIMOD; BIRB 0796	BIRB 0796	P38 MAPK INHIBITOR	MAPK11; MAPK13; MAPK12; MAPK14	GDSC	0.42	-0.55	0.41	0.61
sig_21678	LAPATINIB	LAPATINIB	ERBB2 INHIBITOR; EGFR INHIBITOR	ERBB2; EGFR	CCLE	0.52	-0.56	0.39	0.62
sig_21453	CRIZOTINIB; BRD-K78431006	CRIZOTINIB	ALK TYROSINE KINASE RECEPTOR INHIBITOR	ALK; MET	CTRP	0.5	-0.56	0.42	0.62
sig_21273	GW-405833; BRD-K10705233	GW-405833	CANNABINOID RECEPTOR AGONIST	CNR2	CTRP	0.49	-0.6	0.54	0.66
sig_21165	IFOSFAMIDE; BRD-A67097164	IFOSFAMIDE	DNA ALKYLATING AGENT	CYP2C9; PTGS1; CYP2C18; CYP3A5; CYP3A7; CYP2A6; CYP2B6; CYP2C8; CYP2C19; CYP3A4	CTRP	0.58	-0.62	0.57	0.68
sig_21671	BRD-K30748066	BRD-K30748066			CTRP	0.58	-0.62	0.55	0.68
sig_21275	RITA; BRD-K00317371	RITA	MDM INHIBITOR	MDM2	CTRP	0.58	-0.63	0.56	0.69
sig_21536	I-BET151; BRD-K36363294	I-BET151	BROMODOMAIN INHIBITOR	BRD2; BRD3; BRD4	CTRP	0.44	-0.66	0.52	0.73
sig_21093	PD-0325901	PD-0325901	MEK INHIBITOR	MAP2K1	GDSC	0.56	-0.69	0.4	0.76
sig_20953	LINSITINIB; LISITINIB	LISITINIB	IGF-1 INHIBITOR	INSRR; INSR; IGF1R	GDSC	0.52	-0.69	0.56	0.76
sig_21432	BRD-K36739687; STEMREGENIN 1	STEMREGENIN 1			CTRP	0.41	-0.7	0.5	0.77
sig_21404	LINIFANIB; BRD-K99749624	LINIFANIB	VEGFR INHIBITOR; PDGFR TYROSINE KINASE RECEPTOR INHIBITOR	CSF1; PDGFRB; KIT; CSF1R; FLT3; TEK; FLT4; RET; FLT1; KDR	CTRP	0.58	-0.71	0.62	0.79
sig_21130	BRD-K86574132	BRD-K86574132			CTRP	0.6	-0.73	0.55	0.81
sig_21108	CCT018159	CCT018159	HSP INHIBITOR	HSP90AB1; HSP90AA1	GDSC	0.46	-0.75	0.56	0.83
sig_21254	SORAFENIB; BRD-K23984367	SORAFENIB	PDGFR TYROSINE KINASE RECEPTOR INHIBITOR; KIT INHIBITOR; RAF INHIBITOR; VEGFR INHIBITOR; RET TYROSINE KINASE INHIBITOR; FLT3 INHIBITOR	KDR; BRAF; RAF1; FLT4; RET; FLT1; FGFR1; KIT; PDGFRB; DDR2; FLT3	CTRP	0.48	-0.76	0.46	0.84
sig_21493	BRD-K84964099; SPAUTIN-1	SPAUTIN-1			CTRP	0.4	-0.76	0.21	0.84
sig_21227	BO2-INHIBITS-RAD51; BRD-K10882151	BO2-INHIBITS-RAD51			CTRP	0.56	-0.77	0.59	0.85
sig_21692	SELUMETINIB; AZD6244	AZD6244	MEK INHIBITOR	MAP2K1	CCLE	0.58	-0.8	0.69	0.88
sig_20903	BMS-536924	BMS-536924			GDSC	0.47	-0.82	0.35	0.91
sig_21070	TANESPIMYCIN; 17-AAG	17-AAG	HSP INHIBITOR	HSP90AA1	GDSC	0.43	-0.87	0.37	0.96
sig_21466	LAPATINIB; BRD-K19687926	LAPATINIB	ERBB2 INHIBITOR; EGFR INHIBITOR	ERBB2; EGFR	CTRP	0.49	-0.87	0.51	0.96
sig_21179	TANESPIMYCIN; BRD-K81473043	TANESPIMYCIN	HSP INHIBITOR	HSP90AA1	CTRP	0.41	-0.91	0.26	1
sig_21578	ML258; BRD-A82720512	ML258			CTRP	0.58	-0.93	0.47	1.03
sig_21689	PD-0325901	PD-0325901	MEK INHIBITOR	MAP2K1	CCLE	0.45	-1.02	0.54	1.12
sig_21067	GW-441756; GW 441756	GW-441756			GDSC	0.55	-1.03	0.46	1.13
sig_21167	OUABAIN; BRD-K35708212	OUABAIN	ATPASE INHIBITOR	ATP1A1	CTRP	0.47	-1.05	0.49	1.16
sig_21340	BRD-K25987073; AUSTOCYSTIN D	AUSTOCYSTIN D			CTRP	0.48	-1.06	0.36	1.17
sig_21364	KO-143; BRD-K64642496	KO-143			CTRP	0.42	-1.14	0.42	1.25
sig_21068	111358-88-4; CEP-701	CEP-701			GDSC	0.5	-1.2	0.46	1.32
sig_21050	CYTARABINE	CYTARABINE	RIBONUCLEOTIDE REDUCTASE INHIBITOR	POLB; POLA1; POLE; POLD1	GDSC	0.53	-1.24	0.52	1.37
sig_21500	PF-573228; BRD-K79239947	PF-573228	FOCAL ADHESION KINASE INHIBITOR	GSK3B; CDK1; CDK7; CDK2; IKBKB	CTRP	0.52	-1.27	0.49	1.4
sig_20917	SALUBRINAL	SALUBRINAL	EUKARYOTIC TRANSLATION INITIATION FACTOR INHIBITOR	EIF2S1	GDSC	0.49	-1.51	0.37	1.67
sig_21063	BOSUTINIB	BOSUTINIB	ABL KINASE INHIBITOR; BCR-ABL KINASE INHIBITOR; SRC INHIBITOR	STK4; MAP3K2; BCR; CDK2; FRK; TXK; FYN; TNK2; MAP2K2; MAP4K5; CAMK2G; MAP2K1; HCK; STK24; STK10; ABL1; SRC; LYN; CAMK1D	GDSC	0.6	-1.54	0.47	1.7
sig_21279	TPCA-1; BRD-K51575138	TPCA-1	IKK INHIBITOR	IKBKB	CTRP	0.4	-1.62	0.38	1.79
sig_20944	FH-535; FH535	FH535			GDSC	0.55	-1.69	0.66	1.87
sig_21482	BROAD-SAI-609; BRD-K24690302	BROAD-SAI-609			CTRP	0.44	-1.95	0.33	2.15
sig_20949	5-FLUOROURACIL; FLUOROURACIL	FLUOROURACIL	THYMIDYLATE SYNTHASE INHIBITOR	TYMS; DPYD	GDSC	0.49	-2.1	0.45	2.31
sig_21100	JNJ-26854165	JNJ-26854165			GDSC	0.57	-2.11	0.38	2.33
sig_21581	BRD-A04287157; ELOCALCITOL	ELOCALCITOL			CTRP	0.5	-2.33	0.35	2.57
sig_21113	PFI-1	PFI-1	BROMODOMAIN INHIBITOR	BRD4	GDSC	0.57	-3	0.55	3.31
